# Supplementary material for: DIVERSITY in binding, regulation, and evolution revealed from high-throughput ChIP
Source: PLoS Comput Biol. 2018 Apr 23;14(4):e1006090. doi: 10.1371/journal.pcbi.1006090 (PMC5933800; doi:10.1371/journal.pcbi.1006090)
Supplement: S1 File — (GZ) [file pcbi.1006090.s009.tar.gz]

Archive with 666 entries (635 files):
- ./._DIVERSITY-master
- DIVERSITY-master
- DIVERSITY-master/._bestModelLambda.py
- DIVERSITY-master/bestModelLambda.py
- DIVERSITY-master/._config.py
- DIVERSITY-master/config.py
- DIVERSITY-master/._COPYING
- DIVERSITY-master/COPYING
- DIVERSITY-master/._cst1
- DIVERSITY-master/cst1
- DIVERSITY-master/._cst2
- DIVERSITY-master/cst2
- DIVERSITY-master/._diversityMain.py
- DIVERSITY-master/diversityMain.py
- DIVERSITY-master/._evaluate.py
- DIVERSITY-master/evaluate.py
- DIVERSITY-master/._getParams.py
- DIVERSITY-master/getParams.py
- DIVERSITY-master/._linkedListOps.c
- DIVERSITY-master/linkedListOps.c
- DIVERSITY-master/._linkedListOps.h
- DIVERSITY-master/linkedListOps.h
- DIVERSITY-master/._Makefile
- DIVERSITY-master/Makefile
- DIVERSITY-master/._makeLikelihoodPlot.pg
- DIVERSITY-master/makeLikelihoodPlot.pg
- DIVERSITY-master/._makeLogo.py
- DIVERSITY-master/makeLogo.py
- DIVERSITY-master/._messages.c
- DIVERSITY-master/messages.c
- DIVERSITY-master/._messages.h
- DIVERSITY-master/messages.h
- DIVERSITY-master/._modelops.c
- DIVERSITY-master/modelops.c
- DIVERSITY-master/._modelops.h
- DIVERSITY-master/modelops.h
- DIVERSITY-master/._modelOuthtml.py
- DIVERSITY-master/modelOuthtml.py
- DIVERSITY-master/._modelOuthtmlAll.py
- DIVERSITY-master/modelOuthtmlAll.py
- DIVERSITY-master/._motifops.c
- DIVERSITY-master/motifops.c
- DIVERSITY-master/._motifops.h
- DIVERSITY-master/motifops.h
- DIVERSITY-master/._plotFigures.py
- DIVERSITY-master/plotFigures.py
- DIVERSITY-master/._README
- DIVERSITY-master/README
- DIVERSITY-master/._README.md
- DIVERSITY-master/README.md
- DIVERSITY-master/._saveFiles.py
- DIVERSITY-master/saveFiles.py
- DIVERSITY-master/._traindata.c
- DIVERSITY-master/traindata.c
- DIVERSITY-master/._traindata.h
- DIVERSITY-master/traindata.h
- DIVERSITY-master/._weblogoMod
- DIVERSITY-master/weblogoMod
- DIVERSITY-master/weblogoMod/.___init__.py
- DIVERSITY-master/weblogoMod/__init__.py
- DIVERSITY-master/weblogoMod/__init__.pyc
- DIVERSITY-master/weblogoMod/.___pycache__
- DIVERSITY-master/weblogoMod/__pycache__
- DIVERSITY-master/weblogoMod/._apidocs
- DIVERSITY-master/weblogoMod/apidocs
- DIVERSITY-master/weblogoMod/._build_test.sh
- DIVERSITY-master/weblogoMod/build_test.sh
- DIVERSITY-master/weblogoMod/._cap.fa
- DIVERSITY-master/weblogoMod/cap.fa
- DIVERSITY-master/weblogoMod/._corebio
- DIVERSITY-master/weblogoMod/corebio
- DIVERSITY-master/weblogoMod/._LICENSE.txt
- DIVERSITY-master/weblogoMod/LICENSE.txt
- DIVERSITY-master/weblogoMod/._MANIFEST.in
- DIVERSITY-master/weblogoMod/MANIFEST.in
- DIVERSITY-master/weblogoMod/._PKG-INFO
- DIVERSITY-master/weblogoMod/PKG-INFO
- DIVERSITY-master/weblogoMod/._README.txt
- DIVERSITY-master/weblogoMod/README.txt
- DIVERSITY-master/weblogoMod/._setup.py
- DIVERSITY-master/weblogoMod/setup.py
- DIVERSITY-master/weblogoMod/._test_corebio
- DIVERSITY-master/weblogoMod/test_corebio
- DIVERSITY-master/weblogoMod/._test_corebio.py
- DIVERSITY-master/weblogoMod/test_corebio.py
- DIVERSITY-master/weblogoMod/._test_weblogo
- DIVERSITY-master/weblogoMod/test_weblogo
- DIVERSITY-master/weblogoMod/._test_weblogo.py
- DIVERSITY-master/weblogoMod/test_weblogo.py
- DIVERSITY-master/weblogoMod/._test_weblogo.pyc
- DIVERSITY-master/weblogoMod/test_weblogo.pyc
- DIVERSITY-master/weblogoMod/._transformseq
- DIVERSITY-master/weblogoMod/transformseq
- DIVERSITY-master/weblogoMod/._weblogo
- DIVERSITY-master/weblogoMod/weblogo
- DIVERSITY-master/weblogoMod/._weblogolib
- DIVERSITY-master/weblogoMod/weblogolib
- DIVERSITY-master/weblogoMod/weblogolib/.___init__.py
- DIVERSITY-master/weblogoMod/weblogolib/__init__.py
- DIVERSITY-master/weblogoMod/weblogolib/__init__.pyc
- DIVERSITY-master/weblogoMod/weblogolib/.___pycache__
- DIVERSITY-master/weblogoMod/weblogolib/__pycache__
- DIVERSITY-master/weblogoMod/weblogolib/.__cgi.py
- DIVERSITY-master/weblogoMod/weblogolib/_cgi.py
- DIVERSITY-master/weblogoMod/weblogolib/.__cli.py
- DIVERSITY-master/weblogoMod/weblogolib/_cli.py
- DIVERSITY-master/weblogoMod/weblogolib/._color.py
- DIVERSITY-master/weblogoMod/weblogolib/color.py
- DIVERSITY-master/weblogoMod/weblogolib/color.pyc
- DIVERSITY-master/weblogoMod/weblogolib/._colorscheme.py
- DIVERSITY-master/weblogoMod/weblogolib/colorscheme.py
- DIVERSITY-master/weblogoMod/weblogolib/colorscheme.pyc
- DIVERSITY-master/weblogoMod/weblogolib/._htdocs
- DIVERSITY-master/weblogoMod/weblogolib/htdocs
- DIVERSITY-master/weblogoMod/weblogolib/._logomath.py
- DIVERSITY-master/weblogoMod/weblogolib/logomath.py
- DIVERSITY-master/weblogoMod/weblogolib/logomath.pyc
- DIVERSITY-master/weblogoMod/weblogolib/._template.eps
- DIVERSITY-master/weblogoMod/weblogolib/template.eps
- DIVERSITY-master/weblogoMod/weblogolib/htdocs/._create.cgi
- DIVERSITY-master/weblogoMod/weblogolib/htdocs/create.cgi
- DIVERSITY-master/weblogoMod/weblogolib/htdocs/._create_html_template.html
- DIVERSITY-master/weblogoMod/weblogolib/htdocs/create_html_template.html
- DIVERSITY-master/weblogoMod/weblogolib/htdocs/._examples
- DIVERSITY-master/weblogoMod/weblogolib/htdocs/examples
- DIVERSITY-master/weblogoMod/weblogolib/htdocs/._examples.html
- DIVERSITY-master/weblogoMod/weblogolib/htdocs/examples.html
- DIVERSITY-master/weblogoMod/weblogolib/htdocs/._img
- DIVERSITY-master/weblogoMod/weblogolib/htdocs/img
- DIVERSITY-master/weblogoMod/weblogolib/htdocs/._index.html
- DIVERSITY-master/weblogoMod/weblogolib/htdocs/index.html
- DIVERSITY-master/weblogoMod/weblogolib/htdocs/._logo.css
- DIVERSITY-master/weblogoMod/weblogolib/htdocs/logo.css
- DIVERSITY-master/weblogoMod/weblogolib/htdocs/._manual.html
- DIVERSITY-master/weblogoMod/weblogolib/htdocs/manual.html
- DIVERSITY-master/weblogoMod/weblogolib/htdocs/._test.html
- DIVERSITY-master/weblogoMod/weblogolib/htdocs/test.html
- DIVERSITY-master/weblogoMod/weblogolib/htdocs/._weblogo_changelog.txt
- DIVERSITY-master/weblogoMod/weblogolib/htdocs/weblogo_changelog.txt
- DIVERSITY-master/weblogoMod/weblogolib/htdocs/img/._example.png
- DIVERSITY-master/weblogoMod/weblogolib/htdocs/img/example.png
- DIVERSITY-master/weblogoMod/weblogolib/htdocs/img/._feed-icon-16x16.png
- DIVERSITY-master/weblogoMod/weblogolib/htdocs/img/feed-icon-16x16.png
- DIVERSITY-master/weblogoMod/weblogolib/htdocs/img/._weblogo-fig1.png
- DIVERSITY-master/weblogoMod/weblogolib/htdocs/img/weblogo-fig1.png
- DIVERSITY-master/weblogoMod/weblogolib/htdocs/img/._weblogo_create.png
- DIVERSITY-master/weblogoMod/weblogolib/htdocs/img/weblogo_create.png
- DIVERSITY-master/weblogoMod/weblogolib/htdocs/examples/._build_examples.sh
- DIVERSITY-master/weblogoMod/weblogolib/htdocs/examples/build_examples.sh
- DIVERSITY-master/weblogoMod/weblogolib/htdocs/examples/._cap_dna.fa
- DIVERSITY-master/weblogoMod/weblogolib/htdocs/examples/cap_dna.fa
- DIVERSITY-master/weblogoMod/weblogolib/htdocs/examples/._cap_dna.png
- DIVERSITY-master/weblogoMod/weblogolib/htdocs/examples/cap_dna.png
- DIVERSITY-master/weblogoMod/weblogolib/htdocs/examples/._cap_hth.fa
- DIVERSITY-master/weblogoMod/weblogolib/htdocs/examples/cap_hth.fa
- DIVERSITY-master/weblogoMod/weblogolib/htdocs/examples/._cap_hth.png
- DIVERSITY-master/weblogoMod/weblogolib/htdocs/examples/cap_hth.png
- DIVERSITY-master/weblogoMod/weblogolib/htdocs/examples/._ecoli10.fa
- DIVERSITY-master/weblogoMod/weblogolib/htdocs/examples/ecoli10.fa
- DIVERSITY-master/weblogoMod/weblogolib/htdocs/examples/._ecoli10.png
- DIVERSITY-master/weblogoMod/weblogolib/htdocs/examples/ecoli10.png
- DIVERSITY-master/weblogoMod/weblogolib/htdocs/examples/._exon-intron.fa
- DIVERSITY-master/weblogoMod/weblogolib/htdocs/examples/exon-intron.fa
- DIVERSITY-master/weblogoMod/weblogolib/htdocs/examples/._exon-intron.png
- DIVERSITY-master/weblogoMod/weblogolib/htdocs/examples/exon-intron.png
- DIVERSITY-master/weblogoMod/weblogolib/htdocs/examples/._globins.fa
- DIVERSITY-master/weblogoMod/weblogolib/htdocs/examples/globins.fa
- DIVERSITY-master/weblogoMod/weblogolib/htdocs/examples/._globins.png
- DIVERSITY-master/weblogoMod/weblogolib/htdocs/examples/globins.png
- DIVERSITY-master/weblogoMod/weblogolib/htdocs/examples/._hth.fa
- DIVERSITY-master/weblogoMod/weblogolib/htdocs/examples/hth.fa
- DIVERSITY-master/weblogoMod/weblogolib/htdocs/examples/._hth.png
- DIVERSITY-master/weblogoMod/weblogolib/htdocs/examples/hth.png
- DIVERSITY-master/weblogoMod/weblogolib/htdocs/examples/._intron-exon.fa
- DIVERSITY-master/weblogoMod/weblogolib/htdocs/examples/intron-exon.fa
- DIVERSITY-master/weblogoMod/weblogolib/htdocs/examples/._intron-exon.png
- DIVERSITY-master/weblogoMod/weblogolib/htdocs/examples/intron-exon.png
- DIVERSITY-master/weblogoMod/weblogolib/htdocs/examples/._lexA.fa
- DIVERSITY-master/weblogoMod/weblogolib/htdocs/examples/lexA.fa
- DIVERSITY-master/weblogoMod/weblogolib/htdocs/examples/._lexA.png
- DIVERSITY-master/weblogoMod/weblogolib/htdocs/examples/lexA.png
- DIVERSITY-master/weblogoMod/weblogolib/htdocs/examples/._prenyl.fa
- DIVERSITY-master/weblogoMod/weblogolib/htdocs/examples/prenyl.fa
- DIVERSITY-master/weblogoMod/weblogolib/__pycache__/.___init__.cpython-33.pyc
- DIVERSITY-master/weblogoMod/weblogolib/__pycache__/__init__.cpython-33.pyc
- DIVERSITY-master/weblogoMod/test_weblogo/._data
- DIVERSITY-master/weblogoMod/test_weblogo/data
- DIVERSITY-master/weblogoMod/test_weblogo/data/._cap.fa
- DIVERSITY-master/weblogoMod/test_weblogo/data/cap.fa
- DIVERSITY-master/weblogoMod/test_weblogo/data/._cox2.msf
- DIVERSITY-master/weblogoMod/test_weblogo/data/cox2.msf
- DIVERSITY-master/weblogoMod/test_weblogo/data/._Rv3829c.fasta
- DIVERSITY-master/weblogoMod/test_weblogo/data/Rv3829c.fasta
- DIVERSITY-master/weblogoMod/test_corebio/.___init__.py
- DIVERSITY-master/weblogoMod/test_corebio/__init__.py
- DIVERSITY-master/weblogoMod/test_corebio/._data
- DIVERSITY-master/weblogoMod/test_corebio/data
- DIVERSITY-master/weblogoMod/test_corebio/._test_array_io.py
- DIVERSITY-master/weblogoMod/test_corebio/test_array_io.py
- DIVERSITY-master/weblogoMod/test_corebio/._test_astral.py
- DIVERSITY-master/weblogoMod/test_corebio/test_astral.py
- DIVERSITY-master/weblogoMod/test_corebio/._test_clustal_io.py
- DIVERSITY-master/weblogoMod/test_corebio/test_clustal_io.py
- DIVERSITY-master/weblogoMod/test_corebio/._test_data.py
- DIVERSITY-master/weblogoMod/test_corebio/test_data.py
- DIVERSITY-master/weblogoMod/test_corebio/._test_db.py
- DIVERSITY-master/weblogoMod/test_corebio/test_db.py
- DIVERSITY-master/weblogoMod/test_corebio/._test_dssp.py
- DIVERSITY-master/weblogoMod/test_corebio/test_dssp.py
- DIVERSITY-master/weblogoMod/test_corebio/._test_fasta_io.py
- DIVERSITY-master/weblogoMod/test_corebio/test_fasta_io.py
- DIVERSITY-master/weblogoMod/test_corebio/._test_genbank_io.py
- DIVERSITY-master/weblogoMod/test_corebio/test_genbank_io.py
- DIVERSITY-master/weblogoMod/test_corebio/._test_intelligenetics_io.py
- DIVERSITY-master/weblogoMod/test_corebio/test_intelligenetics_io.py
- DIVERSITY-master/weblogoMod/test_corebio/._test_matrix.py
- DIVERSITY-master/weblogoMod/test_corebio/test_matrix.py
- DIVERSITY-master/weblogoMod/test_corebio/._test_moremath.py
- DIVERSITY-master/weblogoMod/test_corebio/test_moremath.py
- DIVERSITY-master/weblogoMod/test_corebio/._test_msf_io.py
- DIVERSITY-master/weblogoMod/test_corebio/test_msf_io.py
- DIVERSITY-master/weblogoMod/test_corebio/._test_nbrf_io.py
- DIVERSITY-master/weblogoMod/test_corebio/test_nbrf_io.py
- DIVERSITY-master/weblogoMod/test_corebio/._test_nexus.py
- DIVERSITY-master/weblogoMod/test_corebio/test_nexus.py
- DIVERSITY-master/weblogoMod/test_corebio/._test_nexus_io.py
- DIVERSITY-master/weblogoMod/test_corebio/test_nexus_io.py
- DIVERSITY-master/weblogoMod/test_corebio/._test_null_io.py
- DIVERSITY-master/weblogoMod/test_corebio/test_null_io.py
- DIVERSITY-master/weblogoMod/test_corebio/._test_phylip_io.py
- DIVERSITY-master/weblogoMod/test_corebio/test_phylip_io.py
- DIVERSITY-master/weblogoMod/test_corebio/._test_plain_io.py
- DIVERSITY-master/weblogoMod/test_corebio/test_plain_io.py
- DIVERSITY-master/weblogoMod/test_corebio/._test_scop.py
- DIVERSITY-master/weblogoMod/test_corebio/test_scop.py
- DIVERSITY-master/weblogoMod/test_corebio/._test_secstruc.py
- DIVERSITY-master/weblogoMod/test_corebio/test_secstruc.py
- DIVERSITY-master/weblogoMod/test_corebio/._test_seq.py
- DIVERSITY-master/weblogoMod/test_corebio/test_seq.py
- DIVERSITY-master/weblogoMod/test_corebio/._test_seq_io.py
- DIVERSITY-master/weblogoMod/test_corebio/test_seq_io.py
- DIVERSITY-master/weblogoMod/test_corebio/._test_ssearch_io.py
- DIVERSITY-master/weblogoMod/test_corebio/test_ssearch_io.py
- DIVERSITY-master/weblogoMod/test_corebio/._test_stockholm_io.py
- DIVERSITY-master/weblogoMod/test_corebio/test_stockholm_io.py
- DIVERSITY-master/weblogoMod/test_corebio/._test_stride.py
- DIVERSITY-master/weblogoMod/test_corebio/test_stride.py
- DIVERSITY-master/weblogoMod/test_corebio/._test_table_io.py
- DIVERSITY-master/weblogoMod/test_corebio/test_table_io.py
- DIVERSITY-master/weblogoMod/test_corebio/._test_transform.py
- DIVERSITY-master/weblogoMod/test_corebio/test_transform.py
- DIVERSITY-master/weblogoMod/test_corebio/._test_utils.py
- DIVERSITY-master/weblogoMod/test_corebio/test_utils.py
- DIVERSITY-master/weblogoMod/test_corebio/data/._1beo.msf
- DIVERSITY-master/weblogoMod/test_corebio/data/1beo.msf
- DIVERSITY-master/weblogoMod/test_corebio/data/._1CGP.pdb
- DIVERSITY-master/weblogoMod/test_corebio/data/1CGP.pdb
- DIVERSITY-master/weblogoMod/test_corebio/data/._1crn.dssp
- DIVERSITY-master/weblogoMod/test_corebio/data/1crn.dssp
- DIVERSITY-master/weblogoMod/test_corebio/data/._AST1.fa
- DIVERSITY-master/weblogoMod/test_corebio/data/AST1.fa
- DIVERSITY-master/weblogoMod/test_corebio/data/._AST2.fa
- DIVERSITY-master/weblogoMod/test_corebio/data/AST2.fa
- DIVERSITY-master/weblogoMod/test_corebio/data/._blosum35.blast
- DIVERSITY-master/weblogoMod/test_corebio/data/blosum35.blast
- DIVERSITY-master/weblogoMod/test_corebio/data/._blosum35.blast.new
- DIVERSITY-master/weblogoMod/test_corebio/data/blosum35.blast.new
- DIVERSITY-master/weblogoMod/test_corebio/data/._cap.fa
- DIVERSITY-master/weblogoMod/test_corebio/data/cap.fa
- DIVERSITY-master/weblogoMod/test_corebio/data/._chain_B.fasta
- DIVERSITY-master/weblogoMod/test_corebio/data/chain_B.fasta
- DIVERSITY-master/weblogoMod/test_corebio/data/._clustal.aln
- DIVERSITY-master/weblogoMod/test_corebio/data/clustal.aln
- DIVERSITY-master/weblogoMod/test_corebio/data/._clustal181.aln
- DIVERSITY-master/weblogoMod/test_corebio/data/clustal181.aln
- DIVERSITY-master/weblogoMod/test_corebio/data/._clustal_glualign.aln
- DIVERSITY-master/weblogoMod/test_corebio/data/clustal_glualign.aln
- DIVERSITY-master/weblogoMod/test_corebio/data/._clustal_headerless.aln
- DIVERSITY-master/weblogoMod/test_corebio/data/clustal_headerless.aln
- DIVERSITY-master/weblogoMod/test_corebio/data/._clustalw.pir
- DIVERSITY-master/weblogoMod/test_corebio/data/clustalw.pir
- DIVERSITY-master/weblogoMod/test_corebio/data/._clustalw182.aln
- DIVERSITY-master/weblogoMod/test_corebio/data/clustalw182.aln
- DIVERSITY-master/weblogoMod/test_corebio/data/._clustalw2.aln
- DIVERSITY-master/weblogoMod/test_corebio/data/clustalw2.aln
- DIVERSITY-master/weblogoMod/test_corebio/data/._cox2.gcg
- DIVERSITY-master/weblogoMod/test_corebio/data/cox2.gcg
- DIVERSITY-master/weblogoMod/test_corebio/data/._cox2.msf
- DIVERSITY-master/weblogoMod/test_corebio/data/cox2.msf
- DIVERSITY-master/weblogoMod/test_corebio/data/._cox2.nbrf
- DIVERSITY-master/weblogoMod/test_corebio/data/cox2.nbrf
- DIVERSITY-master/weblogoMod/test_corebio/data/._cox2.phylip
- DIVERSITY-master/weblogoMod/test_corebio/data/cox2.phylip
- DIVERSITY-master/weblogoMod/test_corebio/data/._cox2b.phylip
- DIVERSITY-master/weblogoMod/test_corebio/data/cox2b.phylip
- DIVERSITY-master/weblogoMod/test_corebio/data/._crab.nbrf
- DIVERSITY-master/weblogoMod/test_corebio/data/crab.nbrf
- DIVERSITY-master/weblogoMod/test_corebio/data/._dist.20comp
- DIVERSITY-master/weblogoMod/test_corebio/data/dist.20comp
- DIVERSITY-master/weblogoMod/test_corebio/data/._dna.msf
[truncated: 366 more entries]
