# Supplementary material for: DIVERSITY in binding, regulation, and evolution revealed from high-throughput ChIP
Source: PLoS Comput Biol. 2018 Apr 23;14(4):e1006090. doi: 10.1371/journal.pcbi.1006090 (PMC5933800; doi:10.1371/journal.pcbi.1006090)
Supplement: S1 File — (GZ) [file pcbi.1006090.s009.tar.gz › DIVERSITY-master/config.py]

##################### DIVERSITY #####################

#    DIVERSITY is a tool to explore multiple ways of protein-DNA
#    binding in the genome. More information can be found in the README file.
#    Copyright (C) 2015  Sneha Mitra, Anushua Biswas and Leelavati Narlikar

#    DIVERSITY is free software: you can redistribute it and/or modify
#    it under the terms of the GNU General Public License as published by
#    the Free Software Foundation, either version 3 of the License, or
#    (at your option) any later version.

#    DIVERSITY is distributed in the hope that it will be useful,
#    but WITHOUT ANY WARRANTY; without even the implied warranty of
#    MERCHANTABILITY or FITNESS FOR A PARTICULAR PURPOSE.  See the
#    GNU General Public License for more details.

#    You should have received a copy of the GNU General Public License
#    along with this program.  If not, see <http://www.gnu.org/licenses/>.

######################################################

# Config file

defaultAlpha = 1
defaultDirName = "diversityOut"
defaultFastCount = 1
defaultInitialWidth = 12
defaultLambda = 5
defaultLearnCount = 5
defaultMaskReps = 1
defaultMaxMode = 10
defaultMaxWidth = None
defaultMinMode = 3
defaultMinWidth = 6
defaultReverseStrandFlag = 1
defaultVerbose = 0
defaultZOOPS = 0
htmlFileMode = "modelWith_{}_modes.html"
htmlFileAll = "all_models.html"
infoFile = "info.txt"
likelihoodFile = "likes.txt"
likelihoodPlotFile = "likes.png"
likelihoodTrialFile = "likes_{}.txt"
modeDir = "modelWith_{}_modes"
modelBinaryFile = "models.bin.p"
motifLogoName = "logo_{}.png"
motifLogoReverseName = "logo_rev_{}.png"
pssmFile = "pssm.txt"
settingsFile = "settings.txt"
temporaryBinaryFile = "tmpfile.p"
temporaryDataFile = "test.txt"
temporaryInfoFile = "tmp.info"
trialDir = "Trial_{}"
