# Supplementary material for: DIVERSITY in binding, regulation, and evolution revealed from high-throughput ChIP
Source: PLoS Comput Biol. 2018 Apr 23;14(4):e1006090. doi: 10.1371/journal.pcbi.1006090 (PMC5933800; doi:10.1371/journal.pcbi.1006090)
Supplement: S1 File — (GZ) [file pcbi.1006090.s009.tar.gz › DIVERSITY-master/cst1]

##################### DIVERSITY #####################

#    DIVERSITY is a tool to explore multiple ways of protein-DNA
#    binding in the genome. More information can be found in the README file.
#    Copyright (C) 2015  Sneha Mitra, Anushua Biswas and Leelavati Narlikar

#    DIVERSITY is free software: you can redistribute it and/or modify
#    it under the terms of the GNU General Public License as published by
#    the Free Software Foundation, either version 3 of the License, or
#    (at your option) any later version.

#    DIVERSITY is distributed in the hope that it will be useful,
#    but WITHOUT ANY WARRANTY; without even the implied warranty of
#    MERCHANTABILITY or FITNESS FOR A PARTICULAR PURPOSE.  See the
#    GNU General Public License for more details.

#    You should have received a copy of the GNU General Public License
#    along with this program.  If not, see <http://www.gnu.org/licenses/>.

######################################################

# first half of the cstructures.py file

from ctypes import *

# create ctypes for c data structures dataSet and trainOut

class DataSet(Structure):
    _fields_ = [("data", POINTER(POINTER(c_int))), ("features", POINTER(c_int)), ("lookAhead", POINTER(POINTER(c_int))), ("featureValues", c_int), ("n", c_int), ("tu", c_int)]

class TrainOut(Structure):
    _fields_ = [("labels", POINTER(c_int)), ("startPos", POINTER(c_int)), ("motifWidth", POINTER(c_int)), ("likelihood", c_double)]

def getCArray(l, c):  # Convert Python list to C ID array
    n = len(l)
    arrOfN = c*n
    num = arrOfN()
    for i in xrange(n): num[i] = l[i]
    return num

# convert c structure trainOut to python dictionary

def getTrainOut(to, mode, n):
    d = {}
    d['labels'] = [to.contents.labels[i] for i in xrange(n)]
    d['startPos'] = [to.contents.startPos[i] for i in xrange(n)]
    d['motifWidth'] = [to.contents.motifWidth[i] for i in xrange(mode)]
    d['likelihood'] = to.contents.likelihood
    return d
