# Supplementary material for: DIVERSITY in binding, regulation, and evolution revealed from high-throughput ChIP
Source: PLoS Comput Biol. 2018 Apr 23;14(4):e1006090. doi: 10.1371/journal.pcbi.1006090 (PMC5933800; doi:10.1371/journal.pcbi.1006090)
Supplement: S1 File — (GZ) [file pcbi.1006090.s009.tar.gz › DIVERSITY-master/getParams.py]

##################### DIVERSITY #####################

#    DIVERSITY is a tool to explore multiple ways of protein-DNA
#    binding in the genome. More information can be found in the README file.
#    Copyright (C) 2015  Sneha Mitra, Anushua Biswas and Leelavati Narlikar

#    DIVERSITY is free software: you can redistribute it and/or modify
#    it under the terms of the GNU General Public License as published by
#    the Free Software Foundation, either version 3 of the License, or
#    (at your option) any later version.

#    DIVERSITY is distributed in the hope that it will be useful,
#    but WITHOUT ANY WARRANTY; without even the implied warranty of
#    MERCHANTABILITY or FITNESS FOR A PARTICULAR PURPOSE.  See the
#    GNU General Public License for more details.

#    You should have received a copy of the GNU General Public License
#    along with this program.  If not, see <http://www.gnu.org/licenses/>.

######################################################

# Processes command line arguments

import re
import sys
import os
from config import *

# function to print all the diversity options when user enters ./diversity
def printHelp():
    print "Usage:\n./diversity [options]"
    print "\t-f fasta file(compulsory)"
    print "\t-o output prefix"
    # print "\t-a pseudo count. Default 1"
    print "\t-maskReps mask repeats in sequences. Default 1(mask)"
    print "\t-fast n. n >= 0. Speed up/slow down execution by n times. n > 1 means speed up by n times. 0 < n < 1 means slow down by a factor of n. n = 0 means run till last m (m is number of sequences) likelihood values can have a linear fit (very slow). Default 1"
    print "\t-r include reverse strand while training. Default 1(include)"
    print "\t-zoops zero or one occurence per sequence. 0 means all sequences must have a motif. 1 means all sequences may not have a motif. Any value between 0 and 1 implies the probability of a sequence not having a motif. Default 0"
    print "\t-minWidth minimum motif width. Default 6"
    print "\t-maxWidth maximum motif width. If value is greater than length of sequence then maximum motif width is limited to sequence length. Default no maximum width (can be take up any value more than minWidth)"
    print "\t-initialWidth starting width of motifs. minWidth becomes initialWidth if minWidth is greater than intialWidth. Default 12"
    print "\t-minMode minimum number of modes. Default 3"
    print "\t-maxMode maximum number of modes. Default 10"
    print "\t-lcount number of models to be learned while training. Best model is considered. Default 5"
    print "\t-proc maximum number of processing units to use for computation. Default is the number of processing units the system has"
    print "\t-v 0 or 1. 1 to save likelihood plots of learned models. Default 0"
    exit(2)


def validInt(s, opt):    # Check if string is a valid positive integer
    s1 = re.search('^[1-9][0-9]*\Z', s)
    if s1 is None: 
        print "ERROR: Invalid option: " + opt + " " + s + ". Must be positive integer"
        printHelp()
    s = s1
    return int(s.group(0))

def validFD(s, opt):    # Check is string is a valid filename
    s1 = re.search('^.*\Z', s)
    if s1 is None: 
        print "ERROR: Invalid filename " + s
        printHelp()
    s = s1
    return s.group(0)

def validR(s, opt):    # Check if string is 0 or 1
    s1 = re.search('^(0|1)\Z', s)
    if s1 is None: 
        print "ERROR: Invalid option: " + opt + " " + s + ". Must be 0 or 1"
        printHelp()
    s = s1
    s = int(s.group(0))
    return s

def validNum(s, opt):    # Check if string is a valid non negative number
    s1 = re.search('^[0-9]+?(\.[0-9]+)?\Z', s)
    if s1 is None: 
        print "ERROR: Invalid option: " + opt + " " + s + ". Must be a positive real number"
        printHelp()
    s = s1
    s = float(s.group(0))
    # if s == 0: 
    #     printHelp()
    return s

def validNum1(s, opt):    # Check is string is a valid non negative number less than or equal to 1
    s1 = re.search('^[0-9]+?(\.[0-9]+)?\Z', s)
    if s1 is None: 
        print "ERROR: Invalid option: " +opt + " " + s + ". Must be a real number between 0 and 1"
        printHelp()
    s = s1
    s = float(s.group(0))
    if s > 1: printHelp()
    return s

def validFile(s):    # Check if string is a valid file
    if s == "": printHelp(1)
    if not os.path.isfile(s):
        print("Could not open file: " + s)
        exit(2)
    f = open(s, "r")
    lines = f.readlines()
    f.close
    return len(lines), lines[0]

def validDir(s):    # Check if string is a valid directory
    defVal = 0
    if s == "": 
        s = defaultDirName
        defVal = 1
    elif s[-1] == "/":
        s = s[:-1]
    old = s
    d = os.path.dirname(s)
    if d != "" and not os.path.isdir(d):
        print("Invalid directory: " + d)
        exit(2)
    if os.path.isdir(s):
        b = 1
        while True:
            if os.path.isdir(s + "_" + str(int(b))): b = b + 1
            else:
                new = s + "_" + str(int(b))
                break
    else: new = s
    return [old, new, defVal]

# get values from command line and process them and store in dictionary
def getValues():
    d = {'-f': '', '-r': defaultReverseStrandFlag, '-fast': defaultFastCount, '-a': defaultAlpha, '-lambda': 0, '-zoops': defaultZOOPS, '-minWidth': defaultMinWidth, '-maxWidth': defaultMaxWidth, '-o': '', '-minMode': defaultMinMode, '-maxMode': defaultMaxMode, '-initialWidth': defaultInitialWidth, '-lcount': defaultLearnCount, '-proc': 0, '-maskReps': defaultMaskReps, '-v': defaultVerbose}
    dF = {'-f': validFD, '-r': validR, '-fast': validNum, '-a': validNum, '-zoops': validNum1, '-minWidth': validInt, '-maxWidth': validInt, '-o': validFD, '-minMode': validInt, '-maxMode': validInt, '-initialWidth': validInt, '-lcount': validInt, '-proc': validInt, '-maskReps': validR, '-v': validR}

    lst = []
    sysargv = (sys.argv)[1:]
    if sysargv[:-1] == []: printHelp()
    for i in range(len(sysargv)):
        if i % 2 == 0: tmp = sysargv[i]
        else: lst = lst + [tmp + " " + sysargv[i]]
    for i in lst:
        s = re.search('^\-[a-zA-Z]* ', i)
        if s is None: 
            print "ERROR: Invalid option", i.split(" ")[0]
            printHelp()
        s = s.group(0).strip()
        if s in d: d[s] = dF[s](i.split()[1], s)
        else:
            print "ERROR: Invalid option", s
            printHelp()
    #if(d['-minWidth'] >= d['-initialWidth'] or d['-maxWidth'] <= d['-initialWidth']):
        #d['-initialWidth'] = int((d['-minWidth'] + d['-maxWidth'])/2)
        # print "ERROR: -initialWidth cannot be less than -minWidth"
        # exit(2)
    if not(not(d['-maxWidth'])):
        if d['-maxWidth'] < d['-minWidth']:
            print "ERROR: -maxWidth cannot be less than -minWidth"
            exit(2)
            
    if d['-minWidth'] > d['-initialWidth']: d['-initialWidth'] = d['-minWidth']
    elif not(not(d['-maxWidth'])) and d['-maxWidth'] < d['-initialWidth']: d['-initialWidth'] = d['-maxWidth']
    
    if(d['-maxMode'] < d['-minMode']):
        print "ERROR: -maxMode cannot be less than -minMode"
        exit(2)
    validFile(d['-f'])
    d['-o'] = validDir(d['-o'])
    try:
        os.mkdir(d['-o'][1])
    except:
        print "ERROR: Cannot create directory", d['-o'][1]
        exit(2)

    for i in range(d['-minMode'], (d['-maxMode'] + 1)):
        try:
            os.mkdir(d['-o'][1] + "/" + modeDir.format(str(i)))
            for j in range(1, (d['-lcount'] + 1)):
                try:
                    os.mkdir(d['-o'][1] + "/" + modeDir.format(str(i)) + "/" + trialDir.format(str(j)))
                except:
                    "ERROR: Cannot create directory" + d['-o'][1] + "/" + modeDir.format(str(i)) + str(i) + "/" + trialDir.format(str(j))
        except:
            print "ERROR: Cannot create directory" + d['-o'][1] + "/" + modeDir.format(str(i))
    if d['-v'] != 0: d['-v'] = sysargv[-1] + "makeLikelihoodPlot.pg"
    return d
