# Supplementary material for: DIVERSITY in binding, regulation, and evolution revealed from high-throughput ChIP
Source: PLoS Comput Biol. 2018 Apr 23;14(4):e1006090. doi: 10.1371/journal.pcbi.1006090 (PMC5933800; doi:10.1371/journal.pcbi.1006090)
Supplement: S1 File — (GZ) [file pcbi.1006090.s009.tar.gz › DIVERSITY-master/traindata.h]

///////////////////// DIVERSITY /////////////////////

//    DIVERSITY is a tool to explore multiple ways of protein-DNA
//    binding in the genome. More information can be found in the README file.
//    Copyright (C) 2015  Sneha Mitra, Anushua Biswas and Leelavati Narlikar

//    DIVERSITY is free software: you can redistribute it and/or modify
//    it under the terms of the GNU General Public License as published by
//    the Free Software Foundation, either version 3 of the License, or
//    (at your option) any later version.

//    DIVERSITY is distributed in the hope that it will be useful,
//    but WITHOUT ANY WARRANTY; without even the implied warranty of
//    MERCHANTABILITY or FITNESS FOR A PARTICULAR PURPOSE.  See the
//    GNU General Public License for more details.

//    You should have received a copy of the GNU General Public License
//    along with this program.  If not, see <http://www.gnu.org/licenses/>.

//////////////////////////////////////////////////////

#ifndef _traindata_h
#define _traindata_h

typedef struct traindatastruct{
  model *m;
  dataSet *ds;
  int *labels;
  int *startPos;
  int times;
  double likelihood;
  unsigned int seed;
  char *filename;
}trainDataStruct;

typedef struct queuestruct{
  double y;
  double xy;
}queueStruct;

double linearSlope(queueStruct*, double, double, double, double, int);
void enqueue(queueStruct*, int*, int*, int*, int, double, double*, double*);
void dequeue(queueStruct*, int*, int*, int, double*, double*);
void addRemoveDataPoint(model*, dataSet*, int*, int*, int, int);
int updateBestModel(dataSet*, model*, double**, int*, int*, int);
int bestPosteriorParameters(dataSet*, model*, double*, int*, int*, int, int*, int, int);
double calculateFullPosterior(dataSet*, model*, double**, int*, int*, int**);
double calculateLikelihood(model*, dataSet*, int*, int*, double**, int**);
double calculateLikelihoodMode(model*, dataSet*, int*, int*, double**, int**, int);
double calculateLikelihoodFaster(model*);
double calculateLikelihoodSingleMode(model*, int);
int sampleNewLabel(model*, dataSet*, int*, int, unsigned int*, int, double*, int*);
int sampleStartPos(model*, dataSet*, int, int, unsigned int*, int, double*);
int sampleMotifWidthLeft(dataSet*, model*, double**, int*, int*, int, int, int, unsigned int*);
int sampleMotifWidthRight(dataSet*, model*, double**, int*, int*, int, int, int, unsigned int*);
double EMLike(model*, dataSet*, int*, int*, double**);
trainOut* trainData(dataSet*, int, float, float, float, double, unsigned int, double**, int*, int, int, char*, char*);
double likelihoodXi(model*, dataSet*, int, int, int, double*);
double likelihoodXiFaster(model*, dataSet*, int, int, int, double*);
#endif
