# Supplementary material for: DIVERSITY in binding, regulation, and evolution revealed from high-throughput ChIP
Source: PLoS Comput Biol. 2018 Apr 23;14(4):e1006090. doi: 10.1371/journal.pcbi.1006090 (PMC5933800; doi:10.1371/journal.pcbi.1006090)
Supplement: S1 File — (GZ) [file pcbi.1006090.s009.tar.gz › DIVERSITY-master/weblogoMod/cap.fa]

>aldB -18->4
attcgtgatagctgtcgtaaag
>ansB 103->125
ttttgttacctgcctctaactt
>araB1 109->131
aagtgtgacgccgtgcaaataa
>araB2 147->169 
tgccgtgattatagacactttt
>cdd 1 107->129
atttgcgatgcgtcgcgcattt
>cdd 2 57->79
taatgagattcagatcacatat
>crp 1 115->137
taatgtgacgtcctttgcatac
>crp 2
gaaggcgacctgggtcatgctg
>cya 151->173 
aggtgttaaattgatcacgttt
>cytR 1 125->147
cgatgcgaggcggatcgaaaaa
>cytR 2 106->128
aaattcaatattcatcacactt
>dadAX 1 95->117
agatgtgagccagctcaccata
>dadAX 2 32->54
agatgtgattagattattattc
>deoP2 1 75->97
aattgtgatgtgtatcgaagtg
>deoP2 2 128->150 
ttatttgaaccagatcgcatta
>fur 136->158
aaatgtaagctgtgccacgttt
>gal 56->78
aagtgtgacatggaataaatta
>glpACB (glpTQ) 1 54->76  
ttgtttgatttcgcgcatattc
>glpACB (glpTQ) 2 94->116
aaacgtgatttcatgcgtcatt
>glpACB (glpTQ) 144->166 
atgtgtgcggcaattcacattt
>glpD (glpE) 95->117 
taatgttatacatatcactcta
>glpFK 1 120->142
ttttatgacgaggcacacacat
>glpFK 2 95->117
aagttcgatatttctcgttttt
>gut (srlA) 72->94
ttttgcgatcaaaataacactt
>ilvB 87->109
aaacgtgatcaacccctcaatt
>lac 1 (lacZ) 88->110
taatgtgagttagctcactcat
>lac 2 (lacZ) 16->38 
aattgtgagcggataacaattt
>malEpKp1 110->132
ttgtgtgatctctgttacagaa
>malEpKp2 139->161
TAAtgtggagatgcgcacaTAA
>malEpKp3 173->195
TTTtgcaagcaacatcacgAAA
>malEpKp4 205->227
GACctcggtttagttcacaGAA
>malT 121->143
aattgtgacacagtgcaaattc
>melR 52->74
aaccgtgctcccactcgcagtc
>mtl 302->324
TCTTGTGATTCAGATCACAAAG
>nag 156->178
ttttgtgagttttgtcaccaaa
>nupG2 97->119
aaatgttatccacatcacaatt
>nupG1 47->69
ttatttgccacaggtaacaaaa
>ompA 166->188
atgcctgacggagttcacactt
>ompR 161->183
taacgtgatcatatcaacagaa
>ptsH A 316->338
Ttttgtggcctgcttcaaactt
>ptsH B 188->210
ttttatgatttggttcaattct
>rhaS (rhaB) 161->183 
aattgtgaacatcatcacgttc
>rot 1 (ppiA) 182->204 
ttttgtgatctgtttaaatgtt
>rot 2 (ppiA) 129->151
agaggtgattttgatcacggaa
>tdcA 60->82
atttgtgagtggtcgcacatat
>tnaL 73->95
gattgtgattcgattcacattt
>tsx 2 146->168
gtgtgtaaacgtgaacgcaatc
>tsx 1 107->129
aactgtgaaacgaaacatattt
>uxuAB 165->187
TCTTGTGATGTGGTTAACCAAT
