# Supplementary material for: DIVERSITY in binding, regulation, and evolution revealed from high-throughput ChIP
Source: PLoS Comput Biol. 2018 Apr 23;14(4):e1006090. doi: 10.1371/journal.pcbi.1006090 (PMC5933800; doi:10.1371/journal.pcbi.1006090)
Supplement: S1 File — (GZ) [file pcbi.1006090.s009.tar.gz › DIVERSITY-master/weblogoMod/MANIFEST.in]

include LICENSE.txt README.txt MANIFEST.in
recursive-include weblogolib/htdocs/ *.html *.cgi *.*
include weblogolib/template.eps
recursive-include test_weblogo/data/ *.*
recursive-include test_corebio/ *.*
recursive-include test_corebio/data/ *.*
include test_weblogo.py
include test_corebio.py
include build_test.sh
include cap.fa
recursive-include apidocs/ *.html
recursive-include corebio/data/ * *.*
