# Supplementary material for: DIVERSITY in binding, regulation, and evolution revealed from high-throughput ChIP
Source: PLoS Comput Biol. 2018 Apr 23;14(4):e1006090. doi: 10.1371/journal.pcbi.1006090 (PMC5933800; doi:10.1371/journal.pcbi.1006090)
Supplement: S1 File — (GZ) [file pcbi.1006090.s009.tar.gz › DIVERSITY-master/weblogoMod/PKG-INFO]

Metadata-Version: 1.1
Name: weblogo
Version: 3.3
Summary: WebLogo3 : Sequence Logos Redrawn
Home-page: http://code.google.com/p/weblogo/
Author: Gavin Crooks
Author-email: gec@threeplusone.com
License: UNKNOWN
Download-URL: http://weblogo.googlecode.com/files/weblogo-3.3.tar.gz
Description: 
        WebLogo (http://code.google.com/p/weblogo/) is a tool for creating sequence 
        logos from biological sequence alignments.  It can be run on the command line,
        as a standalone webserver, as a CGI webapp, or as a python library.
        
        The main WebLogo webserver is located at http://weblogo.threeplusone.com
        
        Please consult the manual for installation instructions and more information:
        	./weblogolib/htdocs/manual.html
        
        (Also located at http://weblogo.threeplusone.com/manual.html.)
        
        
Platform: UNKNOWN
Classifier: Development Status :: 5 - Production/Stable
Classifier: Intended Audience :: Science/Research
Classifier: License :: OSI Approved :: BSD License
Classifier: Topic :: Scientific/Engineering :: Bio-Informatics
Classifier: Programming Language :: Python
Classifier: Natural Language :: English
Classifier: Operating System :: OS Independent
Classifier: Topic :: Software Development :: Libraries
Classifier: Topic :: Software Development :: Libraries :: Python Modules
Requires: numpy
