# Supplementary material for: DIVERSITY in binding, regulation, and evolution revealed from high-throughput ChIP
Source: PLoS Comput Biol. 2018 Apr 23;14(4):e1006090. doi: 10.1371/journal.pcbi.1006090 (PMC5933800; doi:10.1371/journal.pcbi.1006090)
Supplement: S1 File — (GZ) [file pcbi.1006090.s009.tar.gz › DIVERSITY-master/weblogoMod/README.txt]

WebLogo (http://code.google.com/p/weblogo/) is a tool for creating sequence 
logos from biological sequence alignments.  It can be run on the command line,
as a standalone webserver, as a CGI webapp, or as a python library.

The main WebLogo webserver is located at http://weblogo.threeplusone.com

Please consult the manual for installation instructions and more information:
	./weblogolib/htdocs/manual.html

(Also located at http://weblogo.threeplusone.com/manual.html.)
