# Supplementary material for: DIVERSITY in binding, regulation, and evolution revealed from high-throughput ChIP
Source: PLoS Comput Biol. 2018 Apr 23;14(4):e1006090. doi: 10.1371/journal.pcbi.1006090 (PMC5933800; doi:10.1371/journal.pcbi.1006090)
Supplement: S1 File — (GZ) [file pcbi.1006090.s009.tar.gz › DIVERSITY-master/weblogoMod/weblogolib/_cli.py]

#!/usr/bin/env python

# -------------------------------- WebLogo --------------------------------

#  Copyright (c) 2003-2004 The Regents of the University of California.
#  Copyright (c) 2005 Gavin E. Crooks
#  Copyright (c) 2006-2011, The Regents of the University of California, through 
#  Lawrence Berkeley National Laboratory (subject to receipt of any required
#  approvals from the U.S. Dept. of Energy).  All rights reserved.

#  This software is distributed under the new BSD Open Source License.
#  <http://www.opensource.org/licenses/bsd-license.html>
#
#  Redistribution and use in source and binary forms, with or without 
#  modification, are permitted provided that the following conditions are met: 
#
#  (1) Redistributions of source code must retain the above copyright notice, 
#  this list of conditions and the following disclaimer. 
#
#  (2) Redistributions in binary form must reproduce the above copyright 
#  notice, this list of conditions and the following disclaimer in the 
#  documentation and or other materials provided with the distribution. 
#
#  (3) Neither the name of the University of California, Lawrence Berkeley 
#  National Laboratory, U.S. Dept. of Energy nor the names of its contributors 
#  may be used to endorse or promote products derived from this software 
#  without specific prior written permission. 
#
#  THIS SOFTWARE IS PROVIDED BY THE COPYRIGHT HOLDERS AND CONTRIBUTORS "AS IS" 
#  AND ANY EXPRESS OR IMPLIED WARRANTIES, INCLUDING, BUT NOT LIMITED TO, THE 
#  IMPLIED WARRANTIES OF MERCHANTABILITY AND FITNESS FOR A PARTICULAR PURPOSE 
#  ARE DISCLAIMED. IN NO EVENT SHALL THE COPYRIGHT OWNER OR CONTRIBUTORS BE 
#  LIABLE FOR ANY DIRECT, INDIRECT, INCIDENTAL, SPECIAL, EXEMPLARY, OR 
#  CONSEQUENTIAL DAMAGES (INCLUDING, BUT NOT LIMITED TO, PROCUREMENT OF 
#  SUBSTITUTE GOODS OR SERVICES; LOSS OF USE, DATA, OR PROFITS; OR BUSINESS 
#  INTERRUPTION) HOWEVER CAUSED AND ON ANY THEORY OF LIABILITY, WHETHER IN 
#  CONTRACT, STRICT LIABILITY, OR TORT (INCLUDING NEGLIGENCE OR OTHERWISE) 
#  ARISING IN ANY WAY OUT OF THE USE OF THIS SOFTWARE, EVEN IF ADVISED OF THE 
#  POSSIBILITY OF SUCH DAMAGE. 

# WebLogo Command Line Interface

import sys

from color import *
from colorscheme import ColorScheme, ColorGroup
from corebio.utils import *
from string import Template

from corebio import seq_io


import os 
from corebio.utils.deoptparse import DeOptionParser
from optparse import OptionGroup

from weblogolib import LogoOptions, LogoData, LogoFormat
from weblogolib import parse_prior, description, release_description, formatters, default_formatter
from weblogolib import std_alphabets, std_units, std_sizes, std_color_schemes
from weblogolib import read_seq_data

# ====================== Main: Parse Command line =============================
def main(): 
    """WebLogo command line interface """
    
    # ------ Parse Command line ------
    parser = _build_option_parser()                
    (opts, args) = parser.parse_args(sys.argv[1:])
    if args : parser.error("Unparsable arguments: %s " % args)
    
    if opts.serve:
        httpd_serve_forever(opts.port) # Never returns?
        sys.exit(0) 
  
            
    # ------ Create Logo ------
    try:
        data = _build_logodata(opts)
        format = _build_logoformat(data, opts)
        
        formatter = opts.formatter
        formatter(data, format, opts.fout)

    except ValueError, err :
        print >>sys.stderr, 'Error:', err
        sys.exit(2)
    except KeyboardInterrupt, err:
        sys.exit(0)
# End main()            
        

def httpd_serve_forever(port=8080) :
    """ Start a webserver on a local port."""
    import BaseHTTPServer
    import CGIHTTPServer 
    
    class __HTTPRequestHandler(CGIHTTPServer.CGIHTTPRequestHandler):
        # Modify CGIHTTPRequestHandler so that it will run the cgi script directly, instead of exec'ing
        # This bypasses the need for the cgi script to have execute permissions set,
        # since distutils install does not preserve permissions.
        def is_cgi(self) :
            self.have_fork = False          # Prevent CGIHTTPRequestHandler from using fork
            if self.path == "/create.cgi": 
                self.cgi_info = '', 'create.cgi'
                return True
            return False
        def is_python(self,path):            # Let CGIHTTPRequestHandler know that cgi script is python
            return True
            
    
    # Add current directory to PYTHONPATH. This is
    # so that we can run the standalone server
    # without having to run the install script.      
    pythonpath = os.getenv("PYTHONPATH", '')
    pythonpath += ":" + os.path.abspath(sys.path[0]).split()[0]
    os.environ["PYTHONPATH"] = pythonpath

    htdocs = resource_filename(__name__, 'htdocs', __file__)
    os.chdir(htdocs) 

    HandlerClass = __HTTPRequestHandler
    ServerClass = BaseHTTPServer.HTTPServer
    httpd = ServerClass(('', port), HandlerClass)
    print "WebLogo server running at http://localhost:%d/" % port
    
    try :
        httpd.serve_forever()
    except KeyboardInterrupt:
        sys.exit(0)
# end httpd_serve_forever()  
    
    

def _build_logodata(options) :
    motif_flag=False
    
    fin = options.fin;
    if fin is None : 
        from StringIO import StringIO 
        fin = StringIO(sys.stdin.read())
    
   
    try:
        # Try reading data in transfac format first.     
        from corebio.matrix import Motif
        motif = Motif.read_transfac(fin, alphabet=options.alphabet)
        motif_flag = True
    except ValueError, motif_err :
        # Failed reading Motif, try reading as multiple sequence data.
        seqs = read_seq_data(fin, 
            options.input_parser.read,
            alphabet=options.alphabet,
            ignore_lower_case = options.ignore_lower_case)   

    if motif_flag :
        if options.ignore_lower_case:
            raise ValueError("error: option --ignore-lower-case incompatible with matrix input")
        if options.reverse: motif.reverse()
        if options.complement: motif.complement()

        prior = parse_prior( options.composition,motif.alphabet, options.weight)
        data = LogoData.from_counts(motif.alphabet, motif, prior)
    else :
        if options.reverse: 
            seqs = SeqList([s.reverse() for s in seqs], seqs.alphabet)
        
        if options.complement :
            seqs= SeqList( [Seq(s,seqs.alphabet).complement() for s in seqs], seqs.alphabet)

        prior = parse_prior( options.composition,seqs.alphabet, options.weight)
        data = LogoData.from_seqs(seqs, prior)


    return data
     
 
             
def _build_logoformat( logodata, opts) :
    """ Extract and process relevant option values and return a 
    LogoFormat object.""" 

    args = {}  
    direct_from_opts = [
        "stacks_per_line", 
        "logo_title",
        "yaxis_label", 
        "show_xaxis",
        "show_yaxis",        
        "xaxis_label", 
        "show_ends",
        "fineprint",  
        "show_errorbars", 
        "show_boxes",  
        "yaxis_tic_interval", 
        "resolution",      
        "alphabet",
        "debug",
        "show_ends",
        "default_color",
        #"show_color_key",
        "color_scheme",
        "unit_name",
        "logo_label",
        "yaxis_scale",
        "first_index",
        "logo_start",
        "logo_end",
        "scale_width", 
        "annotate",
        "stack_width",
        "stack_aspect_ratio",
        "reverse_stacks"
        ]
  
    for k in direct_from_opts:
        args[k] = opts.__dict__[k]

#    logo_size = copy.copy(opts.__dict__['logo_size'])
#    size_from_opts = ["stack_width", "stack_height"]
#    for k in size_from_opts :
#        length = getattr(opts, k)
#        if length : setattr( logo_size, k, length )
#   args["size"] = logo_size    


    if opts.colors:
        color_scheme = ColorScheme()
        for color, symbols, desc in opts.colors:
            try :
                #c = Color.from_string(color)
                color_scheme.groups.append( ColorGroup(symbols, color, desc)  )
            except ValueError : 
                raise ValueError(
                     "error: option --color: invalid value: '%s'" % color )          
                 
        args["color_scheme"] = color_scheme
 
 
    if opts.annotate:
        args["annotate"] = opts.annotate.split(',')
 
    
    logooptions = LogoOptions() 
    for a, v in args.iteritems() :
        setattr(logooptions,a,v)

    
    theformat =  LogoFormat(logodata, logooptions )
    return theformat

    
   
    
   
    
# ========================== OPTIONS ==========================
def _build_option_parser() :
    defaults = LogoOptions()
    parser = DeOptionParser(usage="%prog [options]  < sequence_data.fa > sequence_logo.eps",
        description = description,
        version     = release_description,
        add_verbose_options = False
        )    
        
    io_grp = OptionGroup(parser, "Input/Output Options",)
    data_grp = OptionGroup(parser, "Logo Data Options",)
    trans_grp = OptionGroup(parser, "Transformations", "Optional transformations of the sequence data.")

 
    format_grp = OptionGroup(parser, "Logo Format Options", 
        "These options control the format and display of the logo.")
    color_grp = OptionGroup(parser, "Color Options", 
        "Colors can be specified using CSS2 syntax. e.g. 'red', '#FF0000', etc.")
    advanced_grp = OptionGroup(parser, "Advanced Format Options", 
        "These options provide fine control over the display of the logo. ")
    server_grp = OptionGroup(parser, "WebLogo Server",
        "Run a standalone webserver on a local port.")


    parser.add_option_group(io_grp)
    parser.add_option_group(data_grp)
    parser.add_option_group(trans_grp)      
    parser.add_option_group(format_grp)  
    parser.add_option_group(color_grp)
    parser.add_option_group(advanced_grp)
    parser.add_option_group(server_grp)
    
    # ========================== IO OPTIONS ==========================
    
    io_grp.add_option( "-f", "--fin",
        dest="fin",
        action="store",
        type="file_in",
        default=None,
        help="Sequence input file (default: stdin)",
        metavar="FILENAME")

    # Add position weight matrix formats to input parsers by hand
    fin_choices = dict(seq_io.format_names())
    fin_choices['transfac'] = 'transfac'
    
    io_grp.add_option("-D", "--datatype", 
        dest="input_parser",
        action="store", type ="dict",
        default = seq_io,
        choices = fin_choices,       # seq_io.format_names(),
        help="Type of multiple sequence alignment or position weight matrix file: (%s, transfac)" % 
           ', '.join([ f.names[0] for f in seq_io.formats]),
        metavar="FORMAT")

    io_grp.add_option("-o", "--fout", dest="fout",
        type="file_out",
        default=sys.stdout,
        help="Output file (default: stdout)",
        metavar="FILENAME")

    io_grp.add_option( "-F", "--format",
        dest="formatter",
        action="store",
        type="dict",
        choices = formatters,
        metavar= "FORMAT",
        help="Format of output: eps (default), png, png_print, pdf, jpeg, svg, logodata",
        default = default_formatter)


    # ========================== Data OPTIONS ==========================


 
    data_grp.add_option( "-A", "--sequence-type",
        dest="alphabet",
        action="store",
        type="dict",
        choices = std_alphabets,
        help="The type of sequence data: 'protein', 'rna' or 'dna'.",
        metavar="TYPE")
                       
    data_grp.add_option( "-a", "--alphabet",
        dest="alphabet",
        action="store",
        help="The set of symbols to count, e.g. 'AGTC'. "
             "All characters not in the alphabet are ignored. "
             "If neither the alphabet nor sequence-type are specified then weblogo will examine the input data and make an educated guess. "
             "See also --sequence-type, --ignore-lower-case" )                       
    
       
    data_grp.add_option( "-U", "--units",
        dest="unit_name",
        action="store",
        choices = std_units.keys(),    
        type="choice",
        default = defaults.unit_name,
        help="A unit of entropy ('bits' (default), 'nats', 'digits'), or a unit of free energy ('kT', 'kJ/mol', 'kcal/mol'), or 'probability' for probabilities",
        metavar = "NUMBER") 


    data_grp.add_option( "", "--composition",
        dest="composition",
        action="store",
        type="string",
        default = "auto",
        help="The expected composition of the sequences: 'auto' (default), 'equiprobable', 'none' (do not perform any compositional adjustment), a CG percentage, a species name (e.g. 'E. coli', 'H. sapiens'), or an explicit distribution (e.g. \"{'A':10, 'C':40, 'G':40, 'T':10}\"). The automatic option uses a typical distribution for proteins and equiprobable distribution for everything else. ",
        metavar="COMP.")

    data_grp.add_option( "", "--weight",
        dest="weight",
        action="store",
        type="float",
        default = None,
        help="The weight of prior data.  Default depends on alphabet length",
        metavar="NUMBER")

    data_grp.add_option( "-i", "--first-index",
        dest="first_index",
        action="store",
        type="int",
        default = 1,
        help="Index of first position in sequence data (default: 1)",
        metavar="INDEX")

    data_grp.add_option( "-l", "--lower",
        dest="logo_start",
        action="store",
        type="int",
        help="Lower bound of sequence to display",
        metavar="INDEX")
    
    data_grp.add_option( "-u", "--upper",
        dest="logo_end",
        action="store",
        type="int",
        help="Upper bound of sequence to display",
        metavar="INDEX")

    # ========================== Transformation OPTIONS ==========================
    

    # FIXME Add test? 
    trans_grp.add_option( "", "--ignore-lower-case",
        dest="ignore_lower_case",
        action="store_true",
        default=False,
        help="Disregard lower case letters and only count upper case letters in sequences."
       )

    trans_grp.add_option( "", "--reverse",
        dest="reverse",
        action="store_true",
        default=False,
        help="reverse sequences",
        )

    trans_grp.add_option( "", "--complement",
        dest="complement",
        action="store_true",
        default=False,
        help="complement DNA sequences",
        )
    


    # ========================== FORMAT OPTIONS ==========================

    format_grp.add_option( "-s", "--size",
        dest="stack_width",
        action="store",
        type ="dict",
        choices = std_sizes,
        metavar = "LOGOSIZE",
        default = defaults.stack_width,
        help="Specify a standard logo size (small, medium (default), large)" )
            
    format_grp.add_option( "-n", "--stacks-per-line",
        dest="stacks_per_line",
        action="store",
        type="int",
        help="Maximum number of logo stacks per logo line. (default: %default)",
        default = defaults.stacks_per_line,
        metavar="COUNT")

    format_grp.add_option( "-t", "--title",
        dest="logo_title",
        action="store",
        type="string",
        help="Logo title text.",
        default = defaults.logo_title,
        metavar="TEXT")

    format_grp.add_option( "", "--label",
        dest="logo_label",
        action="store",
        type="string",
        help="A figure label, e.g. '2a'",
        default = defaults.logo_label,
        metavar="TEXT")

    format_grp.add_option( "-X", "--show-xaxis",
        action="store",
        type = "boolean",
        default= defaults.show_xaxis,
        metavar = "YES/NO",
        help="Display sequence numbers along x-axis? (default: %default)")
                       
    format_grp.add_option( "-x", "--xlabel",
        dest="xaxis_label",
        action="store",
        type="string",
        default = defaults.xaxis_label,
        help="X-axis label",
        metavar="TEXT")

    format_grp.add_option( "", "--annotate",
            dest="annotate",
            action="store",
            type="string",
            default = None,
            help="A comma separated list of custom stack annotations, e.g. '1,3,4,5,6,7'.  Annotation list must be same length as sequences.",
            metavar="TEXT")

    format_grp.add_option( "-S", "--yaxis",
        dest="yaxis_scale",
        action="store",
        type="float",
        help="Height of yaxis in units. (Default: Maximum value with uninformative prior.)",
        metavar = "UNIT") 

    format_grp.add_option( "-Y", "--show-yaxis",
        action="store",
        type = "boolean",
        dest = "show_yaxis",
        default= defaults.show_yaxis,
        metavar = "YES/NO",
        help="Display entropy scale along y-axis? (default: %default)")

    format_grp.add_option( "-y", "--ylabel",
        dest="yaxis_label",
        action="store",
        type="string",
        help="Y-axis label (default depends on plot type and units)",
        metavar="TEXT")

    format_grp.add_option( "-E", "--show-ends",
        action="store",
        type = "boolean",
        default= defaults.show_ends,
        metavar = "YES/NO",
        help="Label the ends of the sequence? (default: %default)")
        
    format_grp.add_option( "-P", "--fineprint",
        dest="fineprint",
        action="store",
        type="string",
        default= defaults.fineprint,
        help="The fine print (default: weblogo version)",
        metavar="TEXT")

    format_grp.add_option( "", "--ticmarks",
        dest="yaxis_tic_interval",
        action="store",
        type="float",
        default= defaults.yaxis_tic_interval,
        help="Distance between ticmarks (default: %default)",
        metavar = "NUMBER")

        
    format_grp.add_option( "", "--errorbars",
        dest = "show_errorbars",
        action="store",
        type = "boolean",
        default= defaults.show_errorbars,
        metavar = "YES/NO",
        help="Display error bars? (default: %default)")
     
    format_grp.add_option( "", "--reverse-stacks",
        dest = "reverse_stacks",
        action="store",
        type = "boolean",
        default= defaults.show_errorbars,
        metavar = "YES/NO",
        help="Draw stacks with largest letters on top? (default: %default)")
 
 
       
        
    # ========================== Color OPTIONS ==========================
    # TODO: Future Feature
    # color_grp.add_option( "-K", "--color-key",
    #    dest= "show_color_key",
    #    action="store",
    #    type = "boolean",
    #    default= defaults.show_color_key,
    #    metavar = "YES/NO",
    #    help="Display a color key (default: %default)")
        
        
    color_scheme_choices = std_color_schemes.keys()    
    color_scheme_choices.sort()    
    color_grp.add_option( "-c", "--color-scheme",
        dest="color_scheme",
        action="store",
        type ="dict",
        choices = std_color_schemes,
        metavar = "SCHEME",
        default = None, # Auto
        help="Specify a standard color scheme (%s)" % \
            ", ".join(color_scheme_choices) )
            
    color_grp.add_option( "-C", "--color",
        dest="colors",
        action="append",
        metavar="COLOR SYMBOLS DESCRIPTION ",
        nargs = 3,
        default=[],
        help="Specify symbol colors, e.g. --color black AG 'Purine' --color red TC 'Pyrimidine' ")    

    color_grp.add_option( "", "--default-color",
        dest="default_color",
        action="store",
        metavar="COLOR",
        default= defaults.default_color,
        help="Symbol color if not otherwise specified.")


    # ========================== Advanced options =========================   
                
    advanced_grp.add_option( "-W", "--stack-width",
        dest="stack_width",
        action="store",
        type="float",
        default= defaults.stack_width,
        help="Width of a logo stack (default: %s)"% defaults.stack_width,
        metavar="POINTS" )

    advanced_grp.add_option( "", "--aspect-ratio",
        dest="stack_aspect_ratio",
        action="store",
        type="float",
        default= defaults.stack_aspect_ratio ,
        help="Ratio of stack height to width (default: %s)"%defaults.stack_aspect_ratio,
        metavar="POINTS" )    

    advanced_grp.add_option( "", "--box",
        dest="show_boxes",
        action="store",
        type = "boolean",
        default=False, 
        metavar = "YES/NO",
        help="Draw boxes around symbols? (default: no)")

    advanced_grp.add_option( "", "--resolution",
        dest="resolution",
        action="store",
        type="float",
        default=96,
        help="Bitmap resolution in dots per inch (DPI).  (Default: 96 DPI, except png_print, 600 DPI) Low resolution bitmaps (DPI<300) are antialiased.",
        metavar="DPI")  

    advanced_grp.add_option( "", "--scale-width",
        dest="scale_width",
        action="store",
        type = "boolean",
        default= True, 
        metavar = "YES/NO",
        help="Scale the visible stack width by the fraction of symbols in the column?  (I.e. columns with many gaps of unknowns are narrow.)  (Default: yes)")
   
    advanced_grp.add_option( "", "--debug",
        action="store",
        type = "boolean",
        default= defaults.debug,
        metavar = "YES/NO",
        help="Output additional diagnostic information. (Default: %default)")


    # ========================== Server options =========================   
    server_grp.add_option( "", "--serve",
        dest="serve",
        action="store_true",
        default= False,
        help="Start a standalone WebLogo server for creating sequence logos.")    
    
    server_grp.add_option( "", "--port",
        dest="port",
        action="store",
        type="int",
        default= 8080,
        help="Listen to this local port. (Default: %default)",
        metavar="PORT")

    return parser
    
    # END _build_option_parser


##############################################################
