# Supplementary material for: DIVERSITY in binding, regulation, and evolution revealed from high-throughput ChIP
Source: PLoS Comput Biol. 2018 Apr 23;14(4):e1006090. doi: 10.1371/journal.pcbi.1006090 (PMC5933800; doi:10.1371/journal.pcbi.1006090)
Supplement: S1 File — (GZ) [file pcbi.1006090.s009.tar.gz › DIVERSITY-master/weblogoMod/weblogolib/logomath.py]

#!/usr/bin/env python

# -------------------------------- WebLogo --------------------------------

#  Copyright (c) 2003-2004 The Regents of the University of California.
#  Copyright (c) 2005 Gavin E. Crooks
#  Copyright (c) 2006-2011, The Regents of the University of California, through 
#  Lawrence Berkeley National Laboratory (subject to receipt of any required
#  approvals from the U.S. Dept. of Energy).  All rights reserved.

#  This software is distributed under the new BSD Open Source License.
#  <http://www.opensource.org/licenses/bsd-license.html>
#
#  Redistribution and use in source and binary forms, with or without 
#  modification, are permitted provided that the following conditions are met: 
#
#  (1) Redistributions of source code must retain the above copyright notice, 
#  this list of conditions and the following disclaimer. 
#
#  (2) Redistributions in binary form must reproduce the above copyright 
#  notice, this list of conditions and the following disclaimer in the 
#  documentation and or other materials provided with the distribution. 
#
#  (3) Neither the name of the University of California, Lawrence Berkeley 
#  National Laboratory, U.S. Dept. of Energy nor the names of its contributors 
#  may be used to endorse or promote products derived from this software 
#  without specific prior written permission. 
#
#  THIS SOFTWARE IS PROVIDED BY THE COPYRIGHT HOLDERS AND CONTRIBUTORS "AS IS" 
#  AND ANY EXPRESS OR IMPLIED WARRANTIES, INCLUDING, BUT NOT LIMITED TO, THE 
#  IMPLIED WARRANTIES OF MERCHANTABILITY AND FITNESS FOR A PARTICULAR PURPOSE 
#  ARE DISCLAIMED. IN NO EVENT SHALL THE COPYRIGHT OWNER OR CONTRIBUTORS BE 
#  LIABLE FOR ANY DIRECT, INDIRECT, INCIDENTAL, SPECIAL, EXEMPLARY, OR 
#  CONSEQUENTIAL DAMAGES (INCLUDING, BUT NOT LIMITED TO, PROCUREMENT OF 
#  SUBSTITUTE GOODS OR SERVICES; LOSS OF USE, DATA, OR PROFITS; OR BUSINESS 
#  INTERRUPTION) HOWEVER CAUSED AND ON ANY THEORY OF LIABILITY, WHETHER IN 
#  CONTRACT, STRICT LIABILITY, OR TORT (INCLUDING NEGLIGENCE OR OTHERWISE) 
#  ARISING IN ANY WAY OUT OF THE USE OF THIS SOFTWARE, EVEN IF ADVISED OF THE 
#  POSSIBILITY OF SUCH DAMAGE. 

from math import log, sqrt, exp

from numpy import array, asarray, float64, ones, zeros, int32,all,any, shape
import numpy as na
from weblogoMod.corebio.moremath import *

import random

class Dirichlet(object) :
    """The Dirichlet probability distribution. The Dirichlet is a continuous 
    multivariate probability distribution across non-negative unit length
    vectors. In other words, the Dirichlet is a probability distribution of 
    probability distributions. It is conjugate to the multinomial
    distribution and is widely used in Bayesian statistics.
    
    The Dirichlet probability distribution of order K-1 is 

     p(theta_1,...,theta_K) d theta_1 ... d theta_K = 
        (1/Z) prod_i=1,K theta_i^{alpha_i - 1} delta(1 -sum_i=1,K theta_i)

    The normalization factor Z can be expressed in terms of gamma functions:

      Z = {prod_i=1,K Gamma(alpha_i)} / {Gamma( sum_i=1,K alpha_i)}  

    The K constants, alpha_1,...,alpha_K, must be positive. The K parameters, 
    theta_1,...,theta_K are nonnegative and sum to 1.
    
    Status:
        Alpha
    """
    __slots__ = 'alpha', '_total', '_mean', 
    
    
    

    def __init__(self, alpha) :
        """
        Args:
            - alpha  -- The parameters of the Dirichlet prior distribution.
                        A vector of non-negative real numbers.  
        """
        # TODO: Check that alphas are positive
        #TODO : what if alpha's not one dimensional?
        self.alpha = asarray(alpha, float64)
        
        self._total = sum(alpha)
        self._mean = None
        
        
    def sample(self) :
        """Return a randomly generated probability vector.
        
        Random samples are generated by sampling K values from gamma
        distributions with parameters a=\alpha_i, b=1, and renormalizing. 
    
        Ref:
            A.M. Law, W.D. Kelton, Simulation Modeling and Analysis (1991).
        Authors:
            Gavin E. Crooks <gec@compbio.berkeley.edu> (2002)
        """
        alpha = self.alpha
        K = len(alpha)
        theta = zeros( (K,), float64)

        for k in range(K):
            theta[k] = random.gammavariate(alpha[k], 1.0) 
        theta /= sum(theta)

        return theta

    def mean(self) :
        if  self._mean ==None:
            self._mean = self.alpha / self._total
        return self._mean
    
    def covariance(self) :
        alpha = self.alpha
        A = sum(alpha)
        #A2 = A * A
        K = len(alpha)
        cv = zeros( (K,K), float64) 
        
        for i in range(K) :
            cv[i,i] = alpha[i] * (1. - alpha[i]/A) / (A * (A+1.) )
        
        for i in range(K) :
            for j in range(i+1,K) :
                v = - alpha[i] * alpha[j] / (A * A * (A+1.) )
                cv[i,j] = v
                cv[j,i] = v
        return cv
        
    def mean_x(self, x) :
        x = asarray(x, float64)
        if shape(x) != shape(self.alpha) :
            raise ValueError("Argument must be same dimension as Dirichlet")
        return sum( x * self.mean()) 

    def variance_x(self, x) :
        x = asarray(x, float64)
        if shape(x) != shape(self.alpha) :
            raise ValueError("Argument must be same dimension as Dirichlet")        
            
        cv = self.covariance()
        var = na.dot(na.dot(na.transpose( x), cv), x)
        return var


    def mean_entropy(self) :
        """Calculate the average entropy of probabilities sampled
        from this Dirichlet distribution. 
        
        Returns:
            The average entropy.
            
        Ref:
            Wolpert & Wolf, PRE 53:6841-6854 (1996) Theorem 7
            (Warning: this paper contains typos.)
        Status:
            Alpha
        Authors:
            GEC 2005
    
        """
        # TODO: Optimize
        alpha = self.alpha
        A = float(sum(alpha))
        ent = 0.0
        for a in alpha:
            if a>0 : ent += - 1.0 * a * digamma( 1.0+a) # FIXME: Check
        ent /= A
        ent += digamma(A+1.0)
        return ent    


    def variance_entropy(self):
        """Calculate the variance of the Dirichlet entropy. 

        Ref:
            Wolpert & Wolf, PRE 53:6841-6854 (1996) Theorem 8
            (Warning: this paper contains typos.)
        """
        alpha = self.alpha
        A = float(sum(alpha))
        A2 = A * (A+1)
        L = len(alpha)
        
        dg1 = zeros( (L) , float64)
        dg2 = zeros( (L) , float64)
        tg2 = zeros( (L) , float64)        
        
        for i in range(L) :
            dg1[i] = digamma(alpha[i] + 1.0)
            dg2[i] = digamma(alpha[i] + 2.0)
            tg2[i] = trigamma(alpha[i] + 2.0)

        dg_Ap2 = digamma( A+2. )
        tg_Ap2 = trigamma( A+2. )
        
        mean = self.mean_entropy()
        var = 0.0
    
        for i in range(L) :
            for j in range(L) :
                if i != j :
                    var += (
                        ( dg1[i] - dg_Ap2 ) * (dg1[j] - dg_Ap2 ) - tg_Ap2 
                        ) * (alpha[i] * alpha[j] ) / A2
                else : 
                    var += (
                        ( dg2[i] - dg_Ap2 ) **2 + ( tg2[i] - tg_Ap2 )
                        ) * ( alpha[i] * (alpha[i]+1.) ) / A2

        var -= mean**2
        return var
        
        
        
    def mean_relative_entropy(self, pvec) :
        ln_p = na.log(pvec)
        return - self.mean_x(ln_p) - self.mean_entropy() 
    
    
    def variance_relative_entropy(self, pvec) :
        ln_p = na.log(pvec)
        return self.variance_x(ln_p) + self.variance_entropy()
    
    
    def interval_relative_entropy(self, pvec, frac) :
        mean = self.mean_relative_entropy(pvec) 
        variance = self.variance_relative_entropy(pvec) 
        sd = sqrt(variance)
        
        # If the variance is small, use the standard 95% 
        # confidence interval: mean +/- 1.96 * sd
        if mean/sd >3.0 :
            return max(0.0, mean - sd*1.96), mean + sd*1.96
        
        g = Gamma.from_mean_variance(mean, variance)
        low_limit = g.inverse_cdf( (1.-frac)/2.)
        high_limit = g.inverse_cdf( 1. - (1.-frac)/2. )
        
        return low_limit, high_limit


class Gamma(object) :
    """The gamma probability distribution. (Not to be confused with the
    gamma function.)
    
    
    """
    __slots__ = 'alpha', 'beta'
    
    def __init__(self, alpha, beta) :
        if alpha <=0.0 :
            raise ValueError("alpha must be positive")
        if beta <=0.0 :
            raise ValueError("beta must be positive")
        self.alpha = alpha
        self.beta = beta
        

    def from_shape_scale(cls, shape, scale) :
        return cls( shape, 1./scale)
    from_shape_scale = classmethod(from_shape_scale)
    

    def from_mean_variance(cls, mean, variance) :
        alpha = mean **2 / variance
        beta = alpha/mean
        return cls(alpha, beta)
    from_mean_variance = classmethod(from_mean_variance)

    def mean(self) :
        return self.alpha / self.beta
        
    def variance(self) :
        return self.alpha / (self.beta**2)

        
    def sample(self) :
        return random.gammavariate(self.alpha, 1./self.beta) 

    def pdf(self, x) :
        if x==0.0 : return 0.0
        a = self.alpha
        b = self.beta
        return (x**(a-1.)) * exp(- b*x )* (b**a) / gamma(a) 
        
    def cdf(self, x) :
        return 1.0-normalized_incomplete_gamma(self.alpha, self.beta*x)

    def inverse_cdf(self, p) :
        def rootof(x) :
            return self.cdf(exp(x)) - p
    
        return exp(find_root(  rootof, log(self.mean()) ) )

#

def find_root(f, x, y=None, fprime=None, tolerance=1.48e-8, max_iterations=50):
    """Return argument 'x' of the function f(x), such that f(x)=0 to
    within the given tolerance. 
    
    f : The function to optimize, f(x)
    x : The initial guess
    y : An optional second guess that shoudl bracket the root.
    fprime : The derivate of f'(x) (Optional)
    tolerance : The error bounds 
    max_iterations : Maximum number of iterations
    
    Raises:
        ArithmeticError :
            Failure to converge to the given tolerence

    Notes:
        Uses Newton-Raphson algorihtm if f'(x) is given, else uses bisect if
        y is given and brackets the root, else uses secant. 

    Status : Beta (Not fully tested)
    """

  
    def secant (f, x, tolerance, max_iterations):
        x0 = x
        x1 = x0+ 1e-4
        v0 = f(x0)
        v1 = f(x1)
        x2 = 0
        
        for i in range(max_iterations):
            # print x0, x1, v0, v1, x2-x0
            x2 = x1 - v1*(x1-x0)/(v1-v0)
            if abs(x2-x1) < tolerance : return x2        
            x0 = x1
            v0 = v1        
            x1 = x2
            v1 = f(x1)

        raise ArithmeticError(
            "Failed to converge after %d iterations, value is %f" \
                % (max_iterations,x1) )


    def bisect(f, a, b, tolerance, max_iterations) :
        fa = f(a)
        fb = f(b)

        if fa==0: return a
        if fb==0: return b
                
        if fa*fb >0 :
            raise ArithmeticError("Start points do not bracket root.")
        
        for i in range(max_iterations):
            #print a,b, fa, fb
            delta = b-a
            xm = a + 0.5*delta # Minimize roundoff in computing the midpoint
            fm = f(xm)
            if delta < tolerance : return xm
            
            if fm * fa >0 : #   Root lies in interval [xm,b], replace a
                a = xm
                fa = fm
            else : #   Root lies in interval [a,xm], replace b
                b = xm
                fb = fm

        raise ArithmeticError(
            "Failed to converge after %d iterations, value is %f" \
                % (max_iterations, x) )
    
    
    def newton(f, x, fprime, tolerance, max_iterations) :
        x0 = x
        for i in range(max_iterations) :
            x1 = x0 - f(x0)/fprime(x0)
            if abs(x1-x0) < tolerance: return x1
            x0 = x1
            
        raise ArithmeticError(
            "Failed to converge after %d iterations, value is %f" \
                % (max_iterations,x1) )

    if fprime is not None :
        return newton(f, x, fprime, tolerance, max_iterations)
    elif y is not None :
        return bisect(f, x, y, tolerance, max_iterations)
    else :
        return secant(f, x, tolerance, max_iterations)
