# Supplementary material for: DIVERSITY in binding, regulation, and evolution revealed from high-throughput ChIP
Source: PLoS Comput Biol. 2018 Apr 23;14(4):e1006090. doi: 10.1371/journal.pcbi.1006090 (PMC5933800; doi:10.1371/journal.pcbi.1006090)
Supplement: S1 File — (GZ) [file pcbi.1006090.s009.tar.gz › DIVERSITY-master/weblogoMod/weblogolib/htdocs/logo.css]

/*
   Logo Cascading Style Sheet
*/

body {
  font-family: sans-serif;
  color: black;
  background: white;
}
a:link { color: #369; background: transparent }
a:visited { color: #066; background: transparent }
a:active { color: #C00; background: transparent }

a.selected:visited { 
  color: #000;
  background: #EEE;
  text-decoration: none;
}

li {margin-bottom: 0.5em}


th, td { /* ns 4 */
  font-family: sans-serif;
}

h1, h2, h3, h4, h5, h6 { text-align: left }
h1  { color: #900 }
h1 { text-align: left }
h1 { font: 170% sans-serif}
h2 { font: bold 140% sans-serif }
h3 { font: bold 120% sans-serif }
h4 { font: bold 100% sans-serif }
h5 { font: italic 100% sans-serif }
h6 { font: small-caps 100% sans-serif }

h2 { margin-top: 2em}
h4 { margin-bottom: 0.2em}

.discourse {
    font-size: small
    }


p {text-align: justify; margin-top: 0em}
p.copyright { font-size: small; text-align: center }

pre { margin-left: 2em ; }

dt, dd { margin-top: 0; margin-bottom: 0 } /* opera 3.50 */
dt { font-weight: bold }

/* navigator 4 requires this */
pre, code { 
            font-family: monospace ; 
          
} 
