# Supplementary material for: DIVERSITY in binding, regulation, and evolution revealed from high-throughput ChIP
Source: PLoS Comput Biol. 2018 Apr 23;14(4):e1006090. doi: 10.1371/journal.pcbi.1006090 (PMC5933800; doi:10.1371/journal.pcbi.1006090)
Supplement: S1 File — (GZ) [file pcbi.1006090.s009.tar.gz › DIVERSITY-master/weblogoMod/weblogolib/htdocs/weblogo_changelog.txt]

WebLogo Release Notes

3.3 (2012-07-02) [Gavin Crooks, David Sivak]

* Improved the algorithm that guesses the sequence type (DNA, RNA or protein) 
	(Kudos: Bug report, Roland Pache <Roland.Pache@ucsf.edu>)
* Fixed an issue with reading transfac matrices with alternative alphabets 
	(Kudos: Bug report, Nima Emami <emami.nima@gmail.com>)
* Fixed Motif.reindex()
* Implemented Motif.reverse() and Motif.complement() 
	(Can now reverse complement transfac matrix input on the command line.)
	(Kudos: Feature request, Seth P Boudreaux <spboudre@bcm.edu>)
* Command line interface now automagically recognizes transfac files. 
* Add command line option "--reverse-stacks NO" which inverts the logo stacks
	so that the most conserved monomers are at the bottom of the stack, rather than
	the top. This ordering is consistent with the standard ordering for histograms,
	and is arguably a better representation.
	(Kudos: Luke Hutchison <luke.hutch@mit.edu>)
* Fixed an issue so that the correct color scheme is chosen 
	for the specified sequence type.
* Miscellaneous minor bug fixes and refactoring.


3.2 (2012-01-30) [Gavin Crooks, David Sivak]

* Graphical interface now accepts transfac format motif files.
* New output format option: SVG (Scalable Vector Graphics)
* Miscellaneous minor bug fixes and refactoring.


3.1 (2011-08-16) [Gavin Crooks, David Sivak]

Mostly bug fixes, code improvements and minor user enhancements.

* Command line: Add parsing of transfac PWM files
* Command line: Add reverse and complement transformations
* Improve clustal file parsing
* Currently compatible with python 2.5, 2.6 and 2.7
* Deprecate support for python 2.3 and 2.4
* Migrate corebio library into weblogo for easier maintenance and development.
* Add new annotate option for custom annotation line
* Miscellaneous minor bug fixes and refactoring.

* Incorporates bug fixes and feedback from Gavin Crooks, John Gilman, 
Kevin Schutz and Perry Evan.


3.0 (2008-10-14) [GEC]

A significant update of WebLogo.

New and improved feature include:

* Simplified GUI. More useful options, less obscure options that are rarely
  used.
* Several choices of unit including bits and nats, and corresponding energy 
  measures such as kJ/mol.
* Error bars are smaller and more discrete.
* The size of logo stacks is consistent (Does not change with sequence length.)
* The width of the characters in a stack are scaled by the fraction of non-gaps.
  Therefore gappy columns are visually less important than columns with gaps.
* Three standard logo sizes.
* Can now read many multiple sequence alignment formats, including
  CLUSTALW, FASTA, plain flatfile, MSF, NBRF, PIR, NEXUS and PHYLIP.
* High resolution PNG output.
* New, rational, easy to use command line client.
* Python based API library.
* New color schemes, including Watson-Crick pairing, hydrophobicity and charge.
* I (Isolucine) now shows crossbars, so that the letter is distinguishable
  from a line.
* Colors can be specified using CSS2 syntax.
* Optional figure label.
* Conservation is now calculated as the Bayesian posterior mean relative
  entropy. (This is the most significant change scientifically. The math
  needed to get this right is very interesting.)
* Similarly, we now display Bayesian 95% confidence intervals for error bars.
* Compositional adjustment.

* Includes contributions from Clare Gollnick, David Ding, John Gilman.
* Incorporates bug fixes and feedback from John Reid, Gordon Robertson, 
  Eric Odell, Krisztina Gabor, ...
* Incorporates or adapts ideas and code from Gary Hon, Steven Brenner,      
     John-Marc Chandonia, Liana Lareau, Ed Green, James Casbon, Jeffrey Chang,
     Frank Kauff, Cymon J. Cox,   ...


-----------------------------------------------------------------------

2.8.2 (2005-09-08)  [LL, GEC]
  Various Bug fixes:
    * Fixed Yellow (Was orange)
    * Various improvements in handling malformed input.
    * Fixed the fineprint checkbox option, which was stuck on.
    * Renamed "Uniform Height Logo" option to a more descriptive
      "Frequency Plot", and removed deceptive y-axis.

2.8.1 (2004-10-18) (Minor bug fix release) [GEC]

Bug fixes:
 * Made weblogo compatibly with ghostscript version 8.1x.
    This release is known to work with ghostscript version 7.05, 8.00 & 8.14

Kudos for bug reports and suggestions to:
 * Lei Shen   


2.8 (2004-10-01) [GEC]

Bug fixes:
 * Fixed another form data parsing bug whose only apparent effect was to
    fill up the webserver's error log.
 * Fixed an issue with using double slashes in weblogo's url.

Kudos for bug reports and suggestions to:
 * Eric Odell    
 * Scot Wolfe
 * Alban Mancheron
 * Ed Green

 
2.7 (2004-06-09)  [GEC]

Bug fixes :
 * Fixed logo.cgi's parsing of checkbox form data.
 
Kudos for bug reports and suggestions to:
 * Eric Odell


2.6 (2004-03-15)  [GEC, GH]

Bug fixes:
 * Resolved an issue with hard coded paths within the 
    seqlogo command line client
 * Improved the parsing of clustalw files

Kudos for bug reports and suggestions to:
 * Allen Liu
 * Guo Anyaun
 * Harald Weber


2.5 (2004-02-19)  [GEC, GH]

New features and enhancements :
 * Added multiline logos.


2.4 (2004-01-29) [GEC, GH]

New features and enhancements :
 * Added file upload for sequence data.
 * Updated main page to reflect updated publication status


2.3 (2003-11-03) [GEC, GH]

New features and enhancements
 * Added ability to parse CLUSTALW and flat file multiple sequence
   alignment formats.

Bug fixes:
 * Antialiasing PNGs now works with recent versions of ghostscript
 * Can now change output file type when using Mozilla.


Kudos for bug reports and suggestions to:
 * Stefanie Lager
 * Ed Green
 * Michael Galperin 


2.2 (2003-08-01) [GEC, GH]

Several minor bug fixes and changes to the web pages.
 * Fixed various buggy command line options
 * A request for an empty yaxis label is now respected
 * Fixed a major bug in temporary file name assignment
   that prevented weblogo from running on some unix variants

New features and enhancements 
 * Made error bars darker
 * Added option to control distance between tic marks

Kudos for bug reports and suggestions to
 * Stefanie Lager
 * Arlin Stoltzfus
 * JP Cartailler  
 * Peter G. Warren


2.1 (2003-01-08) [GEC]

Several minor bug fixes and changes to the web pages.

2.0 (2002) [GEC, GH, JMC, SEB]

This second version of WebLogo is a complete rewrite of both
the user interface and the backend. Many new features and
options have been provided.

1.0 (1995) [SEB]

The original version of WebLogo was written in 1995 by Steven 
Brenner, and was hosted by the School of Biological Science, 
University of Cambridge


WebLogo change log
-----------------------     
+ New feature
* Changed/Improved feature
! Fixed bug
- Removed feature

Versions : major.minor.patch. 

The WebLogo Team 
------------------

LL:  Liana Lareau
GEC: Gavin E. Crooks
GH:  Gary Hon
JMC: John-Marc Chandonia
SEB: Steven E. Brenner 
