# Supplementary material for: DIVERSITY in binding, regulation, and evolution revealed from high-throughput ChIP
Source: PLoS Comput Biol. 2018 Apr 23;14(4):e1006090. doi: 10.1371/journal.pcbi.1006090 (PMC5933800; doi:10.1371/journal.pcbi.1006090)
Supplement: S1 File — (GZ) [file pcbi.1006090.s009.tar.gz › DIVERSITY-master/weblogoMod/weblogolib/htdocs/examples/cap_hth.fa]

>Q9EXQ1/196-227 
LTMT.-RGDIGNYLGLTVETISRLLGRFQKLGVL
>Q46158/72-92 
LTMT.-RGDIGNYLGLTVETISR-----------
>Q46157/72-92 
LTMT.-RGDIGNYLGLTVETISR-----------
>Q46159/72-92 
LTMT.-RGDIGNYLGLTVETISR-----------
>Q47948/72-92 
LTMT.-RGDIGNYLGLTVETISR-----------
>FNR_HAEIN/196-227 
LTMT.-RGDIGNYLGLTVETISRLLGRFQKLGVI
>ETRA_SHEPU/193-224 
LTMT.-RGDIGNYLGLTVETISRLLGRFQKSGLI
>FNR_SALTY/193-224 
LTMT.-RGDIGNYLGLTVETISRLLGRFQKSGML
>Q9LA24/207-238 
LTMT.-RGDIGNYLGLTVETISRLLGRFQKSGML
>Q9AQ50/193-224 
LTMT.-RGDIGNYLGLTVETISRLLGRFQKSGML
>FNR_ECOLI/193-224 
LTMT.-RGDIGNYLGLTVETISRLLGRFQKSGML
>HLYX_ACTPL/192-223 
LTMT.-RGDIGNYLGLTIETISRLLGRFQKSGMI
>O31204/192-223 
LTMT.-RGDIGNYLGLTIETISRLLGRFQKSGMI
>Q9L801/192-223 
LTMT.-RGDIGNYLGLTIETISRLLGRFQKSGMI
>Q9KS27/193-224 
LTMT.-RGDIGNYLGLTVETISRLLGRFQKSEIL
>Q9CMY2/212-243 
LTMT.-RGDIGNYLGLTVETISRLLGRLQKMGIL
>Q44500/188-219 
LAMS.-RNEIGNYLGLAVETVSRVFSRFQQNELI
>ANR_PSEAE/188-219 
LAMS.-RNEIGNYLGLAVETVSRVFTRFQQNGLI
>O85222/188-219 
LSMS.-RNEIGNYLGLAVETVSRVFTRFQQNELI
>FNRA_PSEST/188-219 
LPMS.-RNEIGNYLGLAVETVSRVFTRFQQNGLL
>BTR_BORPE/186-217 
VRMS.-REEIGNYLGLTLETVSRLFSRFGREGLI
>Q9JQQ8/187-218 
LRMS.-REEIGSYLGLKLETVSRTLSKFHQEGLI
>O69245/180-211 
LPMC.-RRDIGDYLGLTLETVSRALSQLHTQGIL
>Q9AMR4/161-192 
LPMS.-RRDIADYLGLTVETVSRAVSQLHTDGVL
>FIXK_BRAJA/185-216 
LPMS.-RQDIADYLGLTIETVSRTFTKLERHGAI
>AADR_RHOPA/187-218 
LPMG.-RQDIADFLGLTIETVSRTFTKLEREKLI
>FIXK_RHIME/159-190 
LPMS.-RQDIADYLGLTIETVSRVVTKLKERSLI
>FIXK_AZOCA/196-227 
LAMS.-RQDIADFLGLTIETVSRTLTYLEEQGTI
>Q9AA54/164-195 
VPMS.-RQDMADYLGLTIETVSRTLTSLQDEGLI
>Q988V4/163-194 
LPMS.-RMDIGDYLGLTIETVSRVFTRLKDKGVI
>Q53170/175-206 
LPMT.-RLDVADYLGMTIETVSRTITKLAGSGVI
>Q989I4/189-220 
LPLT.-RADISDFLGLTNETVSRQLTRLRADGVI
>Q988R0/189-220 
LPLT.-RADIADFLGLTIETVSRQLTRLRTDGLI
>O06655/187-218 
LPLS.-RAEIADFLGLTIETVSRKLTKLRKSGVI
>O86069/185-216 
LPLS.-RAEIADFLGLTIETVSRQLTRLRKEGVI
>O86067/187-218 
LPLS.-RAEIADFLGLTIETVSRQMTRLRKWGVI
>Q52775/187-218 
LPLS.-RAEIADFLGLTIETVSRQMTRLRKSGVI
>FX24_RHILV/187-218 
LPLS.-RAEIADFLGLTIETVSRQMTRLRKIGVI
>FNRL_RHOSH/187-218 
LPLT.-REEMADYLGLTLETVSRQVSALKRDGVI
>Q51677/188-219 
LPLT.-REAMADYLGLTLETVSRQMSALKREGVI
>O33961/187-218 
LPLT.-REAMADYLGLTLETVSRQMSALKRDGVI
>O87372/155-185 
-SIS.-RADMADFLGLTTETVSRLLSAFHREQLI
>P95599/188-221 
LRVSmNRQDIADHLGLTIETLAHTVTKLASRNIV
>Q52823/185-216 
VPMS.-RQDIADHLGLTIETVSRTLTKLASRNVV
>Q9FDG3/192-223 
VPMN.-RQDIADHLGLTIETVSRTITKLAARNIV
>O84975/207-238 
LRMS.-REDIASYLGLRLETVCRSVARLRAQDVV
>Q53240/186-217 
FPIT.-RQNISEMTGTTLHTVSRLLSAWEREGIV
>O52578/162-191 
--IS.-RQDIAEMTGTTLHTVSRILSAWEQLGFV
>Q9KWP8/153-184 
FPIT.-KQDIAEMTGTTLHTVSRILTGWEAQGFV
>O66781/189-220 
LPLT.-RQDIAEMTGTTVETTIRVMSKWKKQGII
>Q982N1/28-58 
-PIA.-RGEIASRVGLTVQTVSTIVRELEEQGYI
>P96094/179-210 
LPAK.-KAMIAARLGLTPETFSRVLKRLREEHLI
>FLP_LACCA/168-199 
VPMA.-WTQLADYLGTTPETVSRTLKRLAEEKLI
>Q97IX9/173-206 
INMElSITYLADMLGSKRETVSRQLKLLTEKNLV
>Q9CE44/171-202 
IPMK.-LKELANYIGTSPETISRKIKVFEENKII
>Q9S392/178-209 
IPMK.-MKDLATFIGTTPETISRKFKILEEKGFI
>Q9S393/178-209 
IPMT.-LKDLSAFIGTTPETISRKLRLLEEKGLV
>Q98GX3/209-240 
LPLS.-QAELADVLGLSVVHMNRVIGALRKVGVV
>Q9XDD3/182-213 
CPLT.-QGELADALGLTPIHINRMLRELREDNLL
>NTCA_ANASP/172-203 
LKLS.-HQAIAEAIGSTRVTVTRLLGDLREKKMI
>NTCA_SYNP7/171-202 
LKLS.-HQAIAEAIGSTRVTVTRLLGDLRESKLI
>NTCA_SYNY3/174-205 
LKLS.-HQAIAEAIGSTRVTVTRLLGDLREGNMI
>P94611/175-206 
LKLS.-HQAIAEAIGSTRVTVTRLLGDLRQEEMI
>Q9L627/170-201 
LKLS.-HQAIAEAIGSTRVTVTRLLGDLRQDEMI
>Q9AG80/172-203 
LKLS.-HQAIAEAIGSTRVTVTRLLGDLRQDKMI
>O30778/173-204 
LRLS.-HQAIAEAIGSTRVTITRLLGDLRNSGLV
>Q9KI45/189-220 
FPLT.-HAQIGSAIGSTRVTVTRLMGKLRQRGLI
>CYSR_SYNP7/152-183 
IPLT.-HQVIAELSGSTRVTTTRLLGEFRQAGRI
>CYSR_SYNY3/160-191 
VRLT.-HQMLANAIGTTRVTVTRLLGEFQTQGKV
>Q55322/177-208 
LRLT.-HQEMASALSTTRVTVTRVIGLLRDEGWL
>Q9RTV7/201-231 
-RIS.-HQDLAHSVGSTRETITKLLGDFRTRGLL
>Q9TLZ6/157-188 
IYIS.-QHDIASILSTTRSTITRLINQLRKDNII
>FNR_BACSU/174-205 
IVLT.-NQDLAKFCAAARESVNRMLGDLRKKGVI
>O86128/173-204 
IVLT.-NQDLAKFCAAARESINRMLSDLRKNGVI
>Q9KG81/173-204 
IVLT.-NQELANFCAAARESVNRMLGELRKLGVI
>CRP_PASMU/165-196 
IKIT.-RQEIGQMVGCSRETVGRILKMLEDQHLI
>Q48301/170-201 
IKIT.-RQEIGQMVGCSRETVGRILKMLEDQHLI
>CRP_HAEIN/180-211 
IKIT.-RQEIGQMVGCSRETVGRIIKMLEDQNLI
>Q51859/180-211 
IKIT.-RQEIGQMVGCSRETVGRIIKMLEDEGLI
>Q9F435/166-197 
IKIT.-RQEIGQIVGCSRETVGHILKMLEDQNLI
>CRP_ECOLI/166-197 
IKIT.-RQEIGQIVGCSRETVGRILKMLEDQNLI
>CRP_SALTY/166-197 
IKIT.-RQEIGQIVGCSRETVGRILKMLEDQNLI
>O07097/166-197 
IKIT.-RQEIGQIVGCSRETVGRILKMLEDQNLI
>Q9ALY5/166-197 
IKIT.-RQEIGQIVGCSRETVGRILKMLEEQNLI
>O34015/166-197 
IKIT.-RQEIGQIVGCSRETVGRILKMLEEQNLI
>Q9KNW6/166-197 
IKIT.-RQEIGQIVGCSRETVGRILKMLEEQNLI
>CLP_XANCP/186-217 
LRVS.-RQELARLVGCCAQMAGRVLKKLQADGLL
>Q9PD39/185-216 
LRVS.-RQELARLVGCSREMAGRVLKKLQADGLL
>Q9S6B5/186-217 
LRVS.-RQELARLVGCSREMAGRVLKKLQADGLL
>P71977/33-62 
--LS.-QAEIGERVGMARSTVSRILNALEDEGLV
>O28174/36-67 
VKIS.-SKELAEHIGQSLQTAARKLKELEDEGLI
>Q9CB91/174-204 
-DLT.-QEEIAQLVGASRETVNKALADFAHRGWI
>O69644/174-204 
-DLT.-QEEIAQLVGASRETVNKALADFAHRGWI
>Q9XA42/174-204 
-DLT.-QEELAQLVGASRETVNKALADFAQRGWL
>Q97TL8/136-167 
INCT.-HEDIGKAVGVSRVTVSRTLNKFSQYQWI
>Q99YT6/175-206 
FQLT.-TTDIAQISGTTRETVSHVLRDLKKQELI
>Q9RRX0/176-209 
LNLKlNQEDIARMVGATRETVSHSLSRLKKGGAI
>Q9K5F3/178-209 
CPIT.-AAEIAKISGTSRETVSAVLKKLRCEGVI
>P73234/185-215 
-NLP.-HRETAMLSGVTRETVTRTLGKLEKKGLI
>P74171/182-212 
-NLP.-HRELSSISGLARETVTRCLTKLEKRGLI
>Q981X4/78-109 
AKVT.-HDQIAAMVGSTRQWVTMMMKRFQKEGLV
