# Supplementary material for: DIVERSITY in binding, regulation, and evolution revealed from high-throughput ChIP
Source: PLoS Comput Biol. 2018 Apr 23;14(4):e1006090. doi: 10.1371/journal.pcbi.1006090 (PMC5933800; doi:10.1371/journal.pcbi.1006090)
Supplement: S1 File — (GZ) [file pcbi.1006090.s009.tar.gz › DIVERSITY-master/weblogoMod/weblogolib/htdocs/examples/ecoli10.fa]

> The -10 hexamers of 350 E.coli promoters
gatgacgtggtttacgaccccaTTTAGTagtcaaccgcagtgagtgagtc
>
ttgaaaccagacgtttcgccccTATTACagactcacaaccacatgatgac
>
ctggcggcgtagcgatgcgctgGTTACTctgaaaacggtctatgcaaatt
>
tgacttttagcgcccatatctcCAGAATgccgccgtttgccagaaattcg
>
gatttacgtcatcattgtgaatTAATATgcaaataaagtgagtgaatatt
>
agaatacagcttattgaataccCATTATgagttagccattaacgcgtcca
>
cgacgacggtttacgctttacgTATAGTggcgacaattttttttatcggg
>
ctgacgctttttatcgcaactcTCTACTgtttctccatacccgttttttt
>
atccgtttttgtatccagtaacTCTAAAagcatatcgcattcatctggag
>
ttttttattgaatgtagaatttTATTCTgaatgtgtgggctctctatttt
>
tattctgaatgtgtgggctctcTATTTTaggattaattaaaaaaatagag
>
tcttttcacctttcctcctgttTATTCTtattaccccgtgtttatgtctc
>
attgcttaagcaagatcggacgGTTAATgtgttttacacattttttccgt
>
gcgccacactaaggtaattcctTATGCTggcaatgtcgtgaccagtgata
>
tgcagcctgtgctcagcgcgtgTTTCATacgcaagtgcgtatcggcgcgc
>
tgcattcgctgccgcataccatTATTCTtgatctgacggaagtctttttg
>
ggacataaggtgaatactttgtTACTTTagcgtcacagacatgaaattgg
>
ttattgagctttccggcgagagTTCAATgggacaggttccagaaaactca
>
ttaaaaattgttaacaattttgTAAAATaccgacggatagaacgacccgg
>
taacacctcgtcaaaatcctgcTATTCTgcccgttgcggtactgggcatt
>
tctattttatattattccctgtTTTAATtaactctatcagggatggttta
>
gacagaggccctcaatccaaacGATAAAgggtgatgtgtttactgatatg
>
tgctatctcgctgacggacaggCAAATTgatgaccagcttttaaaccgac
>
tttgacatttcttttgcactggTAAACTaaatcacttttttttgtcccag
>
ttttctcgcgtccgcgatagcgTAAAATagcgccgtaacccccaggtcct
>
aatttctacctgtttaagcatcTCTGGTagacttcctgtaattgaatcga
>
tgcagtgctcatagcggtcattTATGTCagacttgtcgttttacagttcg
>
aacatatctcgcaagcctgtctTGTGTTgacaacattttctgctaaccct
>
ctctccctgacgcgggataaagTGGTATtctcaaacatatctcgcaagcc
>
tatatctttaacaatctcaggtTAAAAActttcctgttttcaacgggact
>
gttgcaaatgaataattacacaTATAAAgtgaattttaattcaataagtg
>
tgaacgtccaatcaataaccgcTTTAATagataaacaccgctgatgaatg
>
ttgctttttatcttcagatgaaTAGAATgcggcggattttttgggtttca
>
gtcataaggtaaaagtctcattTATGATgagttccattggatttacttat
>
ttaccttatgacaatcggcgagTAGTCTgcctctcattccagagacagac
>
tacactttatgcttccggctcgTATGTTgtgtggaattgtgagcggataa
>
cgcaaaacctttcgcggtatggCATGATagcgcccggaagagagtcaatt
>
taaagttgtcacggccgagactTATAGTcgctttgtttttattttttaat
>
ttcattcttgaatatttattggTATAGTaaggggtgtattgagattttca
>
atctcttggccttgctggtcgtTATCCTgcaagctatcactttattggct
>
taaatctgtcataaatctgacgCATAATgacgtcgcattaatgatcgcaa
>
tgcagggagagcgccccggcacTAGACTacccgcctcttattttagtctg
>
acatatttttgtgagcaatgatTTTTATaataggctcctctgtatacgaa
>
ttacagtaatgtaaccttcccgTAAAATgcccacacactttaaacgccac
>
tagcgtaacaacaaaagattgtTATGCTtgaaatatggtgatgccgtacc
>
tcccttgtccccatctctcccaCATCCTgtttttaaccttaaaatggcat
>
tgaggcaatcgcctgttggtggTATCGTttatcgctttttcaaaaaattc
>
gattgcagaaatatattgataaTATTATtgataactatttgcatttgcaa
>
aaatgcaaatagttatcaataaTATTATcaatatatttctgcaatcaatg
>
tgctggaaaattaatgtgctttTATAGTggcgcttattgttgtcaatatt
>
attatcactcccttttactggcTAAACCagaaaacttattttatcattca
>
tcacacactctgtagcagatgaTCTAACaatctgattacagaacatcggc
>
tgtcagcctgtcccgcttataaGATCATacgccgttatacgttgtttacg
>
tttcatttaggcgtggcaattcTATAATgatacgcattatctcaagagca
>
acagttattagtggtagacaagTTTAATaattcggattgctaagtacttg
>
acaaacattaccaggaaaagcaTATAATgcgtaaaagttatgaagtcggt
>
tgtaatgattttgtgaacagccTATACTgccgccaggtctccggaacacc
>
tgggcagcttcttcgtcaaattTATCATgtggggcatccttaccgctctg
>
ctttaaaaactgcccctgacacTAAGACagtttttaaaggttccttcgcg
>
ggaaatgggcatcaaaaagagaTAAATTgttctcgatcaaattggctgaa
>
ttacacattctgacggaagataTAGATTggaagtattgcattcactaaga
>
gtcacacttttcgcatctttgtTATGCTatggttatttcataccataagc
>
gtcacacttttcgcatctttgtTATGCTatggttatttcataccataagc
>
gttttttgttgttaattcggtgTAGACTtgtaaacctaaatcttttcaat
>
tgtaaaccaaattgaaaagattTAGGTTtacaagtctacaccgaattaac
>
caaaactggcacgattttttcaTATATGtgaatgtcacgcaggggatcgt
>
tttttcatcaggttttacgctaAATAATcactgtgttgagtgcacaattt
>
ttgacggctcgccctaattctcTAAATTgtatttctagagttggcgaggt
>
cgtgttacaaaaattcttttctTATGATgtagaacgtgcaacgcaattga
>
caaaaattcttttcttatgatgTAGAACgtgcaacgcaattgatgctcgc
>
gatggtgaacaagtacgcgaggGAGAATgagcatccattgctgtgtacgc
>
actcctcacttacacgtaatacTACTTTcgagtgaaaatctacctatctc
>
ggtggtggtttgttggttgggtTGACATactgggtcatttacctgcgtga
>
tatggtgctgccggtcgcgatgTTTGTTgccagcggttttgagcacagta
>
gcaaacctgatggtatgtctggCAGTATggatgagttattctggccgcag
>
tttctcatctataatgctttgtTAGTATctcgtcgccgacttaataaaga
>
tttctcatctataatgctttgtTAGTATctcgtcgccgacttaataaaga
>
tgataaaaccgatagccacaggAATAATgtattacctgtggtcgcaatcg
>
gagcaagtgattgaaaaagcgcTACAATacgcgcgccagaaattggctct
>
tggaattttgtaaatctcccgtTACCCTgatagcggacttcccttctgta
>
ttcaataaattgcgaaacaaggTATACTccagcagttcctgaagatgttt
>
acgcagcagtagcaaactaagcTATAAAttgcagcgcgaactggagcagc
>
tgttcagcgtacacgtgttagcTATCCTgcgtgcttcaataaaataaggc
>
ttgtaagttttcaactacgttgTAGACTttacatcgccaggggtgctcgg
>
ttcacacttgtaagttttcaacTACGTTgtagactttacatcgccagggg
>
gttgatctttgttgtcactggaTGTACTgtacatccatacagtaactcac
>
attagcatcgcatcaggcaatcAATAATgtcagatatgaaaagcggaaac
>
tggcatatgaaattttgaggatTACCCTacacttataggagttaccttac
>
acatggttgcacaaagttgcaaCATCATggatatttcacgataacgttaa
>
aaaatttaatgtaaatggtgtgTTAAATcgattgtgaataaccagcgctt
>
aaaatttaatgtaaatggtgtgTTAAATcgattgtgaataaccagcgctt
>
tgtgaataaccagcgcttccggCAGGATacggtcgccctggtaaaacata
>
aacggcaagtttcgacattgccGATAATaattttttggagactttagatg
>
catcactctgtcatctttccagTAGAAActaatgtcactgaaatggtgtt
>
gtcggaatggctggttatccatTAAAATagatcggatcgatataagcaca
>
tgcaaaggaaaacgtttccgctTATCCTttgtgtccggcaaaaacatccc
>
tgactctatgacgttacaaagtTAATATgcgcgccctatgcaaaaggtaa
>
tttcagagattatgaattgccgCATTATagcctaataacgcgcatctttc
>
ttcatgacggcaaacaatagggTAGTATtgacaagccaattacaaatcat
>
tgatctgctggcaagaacagacTACTGTatataaaaacagtataacttca
>
tgaataatattttcaactgagtTATCAAgatgtgattagattattattct
>
gatcatgcagctagtgcgatccTGAACTaaggttttctgatacttgaata
>
gatgcggtgctttcctggctgtTAGAATacgccccgtcgcgcctgactgg
>
agcgttaccgtccgctatcgtcTATGTTcaagttgtcttaattgccagaa
>
tttattgatcttacgcatcctgTATGATgcaagcagactaaccctatcaa
>
catcaaattgcctttagctacaGACACTaaggtggcagacatcgaaacga
>
gtttcagagcgttaccttgcccTTAAACattagcaatgtcgatttatcag
>
tgcacaactgaatttaaggctcTATTATtacctcaacaaaccaccccaat
>
taatgtagccaccaaatcatacTACAATttattaactgttagctataatg
>
tgctgaagaataattgaaatgaTATTATtaattccactgcctttggtaga
>
gaatatgattgctatttgcattTAAAATcgagacctggtttttctactga
>
cgtgacattttaacacgtttgtTACAAGgtaaaggcgacgccgcccatga
>
tgacaattaatcatcgaactagTTAACTagtacgcaagttcacgtaaaaa
>
ttgcgtatcggattttatcaggTACAGTgtgacgctttcgtcaatctggc
>
gacgctttcgtcaatctggcaaTAGATTtgcttgacattcgaccaaaatt
>
acattcgaccaaaattccgtcgTGCTATagcgcctgtaggccaagacctg
>
ggtgaaccccttctcgttatggCAAAATaagccaatacagaaccagcatt
>
gacagatttgtgccattccgtgAACGATcgacgcgtcgtgattaggtgaa
>
tttcaccagacttattcttagcTATTATagttatagagagcttacttccg
>
tcctgctatccaaatagtgtcaTATCATcatattaattgttcttttttca
>
gctgtgttattgacagttagcaTAAACTaggtgtgacgttaactatatgt
>
cgattccgtctctctgatgattGATGTTaattaacaatgtattcaccgaa
>
tgtccttgttcgataaacacaaTAAACTtgatcatgaaattgccagaaag
>
tatcctcgtgctgtttctcacgTAGTCTataatttcctttttaagcccac
>
tttgttaaaaaagtgtgtaggaTATTGTtactcgcttttaacagggcaac
>
ttacttcccgtaggattcttgcTTTAATagtgggattaatttccacatta
>
attacgcaacgataatagcgggTATAAGataaataaaaggtaaaacgttt
>
tttgtctcaccttttaatttgcTACCCTatccatacgcacaataaggcta
>
tccccttttcgtcaagatcggcCAAAATtccacgcttacactatttgcgt
>
attctcaacataaaaaactttgTGTAATacttgtaacgctacatggagat
>
ttcatccggttaaatatgcaaaGATAAAtgcgcagaaatgtgtttctcaa
>
gtgcattagcttatttttttgtTATCATgctaaccacccggcgaggtgtg
>
tgacttttatcgccgtagccttTTCAATaaaggtcttttgaagagtacca
>
ttaacgtttttaactttttaatTAGAATatagatacaggagagcacatat
>
taacggatgtatccgtttagtcTATGATatgtacagcacttttggcttcg
>
tcactttccgctgattcggtgcCAGACTgaaatcagcctataggaggaaa
>
gggcttgaaaaagcgcccaatgTATTCCaggcttatctaacacgctgata
>
cttaccgtcacattcttgatggTATAGTcgaaaactgcaaaagcacatga
>
accaactggcaaaattttgtccTAAACTtgatctcgacgaaatggctgca
>
catttttatcgtaattgcccttTAAAATtcggggcgccgaccccatgtgg
>
aaaattcggggcgccgaccccaTGTGGTctcaagcccaaaggaagagtga
>
ttgacgctgcgtaaggtttttgTAATTTtacaggcaaccttttattcact
>
ataaaataattttttcgatatcTAAAATaaatcgcgaaacgcaggggttt
>
ttgaaaatagtcgcgtaacccaTACGATgtgggtatcgcatattgcgttt
>
tttcgcaagctcgtaaaagcagTACAGTgcaccgtaagaaaattacaagt
>
tcttcatccttcgctggatatcTATCCAgcatttttttatcatacagcat
>
gacgagtacagttgcgtcgattTAGGAAaaatcttagataagtgtaaaga
>
cttcatgaccgtgaatagagtcCATCGTccctcctcaaaaaaagcctagc
>
tgacgaagcagccgttatgcctTAACCTgcgccgcagatatcactcataa
>
tgaaacattgatgtctctgtagCAACATaggggtaatcttactgacaaca
>
tgtctgaacgtgaattgcagatTATGCTgatgatcaccaagggccagaag
>
tcaaagttgcaataaaaaccgcTAATATacgaatgactaactatcagtag
>
gattaaaaaccctgcagaaacgGATAATcatgccgataactcatataacg
>
ctttgttgcgctcaagacgcagGATAATtagccgataagcagtagcgaca
>
tactttaagacaattccaggcaAATTATacaacactttacgggatagtaa
>
tttgtttcacatttctgtgacaTACTATcggatgtgcggtaattgtatgg
>
ttcacatttctgtgacatactaTCGGATgtgcggtaattgtatggaacag
>
ttcacatttctgtgacatactaTCGGATgtgcggtaattgtatggaacag
>
tgtgacatactatcggatgtgcGGTAATtgtatggaacaggagacacaca
>
tgtgacatactatcggatgtgcGGTAATtgtatggaacaggagacacaca
>
gctgattagcacggtgatatttGATACTctggcagacagcagaaataacg
>
taataaatagttaattaacgctCATCATtgtacaatgaactgtacaaaag
>
ttaaatctttgtgggatcagggCATTATcttacgtgatcagaataaacaa
>
ttatactttaataagtactttgTATACTtatttgcgaacattccaggccg
>
atataaagccacaacgggttcgTAAACTgttatcccattacatgattatg
>
gaagtcctgtattcagtgctgaCAAAATagccgccagcaagcagtcattt
>
tgataattgttatcgtttgcatTATCGTtacgccgcaatcaaaaaaggct
>
taacatttggattgataattgtTATCGTttgcattatcgttacgccgcaa
>
tggattattctgcatttttgggGAGAATggacttgccgactgattaatga
>
acctcaaactgcgcggctgtgtTATAATttgcgacctttgaatccgggat
>
tgcaagagggtcattttcacacTATCTTgcagtgaatcccaaacataccc
>
atttaatttatgaatgttttctTAACATcgcggcaactcaagaaacggca
>
aaatcacgtttcactttcgaatTATGAGcgaatatgcgcgaaatcaaaca
>
attagctgtataaaagaatttcTACAGTgattgtaaggttttttttattc
>
ccaaagtttcgggctgttatgtTTTAATgtgcaacattcatggtctgttg
>
acgagagttaaccggacaagtgTGCCATaatctcgcggccaggcatactt
>
tgttcggcgtacaagtgtacgcTATTGTgcattcgaaacttactctatgt
>
caacattccagctggtccgaccTATACTctcgccactggtctgatttcta
>
ggcgctacgctcaatgaaacatTTAAATactatacgacagcgacatttat
>
ttgaggaatcaggcgggagtgaTAGAATatcgcccacttaatttttccag
>
tgtcaacgaaaacaataatgcgTAAGGTagaaacccgaactacattgagg
>
tgcgcaatttgtcaacgaaaacAATAATgcgtaaggtagaaacccgaact
>
ttccgcatattctctgagcgggTATGCTacctgttgtatcccaatttcat
>
attcagcctgtcggaactggtaTTTAACcagactaattattttgatgcgc
>
attcagcctgtcggaactggtaTTTAACcagactaattattttgatgcgc
>
ggttcaattcttcctttagcggCATAATgtttaatgacgtacgaaacgtc
>
ttcttcctttagcggcataatgTTTAATgacgtacgaaacgtcagcggtc
>
tggcagttgaccgtggtaatgaTATGATttcacacctttaccagccaatg
>
gcttttaatgccataccaaacgTACCATtgagacacttgtttgcacagag
>
attgttgtatgcatgtttttttTATGCTttccttaagaacaactcacccc
>
cagaactcaatgcacaaggcagTATTAAcgtcgtcaattattcccaacat
>
ttgccgccttgaagaaaggaggTATAATccgtcgattttttttgtggctg
>
cgcaaacgtttgctttccctgtTAGAATtgcgccgaattttatttttcta
>
ccggaagctggttgcgtgaaatTAGAAAtttcgccgctgatccaaacctg
>
gggaagcgcctcgcttcccgtgTATGATtgaacccgcatggctcccgaaa
>
ttcccttcgccatttccttgagCAAACTttagctattcttatcaattatg
>
tgttatcgcacaatgattcggtTATACTgttcgccgttgtccaacaggac
>
ggaatgaattggcgttatgtgtTACGTTtagcagatcaaaagacaggcga
>
ggggcgcaaccggacagaatttTATAAActgctttcccgacacgagctgg
>
ttcgtcagcgcatcagattcttTATAATgacgcccgtttcccccccttgg
>
ttgtagtgtagaatgcggcgttTCTATTaatacagacgttaagctcagaa
>
gaataattgagggatgacctcaTTTAATctccagtagcaactttgatccg
>
gacagcgtgaaaacagtacgggTACTGTactaaagtcacttaaggaaaca
>
ttgaaaactttactttatgtgtTATCGTtacgtcatcctcgctgaggatc
>
ttgaaaccctgaaactgatcccCATAATaagcgaagttagcgagatgaat
>
ggaaatataataagtgatcgctTACACTacgcgacgaaatactttttttg
>
acgcaaataatttgtggtgatcTACACTgatactctgttgcattattcgc
>
tgcattattcgcctgaaaccacAATATTcaggcgttttttcgctatcttt
>
ttgcctcagattctcagtatgtTAGGGTagaaaaaagtgactatttccat
>
ttactttatttgtcactgtcgtTACTATatcggctgaaattaatgaggtc
>
taccttcccagtcaagaaaactTATCTTattcccacttttcagttaccag
>
ttgatactgtatgagcatacagTATAATtgcttcaacagaacatattgac
>
cttttaaatctttcaatctgatTAGATTaggttgccgtttggtaataaaa
>
gcggcagcgtggcggaaggttgTAAACTgcacctcgaagaacaagaggcc
>
tgcgtcgcaaccgacaattacgTATTCTgagtcttcgggtgaacagagtg
>
gttattttgccgcaggtcagcgTATCGTgaacatcttttccagtgttcag
>
tcattcgttctcttacgctcccTATAGTcgaaacatctgatggcaagaaa
>
taatccacaccgtttgccccgtTAACCTtaccttctcttctgttttatgg
>
tgtggcacaggtcatgttcgggTATACTgctttcccgtcttggttattcc
>
aaaacatttaccccaaaggggcTATTTTctcactcctgatttcaatagtg
>
tattacagagcgttttttatttGAAAATgaatccatgagttcatttcaga
>
ggtagaagctcaacggacaattTATAATggctcagattaaaaaaactaat
>
tgcgcaatctatccgcttacttTATGATgcgcaccagtcacggactgatg
>
acacctgcgtgagttgttcacgTATTTTttcactatgtcttactctctgc
>
tccttttattccacgtttcgctTATCCTagctgaagcgtttcagtcgatt
>
gttcgaggcaggtttgtacggtTATACTtatcttgaagatgagtaagtcc
>
aatttcccatacagagctaaggGATAATgcgtagcgttcacgtaactgga
>
tctccaaaatatattcacgttgTAAATTgtttaacgtcaaatttcccata
>
taacaaaaaaccagtccgcgaaGTTGATagaatcccatcatctcgcacgg
>
acaacagtaaaatcagagcgttTCTGCTtttactgatgtctggcggtcgg
>
ttacatcaacccgcattggtccTACACTgcgcggtaataaagcgaggtaa
>
cgcccctggagaaagcctcgtgTATACTcctcacccttataaaagtccct
>
tacaaagcagcagcaattgcagTAAAATtccgcaccattttgaaataagc
>
caccgggcaacttttagagcacTATCGTggtacaaataatgctgccaccc
>
aaaaactgtcgatgtgggacgaTATAGCagataagaatattgctgagcaa
>
gcacatatcctgttcatttcatTTTGATacacttcatgccgtcaatgagg
>
gtcttttgtactcgtgtactggTACAGTgcaatgcataacaacgcagtcg
>
tgcgataacaggtcgctacgagTAGAATactgccgcttaacgtcgcgtaa
>
tgcattttttacccaaaacgagTAGAATttgccacgtttcaggcgcgggg
>
tgacctgtatcagctttcccgaTAAGTTggaaatccgctggaagctttct
>
gtttctcaataacgaaatttgaTAAAATcccgctctttcataacattatt
>
ataaaaattcatctgtatgcacAATAATgttgtatcaaccaccatatcgg
>
tgattatcttccctgataagacCAGTATttagctgccaattgctacgaaa
>
acccatatccttgaagcggtgtTATAATgccgcgccctcgatatggggat
>
ttgcgttcggtggttaagtatgTATAATgcgcgggcttgtcgtagttgac
>
tgacaccttttcggcatcgcccTAAAATtcggcgtcctcatattgtgtga
>
agacacaaagcgaaagctatgcTAAAACagtcaggatgctacagtaatac
>
gccaaacccgctggagtattgaGATAATtttcagtctgactctcgcaata
>
tgacgcgcgcaggtatttagcaTACAAGgagtaccgatttgagagttggt
>
acacctaaaatgctatttctgcGATAATagcaaccgtttcgtgacaggaa
>
attgtatacttaagctgctgttTAATATgctttgtaacaatttaggctga
>
ggaaggtcaacatcgagcctggCAAACTagcgataacgttgtgttgaaaa
>
taacgccacgcttgaggtaacaGAGATTgttttacctgctggggagtggc
>
tttttctgtaattcgagcatgtCATGTTaccccgcgagcataaaacgcgt
>
tgtcatctttctgacaccttacTATCTTacaaatgtaacaaaaaagttat
>
ttttatgctgacaaaggcacttTTTTCTgtttatctatcaataaattcag
>
ttccaatatcataaaaatcgggTATGTTttagcagagtatgctgctaaag
>
ggtctgataaaacagtgaatgaTAACCTcgttgctcttaagctctggcac
>
gaacttgtggataaaatcacggTCTGATaaaacagtgaatgataacctcg
>
gaacttgtggataaaatcacggTCTGATaaaacagtgaatgataacctcg
>
cgcctgaataataaaagcgtgtTATACTctttccctgcaatgggttccgt
>
attgacggatcatccgggtcgcTATAAGgtaaggatggtcttaacactga
>
tgacttatccgcttcgaagagaGACACTacctgcaacaatcaggagcgca
>
tgacgttttcacattctgttgaCAGATTgtaggtcacgaggggcatttta
>
tgcatcacccgccaatgcgtggCTTAATgcacatcaacggtttgacgtac
>
gttttgtttggcttatcgctggCAAACTgtctgaaatcgcagcaataagg
>
ggacagttaaccgattcagtgcCAGATTtcgcagtatctacaaggtccgg
>
tgcggaaaaaacgcgcgcgaggCAGCATtgactttactaggtcgtgcacg
>
cgtcgcgacctataagtttgggTAATATgtgctggaatttgccctgtctg
>
atctcaggcctgatttgctgctGATTTTtacaatgcatgcctcacgcagg
>
ttgaaaagttcatttccagaccCATTTTtacatcgtagccgatgaggacg
>
agatgtttaccgtggaaaagggTAAAATaacggattaacccaagtataaa
>
gcatcaggacgttcgctattacTTAAATggtatgctgtttgaaaccgaag
>
tatgaaatttaccgtagaacgtGAGCATttattaaaaccgctacaacagg
>
tcagaagacggtggcggagtacTACAAGatcaaagtcgcggatctccttt
>
gcaggaaaaactggtcaccatcGACAATattcagaagacggtggcggagt
>
gcgttctttatcgccaagcgtcTACGATctaacgtacgtgagctggaagg
>
cccgcctcgcggcaggatcgttTACACTtagcgagttctggaaagtcctg
>
agacaaaaattggcttaatcgaTCTAATaaagatccaggacgatccttgc
>
ttgcgctttacccatcagcccgTATAATcctccacccggcgcgccatgct
>
tgactccggagtgtacaattatTACAATccggcctctttaatcacccatg
>
gttttttcaaggtgaagcggttTAAATTcgttctcaaattacagtcagga
>
gacaaaaggcgtgacgatggtcGAAAATggcgctttcgtcagcggggata
>
tggcagtctttctgcctaacgtTTTGTTtatgatatttgcctggcgtcac
>
ttgaaatcacgggggcgcaccgTATAATttgaccgctttttgatgcttga
>
gttttcccaactcagtcaggatTAAACTgtgggtcagcgaaacgtttcgc
>
ttatttttaaaaaacaacaattTATATTgaaattattaaacgcatcataa
>
ttgccagcccacggtcggtcgaCTTACTgtttagtcagttaaataaactg
>
ggaaatttattgcggaaattgaTATATTcacaacgtcacattgcaatttt
>
atatatcaatttccgcaataaaTTTCCTgtcatatagtgaattcaatctc
>
tcacattcaaatgcgattctgcTACAATcctccccccgttcgaagattga
>
ggacgcccggcgtgagtcatgcTAACTTagtgttgacttcgtattaaaca
>
ttacggtcaatcagcaaggtgtTAAATTgatcacgttttagaccattttt
>
ttggcatctctgacctcgctgaTATAATcagcaaatctgtatatataccc
>
gaaaaaatgttaaacccttcggTAAAGTgtctttttgcttcttctgacta
>
tgcatatttttaacacaaaataCACACTtcgactcatctggtacgaccag
>
gcgctttttatccgtaaaaagcTATAATgcactaaaatggtgcaacctgt
>
gcaccaacatggtgcttaatgtTTCCATtgaagcactatattggtgcaac
>
ggtaagaacctgacctcgtgatTACTATttcgccgtgttgacgacatcag
>
ttttcaatatcatttaattaacTATAATgaaccaactgcttacgcggcat
>
tctcgtttttgctcgttaacgaTAAGTTtacagcatgcctacaagcatcg
>
attgacgtccattaacacaatgTTTACTctggtgcctgacatttcaccga
>
tttcggttgacgcccttcggctTTTCCTtcatctttacatctggacgtct
>
gttgacacacctctggtcatgaTAGTATcaatattcatgcagtatttatg
>
tttattacgctcaacgttagtgTATTTTtattcataaatactgcatgaat
>
gcgctgaaacagtcaaagcggtTATGTTcatatgcggatggcgatttaca
>
gatagggataatcgttcattgcTATTCTacctatcgccatgaactatcgt
>
tggacatctgatgagcaatcccTACAATcgccgcgtactttaatttttca
>
gacagtaacttgttacaacctgTAGCATccacttgccggtcctgtgagtt
>
tgcatgaactcgcatgtctccaTAGAATgcgcgctacttgatgccgactt
>
gacgcaatgcgcactaaaagggCATCATttgatgccctttttgcacgctt
>
tgcacaaggcgtgagattggaaTACAATttcgcgccttttgtttttatgg
>
ttacgtgggcggtgattttgtcTACAATcttacccccacgtataatgctt
>
tttgactactgctgtgcctttcAATGCTtgtttctatcgacgacttaata
>
ttcgcgagcgttgcgcaaacgtTTTCGTtacaatgcgggcgaaaaataag
>
cgacattggcaaattttctggtTATCTTcagctatctggatgtctaaacg
>
ttgattttgcattttaaatgagTAGTCTtagttgtgctgaacgaaaagag
>
accacagatgcgtttatgccagTATGGTttgttgaatttttattaaatct
>
ttgacaaccgccccgctcacccTTTATTtataaatgtactacctgcgcta
>
tggaaagaggttgccgtataaaGAAACTagagtccgtttaggtgttttca
>
tttaagccatctcctgatgacgCATAGTcagcccatcatgaatgttgctg
>
tccaaaatcgccttttgctgtaTATACTcacagcataactgtatatacac
>
attcattcaggtcaatttgtgtCATAATtaaccgtttgtgatcgccggta
>
gaatgcattacccggagtgttgTGTAACaatgtctggccaggtttgtttc
>
ggtaatggtacaatcgcgcgttTACACTtattcagaacgatttttttcag
>
acctcaagttaacttgaggaatTATACTccccaacagatgaattaacgaa
>
ataaaatgtggcataaaagatgCATACTgtagtcgagagcgcgtatgcgt
>
tgatcacaaatttaaacactggTAGGGTaaaaaggtcattaactgcccaa
>
agtcatcctccctcactcctgcCATAATtctgatattccaggaaagagag
>
ctgtgatctattcagcaaaaatTTAAATaggattatcgcgagggttcaca
>
gtaagcgttagtttcgataagaTAAACTgagttactaatagtcgaggcag
>
ttgaggtaagcgttagtttcgaTAAGATaaactgagttactaatagtcga
>
ggattaatccttttttcgtgagTAATCTtatcgccagtttggtctggtca
>
cggtagaaatcctcaagcagcaTATGATctcgggtattcggtcgatgcag
>
ttgtcacgctgattggtgtcgtTACAATctaacgcatcgccaatgtaaat
>
gtcatgaatccatggcagtgacCATACTaatggtgactgccattgatgga
>
ttttcaaagcgtaaaattgtggCATTCTtcactgttctataagtaagacg
>
ggcattcacaaatgcgcaggggTAAAACgtttcctgtagcaccgtgagtt
>
tttcctgtagcaccgtgagttaTACTTTgtataacttaaggaggtgcaga
>
ttgcgccgcttctgacgatgagTATAATgccggacaatttgccgggagga
>
gccaccgctttcacagaagtggTAGACTtcgttccttatgaagattctct
>
taaggaaaataattcttatttcGATTGTcctttttacccttctcgttcga
>
tggaaacaattttatttccaatTGTAATgataaccattctcatattaata
>
ggcgtttgtatggcaacgttatTATAATtaacagttgctactccatttaa
>
gaacatcgatctcgtcttgtgtTAGAATtctaacatacggttgcaacaac
>
aagtgtgttgcggagtagatgtTAGAATactaacaaactcgcaaggtgaa
>
tcgccgtatcagcgaataacggTATACTgatctgatcatttaaatttgaa
>
ttgcttctggcaacattaagtcTCAAATtttcaaagggtggaagatggct
>
gccagaagcaatggatacaaggTAGCCTcatgcgttattttccctgcttc
>
ttactgatccgcacgtttatgaTATGCTatcgtactctttagcgagtaca
