# Supplementary material for: DIVERSITY in binding, regulation, and evolution revealed from high-throughput ChIP
Source: PLoS Comput Biol. 2018 Apr 23;14(4):e1006090. doi: 10.1371/journal.pcbi.1006090 (PMC5933800; doi:10.1371/journal.pcbi.1006090)
Supplement: S1 File — (GZ) [file pcbi.1006090.s009.tar.gz › DIVERSITY-master/weblogoMod/weblogolib/htdocs/examples/exon-intron.fa]

> 19082_AF115399
GGATCGACCCTgtaagtttt
> 45328_AB000381
GCGCGCTCAGTgtaagtatc
> 45328_AB000381
AATCTCCATTCgtaagtacc
> 45330_AB001517
ACTGGACGCTGgtaaggact
> 45331_AB001517
TCGCTTACCGGgtgagcgcg
> 45331_AB001517
GACCTTAAAAAgtaagtatg
> 45331_AB001517
CGTCGATGAAGgtacttgcc
> 45331_AB001517
CCTGATGGCAGgtaaggggg
> 45331_AB001517
GATGACTCCAGgtgcggcct
> 45331_AB001517
ACAGCCTGGACgtatgtccc
> 45331_AB001517
CGGCTGGCCAAgtaggtctc
> 45331_AB001517
CACTCCCTGAGgtaagcctt
> 45331_AB001517
TGGCTGTTCAGgtttgtccc
> 45331_AB001517
ACGACGGCAAGgtaggctcc
> 45331_AB001517
GACCTTCACAGgtgatgttt
> 45331_AB001517
GGCTCCTTGATgtaagcacc
> 45331_AB001517
GACCTCTGATGgtgagcacg
> 45331_AB001517
GCCAAGGGGAAgtgagtgtc
> 45331_AB001517
ACGCCATGGAGgtgagccgc
> 45331_AB001517
CGTCAGGAAAGgtgagcaga
> 45331_AB001517
CTCTCCCACTGgtgagcact
> 45331_AB001517
CAGGGGCGAGAgtgagttgg
> 45331_AB001517
CTGAAGTCCAGgtagagggt
> 45331_AB001517
CTGTCGAAACTgtacgtgtg
> 45332_AB001517
GGGTCGCGCTGgtgagtgga
> 45332_AB001517
GAGGCCTCGGCgtaagtcct
> 45332_AB001517
GGCGAGAGCAGgtgtggggg
> 45332_AB001517
GCTAAAAACCTgtgcgtatt
> 45332_AB001517
AAGCCCATCGGgtgtgtaca
> 45333_AB001517
GGGTCGCGCTGgtgagtgga
> 45333_AB001517
GAGGCCTCGGCgtaagtcct
> 45333_AB001517
GGCGAGAGCAGgtgtggggg
> 45333_AB001517
GCTAAAAACCTgtgcgtatt
> 45334_AB001523
CATCGTCACCTgtgagtgcc
> 45334_AB001523
GAATGGAGAAGgtatgagtt
> 45334_AB001523
CAGAGTGCTGTgtgagtacc
> 45334_AB001523
CAGAGTGACAGgtaagtgta
> 45334_AB001523
TCATGGTTCAGgtacttgac
> 45334_AB001523
CGGGGCCGGGGgtgagtagt
> 45334_AB001523
AGCTCTTAGAAgtgagtcgg
> 45334_AB001523
CCACAGAAAAGgtgcctacc
> 45334_AB001523
ACCAGAAACAGgtacttttt
> 45334_AB001523
AACACTACTTAgtaagtatt
> 45334_AB001523
GAGTTTTACATgtaattgat
> 45334_AB001523
CAAATTGAAAAgtatccttt
> 45334_AB001523
AGACAGCCCAGgtaagacca
> 45334_AB001523
TCAGGACTCAGgtatgcgtt
> 45334_AB001523
GCCGCTGGCTGgtgagtggg
> 45334_AB001523
CAACACGAGAGgtgaggtgc
> 45334_AB001523
CAGACCACAAAgtgagtagg
> 45334_AB001523
TCAGGAACACGgtaacggag
> 45334_AB001523
AGTCCCAGCAGgtaaacatt
> 45334_AB001523
AAAATTTTTTTgtaagtgat
> 45334_AB001523
TATGTATGAAGgtaggtggt
> 45334_AB001523
ACTGGACGCTGgtaaggact
> 45335_AB001523
TCGCTTACCGGgtgagcgcg
> 45337_AB00189S
TGTGGTACCTGgtgagtagg
> 45337_AB00189S
CCCCAAATTATgtaagtcaa
> 45337_AB00189S
AATGAAAATAAgtacgtcac
> 45338_AB00189S
TGTGGTACCTGgtgagtagg
> 45338_AB00189S
CCCCAAATTATgtaagtcaa
> 45338_AB00189S
AATGAAAATAAgtacgtcac
> 45338_AB00189S
GGAGAAGCAAGgtcagtggc
> 45339_AB00189S
TGTGGTACCTGgtgagtagg
> 45339_AB00189S
CCCCAAATTATgtaagtcaa
> 45339_AB00189S
AATGAAAATAAgtacgtcac
> 45339_AB00189S
GGAGAAGCAAGgtcagtggc
> 45340_AB00189S
TGTGGTACCTGgtgagtagg
> 45340_AB00189S
CCCCAAATTATgtaagtcaa
> 45340_AB00189S
AATGAAAATAAgtacgtcac
> 45341_AB00189S
TGTGGTACCTGgtgagtagg
> 45341_AB00189S
CCCCAAATTATgtaagtcaa
> 45341_AB00189S
AATGAAAATAAgtacgtcac
> 45341_AB00189S
AAGACCAGCAGgtaatgcat
> 45342_AB00189S
TGTGGTACCTGgtgagtagg
> 45342_AB00189S
CCCCAAATTATgtaagtcaa
> 45342_AB00189S
AATGAAAATAAgtacgtcac
> 45342_AB00189S
AGATTACACAGgtaatgagc
> 45342_AB00189S
AAGACCAGCAGgtaatgcat
> 45342_AB00189S
GTGTGTCGAAGgtacggtcc
> 45342_AB00189S
GTGCAGCAACGgtgagcagc
> 45343_AB00189S
TGTGGTACCTGgtgagtagg
> 45343_AB00189S
CCCCAAATTATgtaagtcaa
> 45343_AB00189S
AATGAAAATAAgtacgtcac
> 45343_AB00189S
AAGACCAGCAGgtaatgcat
> 45343_AB00189S
GTGTGTCGAAGgtacggtcc
> 45343_AB00189S
GTGCAGCAACGgtgagcagc
> 45344_AB00189S
TGTGGTACCTGgtgagtagg
> 45344_AB00189S
CCCCAAATTATgtaagtcaa
> 45344_AB00189S
AATGAAAATAAgtacgtcac
> 45344_AB00189S
AGATTACACAGgtaatgagc
> 45344_AB00189S
AAGACCAGCAGgtaatgcat
> 45345_AB002059
TATGTGGTAGGgtaagagag
> 45345_AB002059
AGCCACCTCAGgtgggggcc
> 45345_AB002059
GATGCCCAGAGgtgagttta
> 45345_AB002059
ACACAGCCACGgtaactgtg
> 45345_AB002059
GTTGTGCCCTCgtaagtgtc
> 45345_AB002059
AACTTCTCTAAgtaagcaga
> 45345_AB002059
TGGCGTTGCTGgtgggtccc
