# Supplementary material for: DIVERSITY in binding, regulation, and evolution revealed from high-throughput ChIP
Source: PLoS Comput Biol. 2018 Apr 23;14(4):e1006090. doi: 10.1371/journal.pcbi.1006090 (PMC5933800; doi:10.1371/journal.pcbi.1006090)
Supplement: S1 File — (GZ) [file pcbi.1006090.s009.tar.gz › DIVERSITY-master/weblogoMod/weblogolib/htdocs/examples/hth.fa]

>A25944 DNA-directed RNA polymerase sigma-37 chain - Bacillu 223-240
iidltyiqnk SQKETGDILGISQMHVSR lqrkavkklr  
>A28627 spoIIIC protein - Bacillus subtilis  94-111
rfgldlkkek TQREIAKELGISRSYVSR iekralmkmf  
>A32837 *Transcriptional activator nahR - Pseudomonas putida  22-39
vvfnqllvdr RVSITAENLGLTQPAVSN alkrlrtslq   
>A23450 Antennapedia homeotic protein - Fruit fly (Drosophil 326-343
fhfnryltrr RRIEIAHALCLTERQIKI wfqnrrmkwk  
>B26499 Regulatory protein ntrC - Bradyrhizobium sp. 449-466
ltaalaatrg NQIRAADLLGLNRNTLRK kirdldiqvy  
>BVECDA dicA protein - Escherichia coli | 1551.0 1.0 1.0 1.0  22-39
iryrrknlkh TQRSLAKALKISHVSVSQ wergdseptg   
>C29010 Mercuric resistance operon regulatory merD protein -   5-22
------mnay TVSRLALDAGVSVHIVRD yllrgllrpv   
>DNECFS DNA-binding protein fis - Escherichia coli | 928.0 1  73-90
ldmvmqytrg NQTRAALMMGINRGTLRK klkkygmn--     
>JEBY1 Mating hormone a1 - Yeast (Saccharomyces cerevisiae)   99-116
frrkqslnsk EKEEVAKKCGITPLQVRV wfinkrmrsk  
>QCBP2L Regulatory protein cII - Phage lambda | 1559.0 2.0 1  25-42
sallnkiaml GTEKTAEAVGVDKSQISR wkrdwipkfs   
>QRECC cAMP receptor protein (CAP) - Escherichia coli | 1507 169-186
thpdgmqiki TRQEIGQIVGCSRETVGR ilkmledqnl  
>RCBPL Regulatory protein cro - Phage lambda | 1555.0 1.0 1.  15-32
itlkdyamrf GQTKTAKDLGVYQSAINK aihagrkifl   
>RGBP22 Regulatory protein cro - Phage P22 | 1556.0 1.0 1.0   12-29
ykkdvidhfg TQRAVAKALGISDAAVSQ wkevipekda   
>RGECA Arabinose operon regulatory protein - Escherichia col 196-213
isdhladsnf DIASVAQHVCLSPSRLSH lfrqqlgisv  
>RGECF Regulatory protein fnr - Escherichia coli | 1507.0 1. 196-213
fsprefrltm TRGDIGNYLGLTVETISR llgrfqksgm  
>RGECH Heat shock regulatory protein - Escherichia coli | 30 252-269
arwldednks TLQELADRYGVSAERVRQ leknamkklr  
>RGKBCP Nitrogen assimilation regulatory protein - Klebsiell 444-461
lttalrhtqg HKQEAARLLGWGRNTLTR klkelgme--    
>RPECCT cyt repressor - Escherichia coli | 1291.0 3.0 1.0 1.  11-28
mkakkqetaa TMKDVALKAKVSTATVSR almnpdkvsq   
>RPECDO Deo operon repressor - Escherichia coli | 1536.0 1.0  23-40
lqelkrsdkl HLKDAAALLGVSEMTIRR dlnnhsapvv   
>RPECG gal repressor - Escherichia coli | 1291.0 4.0 1.0 1.0   3-20
--------ma TIKDVARLAGVSVATVSR vinnspkase   
>RPECL lac repressor - Escherichia coli | 1291.0 2.0 1.0 1.0   5-22
------mkpv TLYDVAEYAGVSYQTVSR vvnqashvsa   
>RPECTN TetR repressor - Escherichia coli transposon Tn10 |   26-43
llnevgiegl TTRKLAQKLGVEQPTLYW hvknkralld   
>RPECW trp repressor - Escherichia coli | 1534.0 1.0 1.0 1.0  67-84
iveellrgem SQRELKNELGAGIATITR gsnslkaapv   
>S02513 Regulatory protein nifA - Klebsiella pneumoniae 495-512
liaalekagw VQAKAARLLGMTPRQVAY riqimditmp  
>S07337 *spoIIG protein - Bacillus subtilis 205-222
rfglvgeeek TQKDVADMMGISQSYISR lekriikrlr  
>S07958 *DNA-invertase - Escherichia coli 160-177
qagrliaagt PRQKVAIIYDVGVSTLYK tfpagdk---     
>S08477 Regulatory protein purR - Escherichia coli   3-20
-------ma TIKDVAKRANVSTTTVSH vinktrfvae-   
>S09205 *ebgR protein - Escherichia coli   3-20
--------ma TLKDIAIEAGVSLATVSR vlnddptlnv   
>S11945 *lexA repressor - Escherichia coli  27-44
dhisqtgmpp TRAEIAQRLGFRSPNAAE ehlkalarkg   
>Z1BPC2 Regulatory protein cI - Phage P22 | 1559.0 1.0 1.0 1  25-42
ssilnriair GQRKVADALGINESQISR wkgdfipkmg
