# Supplementary material for: DIVERSITY in binding, regulation, and evolution revealed from high-throughput ChIP
Source: PLoS Comput Biol. 2018 Apr 23;14(4):e1006090. doi: 10.1371/journal.pcbi.1006090 (PMC5933800; doi:10.1371/journal.pcbi.1006090)
Supplement: S1 File — (GZ) [file pcbi.1006090.s009.tar.gz › DIVERSITY-master/weblogoMod/weblogolib/htdocs/examples/intron-exon.fa]

> 19082_AF115399
ttctctgaaatatgaatttagACTGGTACTTATCATGGAG
> 45328_AB000381
gcctgctttctcccctctcagGGACTTACAGTTTGAGATG
> 45328_AB000381
cattgctgcttctttttttagGCATAAATTCTCGTGAACT
> 45330_AB001517
aacttcctgtgtgttttgcagACAGCTGGATAGAAAACGA
> 45331_AB001517
acaattttgttttcttcacagTTTTCAAATTTGCTGGGTA
> 45331_AB001517
tgtggtttttgtctttatcagCAACAAATCTGACACGCTG
> 45331_AB001517
gtgacctctggcgtcctgcagGGGGCGATGCGCTGCTGGT
> 45331_AB001517
atgtccgcgttccttccatagGAAGTTTGTTGTCACAAAG
> 45331_AB001517
tgccatctccctcttttccagGTGCTTTGTGGTTGGGAGC
> 45331_AB001517
accctgtgcttccccttgcagCTGTACTCACTCAGCCAGG
> 45331_AB001517
tcttctctctcgtcaattcagGTACTTCTTCAATAAAGAA
> 45331_AB001517
ttacaggcccgttctctgcagCATTTCAGATCAGAGCATC
> 45331_AB001517
cagcttcccccgtgtgcacagGCCTGGGCCAGCTGCTGGT
> 45331_AB001517
gcccctcctgtcctgcctcagGTCAAGGTGTGGAACACCC
> 45331_AB001517
gaccttgcctcttctctgcagGTACCGAAACTTCCGCACC
> 45331_AB001517
cgcctccttgctctacggtagGTTTTGTCTGGACACGAAG
> 45331_AB001517
ttactttgcatctctgtttagCTCTGGCTGTGACTTTTCG
> 45331_AB001517
ccatgtctcctctccacccagGGCCTTCACCGCCCTGTGC
> 45331_AB001517
ccactgcttttgctgttctagGAATTTTTGAACCGAAGAA
> 45331_AB001517
taacggttcttttttccccagGTGACATGAGTTCTCGGCA
> 45331_AB001517
aagcactgcttaatttcccagGGCGCTGCTGGGCGGCCAC
> 45331_AB001517
tgattttttctccttttgcagTTGAAGTGGTCACCTCCTC
> 45331_AB001517
cttagggagtctccctttcagAGCCGGGACGCTGCTGCCT
> 45331_AB001517
catcccctgtgtgattgacagCTGTAGCTGGAACCACTAT
> 45332_AB001517
cagctcccgctcctctcgcagGTGCTGTCTGGATGCGGAG
> 45332_AB001517
ctctggttttcccccgtgcagGATCCTGGTGCACCTGAGC
> 45332_AB001517
ttgccctgtgctctttcccagGAATGTTTTGACCGAGTCT
> 45332_AB001517
aggccttttgtctcccggtagGAGCACGTTTGCCGTGGAC
> 45332_AB001517
cgtgttcttttcgcctttcagCTTGTGCTGCATTGCACCT
> 45333_AB001517
cagctcccgctcctctcgcagGTGCTGTCTGGATGCGGAG
> 45333_AB001517
ctctggttttcccccgtgcagGATCCTGGTGCACCTGAGC
> 45333_AB001517
ttgccctgtgctctttcccagGAATGTTTTGACCGAGTCT
> 45333_AB001517
cgtgttcttttcgcctttcagCTTGTGCTGCATTGCACCT
> 45334_AB001523
atttctttcttcccttcatagGTGCTGGAGATCAGAATTT
> 45334_AB001523
acttcaaacaattgtttacagGTCCTATGGCCGGGCTCCG
> 45334_AB001523
cagtgacttgtttgtttttagGATACCGAAGTGTATAAAG
> 45334_AB001523
agtctgttcatgtctttgcagGTGTGTTGTGCTCTCCGAC
> 45334_AB001523
aaacgtatcttgggcgaatagGAGGAGCTTGCCTTTGTTT
> 45334_AB001523
tcatgatgtgtgtttgtttagATGGTGCCAACTGGCTGAC
> 45334_AB001523
ttcgcatttgcacccccacagGTCTCTGTCCCACCTGGTG
> 45334_AB001523
attgtggatttatcttaacagTTAAAGTCCTTGGGCTATC
> 45334_AB001523
tctcgtttctttctgtttaagCCAACACAGCTCAGAGTCC
> 45334_AB001523
tgtgtttttacttccccacagGATTTGTCCCATGCCACCA
> 45334_AB001523
actgtttgttgactttgcaagGAGGAAAAAGGCTCCACAA
> 45334_AB001523
ctccttacctctccgctccagCTACCTGCAGACCAGCAGC
> 45334_AB001523
tacgataatgtctatttacagGTCATAAGATAGTGCTACC
> 45334_AB001523
tgcctgattctttgactctagGCCAAGGAACCTGGAACGT
> 45334_AB001523
ccacgatctcttttcctttagATAGCCTTCTGGCAGGCAT
> 45334_AB001523
gactttttctgtccttcgtagAACAGTCTTCTGAGGCCGC
> 45334_AB001523
gtctttgtgcttcctcctcagGTGTCGATTGACTGCCCGT
> 45334_AB001523
ctttttgtttttccactttagGAAATATGTTCAAGTTTGT
> 45334_AB001523
gacccccaactctctttccagCCCATCTACAGCAAGCAGT
> 45334_AB001523
ttctctccctttcctgcccagACATTATACAACGTGAAGG
> 45334_AB001523
catcgcttcctctcgtttcagTTGTCGACAACAGTAGCAA
> 45334_AB001523
aacttcctgtgtgttttgcagACAGCTGGATAGAAAACGA
> 45335_AB001523
acaattttgttttcttcacagTTTTCAAATTTGCTGGGTA
> 45337_AB00189S
ttgtgtctttcgtgcttacagCATTGTGGCGACAAGAACA
> 45337_AB00189S
caccacgattccatttcttagGATTCCTACGCCAGCTACG
> 45337_AB00189S
tggttttttcctttgtttcagACACGGCACTCGTTGTGCG
> 45338_AB00189S
ttgtgtctttcgtgcttacagCATTGTGGCGACAAGAACA
> 45338_AB00189S
caccacgattccatttcttagGATTCCTACGCCAGCTACG
> 45338_AB00189S
tggttttttcctttgtttcagACACGGCACTCGTTGTGCG
> 45338_AB00189S
aatgcattctttacccattagGTGATCTTGAGACTCCTGT
> 45339_AB00189S
ttgtgtctttcgtgcttacagCATTGTGGCGACAAGAACA
> 45339_AB00189S
caccacgattccatttcttagGATTCCTACGCCAGCTACG
> 45339_AB00189S
tggttttttcctttgtttcagACACGGCACTCGTTGTGCG
> 45339_AB00189S
aatgcattctttacccattagGTGATCTTGAGACTCCTGT
> 45340_AB00189S
ttgtgtctttcgtgcttacagCATTGTGGCGACAAGAACA
> 45340_AB00189S
caccacgattccatttcttagGATTCCTACGCCAGCTACG
> 45340_AB00189S
tggttttttcctttgtttcagACACGGCACTCGTTGTGCG
> 45341_AB00189S
ttgtgtctttcgtgcttacagCATTGTGGCGACAAGAACA
> 45341_AB00189S
caccacgattccatttcttagGATTCCTACGCCAGCTACG
> 45341_AB00189S
tggttttttcctttgtttcagACACGGCACTCGTTGTGCG
> 45341_AB00189S
ctcctgcctttgctcctacagGAAGTGCGTGAGTGTGTGC
> 45342_AB00189S
ttgtgtctttcgtgcttacagCATTGTGGCGACAAGAACA
> 45342_AB00189S
caccacgattccatttcttagGATTCCTACGCCAGCTACG
> 45342_AB00189S
tggttttttcctttgtttcagACACGGCACTCGTTGTGCG
> 45342_AB00189S
-ggcaatttgcactcacacagCTCAATCCACCCCAGGCTC
> 45342_AB00189S
ctcctgcctttgctcctacagGAAGTGCGTGAGTGTGTGC
> 45342_AB00189S
aggaacggtatcttcccacagGTGTGACGAGAACTGCTTG
> 45342_AB00189S
tttcctgatgcggggccccagCTGACGAGACATTCTGCGA
> 45343_AB00189S
ttgtgtctttcgtgcttacagCATTGTGGCGACAAGAACA
> 45343_AB00189S
caccacgattccatttcttagGATTCCTACGCCAGCTACG
> 45343_AB00189S
tggttttttcctttgtttcagACACGGCACTCGTTGTGCG
> 45343_AB00189S
ctcctgcctttgctcctacagGAAGTGCGTGAGTGTGTGC
> 45343_AB00189S
aggaacggtatcttcccacagGTGTGACGAGAACTGCTTG
> 45343_AB00189S
tttcctgatgcggggccccagCTGACGAGACATTCTGCGA
> 45344_AB00189S
ttgtgtctttcgtgcttacagCATTGTGGCGACAAGAACA
> 45344_AB00189S
caccacgattccatttcttagGATTCCTACGCCAGCTACG
> 45344_AB00189S
tggttttttcctttgtttcagACACGGCACTCGTTGTGCG
> 45344_AB00189S
-ggcaatttgcactcacacagCTCAATCCACCCCAGGCTC
> 45344_AB00189S
ctcctgcctttgctcctacagGAAGTGCGTGAGTGTGTGC
> 45345_AB002059
tgcccgacttctcctccccagGTGGGCGCTCCTCGCCAAA
> 45345_AB002059
accttgagacttgcctcctagGGAGAGAACGTGTTCTTCT
> 45345_AB002059
ctgctctctctcccacctcagCACCCGTCCGTCCCACTGG
> 45345_AB002059
agttcatcttttgttttctagGTGTAAAAACAGGCCAGTG
> 45345_AB002059
tcacctcccttccacctgcagGAGGCCCCTGCTGGCCCAG
> 45345_AB002059
gacctttcccactcctcccagGTCCAATGCCTTGGAGACC
> 45345_AB002059
aaagctatgtgctatgtgcagGGTGGCTCTGTAGGCATCA
> 45345_AB002059
agccttctttcctgcccacagGACAGCCACTCACTGGTGG
