# Supplementary material for: DIVERSITY in binding, regulation, and evolution revealed from high-throughput ChIP
Source: PLoS Comput Biol. 2018 Apr 23;14(4):e1006090. doi: 10.1371/journal.pcbi.1006090 (PMC5933800; doi:10.1371/journal.pcbi.1006090)
Supplement: S1 File — (GZ) [file pcbi.1006090.s009.tar.gz › DIVERSITY-master/weblogoMod/weblogolib/htdocs/examples/lexA.fa]

>dinD 32->52
aactgtatataaatacagtt
>dinG 15->35 
tattggctgtttatacagta
>dinH 77->97
tcctgttaatccatacagca
>dinI 19->39
acctgtataaataaccagta
>lexA-1 28->48
tgctgtatatactcacagca
>lexA-2 7->27
aactgtatatacacccaggg
>polB(dinA) 53->73
gactgtataaaaccacagcc
>recA 59->79
tactgtatgagcatacagta
>recN-1 49->69
tactgtatataaaaccagtt
>recN-2 27->47
tactgtacacaataacagta
>recN-3 9-29
TCCTGTATGAAAAACCATTA
>ruvAB 49->69
cgctggatatctatccagca
>sosC 18->38
tactgatgatatatacaggt
>sosD 14->34
cactggatagataaccagca
>sulA 22->42
tactgtacatccatacagta
>umuDC 20->40
tactgtatataaaaacagta
>uvrA 83->103 
tactgtatattcattcaggt
>uvrB 75->95
aactgtttttttatccagta
>uvrD 57->77
atctgtatatatacccagct
