# Supplementary material for: DIVERSITY in binding, regulation, and evolution revealed from high-throughput ChIP
Source: PLoS Comput Biol. 2018 Apr 23;14(4):e1006090. doi: 10.1371/journal.pcbi.1006090 (PMC5933800; doi:10.1371/journal.pcbi.1006090)
Supplement: S1 File — (GZ) [file pcbi.1006090.s009.tar.gz › DIVERSITY-master/weblogoMod/weblogolib/htdocs/examples/prenyl.fa]

>1 DPR1$YEAST RAS-SPECIFIC PRENYLTRANSFERASE (EC 2.-.-.-)
fktclevgev DTRGIYCALS iatllnILTE
>2 DPR1$YEAST RAS-SPECIFIC PRENYLTRANSFERASE (EC 2.-.-.-)
FGSCPHVdea HGGYTFCATA slailrsmdq
>3 DPR1$YEAST RAS-SPECIFIC PRENYLTRANSFERASE (EC 2.-.-.-)
GFCGRSNKlv DGCYSFWVGG saaileafgy
>4 DPR1$YEAST RAS-SPECIFIC PRENYLTRANSFERASE (EC 2.-.-.-)
DKPGAhsdfy HTNYCLLGLA vaessysctp
>1 RATFTBS_1 CDS 60..1373 
sflmhvggev DVRSAYCAAS vasltniitp
>2 RATFTBS_1 CDS 60..1373 
GIGGVPGMea HGGYTFCGLA alvilkkers
>3 RATFTBS_1 CDS 60..1373 
GFQGRCNKlv DGCYSFWQAG llpllhralh
>4 RATFTBS_1 CDS 60..1373 
DKPGKsrdfy HTCYCLSGLS iaqhfgsgam
>1 B32756 [Peptide] Bet2 protein [yeast] 
SFQGDRFGev DTRFVYTALS alsilgelts
>2 B32756 [Peptide] Bet2 protein [yeast] 
GFGLCPNAes HAAQAFTCLG alaiankldm
>3 B32756 [Peptide] Bet2 protein [yeast] 
GLNGRPSKlp DVCYSWWVLS slaiigrldw
>4 B32756 [Peptide] Bet2 protein [yeast] 
DRPENevdvf HTVFGVAGLS lmgydnlvpi
>1 YSCCAL1_1 CDS 886..2016 
ngafgahnep HSGYTSCALS tlallsslek
>2 YSCCAL1_1 CDS 886..2016 
GFQGRENKfa DTCYAFWCLN slhlltkdwk
