# Supplementary material for: DIVERSITY in binding, regulation, and evolution revealed from high-throughput ChIP
Source: PLoS Comput Biol. 2018 Apr 23;14(4):e1006090. doi: 10.1371/journal.pcbi.1006090 (PMC5933800; doi:10.1371/journal.pcbi.1006090)
Supplement: S1 File — (GZ) [file pcbi.1006090.s009.tar.gz › DIVERSITY-master/weblogoMod/test_weblogo/data/cox2.msf]

 mini.msf  MSF: 166  Type: N  January 01, 1776  12:00  Check: 8077 ..

 Name: cox2_leita       Len:   166  Check:  2103  Weight:  1.00
 Name: cox2_crifa       Len:   166  Check:  1179  Weight:  1.00
 Name: cox2_trybb       Len:   166  Check:   999  Weight:  1.00
 Name: Cox2_bsalt       Len:   166  Check:  2740  Weight:  1.00
 Name: cox2_tborr       Len:   166  Check:  1056  Weight:  1.00

//

     cox2_leita  MAFILSFWMI FLLDSVIVL? ???LSFVCFV CVWICALLFS TVLLVSKLN?
     cox2_crifa  MAFILSFWMI FLIDAVIVL? ???LSFVCFV CIWICSLFFS SFLLVSKIN?
     cox2_trybb  MSFILTFWMI FLMDSIIVL? ???ISFSIFL SVWICALIIA TVLTVTKIN?
     Cox2_bsalt  MSFIISF?ML FLIDSLIVL? ???LSGAIFV CIWICSLFFL CILFICKLD?
     cox2_tborr  MLFFINQLLL LLVDTFVIL? ???EIFSLFV CVFIIVMYIL FINYNIFLK?

     cox2_leita  ?NIYCTWDFT ASKFIDVYWF TIGGMFSLGL ?LLRLCLLLY FGHLN?????
     cox2_crifa  ?NVYCTWDFT ASKFIDAYWF TIGGMFVLCL ?LLRLCLLLY FGCLN?????
     cox2_trybb  ?NIYCTWDFI SSKFIDTYWF VLGMMFILCL ?LLRLCLLLY FSCIN?????
     Cox2_bsalt  ?YIFCS?DFI SAKFIDLY?F TLGCLFIVCL ?LIRLCLLLY FSCLN?????
     cox2_tborr  ?NINVYLDFI GSKYLDLYWF LIGIFFVIVL ?LIRLCLLLY YSWIS?????

     cox2_leita  ???FVSFDLC KVVGFQWYWV YFIFG????? ??ETTIFSNL ILESDYMIGD
     cox2_crifa  ???FVSFDLC KVVGFQWYWV YFIFG????? ??ETTIFSNL ILESDYLIGD
     cox2_trybb  ???FVSFDLC KVIGFQWYWV YFLFG????? ??ETTIFSNL ILESDYLIGD
     Cox2_bsalt  ???FVCFDLC KCIGFQ?Y?V YFIFG????? ??ETTIFSNL ILESDYLIGD
     cox2_tborr  ???LLIFDLC KIMGFQWYWI FFVFK????? ??ENVIFSNL LIESDYWIGD

     cox2_leita  LR???????? ??????
     cox2_crifa  LR???????? ??????
     cox2_trybb  LR???????? ??????
     Cox2_bsalt  LR???????? ??????
     cox2_tborr  LR???????? ??????
