# Supplementary material for: DIVERSITY in binding, regulation, and evolution revealed from high-throughput ChIP
Source: PLoS Comput Biol. 2018 Apr 23;14(4):e1006090. doi: 10.1371/journal.pcbi.1006090 (PMC5933800; doi:10.1371/journal.pcbi.1006090)
Supplement: S1 File — (GZ) [file pcbi.1006090.s009.tar.gz › DIVERSITY-master/weblogoMod/test_corebio/__init__.py]

import unittest
from corebio.utils import resource_string, resource_stream, resource_filename

def testdata_string( name ): 
    return resource_string(__name__, 'data/'+name, __file__)    

def testdata_stream( name ): 
    return resource_stream(__name__, 'data/'+name, __file__)    

def testdata_filename( name ): 
    return resource_filename(__name__, 'data/'+name, __file__)            

# 2.3 Python compatibility
assertTrue  = unittest.TestCase.failUnless
assertFalse = unittest.TestCase.failIf
