# Supplementary material for: DIVERSITY in binding, regulation, and evolution revealed from high-throughput ChIP
Source: PLoS Comput Biol. 2018 Apr 23;14(4):e1006090. doi: 10.1371/journal.pcbi.1006090 (PMC5933800; doi:10.1371/journal.pcbi.1006090)
Supplement: S1 File — (GZ) [file pcbi.1006090.s009.tar.gz › DIVERSITY-master/weblogoMod/test_corebio/test_data.py]

#!/usr/bin/env python

import unittest
import time

from corebio.data import *
from corebio.seq import *

class test_data(unittest.TestCase) :

    def test_amino_acid_composition(self) :
        cl = [ amino_acid_composition[k] for k in "ARNDCQEGHILKMFPSTWYV"]
        self.assertAlmostEquals( sum(cl), 1)
    
   
    def test_resources(self) :
        for n in resource_names :
            s = data_string(n)
            f = data_stream(n)
            fn = data_filename(n)
                    
if __name__ == '__main__':
    unittest.main()
