# Supplementary material for: DIVERSITY in binding, regulation, and evolution revealed from high-throughput ChIP
Source: PLoS Comput Biol. 2018 Apr 23;14(4):e1006090. doi: 10.1371/journal.pcbi.1006090 (PMC5933800; doi:10.1371/journal.pcbi.1006090)
Supplement: S1 File — (GZ) [file pcbi.1006090.s009.tar.gz › DIVERSITY-master/weblogoMod/test_corebio/test_moremath.py]

#!/usr/bin/env python
 
#  Copyright (c) 2006, The Regents of the University of California, through 
#  Lawrence Berkeley National Laboratory (subject to receipt of any required
#  approvals from the U.S. Dept. of Energy).  All rights reserved.

#  This software is distributed under the new BSD Open Source License.
#  <http://www.opensource.org/licenses/bsd-license.html>
#
#  Redistribution and use in source and binary forms, with or without 
#  modification, are permitted provided that the following conditions are met: 
#
#  (1) Redistributions of source code must retain the above copyright notice, 
#  this list of conditions and the following disclaimer. 
#
#  (2) Redistributions in binary form must reproduce the above copyright 
#  notice, this list of conditions and the following disclaimer in the 
#  documentation and or other materials provided with the distribution. 
#
#  (3) Neither the name of the University of California, Lawrence Berkeley 
#  National Laboratory, U.S. Dept. of Energy nor the names of its contributors 
#  may be used to endorse or promote products derived from this software 
#  without specific prior written permission. 
#
#  THIS SOFTWARE IS PROVIDED BY THE COPYRIGHT HOLDERS AND CONTRIBUTORS "AS IS" 
#  AND ANY EXPRESS OR IMPLIED WARRANTIES, INCLUDING, BUT NOT LIMITED TO, THE 
#  IMPLIED WARRANTIES OF MERCHANTABILITY AND FITNESS FOR A PARTICULAR PURPOSE 
#  ARE DISCLAIMED. IN NO EVENT SHALL THE COPYRIGHT OWNER OR CONTRIBUTORS BE 
#  LIABLE FOR ANY DIRECT, INDIRECT, INCIDENTAL, SPECIAL, EXEMPLARY, OR 
#  CONSEQUENTIAL DAMAGES (INCLUDING, BUT NOT LIMITED TO, PROCUREMENT OF 
#  SUBSTITUTE GOODS OR SERVICES; LOSS OF USE, DATA, OR PROFITS; OR BUSINESS 
#  INTERRUPTION) HOWEVER CAUSED AND ON ANY THEORY OF LIABILITY, WHETHER IN 
#  CONTRACT, STRICT LIABILITY, OR TORT (INCLUDING NEGLIGENCE OR OTHERWISE) 
#  ARISING IN ANY WAY OUT OF THE USE OF THIS SOFTWARE, EVEN IF ADVISED OF THE 
#  POSSIBILITY OF SUCH DAMAGE. 

from test_corebio import *
from corebio.moremath import *
from math import log,  sqrt, exp, pi
import unittest


class test_misc_math(unittest.TestCase) :

  
    def test_argmax(self) :
        assert argmax( (0,1,2,3) ) == 3
        assert argmax( (0,1,2,-1) ) == 2
        assert argmax( (3,2,3,3) ) == 3
        
    def test_argmin(self) :
        assert argmin( (1,2,3,4) ) == 0
        assert argmin( (1,2,3,-1) ) == 3
        assert argmin( (3,5,3,3) ) == 0
        
        

class test_specfunc(unittest.TestCase) :


    def test_cgammma(self) :

        self.failUnlessAlmostEqual(cgamma(1.).real, 1.0)
        self.failUnlessAlmostEqual(cgamma(0.5).real, sqrt(pi) )
        self.failUnlessAlmostEqual(cgamma(3j).real, 0.0112987)        
        self.failUnlessAlmostEqual(cgamma(3j).imag, -0.00643092)

    def test_gammma(self) :

        self.failUnlessAlmostEqual(gamma(1.), 1.0)
        self.failUnlessAlmostEqual(gamma(0.5), sqrt(pi) )
        
        # Test values from GSL
        self.failUnlessAlmostEqual(gamma(1.0+ 1.0/4096.0),0.9998591371459403421)
        self.failUnlessAlmostEqual(gamma(1.0+1.0/4096.0), 0.9998591371459403421)
        self.failUnlessAlmostEqual(gamma(1.0 + 1.0/32.0), 0.9829010992836269148)
        self.failUnlessAlmostEqual(gamma(2.0 +1.0/256.0), 1.0016577903733583299)
        self.failUnlessAlmostEqual(gamma(9.0), 40320.0)
        self.failUnlessAlmostEqual(gamma(10.0), 362880.0)
        self.failUnlessAlmostEqual(gamma(100.0)/9.332621544394415268e+155,1.0)
        self.failUnlessAlmostEqual(gamma(170.0)/4.269068009004705275e+304, 1.0)
        self.failUnlessAlmostEqual(gamma(171.0)/7.257415615307998967e+306,1.0)

        self.failUnlessAlmostEqual(gamma(-10.5), -2.640121820547716316e-07)
        self.failUnlessAlmostEqual(gamma(-11.25), 6.027393816261931672e-08)
        self.failUnlessAlmostEqual(gamma(-1.0+1.0/65536.0)/-65536.422805878,1.0)

    def test_lngamma(self) :
        # Test values from GSL
        self.failUnlessAlmostEqual(lngamma(100.0), 359.1342053695753 )
        self.failUnlessAlmostEqual(lngamma(1.0e-08), 18.420680738180208905)
        self.failUnlessAlmostEqual(lngamma(0.1), 2.252712651734205)
        self.failUnlessAlmostEqual(lngamma(1.0 + 1.0/256.0),-0.0022422226599611)
        self.failUnlessAlmostEqual(lngamma(2.0 + 1.0/256.0), 0.001656417755696)
        
        self.failUnlessAlmostEqual(lngamma(-1.0-1.0/65536.0), 11.09034843809004)
        self.failUnlessAlmostEqual(lngamma(-1.0-1.0/268435456.0), 19.4081210541)
        
   
    def test_clngamma(self) :
         self.failUnlessAlmostEqual(clngamma(0.5+ 2.5j).real, -3.00805,5 )  
         self.failUnlessAlmostEqual(clngamma(0.5+ 2.5j).imag, -0.192442,6 )  
        
    def test_factorial(self) :
        self.assertEqual( factorial(3), 6)
        for n in range(1,30) :
            fac1 = factorial(n)
            fac2 =factorial(n+1)
            self.assertAlmostEqual( fac2/fac1, n+1)      

    def test_digammma(self) :

        self.failUnlessAlmostEqual(digamma(1.), -euler_gamma)
        self.failUnlessAlmostEqual(digamma(0.5), -euler_gamma - 2* log(2) )
        
        # Test values from GSL
        self.failUnlessAlmostEqual(digamma(2), 0.42278433509846713939)
        self.failUnlessAlmostEqual(digamma(3), 0.92278433509846713939)
        self.failUnlessAlmostEqual(digamma(4), 1.2561176684318004727)

        self.failUnlessAlmostEqual(digamma(5), 1.5061176684318004727)
        self.failUnlessAlmostEqual(digamma(100), 4.600161852738087400)
        self.failUnlessAlmostEqual(digamma(110), 4.695928024251535633)
        self.failUnlessAlmostEqual(digamma(5000), 8.517093188082904107)

        self.failUnlessAlmostEqual(digamma(-10.5), 2.3982391295357816134)

    def test_trigamma(self) :
        self.failUnlessAlmostEqual(trigamma(10.0), 
                            -(9778141./6350400) +pi*pi/6.)     
        self.failUnlessAlmostEqual(trigamma(2.0), pi*pi/6. -1.) 
        self.failUnlessAlmostEqual(trigamma(1.0), pi*pi/6.)
        self.failUnlessAlmostEqual(trigamma(0.5), pi*pi/2.)
        self.failUnlessAlmostEqual(trigamma(100.), 0.0100502)
        self.failUnlessAlmostEqual(trigamma(1000.), 0.0010005)

    def test_cdigamma(self) :
        self.failUnlessAlmostEqual(cdigamma(0.5+ 2.5j).real, 0.909417,5 )  
        self.failUnlessAlmostEqual(cdigamma(0.5+ 2.5j).imag, 1.5708,5 )  

    def test_ctrigamma(self) :
        self.failUnlessAlmostEqual(ctrigamma(0.5+ 2.5j).real, 2.97473E-6,5 )  
        self.failUnlessAlmostEqual(ctrigamma(0.5+ 2.5j).imag, -0.405685,5)


    def test_incomplete_gamma(self) :
        self.failUnlessAlmostEqual(incomplete_gamma(10.0,0.), gamma(10.) )

        # Various test values taken from GSL
        self.failUnlessAlmostEqual(incomplete_gamma(  0.001,   0.001), 6.3087159394864007261 )
        self.failUnlessAlmostEqual(incomplete_gamma(  1.0,     0.001), 0.99900049983337499167, 2 )
        self.failUnlessAlmostEqual(incomplete_gamma( 10.0,     0.001), 362880.0 )
        self.failUnlessAlmostEqual(incomplete_gamma(  0.001,   1.0),0.21948181320730279613,5 )
        self.failUnlessAlmostEqual(incomplete_gamma( 10.0,     1.0)/ 362879.95956592242045,1.0, 6 )
        self.failUnlessAlmostEqual(incomplete_gamma(100.0,     1.0)/ 9.3326215443944152682e+155 , 1.0)
        self.failUnlessAlmostEqual(incomplete_gamma(  0.001, 100.0), 3.7006367674063550631e-46 )
        self.failUnlessAlmostEqual(incomplete_gamma(  1.0,   100.0), 3.7200759760208359630e-44 )
        self.failUnlessAlmostEqual(incomplete_gamma( 10.0,   100.0), 4.0836606309106112723e-26 )
        
        # Check limiting values
        self.failUnlessAlmostEqual(normalized_incomplete_gamma( 10.,   0.0) , 1.0) 
        self.failUnlessAlmostEqual(normalized_incomplete_gamma( 10.,   10000.0) , 0.0) 
        
        
    def test_entropy(self) :
        ent = entropy( (1.,1.) )
        self.failUnlessAlmostEqual(ent, log(2) )
    
    def test_entropy_with_flat_distribution(self) :
        for n in range(1, 100) :
            pvec = [ 1./n for i in range(0,n)]
            ent = entropy(pvec)
            self.failUnlessAlmostEqual(ent, log(n) )
        

    def test_entropy_unnormalized(self) :       
        for n in range(1, 100) :
            pvec = [ 1. for i in range(0,n)]
            ent = entropy(pvec)
            self.failUnlessAlmostEqual(ent, log(n) )
        
    def test_entropy_with_integer(self) :
        ent = entropy( (1,1,1,0) )
        self.failUnlessAlmostEqual(ent, log(3) )
  
    def test_entropy_with_short_pvec(self) :
        ent = entropy( (1,) )
        self.failUnlessEqual(ent, 0 )
        ent = entropy( (1,0,0,0,0) )
        self.failUnlessEqual(ent, 0 )  
        
    def test_entropy_invalid_pvec(self):
        self.failUnlessRaises(ValueError, entropy, () )
        self.failUnlessRaises(ValueError, entropy, (1,-1) )
    
    def test_entropy_base(self) :
        ent = entropy( (2,2,2,2,0),2 )
        self.failUnlessAlmostEqual(ent,  2)


if __name__ == '__main__':
    unittest.main()
