# Supplementary material for: DIVERSITY in binding, regulation, and evolution revealed from high-throughput ChIP
Source: PLoS Comput Biol. 2018 Apr 23;14(4):e1006090. doi: 10.1371/journal.pcbi.1006090 (PMC5933800; doi:10.1371/journal.pcbi.1006090)
Supplement: S1 File — (GZ) [file pcbi.1006090.s009.tar.gz › DIVERSITY-master/weblogoMod/test_corebio/test_nbrf_io.py]

#!/usr/bin/env python

#  Copyright (c) 2006, The Regents of the University of California, through 
#  Lawrence Berkeley National Laboratory (subject to receipt of any required
#  approvals from the U.S. Dept. of Energy).  All rights reserved.

#  This software is distributed under the new BSD Open Source License.
#  <http://www.opensource.org/licenses/bsd-license.html>
#
#  Redistribution and use in source and binary forms, with or without 
#  modification, are permitted provided that the following conditions are met: 
#
#  (1) Redistributions of source code must retain the above copyright notice, 
#  this list of conditions and the following disclaimer. 
#
#  (2) Redistributions in binary form must reproduce the above copyright 
#  notice, this list of conditions and the following disclaimer in the 
#  documentation and or other materials provided with the distribution. 
#
#  (3) Neither the name of the University of California, Lawrence Berkeley 
#  National Laboratory, U.S. Dept. of Energy nor the names of its contributors 
#  may be used to endorse or promote products derived from this software 
#  without specific prior written permission. 
#
#  THIS SOFTWARE IS PROVIDED BY THE COPYRIGHT HOLDERS AND CONTRIBUTORS "AS IS" 
#  AND ANY EXPRESS OR IMPLIED WARRANTIES, INCLUDING, BUT NOT LIMITED TO, THE 
#  IMPLIED WARRANTIES OF MERCHANTABILITY AND FITNESS FOR A PARTICULAR PURPOSE 
#  ARE DISCLAIMED. IN NO EVENT SHALL THE COPYRIGHT OWNER OR CONTRIBUTORS BE 
#  LIABLE FOR ANY DIRECT, INDIRECT, INCIDENTAL, SPECIAL, EXEMPLARY, OR 
#  CONSEQUENTIAL DAMAGES (INCLUDING, BUT NOT LIMITED TO, PROCUREMENT OF 
#  SUBSTITUTE GOODS OR SERVICES; LOSS OF USE, DATA, OR PROFITS; OR BUSINESS 
#  INTERRUPTION) HOWEVER CAUSED AND ON ANY THEORY OF LIABILITY, WHETHER IN 
#  CONTRACT, STRICT LIABILITY, OR TORT (INCLUDING NEGLIGENCE OR OTHERWISE) 
#  ARISING IN ANY WAY OUT OF THE USE OF THIS SOFTWARE, EVEN IF ADVISED OF THE 
#  POSSIBILITY OF SUCH DAMAGE. 

from test_corebio import *
from corebio import *
from corebio.utils import *
from corebio.seq import *
from corebio.seq_io import *

from StringIO import StringIO

import unittest

class test_nbrf_io(unittest.TestCase) :


    def test_parse_cox2(self) :
        f = testdata_stream('cox2.nbrf')
        seqs = nbrf_io.read(f)
        self.assertEquals(len(seqs), 5)
        self.assertEquals( len( seqs[1]), 210)
        self.assertEquals( str(seqs[0]), "MAFILSFWMIFLLDSVIVLLSFVCFVCVWICALLFSTVLLVSKLNNIYCTWDFTASKFIDVYWFTIGGMFSLGLLLRLCLLLYFGHLNFVSFDLCKVVGFQWYWVYFIFGETTIFSNLILESDYMIGDLRLLQCNHVLTLLSLVIYKLWLSAVDVIHSFAISSLGVKVENLVAVMK")
        self.assertEquals( seqs[0].alphabet, protein_alphabet)
        

    def test_parse_crab(self) :
        f = testdata_stream('crab.nbrf')
        seqs = nbrf_io.read(f)
        self.assertEquals( seqs[0].alphabet, protein_alphabet)
        self.assertEquals(len(seqs), 9)
        self.assertEquals(seqs[2].name, "CRAB_CHICK")
        self.assertEquals(seqs[2].description, 
            "ALPHA CRYSTALLIN B CHAIN (ALPHA(B)-CRYSTALLIN).")

    def test_parse_dna(self):
        f = testdata_stream('dna.pir')
        seqs = nbrf_io.read(f)
        self.assertEquals( seqs[0].alphabet, dna_alphabet)
        self.assertEquals(len(seqs), 10)

    def test_parse_examples(self) :
        f = testdata_stream('rhod.pir')
        seqs = nbrf_io.read(f)
        self.assertEquals( seqs[0].alphabet, protein_alphabet)
        self.assertEquals(len(seqs), 3)
    
    def test_parse_protein(self) :
        f = testdata_stream('protein.pir')
        seqs = nbrf_io.read(f)
        self.assertEquals( seqs[0].alphabet, protein_alphabet)
        self.assertEquals(len(seqs), 10)


    def test_parse_clustal_fail(self) :
        # should fail with parse error
        f = StringIO(clustal_io.example)
        self.failUnlessRaises(ValueError, 
            nbrf_io.read, f , protein_alphabet )
   
    def test_parse_plain_fail(self) :
        # should fail with parse error
        f = StringIO(plain_io.example)
        self.failUnlessRaises(ValueError, 
            nbrf_io.read, f  )
   
    def test_pir_file_from_clustal(self):
        f = testdata_stream('clustalw.pir')
        seqs = nbrf_io.read(f)
        self.assertEquals(len(seqs), 2)
        self.assertEquals( seqs[1].endswith('C-AATC-G-CAATG-G--CTTGAACCGGGTAAAAGTCGT-A---------------------------------------------------------------------------------'), True)

   
             
if __name__ == '__main__':
    unittest.main()
