# Supplementary material for: DIVERSITY in binding, regulation, and evolution revealed from high-throughput ChIP
Source: PLoS Comput Biol. 2018 Apr 23;14(4):e1006090. doi: 10.1371/journal.pcbi.1006090 (PMC5933800; doi:10.1371/journal.pcbi.1006090)
Supplement: S1 File — (GZ) [file pcbi.1006090.s009.tar.gz › DIVERSITY-master/weblogoMod/test_corebio/test_nexus.py]

#!/usr/bin/env python

import os
import sys
import StringIO
import unittest


from corebio.seq_io._nexus import Nexus
from test_corebio import *

class test_nexus(unittest.TestCase):

    def test_create(self) :
        n = Nexus()
        self.assertNotEqual( n , None)


    def test_parse_f0(self) :
        f = testdata_stream("nexus/test_Nexus_input.nex")
        n= Nexus(f)
        #self.output_basics(n)     

        expected = ['t1',
            "t2 the name",
            "isn'that [a] strange name?",
            "one should be punished, for (that)!",
            "t5","t6","t7","t8","t9"]
        taxa = n.taxlabels
        self.assertEquals( taxa, expected)

    
    def test_parse_protein(self) :
        f = testdata_stream("nexus/protein.nex")    
        n = Nexus(f)
        
    def test_parse_dna(self) :
        f = testdata_stream("nexus/dna.nex")    
        n = Nexus(f)   
        
        taxa = n.taxlabels
        taxa.sort()
        self.assertEquals( len(taxa) ,10)
        self.assertEquals( taxa[0], "Carp")
        self.assertEquals( taxa[-1], "Whale")

    
    def test_TreeTest1(self):
        """Test Tree module."""
        f = testdata_stream("nexus/test_Nexus_input.nex")        
        n=Nexus(f)
        t3=n.trees[2]
        t2=n.trees[2]
        t3.root_with_outgroup(['t1','t5'])
        
        # Return node_id of common ancestor if
        # taxon_list is monophyletic, -1 otherwise.        
        self.assertEquals( t3.is_monophyletic(['t1','t5']), 13)
 
        t3.split(parent_id=t3.search_taxon('t9'))
        
       
if __name__ == '__main__':
    unittest.main()
