# Supplementary material for: DIVERSITY in binding, regulation, and evolution revealed from high-throughput ChIP
Source: PLoS Comput Biol. 2018 Apr 23;14(4):e1006090. doi: 10.1371/journal.pcbi.1006090 (PMC5933800; doi:10.1371/journal.pcbi.1006090)
Supplement: S1 File — (GZ) [file pcbi.1006090.s009.tar.gz › DIVERSITY-master/weblogoMod/test_corebio/test_phylip_io.py]

#!/usr/bin/env python
 
#  Copyright (c) 2006, The Regents of the University of California, through 
#  Lawrence Berkeley National Laboratory (subject to receipt of any required
#  approvals from the U.S. Dept. of Energy).  All rights reserved.

#  This software is distributed under the new BSD Open Source License.
#  <http://www.opensource.org/licenses/bsd-license.html>
#
#  Redistribution and use in source and binary forms, with or without 
#  modification, are permitted provided that the following conditions are met: 
#
#  (1) Redistributions of source code must retain the above copyright notice, 
#  this list of conditions and the following disclaimer. 
#
#  (2) Redistributions in binary form must reproduce the above copyright 
#  notice, this list of conditions and the following disclaimer in the 
#  documentation and or other materials provided with the distribution. 
#
#  (3) Neither the name of the University of California, Lawrence Berkeley 
#  National Laboratory, U.S. Dept. of Energy nor the names of its contributors 
#  may be used to endorse or promote products derived from this software 
#  without specific prior written permission. 
#
#  THIS SOFTWARE IS PROVIDED BY THE COPYRIGHT HOLDERS AND CONTRIBUTORS "AS IS" 
#  AND ANY EXPRESS OR IMPLIED WARRANTIES, INCLUDING, BUT NOT LIMITED TO, THE 
#  IMPLIED WARRANTIES OF MERCHANTABILITY AND FITNESS FOR A PARTICULAR PURPOSE 
#  ARE DISCLAIMED. IN NO EVENT SHALL THE COPYRIGHT OWNER OR CONTRIBUTORS BE 
#  LIABLE FOR ANY DIRECT, INDIRECT, INCIDENTAL, SPECIAL, EXEMPLARY, OR 
#  CONSEQUENTIAL DAMAGES (INCLUDING, BUT NOT LIMITED TO, PROCUREMENT OF 
#  SUBSTITUTE GOODS OR SERVICES; LOSS OF USE, DATA, OR PROFITS; OR BUSINESS 
#  INTERRUPTION) HOWEVER CAUSED AND ON ANY THEORY OF LIABILITY, WHETHER IN 
#  CONTRACT, STRICT LIABILITY, OR TORT (INCLUDING NEGLIGENCE OR OTHERWISE) 
#  ARISING IN ANY WAY OUT OF THE USE OF THIS SOFTWARE, EVEN IF ADVISED OF THE 
#  POSSIBILITY OF SUCH DAMAGE. 


from corebio import *
from corebio.seq import *
from corebio.seq_io import *
from test_corebio import *
from corebio.seq_io import phylip_io

from StringIO import StringIO

import unittest

class test_phylip_io(unittest.TestCase) :

    def test_read(self) :
        f = testdata_stream("phylip_test_1.phy")
        seqs = phylip_io.read(f)
        #print seqs
        self.assertEquals(len(seqs), 10)
        self.assertEquals(seqs[0].name, "Cow")
        self.assertEquals(len(seqs[1]), 234)
    
    def test_parse_plain_fail(self) :
        # should fail with parse error
        f = StringIO(plain_io.example)
        self.failUnlessRaises(ValueError, 
            phylip_io.read, f  )
    
    def test_parse_phylip_test_2(self):
        f = testdata_stream('phylip_test_2.phy')
        seqs = phylip_io.read(f)
        self.assertEquals(len(seqs), 6)
        self.assertEquals(len(seqs[0]), 20)
        self.assertEquals(str(seqs[1]), "CGTTACTCGTTGTCGTTACT")
        self.assertEquals(seqs[1].name, "Hesperorni")
    
    def test_parse_clustal_fail(self) :
        # should fail with parse error
        f = StringIO(clustal_io.example)
        self.failUnlessRaises(ValueError, 
            phylip_io.read, f , protein_alphabet )
    
    def test_parse_phylip_test_3(self):
        f = testdata_stream('phylip_test_3.phy')
        seqs = phylip_io.read(f)
        self.assertEquals(len(seqs), 6)
        self.assertEquals(len(seqs[0]), 20)
        self.assertEquals(str(seqs[1]), "CGTTACTCGTTGTCGTTACT")
        self.assertEquals(seqs[1].name, "Hesperorni")
    
    def test_parse_phylip_test_4(self):
        f = testdata_stream('phylip_test_4.phy')
        seqs = phylip_io.read(f)
        self.assertEquals(len(seqs), 6)
        self.assertEquals(len(seqs[0]), 25)
        self.assertEquals(str(seqs[1]), "GTGGTGGTGGGCGCCGGCCGTGTGG")
        self.assertEquals(seqs[2].name, "ddrasa")
    
    def test_parse_phylip_test_5(self):
        f = testdata_stream('phylip_test_5.phy')
        seqs = phylip_io.read(f)
        self.assertEquals(len(seqs), 6)
        self.assertEquals(len(seqs[0]), 50)
        self.assertEquals(str(seqs[1]), "GTGGTGGTGGGCGCCGGCCGTGTGGGTGGTGGTGGGCGCCGGCCGTGTGG")
        self.assertEquals(seqs[2].name, "ddrasa")
        
    def test_parse_wrong_phylip_codes_1(self):
        f = testdata_stream('phylip_test_6.corrupt.phy')
        self.failUnlessRaises(ValueError, 
            phylip_io.read, f , protein_alphabet )
            
    def test_parse_wrong_phylip_codes_2(self):
        f = testdata_stream('phylip_test_7.corrupt.phy')
        self.failUnlessRaises(ValueError, 
            phylip_io.read, f , protein_alphabet )

    def test_parse_phylip_dna(self):
        f = testdata_stream('dna.phy')
        seqs = phylip_io.read(f)
        self.assertEquals(len(seqs), 10)
        self.assertEquals(len(seqs[0]), 705)
        self.assertEquals( str(seqs[1][0:10]), "ATGGCACACC")
        self.assertEquals(seqs[2].name, "Chicken")
  
   
             
if __name__ == '__main__':
    unittest.main()
