# Supplementary material for: DIVERSITY in binding, regulation, and evolution revealed from high-throughput ChIP
Source: PLoS Comput Biol. 2018 Apr 23;14(4):e1006090. doi: 10.1371/journal.pcbi.1006090 (PMC5933800; doi:10.1371/journal.pcbi.1006090)
Supplement: S1 File — (GZ) [file pcbi.1006090.s009.tar.gz › DIVERSITY-master/weblogoMod/test_corebio/test_plain_io.py]

#!/usr/bin/env python
 
#  Copyright (c) 2005 Gavin E. Crooks <gec@threeplusone.com>
#
#  This software is distributed under the MIT Open Source License.
#  <http://www.opensource.org/licenses/mit-license.html>
#
#  Permission is hereby granted, free of charge, to any person obtaining a 
#  copy of this software and associated documentation files (the "Software"),
#  to deal in the Software without restriction, including without limitation
#  the rights to use, copy, modify, merge, publish, distribute, sublicense,
#  and/or sell copies of the Software, and to permit persons to whom the
#  Software is furnished to do so, subject to the following conditions:
#
#  The above copyright notice and this permission notice shall be included
#  in all copies or substantial portions of the Software.
#
#  THE SOFTWARE IS PROVIDED "AS IS", WITHOUT WARRANTY OF ANY KIND, EXPRESS OR 
#  IMPLIED, INCLUDING BUT NOT LIMITED TO THE WARRANTIES OF MERCHANTABILITY, 
#  FITNESS FOR A PARTICULAR PURPOSE AND NONINFRINGEMENT. IN NO EVENT SHALL THE
#  AUTHORS OR COPYRIGHT HOLDERS BE LIABLE FOR ANY CLAIM, DAMAGES OR OTHER 
#  LIABILITY, WHETHER IN AN ACTION OF CONTRACT, TORT OR OTHERWISE, ARISING FROM,
#  OUT OF OR IN CONNECTION WITH THE SOFTWARE OR THE USE OR OTHER DEALINGS IN 
#  THE SOFTWARE.
#


from corebio import *
from corebio.seq import *
from corebio.seq_io import *

from StringIO import StringIO

import unittest

class test_plain_io(unittest.TestCase) :

    def test_read_example(self) :
        f = StringIO(plain_io.example)
        seqs = plain_io.read(f)
        #print seqs
        self.assertEquals(len(seqs), 1)
        self.assertEquals(seqs[0].name, None)
        #print seqs[0]
        self.assertEquals(len(seqs[0]), 450)
  
  
    def test_write_seq(self) :
        f = StringIO(plain_io.example)
        seqs = plain_io.read(f)
        
        fout = StringIO()
        plain_io.write(fout,seqs)
        
        fout.seek(0)
        seqs2 = plain_io.read(fout)
        
        #print seqs[0].alphabet !=seqs2[0].alphabet
        self.assertEquals(seqs[0].alphabet, seqs2[0].alphabet)  
        self.assertEquals(seqs[0], seqs2[0])  
        self.assertEquals(seqs, seqs2)  

             
if __name__ == '__main__':
    unittest.main()
