# Supplementary material for: DIVERSITY in binding, regulation, and evolution revealed from high-throughput ChIP
Source: PLoS Comput Biol. 2018 Apr 23;14(4):e1006090. doi: 10.1371/journal.pcbi.1006090 (PMC5933800; doi:10.1371/journal.pcbi.1006090)
Supplement: S1 File — (GZ) [file pcbi.1006090.s009.tar.gz › DIVERSITY-master/weblogoMod/test_corebio/test_scop.py]

#!/usr/bin/env python


# Copyright 2001 by Gavin E. Crooks.  All rights reserved.
#  This software is distributed under the MIT Open Source License.
#  <http://www.opensource.org/licenses/mit-license.html>
#
#  Permission is hereby granted, free of charge, to any person obtaining a 
#  copy of this software and associated documentation files (the "Software"),
#  to deal in the Software without restriction, including without limitation
#  the rights to use, copy, modify, merge, publish, distribute, sublicense,
#  and/or sell copies of the Software, and to permit persons to whom the
#  Software is furnished to do so, subject to the following conditions:
#
#  The above copyright notice and this permission notice shall be included
#  in all copies or substantial portions of the Software.
#
#  THE SOFTWARE IS PROVIDED "AS IS", WITHOUT WARRANTY OF ANY KIND, EXPRESS OR 
#  IMPLIED, INCLUDING BUT NOT LIMITED TO THE WARRANTIES OF MERCHANTABILITY, 
#  FITNESS FOR A PARTICULAR PURPOSE AND NONINFRINGEMENT. IN NO EVENT SHALL THE
#  AUTHORS OR COPYRIGHT HOLDERS BE LIABLE FOR ANY CLAIM, DAMAGES OR OTHER 
#  LIABILITY, WHETHER IN AN ACTION OF CONTRACT, TORT OR OTHERWISE, ARISING
#  FROM, OUT OF OR IN CONNECTION WITH THE SOFTWARE OR THE USE OR OTHER DEALINGS 
#  IN THE SOFTWARE.

"""Unit test for Scop"""

import unittest
from StringIO import *

from corebio.db.scop import *
from test_corebio import *

import sys
import os.path 

class test_scop(unittest.TestCase):
    assertFalse = assertFalse   # py 2.3 compatability
    assertTrue = assertTrue     # py 2.3 compatability

    def testParse(self):
  
        f = testdata_stream('scop/dir.cla.scop.txt_test')
        try:
            cla = f.read()
            f.close()
            
            f = testdata_stream('scop/dir.des.scop.txt_test')
            des = f.read()
            f.close()

            f = testdata_stream('scop/dir.hie.scop.txt_test')
            hie = f.read()
        finally:
            f.close()

        scop = Scop.parse_files(StringIO(cla), StringIO(des), StringIO(hie))

        cla_out = StringIO()
        scop.write_cla(cla_out)
        assert cla_out.getvalue() == cla, cla_out.getvalue()
        
        des_out = StringIO()
        scop.write_des(des_out)
        assert des_out.getvalue() == des, des_out.getvalue()

        hie_out = StringIO()
        scop.write_hie(hie_out)
        assert hie_out.getvalue() == hie, hie_out.getvalue()

        domain = scop.domains_by_sid["d1hbia_"]
        assert domain.sunid == 14996

        domains = scop.domains
        assert len(domains)==14
        assert domains[4].sunid == 14988

        self.assertFalse(-111 in scop.nodes_by_sunid)
        self.assertFalse("no such domain" in scop.domains_by_sid )

                


    def testSccsOrder(self) :
        assert cmp_sccs("a.1.1.1", "a.1.1.1") == 0
        assert cmp_sccs("a.1.1.2", "a.1.1.1") == 1
        assert cmp_sccs("a.1.1.2", "a.1.1.11") == -1
        assert cmp_sccs("a.1.2.2", "a.1.1.11") == 1
        assert cmp_sccs("a.1.2.2", "a.5.1.11") == -1         
        assert cmp_sccs("b.1.2.2", "a.5.1.11") == 1
        assert cmp_sccs("b.1.2.2", "b.1.2") == 1        

    def test_sccs_relations(self):
        assert sccs_relation("a.1.1.1", "a.1.1.1") == 1
        assert sccs_relation("a.1.1.2", "a.1.1.1") == 1
        assert sccs_relation("a.1.1.2", "a.1.1.11") == 1
        assert sccs_relation("a.1.2.2", "a.1.1.11") == 0
        assert sccs_relation("a.1.2.2", "a.5.1.11") == -1         
        assert sccs_relation("b.1.2.2", "a.5.1.11") == -1
        assert sccs_relation("b.1.2.2", "b.1.2") == 1        


    def testConstructFromDirectory(self):
         dir_path = os.path.join( os.path.split(__file__)[0], 'data/scop')
         scop = Scop.parse(dir_path= dir_path, version="test")
         assert isinstance(scop, Scop)
         
         domain = scop.domains_by_sid["d1hbia_"]
         assert domain.sunid == 14996
         
    def testGetAscendent(self):
        dir_path = os.path.join( os.path.split(__file__)[0], 'data/scop')
        scop = Scop.parse(dir_path=dir_path, version="test")
        domain = scop.domains_by_sid["d1hbia_"]

        # get the fold
        fold = domain.ascendent('cf')
        assert fold.sunid == 46457
        
        #get the superfamily
        sf = domain.ascendent('superfamily')
        assert sf.sunid == 46458

        # px has no px ascendent
        px = domain.ascendent('px')
        assert px is None

        # an sf has no px ascendent
        px2 = sf.ascendent('px')
        assert px2 is None


    def test_get_descendents(self):
        """Test getDescendents method"""
        dir_path = os.path.join( os.path.split(__file__)[0], 'data/scop')
       
        scop = Scop.parse(dir_path=dir_path, version="test")
        fold = scop.nodes_by_sunid[46457]

        # get px descendents
        domains = fold.descendents('px')
        assert len(domains) == 14
        for d in domains:
            assert d.type == 'px'
            
        sfs = fold.descendents('superfamily')
        assert len(sfs) == 1
        for d in sfs:
            assert d.type == 'sf'

        # cl has no cl descendent
        cl = fold.descendents('cl')
        assert cl == []
        
class DesTests(unittest.TestCase):

    def setUp(self) :
        file = testdata_stream("scop/dir.des.scop.txt_test")
        self.filename = file.name

    def test_parse(self):
       f = open(self.filename)
       try: 
            count = 0
            for rec in DesRecord.records(f) :
               count +=1
            self.assertEquals( count, 20, "Wrong number of records?!")
       finally:
           f.close()
    
    def testStr(self):
        f = open(self.filename)
        try: 
            for line in f :
                rec = DesRecord(line)
                #End of line is platform dependent. Strip it off
                assert str(rec).rstrip() == line.rstrip()
        finally:
            f.close()        
     

    def testError(self) :
        corruptRec = "49268\tsp\tb.1.2.1\t-\n"

        try:
            rec = DesRecord(corruptRec)
            assert 0, "Should never get here"
        except ValueError, e :
            pass

    def testRecord(self) :
        recLine = '49268\tsp\tb.1.2.1\t-\tHuman (Homo sapiens)    \n'
        recFields = (49268,'sp','b.1.2.1','','Human (Homo sapiens)')

        rec = DesRecord(recLine)
        assert rec.sunid == recFields[0]
        assert rec.nodetype == recFields[1]
        assert rec.sccs == recFields[2]
        assert rec.name == recFields[3]                
        assert rec.description == recFields[4]


class test_scop_cla(unittest.TestCase):

    def setUp(self) :
        file = testdata_stream("scop/dir.cla.scop.txt_test")
        self.filename = file.name


    def testParse(self):
        """Can we parse a CLA file?"""
        f=open(self.filename)
        try: 
            count = 0
            for rec in ClaRecord.records(f) :
               count +=1
            assert count == 14, "Wrong number of records?!"
        finally:
            f.close()
    
    def testStr(self):
        f = open(self.filename)
        try: 
            for line in f :
                rec = ClaRecord(line)
                #End of line is platform dependent. Strip it off
                assert str(rec).rstrip() == line.rstrip()
        finally:
            f.close()        

    def testError(self) :
        corruptRec = "49268\tsp\tb.1.2.1\t-\n"
        try:
            rec = ClaRecord(corruptRec)
            assert 0, "Should never get here"
        except ValueError, e :
            pass

    def testRecord(self) :
        recLine = 'd1dan.1\t1dan\tT:,U:91-106\tb.1.2.1\t21953\tcl=48724,cf=48725,sf=49265,fa=49266,dm=49267,sp=49268,px=21953'

        rec = ClaRecord(recLine)
        assert rec.sid =='d1dan.1'
        assert rec.residues.pdbid =='1dan'
        assert rec.residues.fragments ==(('T','',''),('U','91','106'))
        assert rec.sccs == 'b.1.2.1'
        assert rec.sunid == 21953
        assert rec.hierarchy == [['cl',48724],['cf',48725],['sf',49265],
             ['fa',49266],['dm',49267],['sp',49268],
             ['px',21953]], rec.hierarchy


class DomTests(unittest.TestCase):
    def setUp(self) :
        file = testdata_stream('scop/domtest.txt')
        self.filename = file.name


    def testParse(self):
        f = open(self.filename)
        try: 
           count = 0
           for rec in DomRecord.records(f):
               count +=1
           self.assertEquals(count,10)
        finally:
           f.close()
    
    def testStr(self):
        f = open(self.filename)
        try: 
            for line in f :
                if line :
                    rec = DomRecord(line)
                    self.assertEquals(str(rec).rstrip(),line.rstrip())
        finally:
           f.close()        

    def testError(self) :
        corruptDom = "49xxx268\tsp\tb.1.2.1\t-\n"
        self.assertRaises(ValueError, DomRecord, corruptDom)


    def testRecord(self) :
        recLine = 'd7hbib_\t7hbi\tb:\t1.001.001.001.001.001'

        rec = DomRecord(recLine)
        self.assertEquals(rec.sid, 'd7hbib_')
        self.assertEquals(rec.residues.pdbid,'7hbi')
        self.assertEquals(rec.residues.fragments,(('b','',''),) )        
        self.assertEquals(rec.hierarchy,'1.001.001.001.001.001')
        
class ResiduesTests(unittest.TestCase):
    res = (
        ( "-",           () ),
        ( "A:",          (("A", "", ""),) ),
        ( "1:",          (("1", "", ""),) ),
        ( "1-100",       (("", "1", "100"),)  ),
        ( "B:1-101",     (("B",   "1" ,"101"),) ),
        ( "1:1a-100a",   (("1", "1a", "100a"),) ),
        ( "a:-100a--1a", (("a", "-100a", "-1a"),) ),
        ( "-1-100",      (("", "-1", "100"),) ),
        ( "-1-100",      (("", "-1", "100"),) ),
        ( "A:12-19,A:23-25", (("A","12","19"),("A","23","25")) ),
        ( "12-19,1:23-25", (("","12","19"),("1","23","25")) ),
        ( "0-1,1:-1a-25a,T:", (("","0","1"),("1","-1a","25a"),("T","","")) ),
        )


    def testParse(self):
        for loc in self.res :
            r = Residues(loc[0])
            assert r.fragments == loc[1], str(r.locations)

    def testStr(self):
        for loc in self.res :
            r = Residues(loc[0])
            assert str(r) == loc[0], str(r)+" is not "+loc[0]

    def testAstralParse(self) :
        """Astral encloses residue subsets in brackets. Lets make sure we
        can parse those too.
        """
        for loc in self.res :
            r = Residues("("+loc[0]+")")
            assert r.fragments == loc[1], str(r.locations)

    def testPdbId(self):
        pdbid ="1ddf"
        for loc in self.res :
            r = Residues("\t 1ddf \t"+loc[0]+"\t\n\n\n")
            assert r.pdbid == pdbid
            assert str(r) == pdbid+" "+loc[0]

            r = Residues(pdbid+" "+loc[0])
            assert r.pdbid == pdbid
            assert str(r) == pdbid+" "+loc[0]


            r = Residues("104l A:112-113")
            assert r.pdbid == "104l"
            assert r.fragments == (('A', '112', '113'),)

            
    def testJustPdbId(self) :
        r = Residues("1sds")
        assert r.pdbid == "1sds"
        assert not r.fragments 


    def testParseError(self) :
        try:
            r = Residues("09324923423hh./;,.389")
            assert 0, "Should never get here: "+str(r)
        except ValueError, e :
            pass
        
class HieTests(unittest.TestCase):

    def setUp(self) :
        file = testdata_stream("scop/dir.hie.scop.txt_test")
        self.filename = file.name

    def testParse(self):
       f = open(self.filename)
       try: 
            count = 0
            for rec in HieRecord.records(f) :
               count +=1
            self.assertEquals( count, 21, "Wrong number of records?!")
       finally:
           f.close()
    
    def testStr(self):
        f = open(self.filename)
        try: 
            for line in f :
                rec = HieRecord(line)
                #End of line is platform dependent. Strip it off
                assert str(rec).rstrip() == line.rstrip()
        finally:
            f.close()        

    def testError(self) :
        corruptRec = "4926sdfhjhfgyjdfyg"
        try:
            rec = HieRecord(corruptRec)
            assert 0, "Should never get here"
        except ValueError, e :
            pass


if __name__ == '__main__':
    unittest.main()
