# Supplementary material for: DIVERSITY in binding, regulation, and evolution revealed from high-throughput ChIP
Source: PLoS Comput Biol. 2018 Apr 23;14(4):e1006090. doi: 10.1371/journal.pcbi.1006090 (PMC5933800; doi:10.1371/journal.pcbi.1006090)
Supplement: S1 File — (GZ) [file pcbi.1006090.s009.tar.gz › DIVERSITY-master/weblogoMod/test_corebio/test_secstruc.py]

from corebio import *
from corebio.seq import *
from corebio.seq_io import *
from corebio.seq import *
from corebio.secstruc import *
from test_corebio import *


import unittest

class test_secstruc(unittest.TestCase) :

    def test_1(self) :
        record = dssp.DsspRecord( testdata_stream('1crn.dssp') )
        reduced = fa_reduce_secstruc_to_ehl(record.secondary())
        assert str(reduced) == 'LEELLLHHHHHHHHHHHLLLLLHHHHHHHHLLEELLLLLLLLLLLL'
             
if __name__ == '__main__':
      
    unittest.main()
    
    
