# Supplementary material for: DIVERSITY in binding, regulation, and evolution revealed from high-throughput ChIP
Source: PLoS Comput Biol. 2018 Apr 23;14(4):e1006090. doi: 10.1371/journal.pcbi.1006090 (PMC5933800; doi:10.1371/journal.pcbi.1006090)
Supplement: S1 File — (GZ) [file pcbi.1006090.s009.tar.gz › DIVERSITY-master/weblogoMod/test_corebio/test_seq_io.py]

#!/usr/bin/env python
 
#  Copyright (c) 2005 Gavin E. Crooks <gec@threeplusone.com>
#
#  This software is distributed under the MIT Open Source License.
#  <http://www.opensource.org/licenses/mit-license.html>
#
#  Permission is hereby granted, free of charge, to any person obtaining a 
#  copy of this software and associated documentation files (the "Software"),
#  to deal in the Software without restriction, including without limitation
#  the rights to use, copy, modify, merge, publish, distribute, sublicense,
#  and/or sell copies of the Software, and to permit persons to whom the
#  Software is furnished to do so, subject to the following conditions:
#
#  The above copyright notice and this permission notice shall be included
#  in all copies or substantial portions of the Software.
#
#  THE SOFTWARE IS PROVIDED "AS IS", WITHOUT WARRANTY OF ANY KIND, EXPRESS OR 
#  IMPLIED, INCLUDING BUT NOT LIMITED TO THE WARRANTIES OF MERCHANTABILITY, 
#  FITNESS FOR A PARTICULAR PURPOSE AND NONINFRINGEMENT. IN NO EVENT SHALL THE
#  AUTHORS OR COPYRIGHT HOLDERS BE LIABLE FOR ANY CLAIM, DAMAGES OR OTHER 
#  LIABILITY, WHETHER IN AN ACTION OF CONTRACT, TORT OR OTHERWISE, ARISING FROM,
#  OUT OF OR IN CONNECTION WITH THE SOFTWARE OR THE USE OR OTHER DEALINGS IN 
#  THE SOFTWARE.
#


from corebio import *
from corebio.seq import *
from corebio.seq_io import *
from StringIO import StringIO
from test_corebio import *
import test_genbank_io

import unittest

class test_seq_io(unittest.TestCase) :


    def test_attr(self) :
        f = seq_io.formats
        for i in f: i.names[0] # Ensure every format has a name.
         
        n = seq_io.format_names()
        e = seq_io.format_extensions()
        
        
    def test_parse_clustal(self) :
        f = testdata_stream("clustal.aln")
        seqs = seq_io.read(f)
        self.assertEquals(len(seqs), 7)
        self.assertEquals(seqs[1].name, "CATH_HUMAN")
        self.assertEquals(len(seqs[1]), 395)
  
   
    def test_parse_error(self) :
        """ Wrong alphabet should throw a parsing error """
        f = testdata_stream("clustal.aln")
        self.failUnlessRaises(ValueError, 
            seq_io.read, f , nucleic_alphabet )

    def test_parse_clustal181(self) :
        f = testdata_stream("clustal181.aln")
        seqs = seq_io.read(f, protein_alphabet)

    def test_parse_clustal_glualign(self) :
        f = testdata_stream("clustal_glualign.aln")
        seqs = seq_io.read(f, nucleic_alphabet)

    def test_parse_clustalw182(self) :
        f = testdata_stream("clustalw182.aln")
        seqs = seq_io.read(f,protein_alphabet)

    def test_read_example_array(self) :
        f = StringIO(array_io.example)
        seqs = seq_io.read(f)
        #print seqs
        self.assertEquals(len(seqs), 8)
        self.assertEquals(seqs[0].name, None)
        self.assertEquals(len(seqs[1]), 60)
  
    def test_read_fasta(self) :
        f = StringIO(fasta_io.example)
        seqs = seq_io.read(f)
        #print seqs
        self.assertEquals(len(seqs), 3)
        self.assertEquals(seqs[0].description, "Lamprey GLOBIN V - SEA LAMPREY")
        self.assertEquals(len(seqs[1]), 231)
  
    def test_parse_globin_fasta(self) :
        f = testdata_stream("globin.fa")
        seqs = seq_io.read(f)
        self.assertEquals(len(seqs), 56)
    
    def test_parsers(self) :
        # seq_io._parsers is an ordered  list of sequence parsers that are 
        # tried, in turn, on files of unknown format. Each parser must raise 
        # an exception when fed a format further down the list.
        
        # We may include examples here for parsers that are not currently in 
        # seq_io._parsers
        
        # TODO: Refactor these examples as with test_genbank_io.examples()
        # TODO: Then test that each example works with read() and iterseq()
        # TODO: Also autotest Write and writeseq, where available.
        
        fasta_examples = ( StringIO(fasta_io.example), 
                testdata_stream("globin.fa") )
        
        clustal_examples =  (StringIO(clustal_io.example),
                             testdata_stream("clustal.aln"), 
                             testdata_stream("clustal181.aln"),
                             testdata_stream("clustal_glualign.aln"),
                             testdata_stream("clustalw182.aln"),
                             )
        plain_examples = (StringIO(plain_io.example), )
        phylip_examples = ( 
            testdata_stream("phylip_test_1.phy"),
            testdata_stream('phylip_test_2.phy'),
            testdata_stream('phylip_test_3.phy'),
            testdata_stream('phylip_test_4.phy'),
            testdata_stream('phylip_test_5.phy'),
            testdata_stream('dna.phy'),
            )
        msf_examples = (
            testdata_stream("dna.msf"),
            testdata_stream("cox2.msf"),                    
            testdata_stream("1beo.msf"),
            ) 
        nbrf_examples = (
            testdata_stream('cox2.nbrf'),
            testdata_stream('crab.nbrf'),
            testdata_stream('dna.pir'),
            testdata_stream('rhod.pir'),
            testdata_stream('protein.pir'),
        )
        nexus_examples = (
            testdata_stream("nexus/protein.nex"),    
            testdata_stream("nexus/dna.nex") ,
        )         
        stockholm_examples = (
            StringIO(stockholm_io.example),
            testdata_stream("pfam_example.txt"),
            testdata_stream("pfam.txt"),
        )
        table_examples = (
            StringIO(table_io.example), 
        )
        array_examples = (StringIO(array_io.example), ) 
        
                               
        examples = { 
            fasta_io : fasta_examples,
            clustal_io : clustal_examples,
            plain_io : plain_examples,
            phylip_io :  phylip_examples, 
            msf_io : msf_examples,
            nbrf_io : nbrf_examples,
            nexus_io : nexus_examples,
            stockholm_io : stockholm_examples,
            table_io : table_examples,						
            array_io : array_examples,
            genbank_io : test_genbank_io.examples()
        }
        
        parsers = seq_io._parsers 
        
        for i in range(0, len(parsers) ) :
            for j in range(i+1, len(parsers) ) :
                # Check that parser[i] cannot read files intended for parser[j] (where j>i)
                for f in examples[parsers[j]] :
                    #print parsers[i].names[0], parsers[j].names[0]
                    f.seek(0)
                    self.failUnlessRaises(ValueError, parsers[i].read, f)

 
        # When fed an empty file, the parser should either raise a ValueError
        # or return an empty SeqList 
        e = StringIO()
        for p in seq_io._parsers :    
            try :
                s = p.read(e)
                assert len(s) == 0 
            except ValueError:
                pass
            
        
     
     
             
if __name__ == '__main__':
    unittest.main()
