# Supplementary material for: DIVERSITY in binding, regulation, and evolution revealed from high-throughput ChIP
Source: PLoS Comput Biol. 2018 Apr 23;14(4):e1006090. doi: 10.1371/journal.pcbi.1006090 (PMC5933800; doi:10.1371/journal.pcbi.1006090)
Supplement: S1 File — (GZ) [file pcbi.1006090.s009.tar.gz › DIVERSITY-master/weblogoMod/test_corebio/data/1beo.msf]

MSF 1beo
 Name: elib_phycr       Len:    98
 Name: elib_phydr       Len:    98
 Name: elia_phyme       Len:    98
 Name: elib_phyci       Len:    98
 Name: elia_phydr       Len:    98
 Name: elia_phycp       Len:    98
 Name: elib_phyme       Len:    98
 Name: eli_phypr        Len:    98
 Name: eli1_phycr       Len:    98
 Name: eli2_phycr       Len:    98
 Name: eli3_phycr       Len:    98
 Name: lh2_rat          Len:    98
//

            1                                                   50
elib_phycr  TACTATQQTA AYKTLVSILS DASFNQCSTD SGYSMLTAKA LPTTAQYKLM 
elib_phydr  TTCTSTQQTA AYTTLVSILS DSSFNKCASD SGYSMLTAKA LPTTAQYKLM 
elia_phyme  TTCTSTQQTA AYVTLVSILS DSSFNQCATD SGYSMLTATA LPTTAQYKLM 
elib_phyci  TACTATQQTA AYKTLVSILS ESSFSQCSKD SGYSMLTATA LPTNAQYKLM 
elia_phydr  TTCTSTQQTA AYVTLVSILS DSSFNQCATD SGYSMLTATA LPTDAQYKLM 
elia_phycp  ~~CTTTQQTA AYVALVSILS DSSFNQCATD SGYSMLTATA LPTTAQYKLM 
elib_phyme  TACTTTQQTA AYKTLVSILS ESSFNQCSKD SGYSMLTATA LPTNAQYKLM 
 eli_phypr  TTCTTTQQTA AYVALVSILS DTSFNQCSTD SGYSMLTATS LPTTEQYKLM 
eli1_phycr  TTCTTTQQTA AYVALVSILS DSSFNQCATD SGYSMLTATS LPTTDQYKLM 
eli2_phycr  TACTTTQQTA AYVALVSILS ESFFSTCASD SGYSMLTATA LPTTAQYELM 
eli3_phycr  TACTTTQQTS AYVTLVTLLS KSYFTTCASD SGYSMLTATA LPTTAQYELM 
   lh2_rat  ~~~~ATLQTG TPSGPASELS NASLSPSSTP TTLTDLTSPT LPT....... 

            51                                                98
elib_phycr  CASTACNTMI KKIVTLNPPN CDLTVPTSGL VLNVYSYANG FSNKCSSL
elib_phydr  CASTACNTMI KKIVSLNPPN CDLTVPTSGL VLNVYEYANG FSTKCASL
elia_phyme  CASTACNTMI NKIVTLNPPD CELTVPTSGL VLNVYSYANG FSATCASL
elib_phyci  CASTACNTMI KKIVALNPPD CDLTVPTSGL VLDVYTYANG FSSKCASL
elia_phydr  CSSTACNTMI KKIVSLNAPN CDLTVPTSGL VLNVYEYANG FSTKCASL
elia_phycp  CASTACNTMI TKIVSLNPPD CELTVPTSGL VLNVYSYANG FSATCASL
elib_phyme  CASTACKSMI NKIVVLNPPD CDLTVPTSGL VLDVYTYANG FSTKCASL
 eli_phypr  CASTACKTMI NKIVTLNPPD CELTVPTSGL VLNVFTYANG FSSTCASL
eli1_phycr  CASTACNSMI AKIISLNAPD CELTVPTSGL VLNVYSYANG FSATCASL
eli2_phycr  CASTACQEMI EEIIALNPPD CDLTVPTSGL VINVYEYAND FASTCASL
eli3_phycr  CASTACQEMI AEIITLSPPD CDLTVPTSGL VIDVYTYANG FASTCASL
   lh2_rat  .........V TSVLTSVPGN LEATSPTALH KRLLPTFSN~ ~~~~~~~~
