# Supplementary material for: DIVERSITY in binding, regulation, and evolution revealed from high-throughput ChIP
Source: PLoS Comput Biol. 2018 Apr 23;14(4):e1006090. doi: 10.1371/journal.pcbi.1006090 (PMC5933800; doi:10.1371/journal.pcbi.1006090)
Supplement: S1 File — (GZ) [file pcbi.1006090.s009.tar.gz › DIVERSITY-master/weblogoMod/test_corebio/data/1CGP.pdb]

HEADER    GENE-REGULATORY PROTEIN                 12-AUG-91   1CGP      1CGP   2
COMPND    CATABOLITE GENE ACTIVATOR PROTEIN COMPLEX WITH DNA            1CGP   3
COMPND   2 (CAP-DNA COMPLEX)                                            1CGP   4
SOURCE    (ESCHERICHIA COLI)                                            1CGP   5
AUTHOR    S.C.SCHULTZ,G.C.SHIELDS,T.A.STEITZ                            1CGP   6
REVDAT   2   15-OCT-94 1CGPA   1       JRNL                             1CGPA  1
REVDAT   1   31-JAN-94 1CGP    0                                        1CGP   7
JRNL        AUTH   S.C.SCHULTZ,G.C.SHIELDS,T.A.STEITZ                   1CGP   8
JRNL        TITL   CRYSTAL STRUCTURE OF A CAP-DNA COMPLEX:  THE DNA     1CGP   9
JRNL        TITL 2 IS BENT BY 90 DEGREES                                1CGP  10
JRNL        REF    SCIENCE                       V. 253  1001 1991      1CGPA  2
JRNL        REFN   ASTM SCIEAS  US ISSN 0036-8075                  038  1CGP  12
REMARK   1                                                              1CGP  13
REMARK   1 REFERENCE 1                                                  1CGP  14
REMARK   1  AUTH   M.-C.VANEY,G.L.GILLILAND,J.G.HARMAN,A.PETERKOFSKY,   1CGP  15
REMARK   1  AUTH 2 I.T.WEBER                                            1CGP  16
REMARK   1  TITL   CRYSTAL STRUCTURE OF A CAMP-INDEPENDENT FORM OF      1CGP  17
REMARK   1  TITL 2 CATABOLITE GENE ACTIVATOR PROTEIN WITH ADENOSINE     1CGP  18
REMARK   1  TITL 3 SUBSTITUTED IN ONE OF TWO CAMP-BINDING SITES         1CGP  19
REMARK   1  REF    BIOCHEMISTRY                  V.  28  4568 1989      1CGP  20
REMARK   1  REFN   ASTM BICHAW  US ISSN 0006-2960                  033  1CGP  21
REMARK   2                                                              1CGP  22
REMARK   2 RESOLUTION. 3.0  ANGSTROMS.                                  1CGP  23
REMARK   3                                                              1CGP  24
REMARK   3 REFINEMENT.                                                  1CGP  25
REMARK   3   PROGRAM                    X-PLOR                          1CGP  26
REMARK   3   AUTHORS                    BRUNGER                         1CGP  27
REMARK   3   R VALUE                    0.235                           1CGP  28
REMARK   3   RMSD BOND DISTANCES        0.014  ANGSTROMS                1CGP  29
REMARK   3   RMSD BOND ANGLES           3.4    DEGREES                  1CGP  30
REMARK   3                                                              1CGP  31
REMARK   3   NUMBER OF PROTEIN ATOMS                       3112         1CGP  32
REMARK   3   NUMBER OF DNA ATOMS                           1262         1CGP  33
REMARK   4                                                              1CGP  34
REMARK   4 THE SHEET STRUCTURE GIVEN BELOW HAS BEEN DESCRIBED BY THE    1CGP  35
REMARK   4 DEPOSITORS AS A *BETA ROLL*.  THE STRANDS HAVE BEEN RENAMED  1CGP  36
REMARK   4 BY THE PROTEIN DATA BANK IN ORDER TO DESCRIBE THE SHEET      1CGP  37
REMARK   4 STRUCTURE CONSISTENT WITH DATA BANK SPECIFICATIONS.          1CGP  38
REMARK   4 THE FOLLOWING TABLE GIVES THE CORRESPONDING STRAND NAMES,    1CGP  39
REMARK   4                                                              1CGP  40
REMARK   4   DEPOSITOR,S ORIGINAL          PROTEIN DATA BANK            1CGP  41
REMARK   4             NAME                        NAME                 1CGP  42
REMARK   4                                                              1CGP  43
REMARK   4      1. BETA-1                       STRAND 1 AA             1CGP  44
REMARK   4      2. BETA-2                       STRAND 1 BA             1CGP  45
REMARK   4      3. BETA-3                       STRAND 3 AA             1CGP  46
REMARK   4      4. BETA-4                       STRAND 3 BA             1CGP  47
REMARK   4      5. BETA-5                       STRAND 4 BA             1CGP  48
REMARK   4      6. BETA-6                       STRAND 4 AA             1CGP  49
REMARK   4      7. BETA-7                       STRAND 2 BA             1CGP  50
REMARK   4      8. BETA-8                       STRAND 2 AA             1CGP  51
REMARK   4                                                              1CGP  52
REMARK   4 THE BETA ROLL CONSISTS OF STRANDS BETA-1, BETA-8, BETA-3     1CGP  53
REMARK   4 AND BETA-6 ON ONE SIDE AND STRANDS BETA-2, BETA-7, BETA-4,   1CGP  54
REMARK   4 AND BETA-5 ON THE OTHER SIDE.                                1CGP  55
REMARK   5                                                              1CGP  56
REMARK   5 SITE *S1* CONSTITUTES THE RESIDUES WHICH INTERACT WITH       1CGP  57
REMARK   5 CYCLIC AMP.                                                  1CGP  58
REMARK   6                                                              1CGPA  3
REMARK   6 CORRECTION. CORRECT VOLUME NUMBER FOR JRNL REFERENCE.        1CGPA  4
REMARK   6  15-OCT-94.                                                  1CGPA  5
SEQRES   1 A  205  VAL LEU GLY LYS PRO GLN THR ASP PRO THR LEU GLU TRP  1CGP  59
SEQRES   2 A  205  PHE LEU SER HIS CYS HIS ILE HIS LYS TYR PRO SER LYS  1CGP  60
SEQRES   3 A  205  SER THR LEU ILE HIS GLN GLY GLU LYS ALA GLU THR LEU  1CGP  61
SEQRES   4 A  205  TYR TYR ILE VAL LYS GLY SER VAL ALA VAL LEU ILE LYS  1CGP  62
SEQRES   5 A  205  ASP GLU GLU GLY LYS GLU MET ILE LEU SER TYR LEU ASN  1CGP  63
SEQRES   6 A  205  GLN GLY ASP PHE ILE GLY GLU LEU GLY LEU PHE GLU GLU  1CGP  64
SEQRES   7 A  205  GLY GLN GLU ARG SER ALA TRP VAL ARG ALA LYS THR ALA  1CGP  65
SEQRES   8 A  205  CYS GLU VAL ALA GLU ILE SER TYR LYS LYS PHE ARG GLN  1CGP  66
SEQRES   9 A  205  LEU ILE GLN VAL ASN PRO ASP ILE LEU MET ARG LEU SER  1CGP  67
SEQRES  10 A  205  ALA GLN MET ALA ARG ARG LEU GLN VAL THR SER GLU LYS  1CGP  68
SEQRES  11 A  205  VAL GLY ASN LEU ALA PHE LEU ASP VAL THR GLY ARG ILE  1CGP  69
SEQRES  12 A  205  ALA GLN THR LEU LEU ASN LEU ALA LYS GLN PRO ASP ALA  1CGP  70
SEQRES  13 A  205  MET THR HIS PRO ASP GLY MET GLN ILE LYS ILE THR ARG  1CGP  71
SEQRES  14 A  205  GLN GLU ILE GLY GLN ILE VAL GLY CYS SER ARG GLU THR  1CGP  72
SEQRES  15 A  205  VAL GLY ARG ILE LEU LYS MET LEU GLU ASP GLN ASN LEU  1CGP  73
SEQRES  16 A  205  ILE SER ALA HIS GLY LYS THR ILE VAL VAL              1CGP  74
SEQRES   1 B  205  VAL LEU GLY LYS PRO GLN THR ASP PRO THR LEU GLU TRP  1CGP  75
SEQRES   2 B  205  PHE LEU SER HIS CYS HIS ILE HIS LYS TYR PRO SER LYS  1CGP  76
SEQRES   3 B  205  SER THR LEU ILE HIS GLN GLY GLU LYS ALA GLU THR LEU  1CGP  77
SEQRES   4 B  205  TYR TYR ILE VAL LYS GLY SER VAL ALA VAL LEU ILE LYS  1CGP  78
SEQRES   5 B  205  ASP GLU GLU GLY LYS GLU MET ILE LEU SER TYR LEU ASN  1CGP  79
SEQRES   6 B  205  GLN GLY ASP PHE ILE GLY GLU LEU GLY LEU PHE GLU GLU  1CGP  80
SEQRES   7 B  205  GLY GLN GLU ARG SER ALA TRP VAL ARG ALA LYS THR ALA  1CGP  81
SEQRES   8 B  205  CYS GLU VAL ALA GLU ILE SER TYR LYS LYS PHE ARG GLN  1CGP  82
SEQRES   9 B  205  LEU ILE GLN VAL ASN PRO ASP ILE LEU MET ARG LEU SER  1CGP  83
SEQRES  10 B  205  ALA GLN MET ALA ARG ARG LEU GLN VAL THR SER GLU LYS  1CGP  84
SEQRES  11 B  205  VAL GLY ASN LEU ALA PHE LEU ASP VAL THR GLY ARG ILE  1CGP  85
SEQRES  12 B  205  ALA GLN THR LEU LEU ASN LEU ALA LYS GLN PRO ASP ALA  1CGP  86
SEQRES  13 B  205  MET THR HIS PRO ASP GLY MET GLN ILE LYS ILE THR ARG  1CGP  87
SEQRES  14 B  205  GLN GLU ILE GLY GLN ILE VAL GLY CYS SER ARG GLU THR  1CGP  88
SEQRES  15 B  205  VAL GLY ARG ILE LEU LYS MET LEU GLU ASP GLN ASN LEU  1CGP  89
SEQRES  16 B  205  ILE SER ALA HIS GLY LYS THR ILE VAL VAL              1CGP  90
SEQRES   1 C   31    G   T   C   A   C   A   C   T   T   T   T   C   G  1CGP  91
SEQRES   2 C   31    G   C   G   A   A   A   A   G   T   G   T   G   A  1CGP  92
SEQRES   3 C   31    C   A   T   A   T                                  1CGP  93
SEQRES   1 D   31    G   T   C   A   C   A   C   T   T   T   T   C   G  1CGP  94
SEQRES   2 D   31    G   C   G   A   A   A   A   G   T   G   T   G   A  1CGP  95
SEQRES   3 D   31    C   A   T   A   T                                  1CGP  96
FTNOTE   1                                                              1CGP  97
FTNOTE   1   HIS A   159  - PRO A   160     OMEGA ANGLE =   215.267     1CGP  98
FTNOTE   1 PEPTIDE BOND DEVIATES SIGNIFICANTLY FROM TRANS CONFORMATION  1CGP  99
HET    CMP  A   1      25     CYCLIC AMP                                1CGP 100
HET    CMP  B   2      25     CYCLIC AMP                                1CGP 101
FORMUL   5  CMP    2(C10 H12 N5 O6 P1)                                  1CGP 102
HELIX    1  AA PRO A    9  CYS A   18  1                                1CGP 103
HELIX    2  BA TYR A   99  PRO A  110  1                                1CGP 104
HELIX    3  CA ILE A  112  GLY A  132  1                                1CGP 105
HELIX    4  DA THR A  140  ALA A  151  1                                1CGP 106
HELIX    5  EA THR A  168  VAL A  176  1                                1CGP 107
HELIX    6  FA ARG A  180  GLU A  191  1                                1CGP 108
HELIX    7  AB PRO B    9  CYS B   18  1                                1CGP 109
HELIX    8  BB TYR B   99  PRO B  110  1                                1CGP 110
HELIX    9  CB ILE B  112  GLU B  129  1                                1CGP 111
HELIX   10  DB THR B  140  ALA B  151  1                                1CGP 112
HELIX   11  EB THR B  168  VAL B  176  1                                1CGP 113
HELIX   12  FB ARG B  180  GLU B  191  1                                1CGP 114
SHEET    1  AA 4 HIS A  19  TYR A  23  0                                1CGP 115
SHEET    2  AA 4 THR A  90  SER A  98 -1                                1CGP 116
SHEET    3  AA 4 GLU A  34  ILE A  42 -1                                1CGP 117
SHEET    4  AA 4 ASP A  68  ILE A  70 -1                                1CGP 118
SHEET    1  BA 4 SER A  27  GLN A  32  0                                1CGP 119
SHEET    2  BA 4 GLU A  77  ALA A  88 -1                                1CGP 120
SHEET    3  BA 4 ALA A  48  LYS A  52 -1                                1CGP 121
SHEET    4  BA 4 GLU A  58  LEU A  64 -1                                1CGP 122
SHEET    1  CA 4 MET A 157  PRO A 160  0                                1CGP 123
SHEET    2  CA 4 ASP A 161  ILE A 165 -1                                1CGP 124
SHEET    3  CA 4 LYS A 201  VAL A 205 -1                                1CGP 125
SHEET    4  CA 4 LEU A 195  HIS A 199 -1                                1CGP 126
SHEET    1  AB 4 HIS B  19  TYR B  23  0                                1CGP 127
SHEET    2  AB 4 THR B  90  SER B  98 -1                                1CGP 128
SHEET    3  AB 4 GLU B  34  ILE B  42 -1                                1CGP 129
SHEET    4  AB 4 ASP B  68  ILE B  70 -1                                1CGP 130
SHEET    1  BB 4 SER B  27  GLN B  32  0                                1CGP 131
SHEET    2  BB 4 GLU B  77  ALA B  88 -1                                1CGP 132
SHEET    3  BB 4 ALA B  48  LYS B  52 -1                                1CGP 133
SHEET    4  BB 4 GLU B  58  LEU B  64 -1                                1CGP 134
SHEET    1  CB 4 MET B 157  PRO B 160  0                                1CGP 135
SHEET    2  CB 4 ASP B 161  ILE B 165 -1                                1CGP 136
SHEET    3  CB 4 LYS B 201  VAL B 205 -1                                1CGP 137
SHEET    4  CB 4 LEU B 195  HIS B 199 -1                                1CGP 138
SITE     1 S1A 20 ILE A  30  VAL A  49  LEU A  61  SER A  62            1CGP 139
SITE     2 S1A 20 TYR A  63  LEU A  64  GLY A  71  GLU A  72            1CGP 140
SITE     3 S1A 20 LEU A  73  ARG A  82  SER A  83  ALA A  84            1CGP 141
SITE     4 S1A 20 TRP A  85  VAL A  86  ARG A 123  LEU A 124            1CGP 142
SITE     5 S1A 20 GLN A 125  VAL A 126  THR A 127  SER B 128            1CGP 143
SITE     1 S1B 20 ILE B  30  VAL B  49  LEU B  61  SER B  62            1CGP 144
SITE     2 S1B 20 TYR B  63  LEU B  64  GLY B  71  GLU B  72            1CGP 145
SITE     3 S1B 20 LEU B  73  ARG B  82  SER B  83  ALA B  84            1CGP 146
SITE     4 S1B 20 TRP B  85  VAL B  86  ARG B 123  LEU B 124            1CGP 147
SITE     5 S1B 20 GLN B 125  VAL B 126  THR B 127  SER A 128            1CGP 148
CRYST1  138.000  152.600   76.000  90.00  90.00  90.00 C 2 2 21     16  1CGP 149
ORIGX1      1.000000  0.000000  0.000000        0.00000                 1CGP 150
ORIGX2      0.000000  1.000000  0.000000        0.00000                 1CGP 151
ORIGX3      0.000000  0.000000  1.000000        0.00000                 1CGP 152
SCALE1      0.007246  0.000000  0.000000        0.00000                 1CGP 153
SCALE2      0.000000  0.006553  0.000000        0.00000                 1CGP 154
SCALE3      0.000000  0.000000  0.013158        0.00000                 1CGP 155
ATOM      1  N   PRO A   9      32.555  55.928  33.201  1.00 82.62      1CGP 156
ATOM      2  CA  PRO A   9      31.300  56.105  32.474  1.00 82.25      1CGP 157
ATOM      3  C   PRO A   9      30.441  54.837  32.272  1.00 81.70      1CGP 158
ATOM      4  O   PRO A   9      30.717  53.724  32.761  1.00 80.50      1CGP 159
ATOM      5  CB  PRO A   9      31.739  56.735  31.148  1.00 81.60      1CGP 160
ATOM      6  CG  PRO A   9      33.025  57.434  31.456  1.00 81.77      1CGP 161
ATOM      7  CD  PRO A   9      33.667  56.405  32.380  1.00 82.49      1CGP 162
ATOM      8  N   THR A  10      29.403  55.045  31.429  1.00 80.95      1CGP 163
ATOM      9  CA  THR A  10      28.528  54.017  30.858  1.00 78.09      1CGP 164
ATOM     10  C   THR A  10      29.421  52.851  30.397  1.00 77.84      1CGP 165
ATOM     11  O   THR A  10      29.233  51.665  30.651  1.00 77.16      1CGP 166
ATOM     12  CB  THR A  10      27.762  54.735  29.696  1.00 76.00      1CGP 167
ATOM     13  OG1 THR A  10      27.021  55.812  30.270  1.00 73.16      1CGP 168
ATOM     14  CG2 THR A  10      26.838  53.811  28.943  1.00 76.54      1CGP 169
ATOM     15  H   THR A  10      29.122  55.965  31.232  1.00  0.00      1CGP 170
ATOM     16  HG1 THR A  10      26.086  55.541  30.227  1.00  0.00      1CGP 171
ATOM     17  N   LEU A  11      30.494  53.298  29.750  1.00 78.01      1CGP 172
ATOM     18  CA  LEU A  11      31.625  52.524  29.280  1.00 78.45      1CGP 173
ATOM     19  C   LEU A  11      32.029  51.324  30.137  1.00 77.79      1CGP 174
ATOM     20  O   LEU A  11      32.040  50.195  29.640  1.00 78.36      1CGP 175
ATOM     21  CB  LEU A  11      32.774  53.529  29.160  1.00 79.81      1CGP 176
ATOM     22  CG  LEU A  11      33.797  53.479  28.042  1.00 80.69      1CGP 177
ATOM     23  CD1 LEU A  11      34.770  52.319  28.232  1.00 79.74      1CGP 178
ATOM     24  CD2 LEU A  11      33.017  53.438  26.729  1.00 80.99      1CGP 179
ATOM     25  H   LEU A  11      30.496  54.249  29.526  1.00  0.00      1CGP 180
ATOM     26  N   GLU A  12      32.285  51.521  31.437  1.00 75.90      1CGP 181
ATOM     27  CA  GLU A  12      32.814  50.465  32.298  1.00 73.47      1CGP 182
ATOM     28  C   GLU A  12      31.768  49.404  32.597  1.00 70.22      1CGP 183
ATOM     29  O   GLU A  12      32.028  48.196  32.656  1.00 67.77      1CGP 184
ATOM     30  CB  GLU A  12      33.311  51.085  33.587  1.00 76.42      1CGP 185
ATOM     31  CG  GLU A  12      34.349  52.200  33.389  1.00 81.10      1CGP 186
ATOM     32  CD  GLU A  12      35.652  51.820  32.661  1.00 84.42      1CGP 187
ATOM     33  OE1 GLU A  12      36.352  50.891  33.102  1.00 85.75      1CGP 188
ATOM     34  OE2 GLU A  12      35.977  52.487  31.665  1.00 85.97      1CGP 189
ATOM     35  H   GLU A  12      32.002  52.364  31.856  1.00  0.00      1CGP 190
ATOM     36  N   TRP A  13      30.541  49.899  32.743  1.00 68.38      1CGP 191
ATOM     37  CA  TRP A  13      29.363  49.077  32.953  1.00 66.37      1CGP 192
ATOM     38  C   TRP A  13      29.215  48.167  31.748  1.00 66.16      1CGP 193
ATOM     39  O   TRP A  13      28.880  46.996  31.899  1.00 65.63      1CGP 194
ATOM     40  CB  TRP A  13      28.130  49.987  33.124  1.00 65.28      1CGP 195
ATOM     41  CG  TRP A  13      26.826  49.329  32.707  1.00 64.32      1CGP 196
ATOM     42  CD1 TRP A  13      26.175  48.459  33.532  1.00 64.89      1CGP 197
ATOM     43  CD2 TRP A  13      26.199  49.483  31.502  1.00 64.47      1CGP 198
ATOM     44  NE1 TRP A  13      25.134  48.052  32.847  1.00 64.56      1CGP 199
ATOM     45  CE2 TRP A  13      25.118  48.635  31.643  1.00 64.51      1CGP 200
ATOM     46  CE3 TRP A  13      26.391  50.187  30.340  1.00 65.01      1CGP 201
ATOM     47  CZ2 TRP A  13      24.202  48.474  30.634  1.00 64.95      1CGP 202
ATOM     48  CZ3 TRP A  13      25.473  50.032  29.328  1.00 65.40      1CGP 203
ATOM     49  CH2 TRP A  13      24.394  49.186  29.473  1.00 65.24      1CGP 204
ATOM     50  H   TRP A  13      30.434  50.870  32.694  1.00  0.00      1CGP 205
ATOM     51  HE1 TRP A  13      24.398  47.527  33.225  1.00  0.00      1CGP 206
ATOM     52  N   PHE A  14      29.379  48.735  30.555  1.00 66.97      1CGP 207
ATOM     53  CA  PHE A  14      29.349  47.966  29.329  1.00 66.91      1CGP 208
ATOM     54  C   PHE A  14      30.439  46.889  29.402  1.00 68.84      1CGP 209
ATOM     55  O   PHE A  14      30.143  45.695  29.586  1.00 68.24      1CGP 210
ATOM     56  CB  PHE A  14      29.533  48.979  28.162  1.00 63.74      1CGP 211
ATOM     57  CG  PHE A  14      30.113  48.411  26.873  1.00 61.04      1CGP 212
ATOM     58  CD1 PHE A  14      29.349  47.596  26.058  1.00 58.64      1CGP 213
ATOM     59  CD2 PHE A  14      31.440  48.668  26.565  1.00 60.12      1CGP 214
ATOM     60  CE1 PHE A  14      29.928  47.044  24.941  1.00 57.10      1CGP 215
ATOM     61  CE2 PHE A  14      32.005  48.101  25.446  1.00 58.90      1CGP 216
ATOM     62  CZ  PHE A  14      31.251  47.286  24.634  1.00 58.12      1CGP 217
ATOM     63  H   PHE A  14      29.436  49.714  30.531  1.00  0.00      1CGP 218
ATOM     64  N   LEU A  15      31.702  47.347  29.410  1.00 71.07      1CGP 219
ATOM     65  CA  LEU A  15      32.885  46.492  29.348  1.00 74.00      1CGP 220
ATOM     66  C   LEU A  15      32.976  45.328  30.308  1.00 75.64      1CGP 221
ATOM     67  O   LEU A  15      33.565  44.293  29.970  1.00 76.82      1CGP 222
ATOM     68  CB  LEU A  15      34.147  47.335  29.513  1.00 73.58      1CGP 223
ATOM     69  CG  LEU A  15      34.622  48.059  28.268  1.00 73.87      1CGP 224
ATOM     70  CD1 LEU A  15      35.794  48.953  28.623  1.00 74.11      1CGP 225
ATOM     71  CD2 LEU A  15      35.025  47.042  27.205  1.00 73.61      1CGP 226
ATOM     72  H   LEU A  15      31.833  48.317  29.444  1.00  0.00      1CGP 227
ATOM     73  N   SER A  16      32.393  45.475  31.501  1.00 76.48      1CGP 228
ATOM     74  CA  SER A  16      32.309  44.372  32.446  1.00 75.72      1CGP 229
ATOM     75  C   SER A  16      31.644  43.125  31.871  1.00 74.45      1CGP 230
ATOM     76  O   SER A  16      31.774  42.045  32.452  1.00 75.22      1CGP 231
ATOM     77  CB  SER A  16      31.542  44.809  33.694  1.00 76.42      1CGP 232
ATOM     78  OG  SER A  16      30.303  45.412  33.381  1.00 76.49      1CGP 233
ATOM     79  H   SER A  16      32.134  46.370  31.809  1.00  0.00      1CGP 234
ATOM     80  HG  SER A  16      30.489  46.302  33.068  1.00  0.00      1CGP 235
ATOM     81  N   HIS A  17      30.896  43.199  30.769  1.00 71.48      1CGP 236
ATOM     82  CA  HIS A  17      30.333  41.988  30.235  1.00 69.94      1CGP 237
ATOM     83  C   HIS A  17      30.662  41.886  28.779  1.00 69.47      1CGP 238
ATOM     84  O   HIS A  17      29.831  41.880  27.869  1.00 70.35      1CGP 239
ATOM     85  CB  HIS A  17      28.825  41.902  30.402  1.00 68.45      1CGP 240
ATOM     86  CG  HIS A  17      27.990  43.027  30.965  1.00 67.01      1CGP 241
ATOM     87  ND1 HIS A  17      26.699  43.226  30.747  1.00 65.83      1CGP 242
ATOM     88  CD2 HIS A  17      28.433  44.007  31.795  1.00 66.40      1CGP 243
ATOM     89  CE1 HIS A  17      26.368  44.295  31.420  1.00 66.71      1CGP 244
ATOM     90  NE2 HIS A  17      27.424  44.761  32.036  1.00 66.75      1CGP 245
ATOM     91  H   HIS A  17      30.718  44.055  30.331  1.00  0.00      1CGP 246
ATOM     92  HD1 HIS A  17      26.131  42.750  30.107  1.00  0.00      1CGP 247
ATOM     93  HE2 HIS A  17      27.551  45.661  32.413  1.00  0.00      1CGP 248
ATOM     94  N   CYS A  18      31.966  41.723  28.683  1.00 68.54      1CGP 249
ATOM     95  CA  CYS A  18      32.686  41.571  27.449  1.00 68.19      1CGP 250
ATOM     96  C   CYS A  18      33.850  40.685  27.810  1.00 68.99      1CGP 251
ATOM     97  O   CYS A  18      34.449  40.846  28.873  1.00 69.50      1CGP 252
ATOM     98  CB  CYS A  18      33.317  42.837  26.940  1.00 67.08      1CGP 253
ATOM     99  SG  CYS A  18      32.222  44.082  26.249  1.00 66.60      1CGP 254
ATOM    100  H   CYS A  18      32.515  41.746  29.502  1.00  0.00      1CGP 255
ATOM    101  N   HIS A  19      34.229  39.781  26.906  1.00 69.89      1CGP 256
ATOM    102  CA  HIS A  19      35.385  38.909  27.122  1.00 69.55      1CGP 257
ATOM    103  C   HIS A  19      36.474  39.620  26.355  1.00 66.70      1CGP 258
ATOM    104  O   HIS A  19      36.391  39.791  25.133  1.00 65.31      1CGP 259
ATOM    105  CB  HIS A  19      35.256  37.525  26.507  1.00 73.16      1CGP 260
ATOM    106  CG  HIS A  19      33.822  37.063  26.393  1.00 76.98      1CGP 261
ATOM    107  ND1 HIS A  19      32.846  37.673  25.717  1.00 79.38      1CGP 262
ATOM    108  CD2 HIS A  19      33.315  35.938  26.986  1.00 77.77      1CGP 263
ATOM    109  CE1 HIS A  19      31.764  36.966  25.887  1.00 80.49      1CGP 264
ATOM    110  NE2 HIS A  19      32.052  35.924  26.645  1.00 80.72      1CGP 265
ATOM    111  H   HIS A  19      33.786  39.841  26.038  1.00  0.00      1CGP 266
ATOM    112  HD1 HIS A  19      32.886  38.480  25.156  1.00  0.00      1CGP 267
ATOM    113  HE2 HIS A  19      31.423  35.188  26.818  1.00  0.00      1CGP 268
ATOM    114  N   ILE A  20      37.414  40.104  27.144  1.00 63.89      1CGP 269
ATOM    115  CA  ILE A  20      38.533  40.890  26.658  1.00 62.38      1CGP 270
ATOM    116  C   ILE A  20      39.588  39.915  26.107  1.00 61.22      1CGP 271
ATOM    117  O   ILE A  20      40.004  38.979  26.796  1.00 60.75      1CGP 272
ATOM    118  CB  ILE A  20      39.055  41.748  27.857  1.00 62.00      1CGP 273
ATOM    119  CG1 ILE A  20      37.898  42.407  28.650  1.00 61.90      1CGP 274
ATOM    120  CG2 ILE A  20      40.007  42.800  27.306  1.00 61.23      1CGP 275
ATOM    121  CD1 ILE A  20      36.909  43.345  27.939  1.00 60.60      1CGP 276
ATOM    122  H   ILE A  20      37.362  39.914  28.102  1.00  0.00      1CGP 277
ATOM    123  N   HIS A  21      39.997  40.019  24.843  1.00 59.48      1CGP 278
ATOM    124  CA  HIS A  21      40.966  39.121  24.238  1.00 56.22      1CGP 279
ATOM    125  C   HIS A  21      42.130  39.913  23.680  1.00 52.15      1CGP 280
ATOM    126  O   HIS A  21      41.997  41.102  23.422  1.00 49.85      1CGP 281
ATOM    127  CB  HIS A  21      40.258  38.321  23.144  1.00 59.23      1CGP 282
ATOM    128  CG  HIS A  21      39.394  37.153  23.639  1.00 62.31      1CGP 283
ATOM    129  ND1 HIS A  21      38.375  36.548  23.026  1.00 63.45      1CGP 284
ATOM    130  CD2 HIS A  21      39.571  36.486  24.840  1.00 64.29      1CGP 285
ATOM    131  CE1 HIS A  21      37.944  35.565  23.796  1.00 64.18      1CGP 286
ATOM    132  NE2 HIS A  21      38.671  35.537  24.888  1.00 64.77      1CGP 287
ATOM    133  H   HIS A  21      39.646  40.753  24.297  1.00  0.00      1CGP 288
ATOM    134  HD1 HIS A  21      38.055  36.753  22.117  1.00  0.00      1CGP 289
ATOM    135  HE2 HIS A  21      38.600  34.887  25.628  1.00  0.00      1CGP 290
ATOM    136  N   LYS A  22      43.295  39.337  23.462  1.00 50.71      1CGP 291
ATOM    137  CA  LYS A  22      44.441  40.103  22.998  1.00 52.57      1CGP 292
ATOM    138  C   LYS A  22      44.867  39.562  21.641  1.00 51.78      1CGP 293
ATOM    139  O   LYS A  22      45.107  38.363  21.494  1.00 53.47      1CGP 294
ATOM    140  CB  LYS A  22      45.578  39.977  24.018  1.00 54.63      1CGP 295
ATOM    141  CG  LYS A  22      45.097  40.577  25.339  1.00 59.90      1CGP 296
ATOM    142  CD  LYS A  22      45.545  39.908  26.643  1.00 64.67      1CGP 297
ATOM    143  CE  LYS A  22      46.872  40.430  27.225  1.00 69.13      1CGP 298
ATOM    144  NZ  LYS A  22      48.018  40.013  26.427  1.00 73.56      1CGP 299
ATOM    145  H   LYS A  22      43.410  38.372  23.536  1.00  0.00      1CGP 300
ATOM    146 1HZ  LYS A  22      47.914  40.405  25.468  1.00  0.00      1CGP 301
ATOM    147 2HZ  LYS A  22      48.043  38.976  26.363  1.00  0.00      1CGP 302
ATOM    148 3HZ  LYS A  22      48.911  40.357  26.836  1.00  0.00      1CGP 303
ATOM    149  N   TYR A  23      44.932  40.396  20.621  1.00 47.83      1CGP 304
ATOM    150  CA  TYR A  23      45.313  40.009  19.285  1.00 44.35      1CGP 305
ATOM    151  C   TYR A  23      46.730  40.418  18.956  1.00 45.13      1CGP 306
ATOM    152  O   TYR A  23      47.054  41.578  19.198  1.00 47.02      1CGP 307
ATOM    153  CB  TYR A  23      44.387  40.660  18.350  1.00 42.12      1CGP 308
ATOM    154  CG  TYR A  23      43.073  39.954  18.345  1.00 42.02      1CGP 309
ATOM    155  CD1 TYR A  23      42.949  38.857  17.518  1.00 41.81      1CGP 310
ATOM    156  CD2 TYR A  23      42.043  40.430  19.126  1.00 41.14      1CGP 311
ATOM    157  CE1 TYR A  23      41.745  38.215  17.459  1.00 43.01      1CGP 312
ATOM    158  CE2 TYR A  23      40.837  39.792  19.073  1.00 41.84      1CGP 313
ATOM    159  CZ  TYR A  23      40.709  38.696  18.238  1.00 43.59      1CGP 314
ATOM    160  OH  TYR A  23      39.496  38.038  18.163  1.00 46.66      1CGP 315
ATOM    161  H   TYR A  23      44.754  41.332  20.803  1.00  0.00      1CGP 316
ATOM    162  HH  TYR A  23      39.456  37.524  17.349  1.00  0.00      1CGP 317
ATOM    163  N   PRO A  24      47.627  39.599  18.425  1.00 44.53      1CGP 318
ATOM    164  CA  PRO A  24      48.947  40.021  17.975  1.00 44.71      1CGP 319
ATOM    165  C   PRO A  24      48.927  40.806  16.676  1.00 45.32      1CGP 320
ATOM    166  O   PRO A  24      47.986  40.687  15.888  1.00 44.68      1CGP 321
ATOM    167  CB  PRO A  24      49.691  38.734  17.860  1.00 44.98      1CGP 322
ATOM    168  CG  PRO A  24      48.614  37.791  17.370  1.00 44.09      1CGP 323
ATOM    169  CD  PRO A  24      47.457  38.163  18.275  1.00 44.62      1CGP 324
ATOM    170  N   SER A  25      49.976  41.561  16.392  1.00 45.83      1CGP 325
ATOM    171  CA  SER A  25      50.068  42.238  15.115  1.00 48.20      1CGP 326
ATOM    172  C   SER A  25      49.933  41.236  13.982  1.00 47.59      1CGP 327
ATOM    173  O   SER A  25      50.492  40.144  14.042  1.00 48.63      1CGP 328
ATOM    174  CB  SER A  25      51.397  42.917  15.021  1.00 50.58      1CGP 329
ATOM    175  OG  SER A  25      51.584  43.675  16.207  1.00 57.14      1CGP 330
ATOM    176  H   SER A  25      50.702  41.695  17.032  1.00  0.00      1CGP 331
ATOM    177  HG  SER A  25      52.277  44.311  16.007  1.00  0.00      1CGP 332
ATOM    178  N   LYS A  26      49.105  41.634  13.020  1.00 47.73      1CGP 333
ATOM    179  CA  LYS A  26      48.715  40.951  11.798  1.00 46.02      1CGP 334
ATOM    180  C   LYS A  26      47.639  39.922  11.991  1.00 45.65      1CGP 335
ATOM    181  O   LYS A  26      47.160  39.358  10.999  1.00 45.56      1CGP 336
ATOM    182  CB  LYS A  26      49.873  40.257  11.113  1.00 45.43      1CGP 337
ATOM    183  CG  LYS A  26      50.677  41.353  10.502  1.00 47.66      1CGP 338
ATOM    184  CD  LYS A  26      51.825  40.808   9.693  1.00 51.73      1CGP 339
ATOM    185  CE  LYS A  26      52.709  41.990   9.308  1.00 53.35      1CGP 340
ATOM    186  NZ  LYS A  26      53.185  42.657  10.508  1.00 55.00      1CGP 341
ATOM    187  H   LYS A  26      48.639  42.485  13.146  1.00  0.00      1CGP 342
ATOM    188 1HZ  LYS A  26      53.670  41.948  11.096  1.00  0.00      1CGP 343
ATOM    189 2HZ  LYS A  26      52.385  43.051  11.045  1.00  0.00      1CGP 344
ATOM    190 3HZ  LYS A  26      53.845  43.418  10.258  1.00  0.00      1CGP 345
ATOM    191  N   SER A  27      47.196  39.687  13.227  1.00 46.33      1CGP 346
ATOM    192  CA  SER A  27      46.142  38.727  13.373  1.00 46.55      1CGP 347
ATOM    193  C   SER A  27      44.901  39.326  12.740  1.00 47.14      1CGP 348
ATOM    194  O   SER A  27      44.662  40.538  12.717  1.00 47.91      1CGP 349
ATOM    195  CB  SER A  27      45.896  38.420  14.829  1.00 46.03      1CGP 350
ATOM    196  OG  SER A  27      45.544  39.545  15.616  1.00 47.08      1CGP 351
ATOM    197  H   SER A  27      47.540  40.147  14.013  1.00  0.00      1CGP 352
ATOM    198  HG  SER A  27      46.309  40.117  15.663  1.00  0.00      1CGP 353
ATOM    199  N   THR A  28      44.220  38.427  12.070  1.00 47.47      1CGP 354
ATOM    200  CA  THR A  28      42.979  38.735  11.421  1.00 45.48      1CGP 355
ATOM    201  C   THR A  28      41.913  38.364  12.459  1.00 45.61      1CGP 356
ATOM    202  O   THR A  28      41.842  37.278  13.070  1.00 44.93      1CGP 357
ATOM    203  CB  THR A  28      42.990  37.889  10.144  1.00 44.50      1CGP 358
ATOM    204  OG1 THR A  28      44.112  38.355   9.374  1.00 43.37      1CGP 359
ATOM    205  CG2 THR A  28      41.630  37.896   9.454  1.00 44.16      1CGP 360
ATOM    206  H   THR A  28      44.538  37.503  12.073  1.00  0.00      1CGP 361
ATOM    207  HG1 THR A  28      44.220  37.737   8.651  1.00  0.00      1CGP 362
ATOM    208  N   LEU A  29      41.103  39.382  12.706  1.00 46.26      1CGP 363
ATOM    209  CA  LEU A  29      40.010  39.232  13.630  1.00 46.14      1CGP 364
ATOM    210  C   LEU A  29      38.911  38.891  12.622  1.00 49.22      1CGP 365
ATOM    211  O   LEU A  29      38.781  37.728  12.174  1.00 54.85      1CGP 366
ATOM    212  CB  LEU A  29      39.716  40.549  14.376  1.00 42.49      1CGP 367
ATOM    213  CG  LEU A  29      40.738  41.658  14.635  1.00 40.15      1CGP 368
ATOM    214  CD1 LEU A  29      40.227  42.498  15.784  1.00 40.42      1CGP 369
ATOM    215  CD2 LEU A  29      42.074  41.134  15.059  1.00 38.93      1CGP 370
ATOM    216  H   LEU A  29      41.178  40.201  12.173  1.00  0.00      1CGP 371
ATOM    217  N   ILE A  30      38.239  39.913  12.082  1.00 46.56      1CGP 372
ATOM    218  CA  ILE A  30      37.107  39.698  11.212  1.00 42.70      1CGP 373
ATOM    219  C   ILE A  30      37.593  39.286   9.854  1.00 43.38      1CGP 374
ATOM    220  O   ILE A  30      38.615  39.791   9.413  1.00 40.61      1CGP 375
ATOM    221  CB  ILE A  30      36.341  40.979  11.151  1.00 40.04      1CGP 376
ATOM    222  CG1 ILE A  30      35.747  41.249  12.482  1.00 39.25      1CGP 377
ATOM    223  CG2 ILE A  30      35.239  40.876  10.160  1.00 38.61      1CGP 378
ATOM    224  CD1 ILE A  30      35.221  42.664  12.612  1.00 40.07      1CGP 379
ATOM    225  H   ILE A  30      38.639  40.803  12.107  1.00  0.00      1CGP 380
ATOM    226  N   HIS A  31      36.918  38.345   9.228  1.00 47.51      1CGP 381
ATOM    227  CA  HIS A  31      37.196  38.014   7.839  1.00 55.06      1CGP 382
ATOM    228  C   HIS A  31      35.928  38.531   7.210  1.00 55.31      1CGP 383
ATOM    229  O   HIS A  31      34.858  38.233   7.756  1.00 56.51      1CGP 384
ATOM    230  CB  HIS A  31      37.174  36.556   7.426  1.00 60.87      1CGP 385
ATOM    231  CG  HIS A  31      38.091  35.629   8.184  1.00 68.17      1CGP 386
ATOM    232  ND1 HIS A  31      38.433  35.601   9.484  1.00 71.79      1CGP 387
ATOM    233  CD2 HIS A  31      38.726  34.579   7.552  1.00 70.44      1CGP 388
ATOM    234  CE1 HIS A  31      39.236  34.570   9.654  1.00 73.37      1CGP 389
ATOM    235  NE2 HIS A  31      39.409  33.964   8.492  1.00 73.50      1CGP 390
ATOM    236  H   HIS A  31      36.073  38.030   9.608  1.00  0.00      1CGP 391
ATOM    237  HD1 HIS A  31      38.198  36.227  10.210  1.00  0.00      1CGP 392
ATOM    238  HE2 HIS A  31      39.973  33.168   8.360  1.00  0.00      1CGP 393
ATOM    239  N   GLN A  32      35.943  39.244   6.089  1.00 55.14      1CGP 394
ATOM    240  CA  GLN A  32      34.693  39.676   5.507  1.00 55.80      1CGP 395
ATOM    241  C   GLN A  32      33.988  38.426   5.047  1.00 54.64      1CGP 396
ATOM    242  O   GLN A  32      34.660  37.442   4.744  1.00 56.22      1CGP 397
ATOM    243  CB  GLN A  32      34.990  40.551   4.375  1.00 56.86      1CGP 398
ATOM    244  CG  GLN A  32      33.794  41.089   3.696  1.00 60.17      1CGP 399
ATOM    245  CD  GLN A  32      33.889  40.715   2.258  1.00 62.99      1CGP 400
ATOM    246  OE1 GLN A  32      33.404  39.662   1.854  1.00 65.65      1CGP 401
ATOM    247  NE2 GLN A  32      34.523  41.585   1.479  1.00 64.17      1CGP 402
ATOM    248  H   GLN A  32      36.772  39.373   5.597  1.00  0.00      1CGP 403
ATOM    249 1HE2 GLN A  32      34.773  42.455   1.854  1.00  0.00      1CGP 404
ATOM    250 2HE2 GLN A  32      34.697  41.300   0.560  1.00  0.00      1CGP 405
ATOM    251  N   GLY A  33      32.675  38.422   5.049  1.00 54.38      1CGP 406
ATOM    252  CA  GLY A  33      31.954  37.234   4.692  1.00 54.57      1CGP 407
ATOM    253  C   GLY A  33      31.602  36.431   5.935  1.00 55.94      1CGP 408
ATOM    254  O   GLY A  33      30.625  35.690   5.845  1.00 56.98      1CGP 409
ATOM    255  H   GLY A  33      32.201  39.244   5.265  1.00  0.00      1CGP 410
ATOM    256  N   GLU A  34      32.287  36.493   7.099  1.00 56.93      1CGP 411
ATOM    257  CA  GLU A  34      31.888  35.740   8.297  1.00 58.76      1CGP 412
ATOM    258  C   GLU A  34      30.478  36.181   8.681  1.00 59.45      1CGP 413
ATOM    259  O   GLU A  34      30.060  37.285   8.333  1.00 59.15      1CGP 414
ATOM    260  CB  GLU A  34      32.676  36.037   9.580  1.00 61.21      1CGP 415
ATOM    261  CG  GLU A  34      34.166  35.776   9.889  1.00 64.42      1CGP 416
ATOM    262  CD  GLU A  34      34.727  36.501  11.152  1.00 65.73      1CGP 417
ATOM    263  OE1 GLU A  34      33.947  37.041  11.967  1.00 66.54      1CGP 418
ATOM    264  OE2 GLU A  34      35.958  36.531  11.318  1.00 63.82      1CGP 419
ATOM    265  H   GLU A  34      33.066  37.083   7.164  1.00  0.00      1CGP 420
ATOM    266  N   LYS A  35      29.710  35.387   9.415  1.00 59.79      1CGP 421
ATOM    267  CA  LYS A  35      28.433  35.866   9.919  1.00 60.41      1CGP 422
ATOM    268  C   LYS A  35      28.721  36.742  11.132  1.00 59.70      1CGP 423
ATOM    269  O   LYS A  35      29.575  36.479  11.998  1.00 58.35      1CGP 424
ATOM    270  CB  LYS A  35      27.487  34.709  10.335  1.00 62.10      1CGP 425
ATOM    271  CG  LYS A  35      28.093  33.491  11.033  1.00 63.14      1CGP 426
ATOM    272  CD  LYS A  35      28.451  32.401  10.018  1.00 64.10      1CGP 427
ATOM    273  CE  LYS A  35      29.650  31.581  10.488  1.00 63.91      1CGP 428
ATOM    274  NZ  LYS A  35      30.890  32.299  10.255  1.00 63.80      1CGP 429
ATOM    275  H   LYS A  35      30.048  34.511   9.675  1.00  0.00      1CGP 430
ATOM    276 1HZ  LYS A  35      30.836  33.243  10.691  1.00  0.00      1CGP 431
ATOM    277 2HZ  LYS A  35      31.023  32.407   9.230  1.00  0.00      1CGP 432
ATOM    278 3HZ  LYS A  35      31.687  31.768  10.661  1.00  0.00      1CGP 433
ATOM    279  N   ALA A  36      28.041  37.867  11.123  1.00 59.43      1CGP 434
ATOM    280  CA  ALA A  36      28.156  38.796  12.210  1.00 60.84      1CGP 435
ATOM    281  C   ALA A  36      27.364  38.278  13.404  1.00 62.59      1CGP 436
ATOM    282  O   ALA A  36      26.173  37.964  13.284  1.00 62.61      1CGP 437
ATOM    283  CB  ALA A  36      27.610  40.125  11.772  1.00 60.78      1CGP 438
ATOM    284  H   ALA A  36      27.432  38.079  10.388  1.00  0.00      1CGP 439
ATOM    285  N   GLU A  37      28.024  38.175  14.557  1.00 64.42      1CGP 440
ATOM    286  CA  GLU A  37      27.336  37.770  15.777  1.00 65.01      1CGP 441
ATOM    287  C   GLU A  37      27.933  38.417  17.018  1.00 61.90      1CGP 442
ATOM    288  O   GLU A  37      27.343  38.375  18.104  1.00 60.51      1CGP 443
ATOM    289  CB  GLU A  37      27.404  36.251  15.934  1.00 70.08      1CGP 444
ATOM    290  CG  GLU A  37      26.114  35.554  16.412  1.00 74.39      1CGP 445
ATOM    291  CD  GLU A  37      25.378  34.770  15.313  1.00 75.96      1CGP 446
ATOM    292  OE1 GLU A  37      25.714  33.592  15.112  1.00 74.87      1CGP 447
ATOM    293  OE2 GLU A  37      24.471  35.336  14.676  1.00 77.60      1CGP 448
ATOM    294  H   GLU A  37      28.995  38.285  14.555  1.00  0.00      1CGP 449
ATOM    295  N   THR A  38      29.040  39.134  16.858  1.00 59.97      1CGP 450
ATOM    296  CA  THR A  38      29.776  39.640  17.998  1.00 59.31      1CGP 451
ATOM    297  C   THR A  38      30.226  41.053  17.666  1.00 56.47      1CGP 452
ATOM    298  O   THR A  38      30.729  41.281  16.564  1.00 57.25      1CGP 453
ATOM    299  CB  THR A  38      30.979  38.695  18.229  1.00 61.19      1CGP 454
ATOM    300  OG1 THR A  38      30.446  37.367  18.183  1.00 63.06      1CGP 455
ATOM    301  CG2 THR A  38      31.723  38.948  19.539  1.00 61.34      1CGP 456
ATOM    302  H   THR A  38      29.372  39.404  15.984  1.00  0.00      1CGP 457
ATOM    303  HG1 THR A  38      31.144  36.768  17.899  1.00  0.00      1CGP 458
ATOM    304  N   LEU A  39      29.994  41.966  18.599  1.00 51.59      1CGP 459
ATOM    305  CA  LEU A  39      30.419  43.358  18.493  1.00 46.75      1CGP 460
ATOM    306  C   LEU A  39      31.784  43.369  19.190  1.00 44.84      1CGP 461
ATOM    307  O   LEU A  39      31.980  42.536  20.090  1.00 44.99      1CGP 462
ATOM    308  CB  LEU A  39      29.455  44.282  19.254  1.00 44.25      1CGP 463
ATOM    309  CG  LEU A  39      29.621  45.782  19.088  1.00 42.06      1CGP 464
ATOM    310  CD1 LEU A  39      28.833  46.192  17.873  1.00 41.77      1CGP 465
ATOM    311  CD2 LEU A  39      29.075  46.552  20.259  1.00 40.22      1CGP 466
ATOM    312  H   LEU A  39      29.693  41.625  19.467  1.00  0.00      1CGP 467
ATOM    313  N   TYR A  40      32.740  44.232  18.845  1.00 41.92      1CGP 468
ATOM    314  CA  TYR A  40      34.018  44.300  19.527  1.00 40.23      1CGP 469
ATOM    315  C   TYR A  40      34.244  45.704  19.994  1.00 38.53      1CGP 470
ATOM    316  O   TYR A  40      33.596  46.583  19.442  1.00 38.88      1CGP 471
ATOM    317  CB  TYR A  40      35.172  43.972  18.626  1.00 40.91      1CGP 472
ATOM    318  CG  TYR A  40      35.073  42.594  18.005  1.00 43.09      1CGP 473
ATOM    319  CD1 TYR A  40      34.305  42.471  16.860  1.00 43.72      1CGP 474
ATOM    320  CD2 TYR A  40      35.715  41.501  18.569  1.00 42.64      1CGP 475
ATOM    321  CE1 TYR A  40      34.155  41.249  16.258  1.00 42.92      1CGP 476
ATOM    322  CE2 TYR A  40      35.573  40.271  17.964  1.00 43.06      1CGP 477
ATOM    323  CZ  TYR A  40      34.794  40.172  16.821  1.00 43.73      1CGP 478
ATOM    324  OH  TYR A  40      34.644  38.963  16.186  1.00 45.17      1CGP 479
ATOM    325  H   TYR A  40      32.623  44.836  18.086  1.00  0.00      1CGP 480
ATOM    326  HH  TYR A  40      34.166  39.093  15.361  1.00  0.00      1CGP 481
ATOM    327  N   TYR A  41      35.112  45.991  20.954  1.00 38.29      1CGP 482
ATOM    328  CA  TYR A  41      35.441  47.369  21.298  1.00 40.77      1CGP 483
ATOM    329  C   TYR A  41      36.948  47.417  21.503  1.00 40.70      1CGP 484
ATOM    330  O   TYR A  41      37.491  46.643  22.291  1.00 41.40      1CGP 485
ATOM    331  CB  TYR A  41      34.714  47.832  22.585  1.00 42.74      1CGP 486
ATOM    332  CG  TYR A  41      35.127  49.226  23.087  1.00 44.63      1CGP 487
ATOM    333  CD1 TYR A  41      36.283  49.388  23.841  1.00 44.59      1CGP 488
ATOM    334  CD2 TYR A  41      34.370  50.344  22.772  1.00 45.89      1CGP 489
ATOM    335  CE1 TYR A  41      36.686  50.638  24.259  1.00 45.74      1CGP 490
ATOM    336  CE2 TYR A  41      34.768  51.608  23.194  1.00 45.82      1CGP 491
ATOM    337  CZ  TYR A  41      35.930  51.737  23.931  1.00 46.22      1CGP 492
ATOM    338  OH  TYR A  41      36.366  52.976  24.340  1.00 48.29      1CGP 493
ATOM    339  H   TYR A  41      35.542  45.244  21.422  1.00  0.00      1CGP 494
ATOM    340  HH  TYR A  41      35.807  53.647  23.944  1.00  0.00      1CGP 495
ATOM    341  N   ILE A  42      37.668  48.303  20.826  1.00 40.44      1CGP 496
ATOM    342  CA  ILE A  42      39.120  48.322  20.906  1.00 40.78      1CGP 497
ATOM    343  C   ILE A  42      39.537  48.957  22.200  1.00 42.28      1CGP 498
ATOM    344  O   ILE A  42      39.390  50.168  22.336  1.00 44.34      1CGP 499
ATOM    345  CB  ILE A  42      39.744  49.111  19.709  1.00 40.34      1CGP 500
ATOM    346  CG1 ILE A  42      39.265  48.513  18.380  1.00 39.64      1CGP 501
ATOM    347  CG2 ILE A  42      41.273  49.060  19.807  1.00 39.08      1CGP 502
ATOM    348  CD1 ILE A  42      39.835  49.101  17.081  1.00 39.45      1CGP 503
ATOM    349  H   ILE A  42      37.219  48.948  20.234  1.00  0.00      1CGP 504
ATOM    350  N   VAL A  43      40.063  48.175  23.125  1.00 44.52      1CGP 505
ATOM    351  CA  VAL A  43      40.522  48.697  24.394  1.00 46.08      1CGP 506
ATOM    352  C   VAL A  43      41.936  49.195  24.204  1.00 46.27      1CGP 507
ATOM    353  O   VAL A  43      42.262  50.246  24.746  1.00 47.33      1CGP 508
ATOM    354  CB  VAL A  43      40.452  47.598  25.436  1.00 47.40      1CGP 509
ATOM    355  CG1 VAL A  43      41.187  47.998  26.699  1.00 48.50      1CGP 510
ATOM    356  CG2 VAL A  43      38.977  47.343  25.763  1.00 47.91      1CGP 511
ATOM    357  H   VAL A  43      40.270  47.247  22.909  1.00  0.00      1CGP 512
ATOM    358  N   LYS A  44      42.809  48.518  23.478  1.00 47.27      1CGP 513
ATOM    359  CA  LYS A  44      44.106  49.108  23.203  1.00 48.13      1CGP 514
ATOM    360  C   LYS A  44      44.480  48.710  21.800  1.00 44.92      1CGP 515
ATOM    361  O   LYS A  44      43.959  47.697  21.327  1.00 43.12      1CGP 516
ATOM    362  CB  LYS A  44      45.128  48.595  24.212  1.00 53.58      1CGP 517
ATOM    363  CG  LYS A  44      46.250  49.605  24.542  1.00 59.59      1CGP 518
ATOM    364  CD  LYS A  44      47.477  49.650  23.599  1.00 63.46      1CGP 519
ATOM    365  CE  LYS A  44      48.640  48.691  23.972  1.00 65.74      1CGP 520
ATOM    366  NZ  LYS A  44      48.325  47.267  23.856  1.00 67.37      1CGP 521
ATOM    367  H   LYS A  44      42.538  47.667  23.078  1.00  0.00      1CGP 522
ATOM    368 1HZ  LYS A  44      48.027  47.064  22.880  1.00  0.00      1CGP 523
ATOM    369 2HZ  LYS A  44      47.564  47.004  24.513  1.00  0.00      1CGP 524
ATOM    370 3HZ  LYS A  44      49.172  46.706  24.079  1.00  0.00      1CGP 525
ATOM    371  N   GLY A  45      45.318  49.480  21.124  1.00 42.61      1CGP 526
ATOM    372  CA  GLY A  45      45.773  49.064  19.814  1.00 43.87      1CGP 527
ATOM    373  C   GLY A  45      45.027  49.654  18.618  1.00 44.76      1CGP 528
ATOM    374  O   GLY A  45      44.024  50.371  18.751  1.00 45.82      1CGP 529
ATOM    375  H   GLY A  45      45.566  50.354  21.491  1.00  0.00      1CGP 530
ATOM    376  N   SER A  46      45.614  49.365  17.444  1.00 43.21      1CGP 531
ATOM    377  CA  SER A  46      45.184  49.858  16.159  1.00 43.28      1CGP 532
ATOM    378  C   SER A  46      44.968  48.765  15.143  1.00 41.12      1CGP 533
ATOM    379  O   SER A  46      45.789  47.874  14.949  1.00 41.33      1CGP 534
ATOM    380  CB  SER A  46      46.219  50.806  15.604  1.00 47.50      1CGP 535
ATOM    381  OG  SER A  46      46.453  51.923  16.466  1.00 54.46      1CGP 536
ATOM    382  H   SER A  46      46.409  48.795  17.417  1.00  0.00      1CGP 537
ATOM    383  HG  SER A  46      47.060  51.657  17.168  1.00  0.00      1CGP 538
ATOM    384  N   VAL A  47      43.920  48.960  14.374  1.00 39.20      1CGP 539
ATOM    385  CA  VAL A  47      43.390  48.035  13.406  1.00 35.07      1CGP 540
ATOM    386  C   VAL A  47      43.187  48.690  12.021  1.00 35.40      1CGP 541
ATOM    387  O   VAL A  47      42.977  49.902  11.922  1.00 34.54      1CGP 542
ATOM    388  CB  VAL A  47      42.163  47.590  14.199  1.00 34.08      1CGP 543
ATOM    389  CG1 VAL A  47      40.850  47.770  13.467  1.00 33.67      1CGP 544
ATOM    390  CG2 VAL A  47      42.446  46.181  14.601  1.00 34.04      1CGP 545
ATOM    391  H   VAL A  47      43.437  49.813  14.445  1.00  0.00      1CGP 546
ATOM    392  N   ALA A  48      43.261  47.942  10.925  1.00 35.39      1CGP 547
ATOM    393  CA  ALA A  48      42.982  48.461   9.599  1.00 35.07      1CGP 548
ATOM    394  C   ALA A  48      41.832  47.675   9.027  1.00 36.21      1CGP 549
ATOM    395  O   ALA A  48      41.809  46.439   9.049  1.00 35.53      1CGP 550
ATOM    396  CB  ALA A  48      44.111  48.266   8.646  1.00 35.24      1CGP 551
ATOM    397  H   ALA A  48      43.491  46.994  11.024  1.00  0.00      1CGP 552
ATOM    398  N   VAL A  49      40.857  48.444   8.588  1.00 38.35      1CGP 553
ATOM    399  CA  VAL A  49      39.642  47.943   7.974  1.00 38.66      1CGP 554
ATOM    400  C   VAL A  49      39.931  47.908   6.476  1.00 38.06      1CGP 555
ATOM    401  O   VAL A  49      40.209  48.957   5.885  1.00 38.79      1CGP 556
ATOM    402  CB  VAL A  49      38.473  48.914   8.318  1.00 38.24      1CGP 557
ATOM    403  CG1 VAL A  49      37.201  48.478   7.629  1.00 37.09      1CGP 558
ATOM    404  CG2 VAL A  49      38.231  48.921   9.815  1.00 38.92      1CGP 559
ATOM    405  H   VAL A  49      40.965  49.414   8.634  1.00  0.00      1CGP 560
ATOM    406  N   LEU A  50      39.893  46.760   5.819  1.00 36.63      1CGP 561
ATOM    407  CA  LEU A  50      40.130  46.701   4.402  1.00 37.21      1CGP 562
ATOM    408  C   LEU A  50      39.268  45.735   3.607  1.00 38.12      1CGP 563
ATOM    409  O   LEU A  50      38.639  44.832   4.147  1.00 38.68      1CGP 564
ATOM    410  CB  LEU A  50      41.599  46.412   4.191  1.00 37.57      1CGP 565
ATOM    411  CG  LEU A  50      42.429  45.502   5.040  1.00 38.59      1CGP 566
ATOM    412  CD1 LEU A  50      41.962  44.082   4.998  1.00 39.50      1CGP 567
ATOM    413  CD2 LEU A  50      43.829  45.558   4.466  1.00 40.22      1CGP 568
ATOM    414  H   LEU A  50      39.629  45.961   6.313  1.00  0.00      1CGP 569
ATOM    415  N   ILE A  51      39.128  45.955   2.302  1.00 40.53      1CGP 570
ATOM    416  CA  ILE A  51      38.321  45.138   1.405  1.00 40.73      1CGP 571
ATOM    417  C   ILE A  51      39.224  44.782   0.251  1.00 43.61      1CGP 572
ATOM    418  O   ILE A  51      40.096  45.564  -0.122  1.00 40.47      1CGP 573
ATOM    419  CB  ILE A  51      37.117  45.928   0.908  1.00 38.95      1CGP 574
ATOM    420  CG1 ILE A  51      37.548  47.198   0.215  1.00 38.25      1CGP 575
ATOM    421  CG2 ILE A  51      36.233  46.209   2.103  1.00 38.67      1CGP 576
ATOM    422  CD1 ILE A  51      36.444  48.235   0.014  1.00 39.80      1CGP 577
ATOM    423  H   ILE A  51      39.630  46.715   1.927  1.00  0.00      1CGP 578
ATOM    424  N   LYS A  52      39.059  43.589  -0.295  1.00 51.10      1CGP 579
ATOM    425  CA  LYS A  52      39.917  43.105  -1.364  1.00 57.63      1CGP 580
ATOM    426  C   LYS A  52      39.033  42.662  -2.528  1.00 61.79      1CGP 581
ATOM    427  O   LYS A  52      37.868  42.273  -2.326  1.00 63.54      1CGP 582
ATOM    428  CB  LYS A  52      40.722  41.893  -0.954  1.00 59.00      1CGP 583
ATOM    429  CG  LYS A  52      41.153  41.724   0.483  1.00 62.48      1CGP 584
ATOM    430  CD  LYS A  52      41.989  40.465   0.591  1.00 66.83      1CGP 585
ATOM    431  CE  LYS A  52      41.202  39.143   0.478  1.00 71.21      1CGP 586
ATOM    432  NZ  LYS A  52      40.579  38.860  -0.819  1.00 73.78      1CGP 587
ATOM    433  H   LYS A  52      38.270  43.049  -0.093  1.00  0.00      1CGP 588
ATOM    434 1HZ  LYS A  52      41.290  38.887  -1.578  1.00  0.00      1CGP 589
ATOM    435 2HZ  LYS A  52      39.841  39.565  -1.013  1.00  0.00      1CGP 590
ATOM    436 3HZ  LYS A  52      40.145  37.915  -0.793  1.00  0.00      1CGP 591
ATOM    437  N   ASP A  53      39.556  42.748  -3.754  1.00 65.42      1CGP 592
ATOM    438  CA  ASP A  53      38.864  42.280  -4.938  1.00 69.34      1CGP 593
ATOM    439  C   ASP A  53      39.192  40.801  -5.116  1.00 70.06      1CGP 594
ATOM    440  O   ASP A  53      40.276  40.358  -4.750  1.00 69.19      1CGP 595
ATOM    441  CB  ASP A  53      39.318  43.037  -6.191  1.00 70.96      1CGP 596
ATOM    442  CG  ASP A  53      38.420  42.766  -7.405  1.00 73.24      1CGP 597
ATOM    443  OD1 ASP A  53      37.302  43.294  -7.468  1.00 72.69      1CGP 598
ATOM    444  OD2 ASP A  53      38.844  42.000  -8.278  1.00 74.54      1CGP 599
ATOM    445  H   ASP A  53      40.439  43.137  -3.824  1.00  0.00      1CGP 600
ATOM    446  N   GLU A  54      38.293  40.036  -5.758  1.00 71.75      1CGP 601
ATOM    447  CA  GLU A  54      38.452  38.604  -6.020  1.00 71.79      1CGP 602
ATOM    448  C   GLU A  54      39.739  38.331  -6.770  1.00 70.43      1CGP 603
ATOM    449  O   GLU A  54      40.281  37.242  -6.662  1.00 70.55      1CGP 604
ATOM    450  CB  GLU A  54      37.329  38.010  -6.877  1.00 73.34      1CGP 605
ATOM    451  CG  GLU A  54      35.928  38.621  -6.707  1.00 77.69      1CGP 606
ATOM    452  CD  GLU A  54      35.690  39.893  -7.535  1.00 80.92      1CGP 607
ATOM    453  OE1 GLU A  54      36.601  40.334  -8.250  1.00 80.66      1CGP 608
ATOM    454  OE2 GLU A  54      34.581  40.434  -7.466  1.00 82.84      1CGP 609
ATOM    455  H   GLU A  54      37.445  40.467  -5.970  1.00  0.00      1CGP 610
ATOM    456  N   GLU A  55      40.289  39.260  -7.555  1.00 69.49      1CGP 611
ATOM    457  CA  GLU A  55      41.582  39.006  -8.172  1.00 68.69      1CGP 612
ATOM    458  C   GLU A  55      42.751  39.563  -7.328  1.00 66.15      1CGP 613
ATOM    459  O   GLU A  55      43.813  39.922  -7.851  1.00 65.58      1CGP 614
ATOM    460  CB  GLU A  55      41.583  39.614  -9.588  1.00 71.50      1CGP 615
ATOM    461  CG  GLU A  55      40.389  39.289 -10.498  1.00 75.01      1CGP 616
ATOM    462  CD  GLU A  55      40.003  37.810 -10.650  1.00 77.98      1CGP 617
ATOM    463  OE1 GLU A  55      39.196  37.309  -9.857  1.00 80.63      1CGP 618
ATOM    464  OE2 GLU A  55      40.467  37.171 -11.594  1.00 77.99      1CGP 619
ATOM    465  H   GLU A  55      39.833  40.102  -7.709  1.00  0.00      1CGP 620
ATOM    466  N   GLY A  56      42.554  39.719  -6.012  1.00 62.72      1CGP 621
ATOM    467  CA  GLY A  56      43.599  40.073  -5.070  1.00 57.99      1CGP 622
ATOM    468  C   GLY A  56      43.824  41.508  -4.616  1.00 55.02      1CGP 623
ATOM    469  O   GLY A  56      44.304  41.679  -3.489  1.00 52.93      1CGP 624
ATOM    470  H   GLY A  56      41.678  39.542  -5.629  1.00  0.00      1CGP 625
ATOM    471  N   LYS A  57      43.547  42.564  -5.385  1.00 53.16      1CGP 626
ATOM    472  CA  LYS A  57      43.925  43.906  -4.946  1.00 52.05      1CGP 627
ATOM    473  C   LYS A  57      43.128  44.354  -3.723  1.00 48.32      1CGP 628
ATOM    474  O   LYS A  57      41.938  44.077  -3.633  1.00 46.58      1CGP 629
ATOM    475  CB  LYS A  57      43.769  44.854  -6.181  1.00 56.57      1CGP 630
ATOM    476  CG  LYS A  57      43.996  46.399  -6.061  1.00 62.96      1CGP 631
ATOM    477  CD  LYS A  57      45.254  46.890  -5.255  1.00 66.33      1CGP 632
ATOM    478  CE  LYS A  57      45.460  48.415  -5.045  1.00 65.08      1CGP 633
ATOM    479  NZ  LYS A  57      46.667  48.605  -4.249  1.00 64.75      1CGP 634
ATOM    480  H   LYS A  57      43.105  42.425  -6.245  1.00  0.00      1CGP 635
ATOM    481 1HZ  LYS A  57      47.462  48.115  -4.710  1.00  0.00      1CGP 636
ATOM    482 2HZ  LYS A  57      46.527  48.206  -3.298  1.00  0.00      1CGP 637
ATOM    483 3HZ  LYS A  57      46.900  49.615  -4.173  1.00  0.00      1CGP 638
ATOM    484  N   GLU A  58      43.740  44.989  -2.743  1.00 45.20      1CGP 639
ATOM    485  CA  GLU A  58      43.011  45.395  -1.572  1.00 44.30      1CGP 640
ATOM    486  C   GLU A  58      43.240  46.844  -1.250  1.00 42.10      1CGP 641
ATOM    487  O   GLU A  58      44.326  47.381  -1.472  1.00 42.50      1CGP 642
ATOM    488  CB  GLU A  58      43.405  44.514  -0.395  1.00 45.28      1CGP 643
ATOM    489  CG  GLU A  58      44.861  44.224  -0.071  1.00 47.29      1CGP 644
ATOM    490  CD  GLU A  58      45.024  43.175   1.031  1.00 48.90      1CGP 645
ATOM    491  OE1 GLU A  58      44.991  41.979   0.732  1.00 49.19      1CGP 646
ATOM    492  OE2 GLU A  58      45.187  43.544   2.194  1.00 49.06      1CGP 647
ATOM    493  H   GLU A  58      44.683  45.232  -2.814  1.00  0.00      1CGP 648
ATOM    494  N   MET A  59      42.186  47.440  -0.732  1.00 40.67      1CGP 649
ATOM    495  CA  MET A  59      42.120  48.842  -0.368  1.00 41.48      1CGP 650
ATOM    496  C   MET A  59      41.723  49.026   1.079  1.00 40.76      1CGP 651
ATOM    497  O   MET A  59      40.778  48.377   1.540  1.00 42.43      1CGP 652
ATOM    498  CB  MET A  59      41.104  49.563  -1.248  1.00 42.67      1CGP 653
ATOM    499  CG  MET A  59      40.532  50.860  -0.692  1.00 42.59      1CGP 654
ATOM    500  SD  MET A  59      40.210  51.955  -2.070  1.00 46.09      1CGP 655
ATOM    501  CE  MET A  59      41.666  52.960  -2.037  1.00 46.70      1CGP 656
ATOM    502  H   MET A  59      41.416  46.871  -0.537  1.00  0.00      1CGP 657
ATOM    503  N   ILE A  60      42.404  49.945   1.766  1.00 38.50      1CGP 658
ATOM    504  CA  ILE A  60      42.133  50.248   3.162  1.00 35.20      1CGP 659
ATOM    505  C   ILE A  60      41.001  51.252   3.157  1.00 35.08      1CGP 660
ATOM    506  O   ILE A  60      40.993  52.258   2.449  1.00 34.77      1CGP 661
ATOM    507  CB  ILE A  60      43.400  50.826   3.819  1.00 34.83      1CGP 662
ATOM    508  CG1 ILE A  60      44.394  49.704   3.981  1.00 34.52      1CGP 663
ATOM    509  CG2 ILE A  60      43.108  51.454   5.167  1.00 33.52      1CGP 664
ATOM    510  CD1 ILE A  60      45.735  50.292   4.361  1.00 33.83      1CGP 665
ATOM    511  H   ILE A  60      43.007  50.534   1.254  1.00  0.00      1CGP 666
ATOM    512  N   LEU A  61      39.985  50.886   3.907  1.00 33.90      1CGP 667
ATOM    513  CA  LEU A  61      38.852  51.750   4.080  1.00 31.69      1CGP 668
ATOM    514  C   LEU A  61      39.171  52.670   5.251  1.00 31.82      1CGP 669
ATOM    515  O   LEU A  61      38.736  53.819   5.191  1.00 33.24      1CGP 670
ATOM    516  CB  LEU A  61      37.589  50.919   4.349  1.00 29.04      1CGP 671
ATOM    517  CG  LEU A  61      36.862  50.310   3.163  1.00 25.71      1CGP 672
ATOM    518  CD1 LEU A  61      35.708  49.453   3.580  1.00 23.29      1CGP 673
ATOM    519  CD2 LEU A  61      36.272  51.429   2.364  1.00 26.01      1CGP 674
ATOM    520  H   LEU A  61      40.053  50.089   4.454  1.00  0.00      1CGP 675
ATOM    521  N   SER A  62      39.885  52.247   6.312  1.00 32.24      1CGP 676
ATOM    522  CA  SER A  62      40.268  53.129   7.426  1.00 32.71      1CGP 677
ATOM    523  C   SER A  62      41.092  52.453   8.477  1.00 32.05      1CGP 678
ATOM    524  O   SER A  62      41.149  51.230   8.567  1.00 30.26      1CGP 679
ATOM    525  CB  SER A  62      39.092  53.710   8.200  1.00 33.59      1CGP 680
ATOM    526  OG  SER A  62      38.247  52.637   8.576  1.00 36.78      1CGP 681
ATOM    527  H   SER A  62      40.118  51.296   6.356  1.00  0.00      1CGP 682
ATOM    528  HG  SER A  62      37.382  52.773   8.186  1.00  0.00      1CGP 683
ATOM    529  N   TYR A  63      41.769  53.267   9.249  1.00 33.27      1CGP 684
ATOM    530  CA  TYR A  63      42.449  52.716  10.385  1.00 36.62      1CGP 685
ATOM    531  C   TYR A  63      41.469  53.090  11.471  1.00 39.78      1CGP 686
ATOM    532  O   TYR A  63      40.867  54.167  11.442  1.00 42.23      1CGP 687
ATOM    533  CB  TYR A  63      43.768  53.394  10.625  1.00 35.51      1CGP 688
ATOM    534  CG  TYR A  63      44.771  53.189   9.515  1.00 35.07      1CGP 689
ATOM    535  CD1 TYR A  63      45.104  51.909   9.138  1.00 37.17      1CGP 690
ATOM    536  CD2 TYR A  63      45.357  54.269   8.900  1.00 34.84      1CGP 691
ATOM    537  CE1 TYR A  63      46.026  51.686   8.138  1.00 37.13      1CGP 692
ATOM    538  CE2 TYR A  63      46.280  54.059   7.895  1.00 35.96      1CGP 693
ATOM    539  CZ  TYR A  63      46.596  52.765   7.526  1.00 36.42      1CGP 694
ATOM    540  OH  TYR A  63      47.455  52.515   6.491  1.00 35.71      1CGP 695
ATOM    541  H   TYR A  63      41.644  54.236   9.210  1.00  0.00      1CGP 696
ATOM    542  HH  TYR A  63      47.623  53.340   6.030  1.00  0.00      1CGP 697
ATOM    543  N   LEU A  64      41.233  52.173  12.378  1.00 42.98      1CGP 698
ATOM    544  CA  LEU A  64      40.360  52.385  13.521  1.00 45.47      1CGP 699
ATOM    545  C   LEU A  64      41.358  52.322  14.673  1.00 49.44      1CGP 700
ATOM    546  O   LEU A  64      42.281  51.494  14.598  1.00 52.24      1CGP 701
ATOM    547  CB  LEU A  64      39.372  51.250  13.650  1.00 44.25      1CGP 702
ATOM    548  CG  LEU A  64      37.894  51.527  13.665  1.00 44.02      1CGP 703
ATOM    549  CD1 LEU A  64      37.355  51.732  12.279  1.00 43.59      1CGP 704
ATOM    550  CD2 LEU A  64      37.192  50.305  14.190  1.00 44.34      1CGP 705
ATOM    551  H   LEU A  64      41.778  51.359  12.330  1.00  0.00      1CGP 706
ATOM    552  N   ASN A  65      41.288  53.110  15.749  1.00 51.64      1CGP 707
ATOM    553  CA  ASN A  65      42.292  53.015  16.811  1.00 52.81      1CGP 708
ATOM    554  C   ASN A  65      41.537  52.758  18.106  1.00 52.29      1CGP 709
ATOM    555  O   ASN A  65      40.313  52.553  18.066  1.00 50.83      1CGP 710
ATOM    556  CB  ASN A  65      43.113  54.319  16.906  1.00 55.42      1CGP 711
ATOM    557  CG  ASN A  65      43.745  54.803  15.590  1.00 57.62      1CGP 712
ATOM    558  OD1 ASN A  65      43.153  55.657  14.917  1.00 59.11      1CGP 713
ATOM    559  ND2 ASN A  65      44.890  54.337  15.089  1.00 56.37      1CGP 714
ATOM    560  H   ASN A  65      40.493  53.649  15.909  1.00  0.00      1CGP 715
ATOM    561 1HD2 ASN A  65      45.367  53.601  15.532  1.00  0.00      1CGP 716
ATOM    562 2HD2 ASN A  65      45.223  54.820  14.296  1.00  0.00      1CGP 717
ATOM    563  N   GLN A  66      42.189  52.679  19.265  1.00 52.30      1CGP 718
ATOM    564  CA  GLN A  66      41.449  52.425  20.481  1.00 53.16      1CGP 719
ATOM    565  C   GLN A  66      40.351  53.399  20.803  1.00 49.80      1CGP 720
ATOM    566  O   GLN A  66      40.411  54.580  20.483  1.00 47.88      1CGP 721
ATOM    567  CB  GLN A  66      42.373  52.353  21.672  1.00 58.60      1CGP 722
ATOM    568  CG  GLN A  66      43.377  53.452  21.979  1.00 65.11      1CGP 723
ATOM    569  CD  GLN A  66      44.310  53.020  23.124  1.00 69.06      1CGP 724
ATOM    570  OE1 GLN A  66      45.389  52.434  22.892  1.00 70.25      1CGP 725
ATOM    571  NE2 GLN A  66      43.881  53.254  24.374  1.00 68.95      1CGP 726
ATOM    572  H   GLN A  66      43.160  52.615  19.249  1.00  0.00      1CGP 727
ATOM    573 1HE2 GLN A  66      42.985  53.631  24.496  1.00  0.00      1CGP 728
ATOM    574 2HE2 GLN A  66      44.484  53.023  25.109  1.00  0.00      1CGP 729
ATOM    575  N   GLY A  67      39.334  52.839  21.425  1.00 47.37      1CGP 730
ATOM    576  CA  GLY A  67      38.147  53.563  21.738  1.00 46.53      1CGP 731
ATOM    577  C   GLY A  67      37.070  53.312  20.706  1.00 47.05      1CGP 732
ATOM    578  O   GLY A  67      35.909  53.678  20.946  1.00 48.49      1CGP 733
ATOM    579  H   GLY A  67      39.390  51.920  21.736  1.00  0.00      1CGP 734
ATOM    580  N   ASP A  68      37.395  52.734  19.542  1.00 46.41      1CGP 735
ATOM    581  CA  ASP A  68      36.397  52.489  18.513  1.00 45.08      1CGP 736
ATOM    582  C   ASP A  68      35.738  51.143  18.594  1.00 42.72      1CGP 737
ATOM    583  O   ASP A  68      36.318  50.171  19.068  1.00 43.16      1CGP 738
ATOM    584  CB  ASP A  68      37.011  52.621  17.142  1.00 47.08      1CGP 739
ATOM    585  CG  ASP A  68      37.392  54.061  16.798  1.00 49.82      1CGP 740
ATOM    586  OD1 ASP A  68      36.546  54.961  16.884  1.00 50.75      1CGP 741
ATOM    587  OD2 ASP A  68      38.550  54.274  16.435  1.00 50.72      1CGP 742
ATOM    588  H   ASP A  68      38.327  52.532  19.319  1.00  0.00      1CGP 743
ATOM    589  N   PHE A  69      34.482  51.109  18.249  1.00 38.75      1CGP 744
ATOM    590  CA  PHE A  69      33.789  49.876  18.164  1.00 38.94      1CGP 745
ATOM    591  C   PHE A  69      34.175  49.247  16.837  1.00 38.69      1CGP 746
ATOM    592  O   PHE A  69      34.391  49.970  15.870  1.00 38.64      1CGP 747
ATOM    593  CB  PHE A  69      32.337  50.171  18.208  1.00 43.46      1CGP 748
ATOM    594  CG  PHE A  69      31.780  50.337  19.608  1.00 48.47      1CGP 749
ATOM    595  CD1 PHE A  69      31.401  49.208  20.326  1.00 49.62      1CGP 750
ATOM    596  CD2 PHE A  69      31.641  51.598  20.160  1.00 49.44      1CGP 751
ATOM    597  CE1 PHE A  69      30.897  49.337  21.601  1.00 50.47      1CGP 752
ATOM    598  CE2 PHE A  69      31.132  51.716  21.439  1.00 50.12      1CGP 753
ATOM    599  CZ  PHE A  69      30.758  50.591  22.152  1.00 50.69      1CGP 754
ATOM    600  H   PHE A  69      34.016  51.938  18.057  1.00  0.00      1CGP 755
ATOM    601  N   ILE A  70      34.278  47.925  16.741  1.00 38.71      1CGP 756
ATOM    602  CA  ILE A  70      34.561  47.213  15.502  1.00 38.87      1CGP 757
ATOM    603  C   ILE A  70      33.372  46.269  15.387  1.00 40.50      1CGP 758
ATOM    604  O   ILE A  70      32.980  45.705  16.411  1.00 39.80      1CGP 759
ATOM    605  CB  ILE A  70      35.789  46.244  15.485  1.00 38.77      1CGP 760
ATOM    606  CG1 ILE A  70      37.114  46.749  16.067  1.00 38.58      1CGP 761
ATOM    607  CG2 ILE A  70      35.990  45.979  14.002  1.00 38.40      1CGP 762
ATOM    608  CD1 ILE A  70      38.256  45.685  16.085  1.00 35.91      1CGP 763
ATOM    609  H   ILE A  70      34.044  47.391  17.535  1.00  0.00      1CGP 764
ATOM    610  N   GLY A  71      32.771  46.060  14.210  1.00 43.50      1CGP 765
ATOM    611  CA  GLY A  71      31.716  45.061  14.033  1.00 45.82      1CGP 766
ATOM    612  C   GLY A  71      30.300  45.572  14.315  1.00 47.76      1CGP 767
ATOM    613  O   GLY A  71      29.347  44.812  14.461  1.00 48.20      1CGP 768
ATOM    614  H   GLY A  71      32.982  46.637  13.443  1.00  0.00      1CGP 769
ATOM    615  N   GLU A  72      30.095  46.894  14.337  1.00 46.57      1CGP 770
ATOM    616  CA  GLU A  72      28.779  47.462  14.615  1.00 44.86      1CGP 771
ATOM    617  C   GLU A  72      27.728  47.110  13.594  1.00 45.05      1CGP 772
ATOM    618  O   GLU A  72      26.620  46.726  13.948  1.00 45.10      1CGP 773
ATOM    619  CB  GLU A  72      28.802  48.982  14.682  1.00 44.31      1CGP 774
ATOM    620  CG  GLU A  72      29.289  49.739  13.450  1.00 43.11      1CGP 775
ATOM    621  CD  GLU A  72      30.782  49.827  13.158  1.00 43.62      1CGP 776
ATOM    622  OE1 GLU A  72      31.627  49.274  13.864  1.00 41.22      1CGP 777
ATOM    623  OE2 GLU A  72      31.098  50.500  12.190  1.00 45.98      1CGP 778
ATOM    624  H   GLU A  72      30.868  47.454  14.165  1.00  0.00      1CGP 779
ATOM    625  N   LEU A  73      28.089  47.142  12.315  1.00 46.35      1CGP 780
ATOM    626  CA  LEU A  73      27.127  47.030  11.234  1.00 48.56      1CGP 781
ATOM    627  C   LEU A  73      26.232  45.801  11.134  1.00 50.64      1CGP 782
ATOM    628  O   LEU A  73      25.325  45.784  10.292  1.00 51.70      1CGP 783
ATOM    629  CB  LEU A  73      27.909  47.252   9.933  1.00 48.48      1CGP 784
ATOM    630  CG  LEU A  73      27.959  48.662   9.287  1.00 49.68      1CGP 785
ATOM    631  CD1 LEU A  73      27.863  49.834  10.256  1.00 48.16      1CGP 786
ATOM    632  CD2 LEU A  73      29.294  48.732   8.598  1.00 49.76      1CGP 787
ATOM    633  H   LEU A  73      29.039  47.232  12.109  1.00  0.00      1CGP 788
ATOM    634  N   GLY A  74      26.406  44.777  11.978  1.00 52.78      1CGP 789
ATOM    635  CA  GLY A  74      25.514  43.628  11.964  1.00 54.09      1CGP 790
ATOM    636  C   GLY A  74      24.456  43.760  13.062  1.00 55.81      1CGP 791
ATOM    637  O   GLY A  74      23.342  43.247  12.936  1.00 56.38      1CGP 792
ATOM    638  H   GLY A  74      27.103  44.785  12.675  1.00  0.00      1CGP 793
ATOM    639  N   LEU A  75      24.749  44.537  14.112  1.00 56.90      1CGP 794
ATOM    640  CA  LEU A  75      23.898  44.719  15.274  1.00 56.30      1CGP 795
ATOM    641  C   LEU A  75      22.486  45.070  14.963  1.00 57.21      1CGP 796
ATOM    642  O   LEU A  75      21.612  44.770  15.753  1.00 58.52      1CGP 797
ATOM    643  CB  LEU A  75      24.464  45.805  16.127  1.00 55.42      1CGP 798
ATOM    644  CG  LEU A  75      23.729  46.293  17.325  1.00 55.42      1CGP 799
ATOM    645  CD1 LEU A  75      23.486  45.213  18.356  1.00 55.95      1CGP 800
ATOM    646  CD2 LEU A  75      24.588  47.380  17.885  1.00 57.64      1CGP 801
ATOM    647  H   LEU A  75      25.578  45.059  14.090  1.00  0.00      1CGP 802
ATOM    648  N   PHE A  76      22.264  45.717  13.844  1.00 58.29      1CGP 803
ATOM    649  CA  PHE A  76      20.921  46.100  13.543  1.00 61.45      1CGP 804
ATOM    650  C   PHE A  76      20.113  45.126  12.732  1.00 66.49      1CGP 805
ATOM    651  O   PHE A  76      18.902  45.080  12.941  1.00 67.45      1CGP 806
ATOM    652  CB  PHE A  76      20.987  47.427  12.876  1.00 59.68      1CGP 807
ATOM    653  CG  PHE A  76      21.600  48.352  13.889  1.00 60.17      1CGP 808
ATOM    654  CD1 PHE A  76      20.959  48.593  15.076  1.00 61.41      1CGP 809
ATOM    655  CD2 PHE A  76      22.830  48.901  13.643  1.00 60.65      1CGP 810
ATOM    656  CE1 PHE A  76      21.564  49.383  16.025  1.00 62.84      1CGP 811
ATOM    657  CE2 PHE A  76      23.419  49.700  14.599  1.00 61.33      1CGP 812
ATOM    658  CZ  PHE A  76      22.795  49.943  15.794  1.00 62.02      1CGP 813
ATOM    659  H   PHE A  76      23.010  45.922  13.243  1.00  0.00      1CGP 814
ATOM    660  N   GLU A  77      20.668  44.313  11.824  1.00 72.65      1CGP 815
ATOM    661  CA  GLU A  77      19.790  43.426  11.060  1.00 77.19      1CGP 816
ATOM    662  C   GLU A  77      20.303  41.986  11.105  1.00 77.82      1CGP 817
ATOM    663  O   GLU A  77      21.455  41.645  10.797  1.00 78.66      1CGP 818
ATOM    664  CB  GLU A  77      19.666  43.885   9.588  1.00 79.49      1CGP 819
ATOM    665  CG  GLU A  77      18.352  43.424   8.902  1.00 83.80      1CGP 820
ATOM    666  CD  GLU A  77      18.101  41.908   8.774  1.00 86.16      1CGP 821
ATOM    667  OE1 GLU A  77      18.802  41.261   7.989  1.00 87.78      1CGP 822
ATOM    668  OE2 GLU A  77      17.221  41.372   9.465  1.00 86.44      1CGP 823
ATOM    669  H   GLU A  77      21.622  44.097  11.890  1.00  0.00      1CGP 824
ATOM    670  N   GLU A  78      19.331  41.163  11.488  1.00 77.21      1CGP 825
ATOM    671  CA  GLU A  78      19.500  39.746  11.680  1.00 77.11      1CGP 826
ATOM    672  C   GLU A  78      20.054  39.023  10.463  1.00 75.80      1CGP 827
ATOM    673  O   GLU A  78      19.497  39.083   9.371  1.00 73.61      1CGP 828
ATOM    674  CB  GLU A  78      18.139  39.155  12.077  1.00 79.31      1CGP 829
ATOM    675  CG  GLU A  78      18.162  38.101  13.204  1.00 81.55      1CGP 830
ATOM    676  CD  GLU A  78      18.554  38.607  14.604  1.00 82.43      1CGP 831
ATOM    677  OE1 GLU A  78      19.761  38.668  14.900  1.00 82.48      1CGP 832
ATOM    678  OE2 GLU A  78      17.646  38.915  15.395  1.00 82.21      1CGP 833
ATOM    679  H   GLU A  78      18.446  41.551  11.633  1.00  0.00      1CGP 834
ATOM    680  N   GLY A  79      21.222  38.420  10.668  1.00 75.66      1CGP 835
ATOM    681  CA  GLY A  79      21.801  37.515   9.690  1.00 74.59      1CGP 836
ATOM    682  C   GLY A  79      22.694  38.121   8.623  1.00 73.59      1CGP 837
ATOM    683  O   GLY A  79      22.696  37.673   7.474  1.00 73.03      1CGP 838
ATOM    684  H   GLY A  79      21.739  38.647  11.466  1.00  0.00      1CGP 839
ATOM    685  N   GLN A  80      23.524  39.101   8.963  1.00 72.38      1CGP 840
ATOM    686  CA  GLN A  80      24.353  39.711   7.944  1.00 69.45      1CGP 841
ATOM    687  C   GLN A  80      25.797  39.250   8.024  1.00 69.04      1CGP 842
ATOM    688  O   GLN A  80      26.308  38.808   9.058  1.00 69.27      1CGP 843
ATOM    689  CB  GLN A  80      24.266  41.214   8.090  1.00 67.34      1CGP 844
ATOM    690  CG  GLN A  80      22.838  41.689   7.984  1.00 64.96      1CGP 845
ATOM    691  CD  GLN A  80      22.794  43.179   7.845  1.00 64.72      1CGP 846
ATOM    692  OE1 GLN A  80      22.811  43.660   6.722  1.00 65.49      1CGP 847
ATOM    693  NE2 GLN A  80      22.753  43.967   8.908  1.00 63.83      1CGP 848
ATOM    694  H   GLN A  80      23.585  39.409   9.885  1.00  0.00      1CGP 849
ATOM    695 1HE2 GLN A  80      22.702  43.540   9.788  1.00  0.00      1CGP 850
ATOM    696 2HE2 GLN A  80      22.818  44.931   8.752  1.00  0.00      1CGP 851
ATOM    697  N   GLU A  81      26.457  39.326   6.883  1.00 67.84      1CGP 852
ATOM    698  CA  GLU A  81      27.851  38.981   6.802  1.00 66.25      1CGP 853
ATOM    699  C   GLU A  81      28.649  40.206   7.225  1.00 62.78      1CGP 854
ATOM    700  O   GLU A  81      28.187  41.353   7.171  1.00 63.03      1CGP 855
ATOM    701  CB  GLU A  81      28.184  38.589   5.366  1.00 70.77      1CGP 856
ATOM    702  CG  GLU A  81      27.460  37.298   4.920  1.00 75.18      1CGP 857
ATOM    703  CD  GLU A  81      27.663  36.825   3.467  1.00 76.88      1CGP 858
ATOM    704  OE1 GLU A  81      28.075  37.623   2.613  1.00 76.67      1CGP 859
ATOM    705  OE2 GLU A  81      27.388  35.641   3.198  1.00 77.86      1CGP 860
ATOM    706  H   GLU A  81      26.034  39.730   6.105  1.00  0.00      1CGP 861
ATOM    707  N   ARG A  82      29.864  39.970   7.687  1.00 58.59      1CGP 862
ATOM    708  CA  ARG A  82      30.799  41.024   8.042  1.00 54.07      1CGP 863
ATOM    709  C   ARG A  82      31.226  41.683   6.727  1.00 51.78      1CGP 864
ATOM    710  O   ARG A  82      31.565  40.979   5.769  1.00 50.29      1CGP 865
ATOM    711  CB  ARG A  82      32.001  40.422   8.758  1.00 52.07      1CGP 866
ATOM    712  CG  ARG A  82      31.648  39.502   9.924  1.00 50.38      1CGP 867
ATOM    713  CD  ARG A  82      32.207  39.871  11.279  1.00 48.93      1CGP 868
ATOM    714  NE  ARG A  82      31.462  40.962  11.858  1.00 48.18      1CGP 869
ATOM    715  CZ  ARG A  82      31.082  40.950  13.132  1.00 48.25      1CGP 870
ATOM    716  NH1 ARG A  82      31.392  39.965  13.980  1.00 48.74      1CGP 871
ATOM    717  NH2 ARG A  82      30.370  41.980  13.555  1.00 48.44      1CGP 872
ATOM    718  H   ARG A  82      30.079  39.036   7.841  1.00  0.00      1CGP 873
ATOM    719  HE  ARG A  82      31.231  41.737  11.305  1.00  0.00      1CGP 874
ATOM    720 1HH1 ARG A  82      31.959  39.200  13.676  1.00  0.00      1CGP 875
ATOM    721 2HH1 ARG A  82      31.114  40.041  14.936  1.00  0.00      1CGP 876
ATOM    722 1HH2 ARG A  82      30.165  42.710  12.904  1.00  0.00      1CGP 877
ATOM    723 2HH2 ARG A  82      30.095  42.034  14.513  1.00  0.00      1CGP 878
ATOM    724  N   SER A  83      31.145  43.018   6.697  1.00 48.78      1CGP 879
ATOM    725  CA  SER A  83      31.409  43.861   5.544  1.00 44.46      1CGP 880
ATOM    726  C   SER A  83      32.828  44.081   5.065  1.00 42.61      1CGP 881
ATOM    727  O   SER A  83      33.040  44.404   3.892  1.00 42.62      1CGP 882
ATOM    728  CB  SER A  83      30.815  45.209   5.799  1.00 44.46      1CGP 883
ATOM    729  OG  SER A  83      31.324  45.718   7.029  1.00 44.80      1CGP 884
ATOM    730  H   SER A  83      30.814  43.463   7.500  1.00  0.00      1CGP 885
ATOM    731  HG  SER A  83      30.739  45.397   7.740  1.00  0.00      1CGP 886
ATOM    732  N   ALA A  84      33.825  43.893   5.907  1.00 38.57      1CGP 887
ATOM    733  CA  ALA A  84      35.187  44.144   5.500  1.00 36.31      1CGP 888
ATOM    734  C   ALA A  84      36.100  43.285   6.344  1.00 35.52      1CGP 889
ATOM    735  O   ALA A  84      35.604  42.554   7.192  1.00 33.91      1CGP 890
ATOM    736  CB  ALA A  84      35.473  45.589   5.734  1.00 36.71      1CGP 891
ATOM    737  H   ALA A  84      33.684  43.524   6.806  1.00  0.00      1CGP 892
ATOM    738  N   TRP A  85      37.395  43.234   6.095  1.00 37.20      1CGP 893
ATOM    739  CA  TRP A  85      38.343  42.521   6.939  1.00 40.10      1CGP 894
ATOM    740  C   TRP A  85      38.876  43.546   7.909  1.00 38.84      1CGP 895
ATOM    741  O   TRP A  85      39.076  44.702   7.561  1.00 40.62      1CGP 896
ATOM    742  CB  TRP A  85      39.587  41.968   6.219  1.00 42.89      1CGP 897
ATOM    743  CG  TRP A  85      39.408  40.667   5.469  1.00 46.69      1CGP 898
ATOM    744  CD1 TRP A  85      39.893  39.461   5.918  1.00 48.56      1CGP 899
ATOM    745  CD2 TRP A  85      38.734  40.558   4.308  1.00 50.67      1CGP 900
ATOM    746  NE1 TRP A  85      39.510  38.578   5.028  1.00 49.09      1CGP 901
ATOM    747  CE2 TRP A  85      38.812  39.205   4.063  1.00 52.20      1CGP 902
ATOM    748  CE3 TRP A  85      38.080  41.428   3.469  1.00 55.80      1CGP 903
ATOM    749  CZ2 TRP A  85      38.209  38.704   2.935  1.00 56.59      1CGP 904
ATOM    750  CZ3 TRP A  85      37.482  40.921   2.332  1.00 57.59      1CGP 905
ATOM    751  CH2 TRP A  85      37.545  39.566   2.072  1.00 57.79      1CGP 906
ATOM    752  H   TRP A  85      37.760  43.775   5.371  1.00  0.00      1CGP 907
ATOM    753  HE1 TRP A  85      39.887  37.680   4.935  1.00  0.00      1CGP 908
ATOM    754  N   VAL A  86      39.163  43.141   9.117  1.00 37.34      1CGP 909
ATOM    755  CA  VAL A  86      39.668  44.037  10.116  1.00 34.98      1CGP 910
ATOM    756  C   VAL A  86      40.920  43.268  10.492  1.00 35.95      1CGP 911
ATOM    757  O   VAL A  86      40.800  42.144  10.988  1.00 36.05      1CGP 912
ATOM    758  CB  VAL A  86      38.566  44.098  11.185  1.00 33.45      1CGP 913
ATOM    759  CG1 VAL A  86      39.037  44.877  12.359  1.00 34.36      1CGP 914
ATOM    760  CG2 VAL A  86      37.351  44.808  10.654  1.00 32.21      1CGP 915
ATOM    761  H   VAL A  86      39.121  42.182   9.314  1.00  0.00      1CGP 916
ATOM    762  N   ARG A  87      42.115  43.733  10.189  1.00 38.34      1CGP 917
ATOM    763  CA  ARG A  87      43.306  43.019  10.628  1.00 41.47      1CGP 918
ATOM    764  C   ARG A  87      44.031  43.914  11.629  1.00 42.07      1CGP 919
ATOM    765  O   ARG A  87      44.039  45.143  11.493  1.00 42.94      1CGP 920
ATOM    766  CB  ARG A  87      44.172  42.661   9.389  1.00 45.29      1CGP 921
ATOM    767  CG  ARG A  87      45.606  43.197   9.163  1.00 52.06      1CGP 922
ATOM    768  CD  ARG A  87      46.479  42.533   8.068  1.00 56.26      1CGP 923
ATOM    769  NE  ARG A  87      45.960  42.589   6.701  1.00 61.97      1CGP 924
ATOM    770  CZ  ARG A  87      45.082  41.673   6.205  1.00 65.29      1CGP 925
ATOM    771  NH1 ARG A  87      44.569  40.672   6.956  1.00 65.20      1CGP 926
ATOM    772  NH2 ARG A  87      44.672  41.749   4.923  1.00 65.69      1CGP 927
ATOM    773  H   ARG A  87      42.177  44.603   9.736  1.00  0.00      1CGP 928
ATOM    774  HE  ARG A  87      46.249  43.325   6.121  1.00  0.00      1CGP 929
ATOM    775 1HH1 ARG A  87      44.834  40.563   7.913  1.00  0.00      1CGP 930
ATOM    776 2HH1 ARG A  87      43.917  40.035   6.549  1.00  0.00      1CGP 931
ATOM    777 1HH2 ARG A  87      44.997  42.476   4.319  1.00  0.00      1CGP 932
ATOM    778 2HH2 ARG A  87      44.025  41.074   4.572  1.00  0.00      1CGP 933
ATOM    779  N   ALA A  88      44.587  43.355  12.700  1.00 42.63      1CGP 934
ATOM    780  CA  ALA A  88      45.254  44.096  13.759  1.00 41.73      1CGP 935
ATOM    781  C   ALA A  88      46.562  44.686  13.286  1.00 41.85      1CGP 936
ATOM    782  O   ALA A  88      47.489  43.959  12.948  1.00 40.26      1CGP 937
ATOM    783  CB  ALA A  88      45.538  43.167  14.928  1.00 40.98      1CGP 938
ATOM    784  H   ALA A  88      44.605  42.382  12.745  1.00  0.00      1CGP 939
ATOM    785  N   LYS A  89      46.686  46.001  13.226  1.00 44.40      1CGP 940
ATOM    786  CA  LYS A  89      47.933  46.623  12.815  1.00 47.33      1CGP 941
ATOM    787  C   LYS A  89      48.960  46.485  13.908  1.00 48.26      1CGP 942
ATOM    788  O   LYS A  89      50.159  46.630  13.679  1.00 49.07      1CGP 943
ATOM    789  CB  LYS A  89      47.826  48.108  12.585  1.00 49.80      1CGP 944
ATOM    790  CG  LYS A  89      47.482  48.604  11.196  1.00 53.56      1CGP 945
ATOM    791  CD  LYS A  89      47.902  50.066  11.056  1.00 55.79      1CGP 946
ATOM    792  CE  LYS A  89      47.123  50.915  12.067  1.00 59.06      1CGP 947
ATOM    793  NZ  LYS A  89      47.600  52.286  12.071  1.00 61.96      1CGP 948
ATOM    794  H   LYS A  89      45.956  46.555  13.554  1.00  0.00      1CGP 949
ATOM    795 1HZ  LYS A  89      47.489  52.685  11.117  1.00  0.00      1CGP 950
ATOM    796 2HZ  LYS A  89      48.609  52.282  12.326  1.00  0.00      1CGP 951
ATOM    797 3HZ  LYS A  89      47.066  52.850  12.761  1.00  0.00      1CGP 952
ATOM    798  N   THR A  90      48.487  46.272  15.126  1.00 48.67      1CGP 953
ATOM    799  CA  THR A  90      49.334  46.227  16.299  1.00 49.10      1CGP 954
ATOM    800  C   THR A  90      48.720  45.253  17.271  1.00 48.93      1CGP 955
ATOM    801  O   THR A  90      47.753  44.566  16.946  1.00 49.12      1CGP 956
ATOM    802  CB  THR A  90      49.441  47.629  16.953  1.00 49.32      1CGP 957
ATOM    803  OG1 THR A  90      48.199  48.301  16.731  1.00 51.18      1CGP 958
ATOM    804  CG2 THR A  90      50.641  48.407  16.437  1.00 49.21      1CGP 959
ATOM    805  H   THR A  90      47.546  46.036  15.266  1.00  0.00      1CGP 960
ATOM    806  HG1 THR A  90      47.928  48.107  15.825  1.00  0.00      1CGP 961
ATOM    807  N   ALA A  91      49.291  45.196  18.458  1.00 49.09      1CGP 962
ATOM    808  CA  ALA A  91      48.776  44.348  19.492  1.00 49.79      1CGP 963
ATOM    809  C   ALA A  91      47.491  44.983  19.982  1.00 50.03      1CGP 964
ATOM    810  O   ALA A  91      47.518  46.099  20.496  1.00 51.16      1CGP 965
ATOM    811  CB  ALA A  91      49.787  44.302  20.597  1.00 51.70      1CGP 966
ATOM    812  H   ALA A  91      50.017  45.804  18.686  1.00  0.00      1CGP 967
ATOM    813  N   CYS A  92      46.372  44.316  19.857  1.00 50.85      1CGP 968
ATOM    814  CA  CYS A  92      45.120  44.900  20.272  1.00 53.21      1CGP 969
ATOM    815  C   CYS A  92      44.483  44.192  21.449  1.00 54.51      1CGP 970
ATOM    816  O   CYS A  92      44.402  42.961  21.495  1.00 54.95      1CGP 971
ATOM    817  CB  CYS A  92      44.132  44.887  19.127  1.00 53.03      1CGP 972
ATOM    818  SG  CYS A  92      44.557  45.971  17.753  1.00 54.83      1CGP 973
ATOM    819  H   CYS A  92      46.426  43.398  19.522  1.00  0.00      1CGP 974
ATOM    820  N   GLU A  93      44.002  44.953  22.411  1.00 55.32      1CGP 975
ATOM    821  CA  GLU A  93      43.288  44.368  23.517  1.00 55.08      1CGP 976
ATOM    822  C   GLU A  93      41.899  44.690  23.031  1.00 52.34      1CGP 977
ATOM    823  O   GLU A  93      41.577  45.875  22.957  1.00 51.16      1CGP 978
ATOM    824  CB  GLU A  93      43.677  45.113  24.775  1.00 60.50      1CGP 979
ATOM    825  CG  GLU A  93      44.240  44.136  25.806  1.00 66.87      1CGP 980
ATOM    826  CD  GLU A  93      45.273  44.702  26.790  1.00 70.69      1CGP 981
ATOM    827  OE1 GLU A  93      46.416  44.959  26.371  1.00 72.35      1CGP 982
ATOM    828  OE2 GLU A  93      44.929  44.862  27.971  1.00 71.89      1CGP 983
ATOM    829  H   GLU A  93      43.991  45.921  22.268  1.00  0.00      1CGP 984
ATOM    830  N   VAL A  94      41.111  43.709  22.624  1.00 50.32      1CGP 985
ATOM    831  CA  VAL A  94      39.795  43.928  22.044  1.00 50.17      1CGP 986
ATOM    832  C   VAL A  94      38.719  43.281  22.903  1.00 48.98      1CGP 987
ATOM    833  O   VAL A  94      38.834  42.114  23.274  1.00 48.26      1CGP 988
ATOM    834  CB  VAL A  94      39.718  43.326  20.616  1.00 51.42      1CGP 989
ATOM    835  CG1 VAL A  94      38.375  43.662  19.986  1.00 51.45      1CGP 990
ATOM    836  CG2 VAL A  94      40.817  43.876  19.733  1.00 51.73      1CGP 991
ATOM    837  H   VAL A  94      41.390  42.790  22.815  1.00  0.00      1CGP 992
ATOM    838  N   ALA A  95      37.691  44.025  23.277  1.00 49.27      1CGP 993
ATOM    839  CA  ALA A  95      36.580  43.524  24.069  1.00 50.84      1CGP 994
ATOM    840  C   ALA A  95      35.593  42.841  23.135  1.00 53.56      1CGP 995
ATOM    841  O   ALA A  95      35.510  43.310  21.993  1.00 54.83      1CGP 996
ATOM    842  CB  ALA A  95      35.899  44.685  24.752  1.00 48.14      1CGP 997
ATOM    843  H   ALA A  95      37.670  44.948  22.974  1.00  0.00      1CGP 998
ATOM    844  N   GLU A  96      34.876  41.780  23.565  1.00 55.97      1CGP 999
ATOM    845  CA  GLU A  96      33.872  41.095  22.745  1.00 58.45      1CGP1000
ATOM    846  C   GLU A  96      32.523  40.881  23.422  1.00 59.11      1CGP1001
ATOM    847  O   GLU A  96      32.563  40.242  24.491  1.00 60.53      1CGP1002
ATOM    848  CB  GLU A  96      34.247  39.711  22.378  1.00 61.07      1CGP1003
ATOM    849  CG  GLU A  96      35.546  39.381  21.725  1.00 67.12      1CGP1004
ATOM    850  CD  GLU A  96      35.403  37.931  21.299  1.00 70.38      1CGP1005
ATOM    851  OE1 GLU A  96      35.713  37.054  22.113  1.00 71.33      1CGP1006
ATOM    852  OE2 GLU A  96      34.933  37.689  20.175  1.00 72.14      1CGP1007
ATOM    853  H   GLU A  96      35.147  41.364  24.406  1.00  0.00      1CGP1008
ATOM    854  N   ILE A  97      31.362  41.251  22.841  1.00 59.19      1CGP1009
ATOM    855  CA  ILE A  97      30.015  41.068  23.433  1.00 59.08      1CGP1010
ATOM    856  C   ILE A  97      29.203  40.319  22.403  1.00 59.61      1CGP1011
ATOM    857  O   ILE A  97      29.370  40.545  21.200  1.00 60.17      1CGP1012
ATOM    858  CB  ILE A  97      29.086  42.302  23.644  1.00 58.73      1CGP1013
ATOM    859  CG1 ILE A  97      29.853  43.467  24.122  1.00 61.17      1CGP1014
ATOM    860  CG2 ILE A  97      28.055  42.045  24.693  1.00 56.46      1CGP1015
ATOM    861  CD1 ILE A  97      30.241  44.304  22.887  1.00 64.60      1CGP1016
ATOM    862  H   ILE A  97      31.427  41.619  21.930  1.00  0.00      1CGP1017
ATOM    863  N   SER A  98      28.282  39.481  22.871  1.00 60.56      1CGP1018
ATOM    864  CA  SER A  98      27.332  38.789  22.009  1.00 60.56      1CGP1019
ATOM    865  C   SER A  98      26.380  39.859  21.494  1.00 59.45      1CGP1020
ATOM    866  O   SER A  98      25.963  40.730  22.274  1.00 59.91      1CGP1021
ATOM    867  CB  SER A  98      26.525  37.744  22.809  1.00 61.59      1CGP1022
ATOM    868  OG  SER A  98      26.903  37.628  24.194  1.00 62.97      1CGP1023
ATOM    869  H   SER A  98      28.182  39.348  23.835  1.00  0.00      1CGP1024
ATOM    870  HG  SER A  98      26.407  36.917  24.619  1.00  0.00      1CGP1025
ATOM    871  N   TYR A  99      25.981  39.832  20.228  1.00 57.95      1CGP1026
ATOM    872  CA  TYR A  99      25.030  40.821  19.727  1.00 57.58      1CGP1027
ATOM    873  C   TYR A  99      23.760  40.859  20.581  1.00 59.60      1CGP1028
ATOM    874  O   TYR A  99      23.402  41.863  21.202  1.00 58.14      1CGP1029
ATOM    875  CB  TYR A  99      24.681  40.501  18.265  1.00 53.56      1CGP1030
ATOM    876  CG  TYR A  99      25.552  41.157  17.182  1.00 49.36      1CGP1031
ATOM    877  CD1 TYR A  99      26.580  42.062  17.453  1.00 47.44      1CGP1032
ATOM    878  CD2 TYR A  99      25.265  40.830  15.880  1.00 46.71      1CGP1033
ATOM    879  CE1 TYR A  99      27.301  42.638  16.423  1.00 44.98      1CGP1034
ATOM    880  CE2 TYR A  99      25.985  41.395  14.860  1.00 44.21      1CGP1035
ATOM    881  CZ  TYR A  99      26.985  42.292  15.129  1.00 43.64      1CGP1036
ATOM    882  OH  TYR A  99      27.621  42.871  14.057  1.00 41.19      1CGP1037
ATOM    883  H   TYR A  99      26.425  39.207  19.610  1.00  0.00      1CGP1038
ATOM    884  HH  TYR A  99      27.828  42.225  13.380  1.00  0.00      1CGP1039
ATOM    885  N   LYS A 100      23.196  39.667  20.768  1.00 63.60      1CGP1040
ATOM    886  CA  LYS A 100      21.984  39.447  21.550  1.00 66.77      1CGP1041
ATOM    887  C   LYS A 100      22.077  40.035  22.943  1.00 67.31      1CGP1042
ATOM    888  O   LYS A 100      21.107  40.479  23.559  1.00 68.14      1CGP1043
ATOM    889  CB  LYS A 100      21.701  37.954  21.683  1.00 68.37      1CGP1044
ATOM    890  CG  LYS A 100      21.264  37.195  20.406  1.00 72.67      1CGP1045
ATOM    891  CD  LYS A 100      22.277  37.009  19.232  1.00 74.59      1CGP1046
ATOM    892  CE  LYS A 100      23.532  36.157  19.540  1.00 75.93      1CGP1047
ATOM    893  NZ  LYS A 100      23.209  34.769  19.855  1.00 76.32      1CGP1048
ATOM    894  H   LYS A 100      23.636  38.913  20.339  1.00  0.00      1CGP1049
ATOM    895 1HZ  LYS A 100      22.761  34.314  19.035  1.00  0.00      1CGP1050
ATOM    896 2HZ  LYS A 100      22.547  34.746  20.657  1.00  0.00      1CGP1051
ATOM    897 3HZ  LYS A 100      24.073  34.251  20.112  1.00  0.00      1CGP1052
ATOM    898  N   LYS A 101      23.287  40.080  23.458  1.00 67.82      1CGP1053
ATOM    899  CA  LYS A 101      23.441  40.572  24.787  1.00 68.92      1CGP1054
ATOM    900  C   LYS A 101      23.580  42.072  24.694  1.00 67.51      1CGP1055
ATOM    901  O   LYS A 101      22.982  42.767  25.520  1.00 66.26      1CGP1056
ATOM    902  CB  LYS A 101      24.640  39.854  25.344  1.00 72.64      1CGP1057
ATOM    903  CG  LYS A 101      24.553  39.474  26.837  1.00 76.47      1CGP1058
ATOM    904  CD  LYS A 101      24.891  40.610  27.804  1.00 79.00      1CGP1059
ATOM    905  CE  LYS A 101      26.221  41.178  27.324  1.00 81.52      1CGP1060
ATOM    906  NZ  LYS A 101      26.891  42.029  28.264  1.00 82.94      1CGP1061
ATOM    907  H   LYS A 101      24.081  39.910  22.920  1.00  0.00      1CGP1062
ATOM    908 1HZ  LYS A 101      27.040  41.443  29.108  1.00  0.00      1CGP1063
ATOM    909 2HZ  LYS A 101      26.312  42.848  28.530  1.00  0.00      1CGP1064
ATOM    910 3HZ  LYS A 101      27.811  42.335  27.888  1.00  0.00      1CGP1065
ATOM    911  N   PHE A 102      24.301  42.617  23.709  1.00 67.30      1CGP1066
ATOM    912  CA  PHE A 102      24.427  44.068  23.577  1.00 67.71      1CGP1067
ATOM    913  C   PHE A 102      23.039  44.695  23.418  1.00 69.05      1CGP1068
ATOM    914  O   PHE A 102      22.731  45.733  24.026  1.00 69.08      1CGP1069
ATOM    915  CB  PHE A 102      25.315  44.429  22.372  1.00 64.28      1CGP1070
ATOM    916  CG  PHE A 102      25.760  45.892  22.338  1.00 61.35      1CGP1071
ATOM    917  CD1 PHE A 102      26.602  46.394  23.317  1.00 61.09      1CGP1072
ATOM    918  CD2 PHE A 102      25.316  46.721  21.329  1.00 59.19      1CGP1073
ATOM    919  CE1 PHE A 102      26.994  47.716  23.280  1.00 60.60      1CGP1074
ATOM    920  CE2 PHE A 102      25.716  48.039  21.306  1.00 58.57      1CGP1075
ATOM    921  CZ  PHE A 102      26.555  48.544  22.276  1.00 59.69      1CGP1076
ATOM    922  H   PHE A 102      24.828  42.031  23.132  1.00  0.00      1CGP1077
ATOM    923  N   ARG A 103      22.166  44.004  22.671  1.00 69.44      1CGP1078
ATOM    924  CA  ARG A 103      20.783  44.410  22.531  1.00 71.28      1CGP1079
ATOM    925  C   ARG A 103      20.212  44.721  23.907  1.00 72.70      1CGP1080
ATOM    926  O   ARG A 103      19.666  45.802  24.152  1.00 73.54      1CGP1081
ATOM    927  CB  ARG A 103      19.964  43.302  21.899  1.00 72.57      1CGP1082
ATOM    928  CG  ARG A 103      19.613  43.585  20.449  1.00 75.50      1CGP1083
ATOM    929  CD  ARG A 103      20.706  43.180  19.468  1.00 77.72      1CGP1084
ATOM    930  NE  ARG A 103      20.665  41.758  19.143  1.00 80.15      1CGP1085
ATOM    931  CZ  ARG A 103      21.089  41.272  17.960  1.00 81.97      1CGP1086
ATOM    932  NH1 ARG A 103      21.619  42.036  16.990  1.00 82.54      1CGP1087
ATOM    933  NH2 ARG A 103      21.003  39.962  17.739  1.00 83.85      1CGP1088
ATOM    934  H   ARG A 103      22.518  43.248  22.161  1.00  0.00      1CGP1089
ATOM    935  HE  ARG A 103      20.327  41.129  19.814  1.00  0.00      1CGP1090
ATOM    936 1HH1 ARG A 103      21.694  43.026  17.108  1.00  0.00      1CGP1091
ATOM    937 2HH1 ARG A 103      21.906  41.617  16.129  1.00  0.00      1CGP1092
ATOM    938 1HH2 ARG A 103      20.638  39.361  18.451  1.00  0.00      1CGP1093
ATOM    939 2HH2 ARG A 103      21.277  39.583  16.856  1.00  0.00      1CGP1094
ATOM    940  N   GLN A 104      20.488  43.818  24.852  1.00 74.61      1CGP1095
ATOM    941  CA  GLN A 104      20.026  43.966  26.217  1.00 76.07      1CGP1096
ATOM    942  C   GLN A 104      20.617  45.185  26.875  1.00 74.72      1CGP1097
ATOM    943  O   GLN A 104      19.893  45.982  27.472  1.00 75.53      1CGP1098
ATOM    944  CB  GLN A 104      20.378  42.728  27.037  1.00 79.34      1CGP1099
ATOM    945  CG  GLN A 104      19.480  41.540  26.669  1.00 83.07      1CGP1100
ATOM    946  CD  GLN A 104      19.912  40.190  27.234  1.00 84.06      1CGP1101
ATOM    947  OE1 GLN A 104      19.778  39.885  28.423  1.00 85.01      1CGP1102
ATOM    948  NE2 GLN A 104      20.451  39.342  26.366  1.00 84.55      1CGP1103
ATOM    949  H   GLN A 104      21.024  43.036  24.613  1.00  0.00      1CGP1104
ATOM    950 1HE2 GLN A 104      20.536  39.630  25.431  1.00  0.00      1CGP1105
ATOM    951 2HE2 GLN A 104      20.725  38.472  26.712  1.00  0.00      1CGP1106
ATOM    952  N   LEU A 105      21.908  45.399  26.738  1.00 73.07      1CGP1107
ATOM    953  CA  LEU A 105      22.482  46.560  27.371  1.00 73.37      1CGP1108
ATOM    954  C   LEU A 105      21.879  47.851  26.874  1.00 73.46      1CGP1109
ATOM    955  O   LEU A 105      21.748  48.757  27.690  1.00 72.60      1CGP1110
ATOM    956  CB  LEU A 105      23.977  46.592  27.154  1.00 74.60      1CGP1111
ATOM    957  CG  LEU A 105      24.808  45.922  28.234  1.00 75.47      1CGP1112
ATOM    958  CD1 LEU A 105      24.625  44.427  28.123  1.00 75.39      1CGP1113
ATOM    959  CD2 LEU A 105      26.273  46.312  28.091  1.00 75.75      1CGP1114
ATOM    960  H   LEU A 105      22.431  44.738  26.237  1.00  0.00      1CGP1115
ATOM    961  N   ILE A 106      21.446  47.956  25.607  1.00 75.04      1CGP1116
ATOM    962  CA  ILE A 106      20.813  49.183  25.088  1.00 77.10      1CGP1117
ATOM    963  C   ILE A 106      19.530  49.546  25.852  1.00 78.41      1CGP1118
ATOM    964  O   ILE A 106      19.365  50.696  26.292  1.00 77.77      1CGP1119
ATOM    965  CB  ILE A 106      20.527  49.016  23.553  1.00 76.37      1CGP1120
ATOM    966  CG1 ILE A 106      21.854  48.982  22.789  1.00 75.86      1CGP1121
ATOM    967  CG2 ILE A 106      19.647  50.160  23.035  1.00 76.25      1CGP1122
ATOM    968  CD1 ILE A 106      21.725  48.616  21.301  1.00 75.24      1CGP1123
ATOM    969  H   ILE A 106      21.690  47.218  25.005  1.00  0.00      1CGP1124
ATOM    970  N   GLN A 107      18.654  48.543  26.033  1.00 78.80      1CGP1125
ATOM    971  CA  GLN A 107      17.409  48.682  26.794  1.00 78.60      1CGP1126
ATOM    972  C   GLN A 107      17.713  49.137  28.215  1.00 77.36      1CGP1127
ATOM    973  O   GLN A 107      16.969  49.894  28.825  1.00 77.35      1CGP1128
ATOM    974  CB  GLN A 107      16.663  47.357  26.899  1.00 80.12      1CGP1129
ATOM    975  CG  GLN A 107      16.371  46.639  25.581  1.00 83.27      1CGP1130
ATOM    976  CD  GLN A 107      15.207  47.184  24.763  1.00 85.09      1CGP1131
ATOM    977  OE1 GLN A 107      15.134  48.362  24.409  1.00 87.20      1CGP1132
ATOM    978  NE2 GLN A 107      14.242  46.346  24.408  1.00 85.08      1CGP1133
ATOM    979  H   GLN A 107      18.881  47.687  25.605  1.00  0.00      1CGP1134
ATOM    980 1HE2 GLN A 107      14.310  45.402  24.646  1.00  0.00      1CGP1135
ATOM    981 2HE2 GLN A 107      13.496  46.748  23.918  1.00  0.00      1CGP1136
ATOM    982  N   VAL A 108      18.800  48.616  28.761  1.00 76.29      1CGP1137
ATOM    983  CA  VAL A 108      19.263  48.979  30.081  1.00 75.75      1CGP1138
ATOM    984  C   VAL A 108      19.895  50.384  30.100  1.00 74.97      1CGP1139
ATOM    985  O   VAL A 108      19.791  51.078  31.118  1.00 74.73      1CGP1140
ATOM    986  CB  VAL A 108      20.221  47.831  30.495  1.00 77.23      1CGP1141
ATOM    987  CG1 VAL A 108      20.792  48.054  31.886  1.00 78.35      1CGP1142
ATOM    988  CG2 VAL A 108      19.436  46.519  30.532  1.00 77.58      1CGP1143
ATOM    989  H   VAL A 108      19.268  47.912  28.270  1.00  0.00      1CGP1144
ATOM    990  N   ASN A 109      20.616  50.864  29.081  1.00 73.39      1CGP1145
ATOM    991  CA  ASN A 109      21.061  52.253  28.997  1.00 72.16      1CGP1146
ATOM    992  C   ASN A 109      21.388  52.639  27.562  1.00 74.11      1CGP1147
ATOM    993  O   ASN A 109      22.464  52.333  27.035  1.00 76.07      1CGP1148
ATOM    994  CB  ASN A 109      22.344  52.616  29.786  1.00 68.22      1CGP1149
ATOM    995  CG  ASN A 109      22.731  54.088  29.570  1.00 65.40      1CGP1150
ATOM    996  OD1 ASN A 109      23.892  54.480  29.611  1.00 63.78      1CGP1151
ATOM    997  ND2 ASN A 109      21.834  55.030  29.291  1.00 64.16      1CGP1152
ATOM    998  H   ASN A 109      20.914  50.231  28.405  1.00  0.00      1CGP1153
ATOM    999 1HD2 ASN A 109      20.883  54.800  29.222  1.00  0.00      1CGP1154
ATOM   1000 2HD2 ASN A 109      22.175  55.950  29.249  1.00  0.00      1CGP1155
ATOM   1001  N   PRO A 110      20.543  53.474  26.945  1.00 75.00      1CGP1156
ATOM   1002  CA  PRO A 110      20.792  54.072  25.636  1.00 74.60      1CGP1157
ATOM   1003  C   PRO A 110      22.108  54.805  25.400  1.00 73.47      1CGP1158
ATOM   1004  O   PRO A 110      22.531  54.843  24.246  1.00 72.94      1CGP1159
ATOM   1005  CB  PRO A 110      19.590  54.966  25.422  1.00 75.09      1CGP1160
ATOM   1006  CG  PRO A 110      18.505  54.136  26.059  1.00 75.18      1CGP1161
ATOM   1007  CD  PRO A 110      19.175  53.739  27.369  1.00 74.81      1CGP1162
ATOM   1008  N   ASP A 111      22.853  55.336  26.381  1.00 73.52      1CGP1163
ATOM   1009  CA  ASP A 111      24.071  56.076  26.068  1.00 74.25      1CGP1164
ATOM   1010  C   ASP A 111      25.134  55.227  25.355  1.00 73.10      1CGP1165
ATOM   1011  O   ASP A 111      25.881  55.802  24.545  1.00 72.69      1CGP1166
ATOM   1012  CB  ASP A 111      24.670  56.711  27.355  1.00 76.30      1CGP1167
ATOM   1013  CG  ASP A 111      25.819  57.729  27.148  1.00 77.88      1CGP1168
ATOM   1014  OD1 ASP A 111      25.801  58.524  26.193  1.00 76.97      1CGP1169
ATOM   1015  OD2 ASP A 111      26.750  57.718  27.962  1.00 79.41      1CGP1170
ATOM   1016  H   ASP A 111      22.611  55.184  27.311  1.00  0.00      1CGP1171
ATOM   1017  N   ILE A 112      25.232  53.890  25.507  1.00 70.06      1CGP1172
ATOM   1018  CA  ILE A 112      26.205  53.208  24.661  1.00 66.85      1CGP1173
ATOM   1019  C   ILE A 112      25.620  53.223  23.263  1.00 65.97      1CGP1174
ATOM   1020  O   ILE A 112      26.382  53.648  22.398  1.00 67.31      1CGP1175
ATOM   1021  CB  ILE A 112      26.537  51.718  24.974  1.00 64.46      1CGP1176
ATOM   1022  CG1 ILE A 112      25.481  51.024  25.780  1.00 63.67      1CGP1177
ATOM   1023  CG2 ILE A 112      27.914  51.727  25.614  1.00 63.04      1CGP1178
ATOM   1024  CD1 ILE A 112      24.252  50.608  24.955  1.00 62.93      1CGP1179
ATOM   1025  H   ILE A 112      24.610  53.407  26.092  1.00  0.00      1CGP1180
ATOM   1026  N   LEU A 113      24.327  52.934  22.976  1.00 63.53      1CGP1181
ATOM   1027  CA  LEU A 113      23.865  52.958  21.587  1.00 63.36      1CGP1182
ATOM   1028  C   LEU A 113      24.057  54.352  20.973  1.00 64.13      1CGP1183
ATOM   1029  O   LEU A 113      24.327  54.504  19.782  1.00 64.18      1CGP1184
ATOM   1030  CB  LEU A 113      22.395  52.564  21.467  1.00 61.44      1CGP1185
ATOM   1031  CG  LEU A 113      21.845  52.523  20.023  1.00 61.17      1CGP1186
ATOM   1032  CD1 LEU A 113      22.588  51.545  19.117  1.00 59.55      1CGP1187
ATOM   1033  CD2 LEU A 113      20.409  52.113  20.115  1.00 61.07      1CGP1188
ATOM   1034  H   LEU A 113      23.691  52.837  23.709  1.00  0.00      1CGP1189
ATOM   1035  N   MET A 114      24.015  55.390  21.803  1.00 65.05      1CGP1190
ATOM   1036  CA  MET A 114      24.395  56.714  21.350  1.00 65.57      1CGP1191
ATOM   1037  C   MET A 114      25.884  56.785  21.023  1.00 65.25      1CGP1192
ATOM   1038  O   MET A 114      26.187  57.078  19.862  1.00 65.82      1CGP1193
ATOM   1039  CB  MET A 114      24.073  57.768  22.403  1.00 66.53      1CGP1194
ATOM   1040  CG  MET A 114      22.584  58.011  22.506  1.00 66.70      1CGP1195
ATOM   1041  SD  MET A 114      21.925  58.365  20.865  1.00 67.97      1CGP1196
ATOM   1042  CE  MET A 114      22.402  60.065  20.773  1.00 66.67      1CGP1197
ATOM   1043  H   MET A 114      23.616  55.250  22.683  1.00  0.00      1CGP1198
ATOM   1044  N   ARG A 115      26.845  56.504  21.927  1.00 64.41      1CGP1199
ATOM   1045  CA  ARG A 115      28.283  56.580  21.626  1.00 64.75      1CGP1200
ATOM   1046  C   ARG A 115      28.668  55.826  20.353  1.00 61.51      1CGP1201
ATOM   1047  O   ARG A 115      29.477  56.290  19.548  1.00 60.51      1CGP1202
ATOM   1048  CB  ARG A 115      29.093  56.018  22.790  1.00 68.76      1CGP1203
ATOM   1049  CG  ARG A 115      28.932  56.791  24.101  1.00 74.14      1CGP1204
ATOM   1050  CD  ARG A 115      29.465  55.900  25.232  1.00 78.53      1CGP1205
ATOM   1051  NE  ARG A 115      29.276  56.394  26.604  1.00 80.68      1CGP1206
ATOM   1052  CZ  ARG A 115      30.278  56.892  27.348  1.00 81.19      1CGP1207
ATOM   1053  NH1 ARG A 115      31.528  56.979  26.890  1.00 81.49      1CGP1208
ATOM   1054  NH2 ARG A 115      30.022  57.277  28.593  1.00 80.93      1CGP1209
ATOM   1055  H   ARG A 115      26.565  56.231  22.824  1.00  0.00      1CGP1210
ATOM   1056  HE  ARG A 115      28.396  56.315  27.028  1.00  0.00      1CGP1211
ATOM   1057 1HH1 ARG A 115      31.748  56.638  25.975  1.00  0.00      1CGP1212
ATOM   1058 2HH1 ARG A 115      32.256  57.328  27.480  1.00  0.00      1CGP1213
ATOM   1059 1HH2 ARG A 115      29.108  57.126  28.968  1.00  0.00      1CGP1214
ATOM   1060 2HH2 ARG A 115      30.755  57.650  29.161  1.00  0.00      1CGP1215
ATOM   1061  N   LEU A 116      28.014  54.686  20.132  1.00 58.11      1CGP1216
ATOM   1062  CA  LEU A 116      28.191  53.845  18.958  1.00 54.84      1CGP1217
ATOM   1063  C   LEU A 116      27.697  54.500  17.673  1.00 54.48      1CGP1218
ATOM   1064  O   LEU A 116      28.426  54.616  16.677  1.00 53.09      1CGP1219
ATOM   1065  CB  LEU A 116      27.447  52.534  19.190  1.00 51.15      1CGP1220
ATOM   1066  CG  LEU A 116      27.691  51.392  18.238  1.00 49.41      1CGP1221
ATOM   1067  CD1 LEU A 116      27.797  50.121  19.042  1.00 49.61      1CGP1222
ATOM   1068  CD2 LEU A 116      26.585  51.307  17.215  1.00 48.99      1CGP1223
ATOM   1069  H   LEU A 116      27.403  54.385  20.842  1.00  0.00      1CGP1224
ATOM   1070  N   SER A 117      26.430  54.911  17.647  1.00 54.94      1CGP1225
ATOM   1071  CA  SER A 117      25.852  55.535  16.478  1.00 54.22      1CGP1226
ATOM   1072  C   SER A 117      26.602  56.802  16.158  1.00 53.87      1CGP1227
ATOM   1073  O   SER A 117      26.782  57.119  14.990  1.00 56.21      1CGP1228
ATOM   1074  CB  SER A 117      24.379  55.786  16.755  1.00 54.09      1CGP1229
ATOM   1075  OG  SER A 117      23.822  54.505  17.043  1.00 55.07      1CGP1230
ATOM   1076  H   SER A 117      25.800  54.740  18.385  1.00  0.00      1CGP1231
ATOM   1077  HG  SER A 117      22.950  54.401  16.645  1.00  0.00      1CGP1232
ATOM   1078  N   ALA A 118      27.132  57.516  17.132  1.00 53.29      1CGP1233
ATOM   1079  CA  ALA A 118      27.982  58.652  16.831  1.00 53.23      1CGP1234
ATOM   1080  C   ALA A 118      29.152  58.216  15.953  1.00 52.96      1CGP1235
ATOM   1081  O   ALA A 118      29.386  58.772  14.871  1.00 51.88      1CGP1236
ATOM   1082  CB  ALA A 118      28.526  59.230  18.113  1.00 53.81      1CGP1237
ATOM   1083  H   ALA A 118      26.865  57.318  18.054  1.00  0.00      1CGP1238
ATOM   1084  N   GLN A 119      29.814  57.133  16.395  1.00 53.25      1CGP1239
ATOM   1085  CA  GLN A 119      30.958  56.591  15.681  1.00 53.90      1CGP1240
ATOM   1086  C   GLN A 119      30.554  56.213  14.265  1.00 52.53      1CGP1241
ATOM   1087  O   GLN A 119      31.188  56.669  13.315  1.00 53.79      1CGP1242
ATOM   1088  CB  GLN A 119      31.540  55.365  16.445  1.00 55.69      1CGP1243
ATOM   1089  CG  GLN A 119      32.202  55.757  17.796  1.00 57.96      1CGP1244
ATOM   1090  CD  GLN A 119      33.127  54.775  18.534  1.00 58.35      1CGP1245
ATOM   1091  OE1 GLN A 119      33.242  53.579  18.268  1.00 58.29      1CGP1246
ATOM   1092  NE2 GLN A 119      33.862  55.281  19.511  1.00 58.12      1CGP1247
ATOM   1093  H   GLN A 119      29.553  56.740  17.258  1.00  0.00      1CGP1248
ATOM   1094 1HE2 GLN A 119      33.768  56.235  19.697  1.00  0.00      1CGP1249
ATOM   1095 2HE2 GLN A 119      34.459  54.685  20.020  1.00  0.00      1CGP1250
ATOM   1096  N   MET A 120      29.467  55.492  14.056  1.00 49.98      1CGP1251
ATOM   1097  CA  MET A 120      29.027  55.211  12.705  1.00 47.27      1CGP1252
ATOM   1098  C   MET A 120      28.729  56.495  11.911  1.00 46.79      1CGP1253
ATOM   1099  O   MET A 120      28.972  56.567  10.704  1.00 47.38      1CGP1254
ATOM   1100  CB  MET A 120      27.789  54.377  12.738  1.00 47.52      1CGP1255
ATOM   1101  CG  MET A 120      27.801  53.113  13.564  1.00 48.15      1CGP1256
ATOM   1102  SD  MET A 120      26.494  52.072  12.856  1.00 49.48      1CGP1257
ATOM   1103  CE  MET A 120      25.007  52.838  13.427  1.00 50.58      1CGP1258
ATOM   1104  H   MET A 120      29.002  55.157  14.852  1.00  0.00      1CGP1259
ATOM   1105  N   ALA A 121      28.222  57.567  12.517  1.00 45.00      1CGP1260
ATOM   1106  CA  ALA A 121      27.926  58.791  11.803  1.00 42.20      1CGP1261
ATOM   1107  C   ALA A 121      29.190  59.424  11.285  1.00 41.25      1CGP1262
ATOM   1108  O   ALA A 121      29.277  59.743  10.097  1.00 39.11      1CGP1263
ATOM   1109  CB  ALA A 121      27.226  59.744  12.731  1.00 42.63      1CGP1264
ATOM   1110  H   ALA A 121      27.922  57.487  13.441  1.00  0.00      1CGP1265
ATOM   1111  N   ARG A 122      30.213  59.540  12.127  1.00 42.57      1CGP1266
ATOM   1112  CA  ARG A 122      31.462  60.106  11.652  1.00 46.31      1CGP1267
ATOM   1113  C   ARG A 122      32.034  59.233  10.569  1.00 46.02      1CGP1268
ATOM   1114  O   ARG A 122      32.605  59.745   9.603  1.00 47.43      1CGP1269
ATOM   1115  CB  ARG A 122      32.516  60.264  12.754  1.00 50.63      1CGP1270
ATOM   1116  CG  ARG A 122      32.304  61.553  13.590  1.00 58.74      1CGP1271
ATOM   1117  CD  ARG A 122      32.622  62.964  12.980  1.00 64.31      1CGP1272
ATOM   1118  NE  ARG A 122      31.939  63.451  11.755  1.00 69.38      1CGP1273
ATOM   1119  CZ  ARG A 122      30.616  63.765  11.644  1.00 71.57      1CGP1274
ATOM   1120  NH1 ARG A 122      29.760  63.617  12.678  1.00 73.02      1CGP1275
ATOM   1121  NH2 ARG A 122      30.120  64.246  10.485  1.00 69.82      1CGP1276
ATOM   1122  H   ARG A 122      30.066  59.267  13.060  1.00  0.00      1CGP1277
ATOM   1123  HE  ARG A 122      32.494  63.546  10.953  1.00  0.00      1CGP1278
ATOM   1124 1HH1 ARG A 122      30.096  63.284  13.559  1.00  0.00      1CGP1279
ATOM   1125 2HH1 ARG A 122      28.795  63.844  12.557  1.00  0.00      1CGP1280
ATOM   1126 1HH2 ARG A 122      30.742  64.434   9.730  1.00  0.00      1CGP1281
ATOM   1127 2HH2 ARG A 122      29.151  64.480  10.421  1.00  0.00      1CGP1282
ATOM   1128  N   ARG A 123      31.816  57.921  10.677  1.00 44.05      1CGP1283
ATOM   1129  CA  ARG A 123      32.252  57.035   9.614  1.00 42.05      1CGP1284
ATOM   1130  C   ARG A 123      31.489  57.281   8.330  1.00 40.49      1CGP1285
ATOM   1131  O   ARG A 123      32.131  57.382   7.276  1.00 40.06      1CGP1286
ATOM   1132  CB  ARG A 123      32.097  55.577  10.054  1.00 42.15      1CGP1287
ATOM   1133  CG  ARG A 123      33.226  55.193  11.008  1.00 41.64      1CGP1288
ATOM   1134  CD  ARG A 123      32.882  54.004  11.878  1.00 38.75      1CGP1289
ATOM   1135  NE  ARG A 123      33.817  53.979  12.973  1.00 37.37      1CGP1290
ATOM   1136  CZ  ARG A 123      33.993  52.876  13.682  1.00 37.17      1CGP1291
ATOM   1137  NH1 ARG A 123      33.316  51.750  13.471  1.00 34.68      1CGP1292
ATOM   1138  NH2 ARG A 123      34.877  52.888  14.658  1.00 38.50      1CGP1293
ATOM   1139  H   ARG A 123      31.501  57.553  11.531  1.00  0.00      1CGP1294
ATOM   1140  HE  ARG A 123      34.312  54.787  13.204  1.00  0.00      1CGP1295
ATOM   1141 1HH1 ARG A 123      32.624  51.674  12.755  1.00  0.00      1CGP1296
ATOM   1142 2HH1 ARG A 123      33.518  50.977  14.069  1.00  0.00      1CGP1297
ATOM   1143 1HH2 ARG A 123      35.407  53.708  14.867  1.00  0.00      1CGP1298
ATOM   1144 2HH2 ARG A 123      35.000  52.046  15.180  1.00  0.00      1CGP1299
ATOM   1145  N   LEU A 124      30.170  57.483   8.359  1.00 37.24      1CGP1300
ATOM   1146  CA  LEU A 124      29.493  57.763   7.120  1.00 36.67      1CGP1301
ATOM   1147  C   LEU A 124      30.100  59.015   6.520  1.00 38.15      1CGP1302
ATOM   1148  O   LEU A 124      30.409  59.042   5.322  1.00 40.48      1CGP1303
ATOM   1149  CB  LEU A 124      28.028  57.984   7.331  1.00 34.74      1CGP1304
ATOM   1150  CG  LEU A 124      27.105  56.961   6.710  1.00 35.00      1CGP1305
ATOM   1151  CD1 LEU A 124      25.722  57.565   6.646  1.00 35.02      1CGP1306
ATOM   1152  CD2 LEU A 124      27.488  56.640   5.280  1.00 34.54      1CGP1307
ATOM   1153  H   LEU A 124      29.677  57.349   9.192  1.00  0.00      1CGP1308
ATOM   1154  N   GLN A 125      30.405  59.986   7.381  1.00 38.64      1CGP1309
ATOM   1155  CA  GLN A 125      31.007  61.225   6.952  1.00 38.19      1CGP1310
ATOM   1156  C   GLN A 125      32.360  61.016   6.295  1.00 34.62      1CGP1311
ATOM   1157  O   GLN A 125      32.533  61.460   5.162  1.00 33.65      1CGP1312
ATOM   1158  CB  GLN A 125      31.091  62.114   8.172  1.00 43.74      1CGP1313
ATOM   1159  CG  GLN A 125      31.372  63.535   7.780  1.00 51.75      1CGP1314
ATOM   1160  CD  GLN A 125      32.802  63.984   8.021  1.00 57.01      1CGP1315
ATOM   1161  OE1 GLN A 125      33.685  63.800   7.182  1.00 59.13      1CGP1316
ATOM   1162  NE2 GLN A 125      33.066  64.619   9.164  1.00 59.70      1CGP1317
ATOM   1163  H   GLN A 125      30.125  59.885   8.318  1.00  0.00      1CGP1318
ATOM   1164 1HE2 GLN A 125      32.340  64.814   9.792  1.00  0.00      1CGP1319
ATOM   1165 2HE2 GLN A 125      34.002  64.862   9.317  1.00  0.00      1CGP1320
ATOM   1166  N   VAL A 126      33.314  60.305   6.873  1.00 32.13      1CGP1321
ATOM   1167  CA  VAL A 126      34.570  60.144   6.170  1.00 32.53      1CGP1322
ATOM   1168  C   VAL A 126      34.448  59.210   4.976  1.00 31.96      1CGP1323
ATOM   1169  O   VAL A 126      35.139  59.444   3.978  1.00 34.17      1CGP1324
ATOM   1170  CB  VAL A 126      35.729  59.607   7.076  1.00 32.40      1CGP1325
ATOM   1171  CG1 VAL A 126      35.754  60.437   8.340  1.00 33.38      1CGP1326
ATOM   1172  CG2 VAL A 126      35.570  58.140   7.453  1.00 35.36      1CGP1327
ATOM   1173  H   VAL A 126      33.172  59.990   7.786  1.00  0.00      1CGP1328
ATOM   1174  N   THR A 127      33.621  58.159   4.947  1.00 30.54      1CGP1329
ATOM   1175  CA  THR A 127      33.620  57.288   3.787  1.00 28.93      1CGP1330
ATOM   1176  C   THR A 127      32.989  57.948   2.565  1.00 27.87      1CGP1331
ATOM   1177  O   THR A 127      33.407  57.645   1.448  1.00 26.16      1CGP1332
ATOM   1178  CB  THR A 127      32.910  55.987   4.159  1.00 29.06      1CGP1333
ATOM   1179  OG1 THR A 127      33.392  55.552   5.427  1.00 29.19      1CGP1334
ATOM   1180  CG2 THR A 127      33.192  54.919   3.109  1.00 29.62      1CGP1335
ATOM   1181  H   THR A 127      33.074  57.921   5.725  1.00  0.00      1CGP1336
ATOM   1182  HG1 THR A 127      34.349  55.506   5.372  1.00  0.00      1CGP1337
ATOM   1183  N   SER A 128      32.038  58.877   2.737  1.00 28.20      1CGP1338
ATOM   1184  CA  SER A 128      31.500  59.645   1.628  1.00 29.90      1CGP1339
ATOM   1185  C   SER A 128      32.612  60.500   1.048  1.00 31.78      1CGP1340
ATOM   1186  O   SER A 128      32.756  60.612  -0.182  1.00 32.95      1CGP1341
ATOM   1187  CB  SER A 128      30.373  60.563   2.079  1.00 29.81      1CGP1342
ATOM   1188  OG  SER A 128      29.343  59.769   2.635  1.00 30.53      1CGP1343
ATOM   1189  H   SER A 128      31.616  58.980   3.615  1.00  0.00      1CGP1344
ATOM   1190  HG  SER A 128      29.672  59.452   3.490  1.00  0.00      1CGP1345
ATOM   1191  N   GLU A 129      33.454  61.069   1.922  1.00 32.37      1CGP1346
ATOM   1192  CA  GLU A 129      34.590  61.831   1.437  1.00 34.12      1CGP1347
ATOM   1193  C   GLU A 129      35.554  60.979   0.617  1.00 33.17      1CGP1348
ATOM   1194  O   GLU A 129      35.963  61.396  -0.460  1.00 32.03      1CGP1349
ATOM   1195  CB  GLU A 129      35.283  62.430   2.618  1.00 36.98      1CGP1350
ATOM   1196  CG  GLU A 129      36.486  63.254   2.219  1.00 43.36      1CGP1351
ATOM   1197  CD  GLU A 129      37.133  63.869   3.445  1.00 48.25      1CGP1352
ATOM   1198  OE1 GLU A 129      36.488  64.741   4.032  1.00 50.32      1CGP1353
ATOM   1199  OE2 GLU A 129      38.255  63.484   3.814  1.00 50.85      1CGP1354
ATOM   1200  H   GLU A 129      33.258  61.078   2.887  1.00  0.00      1CGP1355
ATOM   1201  N   LYS A 130      35.936  59.779   1.060  1.00 33.26      1CGP1356
ATOM   1202  CA  LYS A 130      36.784  58.898   0.275  1.00 32.32      1CGP1357
ATOM   1203  C   LYS A 130      36.119  58.582  -1.053  1.00 30.81      1CGP1358
ATOM   1204  O   LYS A 130      36.820  58.555  -2.064  1.00 30.93      1CGP1359
ATOM   1205  CB  LYS A 130      37.060  57.615   1.056  1.00 35.29      1CGP1360
ATOM   1206  CG  LYS A 130      38.101  56.650   0.448  1.00 38.56      1CGP1361
ATOM   1207  CD  LYS A 130      38.602  55.606   1.466  1.00 41.57      1CGP1362
ATOM   1208  CE  LYS A 130      40.135  55.663   1.637  1.00 42.01      1CGP1363
ATOM   1209  NZ  LYS A 130      40.764  54.770   0.692  1.00 42.22      1CGP1364
ATOM   1210  H   LYS A 130      35.707  59.552   1.983  1.00  0.00      1CGP1365
ATOM   1211 1HZ  LYS A 130      40.199  54.755  -0.181  1.00  0.00      1CGP1366
ATOM   1212 2HZ  LYS A 130      40.804  53.829   1.132  1.00  0.00      1CGP1367
ATOM   1213 3HZ  LYS A 130      41.726  55.090   0.475  1.00  0.00      1CGP1368
ATOM   1214  N   VAL A 131      34.816  58.364  -1.140  1.00 29.45      1CGP1369
ATOM   1215  CA  VAL A 131      34.196  58.220  -2.440  1.00 29.60      1CGP1370
ATOM   1216  C   VAL A 131      34.494  59.464  -3.256  1.00 30.68      1CGP1371
ATOM   1217  O   VAL A 131      34.988  59.344  -4.371  1.00 31.46      1CGP1372
ATOM   1218  CB  VAL A 131      32.686  58.034  -2.280  1.00 29.88      1CGP1373
ATOM   1219  CG1 VAL A 131      31.960  58.202  -3.620  1.00 29.94      1CGP1374
ATOM   1220  CG2 VAL A 131      32.441  56.646  -1.710  1.00 27.45      1CGP1375
ATOM   1221  H   VAL A 131      34.299  58.193  -0.322  1.00  0.00      1CGP1376
ATOM   1222  N   GLY A 132      34.283  60.650  -2.700  1.00 31.62      1CGP1377
ATOM   1223  CA  GLY A 132      34.556  61.904  -3.380  1.00 34.57      1CGP1378
ATOM   1224  C   GLY A 132      35.957  62.038  -3.957  1.00 36.08      1CGP1379
ATOM   1225  O   GLY A 132      36.074  62.385  -5.130  1.00 35.73      1CGP1380
ATOM   1226  H   GLY A 132      33.853  60.683  -1.821  1.00  0.00      1CGP1381
ATOM   1227  N   ASN A 133      37.019  61.763  -3.199  1.00 38.18      1CGP1382
ATOM   1228  CA  ASN A 133      38.399  61.812  -3.690  1.00 41.09      1CGP1383
ATOM   1229  C   ASN A 133      38.638  60.861  -4.842  1.00 42.48      1CGP1384
ATOM   1230  O   ASN A 133      39.177  61.280  -5.867  1.00 43.18      1CGP1385
ATOM   1231  CB  ASN A 133      39.481  61.424  -2.684  1.00 43.23      1CGP1386
ATOM   1232  CG  ASN A 133      39.496  62.239  -1.404  1.00 46.31      1CGP1387
ATOM   1233  OD1 ASN A 133      38.850  63.283  -1.275  1.00 47.04      1CGP1388
ATOM   1234  ND2 ASN A 133      40.207  61.745  -0.390  1.00 47.55      1CGP1389
ATOM   1235  H   ASN A 133      36.814  61.620  -2.254  1.00  0.00      1CGP1390
ATOM   1236 1HD2 ASN A 133      40.682  60.901  -0.526  1.00  0.00      1CGP1391
ATOM   1237 2HD2 ASN A 133      40.193  62.269   0.436  1.00  0.00      1CGP1392
ATOM   1238  N   LEU A 134      38.212  59.602  -4.731  1.00 43.20      1CGP1393
ATOM   1239  CA  LEU A 134      38.374  58.653  -5.822  1.00 44.34      1CGP1394
ATOM   1240  C   LEU A 134      37.728  59.168  -7.117  1.00 44.50      1CGP1395
ATOM   1241  O   LEU A 134      38.293  59.129  -8.209  1.00 46.77      1CGP1396
ATOM   1242  CB  LEU A 134      37.734  57.313  -5.454  1.00 44.83      1CGP1397
ATOM   1243  CG  LEU A 134      38.196  56.527  -4.235  1.00 45.23      1CGP1398
ATOM   1244  CD1 LEU A 134      37.470  55.191  -4.172  1.00 44.85      1CGP1399
ATOM   1245  CD2 LEU A 134      39.683  56.289  -4.325  1.00 45.47      1CGP1400
ATOM   1246  H   LEU A 134      37.737  59.326  -3.918  1.00  0.00      1CGP1401
ATOM   1247  N   ALA A 135      36.508  59.665  -7.013  1.00 43.20      1CGP1402
ATOM   1248  CA  ALA A 135      35.794  60.160  -8.164  1.00 40.94      1CGP1403
ATOM   1249  C   ALA A 135      36.354  61.442  -8.724  1.00 39.89      1CGP1404
ATOM   1250  O   ALA A 135      36.401  61.631  -9.931  1.00 39.67      1CGP1405
ATOM   1251  CB  ALA A 135      34.347  60.416  -7.805  1.00 41.48      1CGP1406
ATOM   1252  H   ALA A 135      36.064  59.637  -6.140  1.00  0.00      1CGP1407
ATOM   1253  N   PHE A 136      36.746  62.346  -7.859  1.00 40.17      1CGP1408
ATOM   1254  CA  PHE A 136      37.126  63.662  -8.296  1.00 41.64      1CGP1409
ATOM   1255  C   PHE A 136      38.587  64.018  -8.457  1.00 43.66      1CGP1410
ATOM   1256  O   PHE A 136      38.934  64.881  -9.276  1.00 45.03      1CGP1411
ATOM   1257  CB  PHE A 136      36.547  64.685  -7.355  1.00 39.62      1CGP1412
ATOM   1258  CG  PHE A 136      35.050  64.749  -7.209  1.00 38.10      1CGP1413
ATOM   1259  CD1 PHE A 136      34.223  64.460  -8.267  1.00 37.73      1CGP1414
ATOM   1260  CD2 PHE A 136      34.532  65.147  -5.996  1.00 38.63      1CGP1415
ATOM   1261  CE1 PHE A 136      32.860  64.577  -8.108  1.00 38.17      1CGP1416
ATOM   1262  CE2 PHE A 136      33.164  65.262  -5.843  1.00 39.09      1CGP1417
ATOM   1263  CZ  PHE A 136      32.330  64.977  -6.902  1.00 38.76      1CGP1418
ATOM   1264  H   PHE A 136      36.683  62.173  -6.904  1.00  0.00      1CGP1419
ATOM   1265  N   LEU A 137      39.442  63.435  -7.628  1.00 45.50      1CGP1420
ATOM   1266  CA  LEU A 137      40.817  63.874  -7.525  1.00 47.64      1CGP1421
ATOM   1267  C   LEU A 137      41.818  62.912  -8.123  1.00 49.46      1CGP1422
ATOM   1268  O   LEU A 137      41.776  61.723  -7.810  1.00 51.71      1CGP1423
ATOM   1269  CB  LEU A 137      41.183  64.090  -6.067  1.00 46.99      1CGP1424
ATOM   1270  CG  LEU A 137      40.648  65.267  -5.276  1.00 46.83      1CGP1425
ATOM   1271  CD1 LEU A 137      39.222  65.075  -4.822  1.00 47.84      1CGP1426
ATOM   1272  CD2 LEU A 137      41.471  65.362  -4.017  1.00 48.37      1CGP1427
ATOM   1273  H   LEU A 137      39.202  62.613  -7.161  1.00  0.00      1CGP1428
ATOM   1274  N   ASP A 138      42.761  63.380  -8.949  1.00 49.25      1CGP1429
ATOM   1275  CA  ASP A 138      43.727  62.441  -9.471  1.00 48.96      1CGP1430
ATOM   1276  C   ASP A 138      44.725  62.039  -8.370  1.00 47.67      1CGP1431
ATOM   1277  O   ASP A 138      44.864  62.724  -7.349  1.00 45.41      1CGP1432
ATOM   1278  CB  ASP A 138      44.395  63.081 -10.711  1.00 52.44      1CGP1433
ATOM   1279  CG  ASP A 138      45.448  64.180 -10.600  1.00 55.53      1CGP1434
ATOM   1280  OD1 ASP A 138      45.732  64.661  -9.503  1.00 56.33      1CGP1435
ATOM   1281  OD2 ASP A 138      45.999  64.542 -11.648  1.00 56.77      1CGP1436
ATOM   1282  H   ASP A 138      42.777  64.325  -9.189  1.00  0.00      1CGP1437
ATOM   1283  N   VAL A 139      45.440  60.930  -8.574  1.00 45.66      1CGP1438
ATOM   1284  CA  VAL A 139      46.358  60.336  -7.616  1.00 42.32      1CGP1439
ATOM   1285  C   VAL A 139      47.222  61.341  -6.928  1.00 41.14      1CGP1440
ATOM   1286  O   VAL A 139      47.310  61.272  -5.717  1.00 39.10      1CGP1441
ATOM   1287  CB  VAL A 139      47.273  59.287  -8.288  1.00 42.26      1CGP1442
ATOM   1288  CG1 VAL A 139      48.288  58.674  -7.330  1.00 41.40      1CGP1443
ATOM   1289  CG2 VAL A 139      46.406  58.136  -8.748  1.00 43.50      1CGP1444
ATOM   1290  H   VAL A 139      45.294  60.474  -9.428  1.00  0.00      1CGP1445
ATOM   1291  N   THR A 140      47.820  62.288  -7.622  1.00 42.94      1CGP1446
ATOM   1292  CA  THR A 140      48.629  63.265  -6.928  1.00 45.69      1CGP1447
ATOM   1293  C   THR A 140      47.818  63.936  -5.830  1.00 46.04      1CGP1448
ATOM   1294  O   THR A 140      48.242  63.955  -4.678  1.00 48.30      1CGP1449
ATOM   1295  CB  THR A 140      49.134  64.306  -7.906  1.00 45.92      1CGP1450
ATOM   1296  OG1 THR A 140      49.681  63.595  -9.023  1.00 46.33      1CGP1451
ATOM   1297  CG2 THR A 140      50.109  65.272  -7.218  1.00 44.04      1CGP1452
ATOM   1298  H   THR A 140      47.799  62.290  -8.599  1.00  0.00      1CGP1453
ATOM   1299  HG1 THR A 140      50.592  63.336  -8.855  1.00  0.00      1CGP1454
ATOM   1300  N   GLY A 141      46.597  64.326  -6.144  1.00 44.80      1CGP1455
ATOM   1301  CA  GLY A 141      45.760  64.980  -5.162  1.00 45.72      1CGP1456
ATOM   1302  C   GLY A 141      45.383  64.021  -4.053  1.00 45.76      1CGP1457
ATOM   1303  O   GLY A 141      45.468  64.373  -2.873  1.00 45.24      1CGP1458
ATOM   1304  H   GLY A 141      46.235  64.124  -7.027  1.00  0.00      1CGP1459
ATOM   1305  N   ARG A 142      45.013  62.799  -4.440  1.00 46.46      1CGP1460
ATOM   1306  CA  ARG A 142      44.639  61.794  -3.465  1.00 46.35      1CGP1461
ATOM   1307  C   ARG A 142      45.806  61.526  -2.525  1.00 46.91      1CGP1462
ATOM   1308  O   ARG A 142      45.599  61.707  -1.326  1.00 48.12      1CGP1463
ATOM   1309  CB  ARG A 142      44.215  60.511  -4.155  1.00 45.17      1CGP1464
ATOM   1310  CG  ARG A 142      42.728  60.456  -4.455  1.00 45.40      1CGP1465
ATOM   1311  CD  ARG A 142      42.384  59.091  -5.045  1.00 45.77      1CGP1466
ATOM   1312  NE  ARG A 142      42.483  59.092  -6.495  1.00 45.50      1CGP1467
ATOM   1313  CZ  ARG A 142      42.767  58.024  -7.266  1.00 45.93      1CGP1468
ATOM   1314  NH1 ARG A 142      43.011  56.786  -6.824  1.00 44.16      1CGP1469
ATOM   1315  NH2 ARG A 142      42.791  58.224  -8.578  1.00 46.95      1CGP1470
ATOM   1316  H   ARG A 142      44.971  62.623  -5.402  1.00  0.00      1CGP1471
ATOM   1317  HE  ARG A 142      42.293  59.934  -6.952  1.00  0.00      1CGP1472
ATOM   1318 1HH1 ARG A 142      43.003  56.587  -5.849  1.00  0.00      1CGP1473
ATOM   1319 2HH1 ARG A 142      43.245  56.058  -7.470  1.00  0.00      1CGP1474
ATOM   1320 1HH2 ARG A 142      42.593  59.143  -8.913  1.00  0.00      1CGP1475
ATOM   1321 2HH2 ARG A 142      43.000  57.483  -9.214  1.00  0.00      1CGP1476
ATOM   1322  N   ILE A 143      47.035  61.228  -2.989  1.00 46.73      1CGP1477
ATOM   1323  CA  ILE A 143      48.199  60.988  -2.140  1.00 46.25      1CGP1478
ATOM   1324  C   ILE A 143      48.470  62.249  -1.317  1.00 48.85      1CGP1479
ATOM   1325  O   ILE A 143      48.847  62.148  -0.139  1.00 49.96      1CGP1480
ATOM   1326  CB  ILE A 143      49.470  60.618  -2.977  1.00 42.76      1CGP1481
ATOM   1327  CG1 ILE A 143      49.255  59.329  -3.710  1.00 41.51      1CGP1482
ATOM   1328  CG2 ILE A 143      50.664  60.373  -2.070  1.00 41.17      1CGP1483
ATOM   1329  CD1 ILE A 143      50.496  58.777  -4.425  1.00 41.78      1CGP1484
ATOM   1330  H   ILE A 143      47.158  61.237  -3.946  1.00  0.00      1CGP1485
ATOM   1331  N   ALA A 144      48.244  63.441  -1.882  1.00 49.92      1CGP1486
ATOM   1332  CA  ALA A 144      48.415  64.690  -1.158  1.00 52.09      1CGP1487
ATOM   1333  C   ALA A 144      47.554  64.729   0.111  1.00 54.48      1CGP1488
ATOM   1334  O   ALA A 144      48.069  64.761   1.247  1.00 55.73      1CGP1489
ATOM   1335  CB  ALA A 144      48.040  65.847  -2.068  1.00 50.77      1CGP1490
ATOM   1336  H   ALA A 144      48.034  63.486  -2.835  1.00  0.00      1CGP1491
ATOM   1337  N   GLN A 145      46.231  64.627  -0.096  1.00 55.65      1CGP1492
ATOM   1338  CA  GLN A 145      45.260  64.585   0.983  1.00 56.66      1CGP1493
ATOM   1339  C   GLN A 145      45.634  63.487   1.966  1.00 56.87      1CGP1494
ATOM   1340  O   GLN A 145      45.516  63.718   3.168  1.00 58.02      1CGP1495
ATOM   1341  CB  GLN A 145      43.871  64.325   0.418  1.00 58.27      1CGP1496
ATOM   1342  CG  GLN A 145      43.107  65.614   0.139  1.00 61.59      1CGP1497
ATOM   1343  CD  GLN A 145      42.136  66.050   1.247  1.00 63.20      1CGP1498
ATOM   1344  OE1 GLN A 145      41.070  66.583   0.961  1.00 63.75      1CGP1499
ATOM   1345  NE2 GLN A 145      42.340  65.899   2.547  1.00 64.40      1CGP1500
ATOM   1346  H   GLN A 145      45.930  64.510  -1.021  1.00  0.00      1CGP1501
ATOM   1347 1HE2 GLN A 145      43.163  65.495   2.894  1.00  0.00      1CGP1502
ATOM   1348 2HE2 GLN A 145      41.618  66.212   3.122  1.00  0.00      1CGP1503
ATOM   1349  N   THR A 146      46.107  62.321   1.512  1.00 56.45      1CGP1504
ATOM   1350  CA  THR A 146      46.596  61.266   2.380  1.00 55.24      1CGP1505
ATOM   1351  C   THR A 146      47.761  61.719   3.224  1.00 55.82      1CGP1506
ATOM   1352  O   THR A 146      47.634  61.651   4.450  1.00 56.09      1CGP1507
ATOM   1353  CB  THR A 146      46.980  60.054   1.518  1.00 55.02      1CGP1508
ATOM   1354  OG1 THR A 146      45.709  59.553   1.139  1.00 55.62      1CGP1509
ATOM   1355  CG2 THR A 146      47.832  58.965   2.162  1.00 54.08      1CGP1510
ATOM   1356  H   THR A 146      46.020  62.122   0.554  1.00  0.00      1CGP1511
ATOM   1357  HG1 THR A 146      45.397  58.905   1.775  1.00  0.00      1CGP1512
ATOM   1358  N   LEU A 147      48.849  62.240   2.668  1.00 55.92      1CGP1513
ATOM   1359  CA  LEU A 147      49.977  62.571   3.512  1.00 59.41      1CGP1514
ATOM   1360  C   LEU A 147      49.625  63.555   4.608  1.00 61.51      1CGP1515
ATOM   1361  O   LEU A 147      49.930  63.373   5.792  1.00 60.99      1CGP1516
ATOM   1362  CB  LEU A 147      51.096  63.074   2.618  1.00 59.21      1CGP1517
ATOM   1363  CG  LEU A 147      51.714  61.998   1.711  1.00 59.68      1CGP1518
ATOM   1364  CD1 LEU A 147      53.182  62.267   1.616  1.00 58.86      1CGP1519
ATOM   1365  CD2 LEU A 147      51.645  60.599   2.302  1.00 59.85      1CGP1520
ATOM   1366  H   LEU A 147      48.879  62.368   1.698  1.00  0.00      1CGP1521
ATOM   1367  N   LEU A 148      48.760  64.455   4.177  1.00 65.28      1CGP1522
ATOM   1368  CA  LEU A 148      48.141  65.415   5.054  1.00 69.09      1CGP1523
ATOM   1369  C   LEU A 148      47.388  64.775   6.226  1.00 70.86      1CGP1524
ATOM   1370  O   LEU A 148      47.673  65.021   7.394  1.00 71.35      1CGP1525
ATOM   1371  CB  LEU A 148      47.188  66.239   4.246  1.00 70.61      1CGP1526
ATOM   1372  CG  LEU A 148      46.896  67.590   4.812  1.00 72.26      1CGP1527
ATOM   1373  CD1 LEU A 148      47.983  68.513   4.264  1.00 72.36      1CGP1528
ATOM   1374  CD2 LEU A 148      45.470  68.042   4.481  1.00 73.54      1CGP1529
ATOM   1375  H   LEU A 148      48.554  64.487   3.219  1.00  0.00      1CGP1530
ATOM   1376  N   ASN A 149      46.414  63.930   5.952  1.00 74.02      1CGP1531
ATOM   1377  CA  ASN A 149      45.623  63.312   6.999  1.00 78.53      1CGP1532
ATOM   1378  C   ASN A 149      46.407  62.391   7.906  1.00 79.55      1CGP1533
ATOM   1379  O   ASN A 149      46.151  62.318   9.116  1.00 81.28      1CGP1534
ATOM   1380  CB  ASN A 149      44.500  62.495   6.419  1.00 82.10      1CGP1535
ATOM   1381  CG  ASN A 149      43.515  63.305   5.601  1.00 85.44      1CGP1536
ATOM   1382  OD1 ASN A 149      43.452  64.540   5.628  1.00 86.72      1CGP1537
ATOM   1383  ND2 ASN A 149      42.730  62.595   4.795  1.00 87.58      1CGP1538
ATOM   1384  H   ASN A 149      46.157  63.801   5.018  1.00  0.00      1CGP1539
ATOM   1385 1HD2 ASN A 149      42.874  61.629   4.761  1.00  0.00      1CGP1540
ATOM   1386 2HD2 ASN A 149      42.041  63.075   4.295  1.00  0.00      1CGP1541
ATOM   1387  N   LEU A 150      47.359  61.640   7.356  1.00 78.75      1CGP1542
ATOM   1388  CA  LEU A 150      48.167  60.757   8.167  1.00 77.72      1CGP1543
ATOM   1389  C   LEU A 150      48.902  61.616   9.165  1.00 79.07      1CGP1544
ATOM   1390  O   LEU A 150      48.905  61.268  10.337  1.00 78.98      1CGP1545
ATOM   1391  CB  LEU A 150      49.159  60.017   7.331  1.00 76.80      1CGP1546
ATOM   1392  CG  LEU A 150      48.609  59.100   6.283  1.00 75.84      1CGP1547
ATOM   1393  CD1 LEU A 150      49.779  58.572   5.479  1.00 75.29      1CGP1548
ATOM   1394  CD2 LEU A 150      47.760  58.015   6.924  1.00 75.47      1CGP1549
ATOM   1395  H   LEU A 150      47.494  61.695   6.389  1.00  0.00      1CGP1550
ATOM   1396  N   ALA A 151      49.416  62.786   8.764  1.00 80.92      1CGP1551
ATOM   1397  CA  ALA A 151      50.068  63.737   9.665  1.00 82.48      1CGP1552
ATOM   1398  C   ALA A 151      49.196  64.415  10.734  1.00 84.12      1CGP1553
ATOM   1399  O   ALA A 151      49.585  65.396  11.379  1.00 83.75      1CGP1554
ATOM   1400  CB  ALA A 151      50.720  64.812   8.816  1.00 82.00      1CGP1555
ATOM   1401  H   ALA A 151      49.425  62.999   7.804  1.00  0.00      1CGP1556
ATOM   1402  N   LYS A 152      47.994  63.892  10.938  1.00 86.83      1CGP1557
ATOM   1403  CA  LYS A 152      47.069  64.337  11.952  1.00 89.56      1CGP1558
ATOM   1404  C   LYS A 152      46.607  63.077  12.706  1.00 89.98      1CGP1559
ATOM   1405  O   LYS A 152      46.017  63.163  13.783  1.00 90.74      1CGP1560
ATOM   1406  CB  LYS A 152      45.912  65.061  11.236  1.00 91.68      1CGP1561
ATOM   1407  CG  LYS A 152      45.049  65.966  12.121  1.00 94.47      1CGP1562
ATOM   1408  CD  LYS A 152      45.862  67.146  12.710  1.00 96.04      1CGP1563
ATOM   1409  CE  LYS A 152      45.137  67.977  13.800  1.00 95.79      1CGP1564
ATOM   1410  NZ  LYS A 152      43.942  68.648  13.314  1.00 95.11      1CGP1565
ATOM   1411  H   LYS A 152      47.667  63.194  10.341  1.00  0.00      1CGP1566
ATOM   1412 1HZ  LYS A 152      43.293  67.942  12.913  1.00  0.00      1CGP1567
ATOM   1413 2HZ  LYS A 152      44.211  69.326  12.573  1.00  0.00      1CGP1568
ATOM   1414 3HZ  LYS A 152      43.468  69.151  14.091  1.00  0.00      1CGP1569
ATOM   1415  N   GLN A 153      46.847  61.858  12.210  1.00 90.35      1CGP1570
ATOM   1416  CA  GLN A 153      46.453  60.636  12.883  1.00 90.90      1CGP1571
ATOM   1417  C   GLN A 153      47.331  60.410  14.110  1.00 91.14      1CGP1572
ATOM   1418  O   GLN A 153      48.552  60.590  14.066  1.00 90.83      1CGP1573
ATOM   1419  CB  GLN A 153      46.581  59.464  11.914  1.00 91.79      1CGP1574
ATOM   1420  CG  GLN A 153      45.232  58.916  11.408  1.00 93.68      1CGP1575
ATOM   1421  CD  GLN A 153      44.617  57.773  12.229  1.00 94.33      1CGP1576
ATOM   1422  OE1 GLN A 153      45.306  56.854  12.689  1.00 94.78      1CGP1577
ATOM   1423  NE2 GLN A 153      43.300  57.738  12.426  1.00 93.53      1CGP1578
ATOM   1424  H   GLN A 153      47.410  61.769  11.421  1.00  0.00      1CGP1579
ATOM   1425 1HE2 GLN A 153      42.705  58.381  11.994  1.00  0.00      1CGP1580
ATOM   1426 2HE2 GLN A 153      42.998  57.047  13.063  1.00  0.00      1CGP1581
ATOM   1427  N   PRO A 154      46.772  60.038  15.259  1.00 92.06      1CGP1582
ATOM   1428  CA  PRO A 154      47.499  59.812  16.492  1.00 93.66      1CGP1583
ATOM   1429  C   PRO A 154      48.577  58.743  16.415  1.00 95.85      1CGP1584
ATOM   1430  O   PRO A 154      48.328  57.572  16.696  1.00 96.55      1CGP1585
ATOM   1431  CB  PRO A 154      46.407  59.497  17.494  1.00 93.13      1CGP1586
ATOM   1432  CG  PRO A 154      45.320  58.885  16.648  1.00 92.28      1CGP1587
ATOM   1433  CD  PRO A 154      45.344  59.850  15.478  1.00 92.50      1CGP1588
ATOM   1434  N   ASP A 155      49.759  59.174  15.992  1.00 97.82      1CGP1589
ATOM   1435  CA  ASP A 155      50.991  58.388  15.932  1.00100.33      1CGP1590
ATOM   1436  C   ASP A 155      51.999  59.225  15.193  1.00100.40      1CGP1591
ATOM   1437  O   ASP A 155      53.181  58.890  15.199  1.00 99.69      1CGP1592
ATOM   1438  CB  ASP A 155      50.906  57.023  15.174  1.00102.74      1CGP1593
ATOM   1439  CG  ASP A 155      50.854  56.989  13.646  1.00104.93      1CGP1594
ATOM   1440  OD1 ASP A 155      51.916  57.000  13.005  1.00105.67      1CGP1595
ATOM   1441  OD2 ASP A 155      49.744  56.921  13.107  1.00106.40      1CGP1596
ATOM   1442  H   ASP A 155      49.800  60.112  15.707  1.00  0.00      1CGP1597
ATOM   1443  N   ALA A 156      51.507  60.251  14.490  1.00101.22      1CGP1598
ATOM   1444  CA  ALA A 156      52.371  61.206  13.841  1.00102.73      1CGP1599
ATOM   1445  C   ALA A 156      53.225  61.789  14.946  1.00103.63      1CGP1600
ATOM   1446  O   ALA A 156      52.746  62.233  15.997  1.00103.00      1CGP1601
ATOM   1447  CB  ALA A 156      51.577  62.328  13.206  1.00103.30      1CGP1602
ATOM   1448  H   ALA A 156      50.546  60.351  14.339  1.00  0.00      1CGP1603
ATOM   1449  N   MET A 157      54.504  61.583  14.692  1.00105.99      1CGP1604
ATOM   1450  CA  MET A 157      55.566  62.052  15.553  1.00108.19      1CGP1605
ATOM   1451  C   MET A 157      55.858  63.423  14.967  1.00109.11      1CGP1606
ATOM   1452  O   MET A 157      55.575  63.710  13.798  1.00108.84      1CGP1607
ATOM   1453  CB  MET A 157      56.822  61.176  15.443  1.00108.84      1CGP1608
ATOM   1454  CG  MET A 157      56.618  59.664  15.639  1.00109.65      1CGP1609
ATOM   1455  SD  MET A 157      55.753  58.791  14.295  1.00110.37      1CGP1610
ATOM   1456  CE  MET A 157      57.126  58.337  13.274  1.00110.25      1CGP1611
ATOM   1457  H   MET A 157      54.735  61.247  13.803  1.00  0.00      1CGP1612
ATOM   1458  N   THR A 158      56.378  64.341  15.752  1.00110.62      1CGP1613
ATOM   1459  CA  THR A 158      56.702  65.643  15.210  1.00112.29      1CGP1614
ATOM   1460  C   THR A 158      58.160  65.548  14.770  1.00113.09      1CGP1615
ATOM   1461  O   THR A 158      58.927  64.739  15.315  1.00113.56      1CGP1616
ATOM   1462  CB  THR A 158      56.481  66.680  16.316  1.00112.78      1CGP1617
ATOM   1463  OG1 THR A 158      55.330  66.285  17.078  1.00112.57      1CGP1618
ATOM   1464  CG2 THR A 158      56.309  68.072  15.710  1.00113.27      1CGP1619
ATOM   1465  H   THR A 158      56.563  64.172  16.697  1.00  0.00      1CGP1620
ATOM   1466  HG1 THR A 158      54.588  66.207  16.471  1.00  0.00      1CGP1621
ATOM   1467  N   HIS A 159      58.577  66.296  13.758  1.00113.45   1  1CGP1622
ATOM   1468  CA  HIS A 159      59.967  66.257  13.343  1.00114.49   1  1CGP1623
ATOM   1469  C   HIS A 159      60.395  67.701  13.275  1.00114.38   1  1CGP1624
ATOM   1470  O   HIS A 159      60.245  68.329  12.229  1.00114.70   1  1CGP1625
ATOM   1471  CB  HIS A 159      60.110  65.579  11.956  1.00115.35   1  1CGP1626
ATOM   1472  CG  HIS A 159      61.372  65.903  11.140  1.00116.05   1  1CGP1627
ATOM   1473  ND1 HIS A 159      61.581  66.998  10.401  1.00116.03   1  1CGP1628
ATOM   1474  CD2 HIS A 159      62.491  65.110  11.022  1.00116.35   1  1CGP1629
ATOM   1475  CE1 HIS A 159      62.765  66.905   9.847  1.00115.90   1  1CGP1630
ATOM   1476  NE2 HIS A 159      63.301  65.764  10.225  1.00116.47   1  1CGP1631
ATOM   1477  H   HIS A 159      57.956  66.902  13.293  1.00  0.00   1  1CGP1632
ATOM   1478  HD1 HIS A 159      60.981  67.789  10.368  1.00  0.00   1  1CGP1633
ATOM   1479  HE2 HIS A 159      64.172  65.417   9.932  1.00  0.00   1  1CGP1634
ATOM   1480  N   PRO A 160      61.097  68.233  14.266  1.00114.59   1  1CGP1635
ATOM   1481  CA  PRO A 160      60.974  69.615  14.732  1.00115.04   1  1CGP1636
ATOM   1482  C   PRO A 160      59.877  70.420  14.048  1.00115.48   1  1CGP1637
ATOM   1483  O   PRO A 160      58.759  70.536  14.567  1.00115.40   1  1CGP1638
ATOM   1484  CB  PRO A 160      62.380  70.194  14.530  1.00114.94   1  1CGP1639
ATOM   1485  CG  PRO A 160      63.186  69.080  13.900  1.00114.79   1  1CGP1640
ATOM   1486  CD  PRO A 160      62.484  67.854  14.470  1.00114.90   1  1CGP1641
ATOM   1487  N   ASP A 161      60.189  70.869  12.829  1.00115.75      1CGP1642
ATOM   1488  CA  ASP A 161      59.232  71.596  12.032  1.00115.75      1CGP1643
ATOM   1489  C   ASP A 161      58.871  70.690  10.865  1.00114.17      1CGP1644
ATOM   1490  O   ASP A 161      59.685  70.277  10.024  1.00113.04      1CGP1645
ATOM   1491  CB  ASP A 161      59.853  72.916  11.579  1.00117.39      1CGP1646
ATOM   1492  CG  ASP A 161      59.975  73.912  12.742  1.00118.51      1CGP1647
ATOM   1493  OD1 ASP A 161      58.949  74.344  13.295  1.00118.33      1CGP1648
ATOM   1494  OD2 ASP A 161      61.112  74.245  13.092  1.00119.06      1CGP1649
ATOM   1495  H   ASP A 161      60.988  70.545  12.367  1.00  0.00      1CGP1650
ATOM   1496  N   GLY A 162      57.620  70.273  11.058  1.00112.51      1CGP1651
ATOM   1497  CA  GLY A 162      56.905  69.374  10.179  1.00110.03      1CGP1652
ATOM   1498  C   GLY A 162      56.422  68.155  10.973  1.00107.83      1CGP1653
ATOM   1499  O   GLY A 162      56.784  67.916  12.142  1.00108.18      1CGP1654
ATOM   1500  H   GLY A 162      57.189  70.473  11.914  1.00  0.00      1CGP1655
ATOM   1501  N   MET A 163      55.581  67.356  10.335  1.00104.18      1CGP1656
ATOM   1502  CA  MET A 163      55.114  66.154  10.975  1.00100.54      1CGP1657
ATOM   1503  C   MET A 163      55.938  65.045  10.403  1.00 98.43      1CGP1658
ATOM   1504  O   MET A 163      56.525  65.166   9.327  1.00 96.90      1CGP1659
ATOM   1505  CB  MET A 163      53.661  65.909  10.678  1.00101.11      1CGP1660
ATOM   1506  CG  MET A 163      52.854  66.957  11.418  1.00102.28      1CGP1661
ATOM   1507  SD  MET A 163      53.404  67.079  13.143  1.00103.45      1CGP1662
ATOM   1508  CE  MET A 163      51.965  66.507  14.007  1.00102.62      1CGP1663
ATOM   1509  H   MET A 163      55.430  67.480   9.374  1.00  0.00      1CGP1664
ATOM   1510  N   GLN A 164      55.978  63.966  11.143  1.00 96.65      1CGP1665
ATOM   1511  CA  GLN A 164      56.732  62.801  10.761  1.00 95.91      1CGP1666
ATOM   1512  C   GLN A 164      55.757  61.642  10.888  1.00 92.36      1CGP1667
ATOM   1513  O   GLN A 164      55.120  61.450  11.925  1.00 91.58      1CGP1668
ATOM   1514  CB  GLN A 164      57.925  62.658  11.715  1.00 98.99      1CGP1669
ATOM   1515  CG  GLN A 164      58.928  61.528  11.451  1.00101.55      1CGP1670
ATOM   1516  CD  GLN A 164      60.223  61.644  12.254  1.00102.71      1CGP1671
ATOM   1517  OE1 GLN A 164      61.115  62.441  11.936  1.00103.29      1CGP1672
ATOM   1518  NE2 GLN A 164      60.398  60.854  13.307  1.00103.14      1CGP1673
ATOM   1519  H   GLN A 164      55.491  63.909  11.985  1.00  0.00      1CGP1674
ATOM   1520 1HE2 GLN A 164      59.692  60.229  13.556  1.00  0.00      1CGP1675
ATOM   1521 2HE2 GLN A 164      61.246  60.957  13.785  1.00  0.00      1CGP1676
ATOM   1522  N   ILE A 165      55.587  60.893   9.818  1.00 88.17      1CGP1677
ATOM   1523  CA  ILE A 165      54.766  59.705   9.807  1.00 84.45      1CGP1678
ATOM   1524  C   ILE A 165      55.655  58.649   9.184  1.00 83.28      1CGP1679
ATOM   1525  O   ILE A 165      56.554  58.943   8.399  1.00 82.10      1CGP1680
ATOM   1526  CB  ILE A 165      53.502  59.861   8.952  1.00 83.35      1CGP1681
ATOM   1527  CG1 ILE A 165      53.787  60.689   7.708  1.00 82.56      1CGP1682
ATOM   1528  CG2 ILE A 165      52.412  60.395   9.860  1.00 81.67      1CGP1683
ATOM   1529  CD1 ILE A 165      52.712  60.600   6.628  1.00 83.07      1CGP1684
ATOM   1530  H   ILE A 165      56.079  61.111   9.001  1.00  0.00      1CGP1685
ATOM   1531  N   LYS A 166      55.464  57.400   9.581  1.00 81.51      1CGP1686
ATOM   1532  CA  LYS A 166      56.223  56.288   9.046  1.00 79.03      1CGP1687
ATOM   1533  C   LYS A 166      55.109  55.539   8.340  1.00 76.83      1CGP1688
ATOM   1534  O   LYS A 166      54.097  55.217   8.974  1.00 75.13      1CGP1689
ATOM   1535  CB  LYS A 166      56.796  55.479  10.196  1.00 80.67      1CGP1690
ATOM   1536  CG  LYS A 166      57.700  54.307   9.849  1.00 82.50      1CGP1691
ATOM   1537  CD  LYS A 166      57.671  53.251  10.979  1.00 84.67      1CGP1692
ATOM   1538  CE  LYS A 166      58.081  53.692  12.407  1.00 85.98      1CGP1693
ATOM   1539  NZ  LYS A 166      59.513  53.919  12.565  1.00 87.67      1CGP1694
ATOM   1540  H   LYS A 166      54.729  57.195  10.197  1.00  0.00      1CGP1695
ATOM   1541 1HZ  LYS A 166      59.822  54.667  11.909  1.00  0.00      1CGP1696
ATOM   1542 2HZ  LYS A 166      60.029  53.042  12.354  1.00  0.00      1CGP1697
ATOM   1543 3HZ  LYS A 166      59.719  54.219  13.539  1.00  0.00      1CGP1698
ATOM   1544  N   ILE A 167      55.229  55.363   7.027  1.00 75.15      1CGP1699
ATOM   1545  CA  ILE A 167      54.268  54.612   6.230  1.00 73.54      1CGP1700
ATOM   1546  C   ILE A 167      54.926  54.277   4.896  1.00 72.37      1CGP1701
ATOM   1547  O   ILE A 167      55.504  55.110   4.205  1.00 72.75      1CGP1702
ATOM   1548  CB  ILE A 167      52.932  55.426   6.025  1.00 72.71      1CGP1703
ATOM   1549  CG1 ILE A 167      52.005  54.587   5.184  1.00 72.37      1CGP1704
ATOM   1550  CG2 ILE A 167      53.156  56.768   5.371  1.00 72.78      1CGP1705
ATOM   1551  CD1 ILE A 167      50.537  55.004   5.198  1.00 72.27      1CGP1706
ATOM   1552  H   ILE A 167      56.012  55.723   6.553  1.00  0.00      1CGP1707
ATOM   1553  N   THR A 168      54.933  52.997   4.582  1.00 70.85      1CGP1708
ATOM   1554  CA  THR A 168      55.548  52.522   3.358  1.00 71.10      1CGP1709
ATOM   1555  C   THR A 168      54.828  52.979   2.111  1.00 70.36      1CGP1710
ATOM   1556  O   THR A 168      53.607  53.176   2.190  1.00 70.66      1CGP1711
ATOM   1557  CB  THR A 168      55.563  51.020   3.403  1.00 72.17      1CGP1712
ATOM   1558  OG1 THR A 168      54.206  50.596   3.605  1.00 73.33      1CGP1713
ATOM   1559  CG2 THR A 168      56.516  50.517   4.466  1.00 72.96      1CGP1714
ATOM   1560  H   THR A 168      54.622  52.352   5.244  1.00  0.00      1CGP1715
ATOM   1561  HG1 THR A 168      53.673  51.337   3.908  1.00  0.00      1CGP1716
ATOM   1562  N   ARG A 169      55.525  53.032   0.967  1.00 68.81      1CGP1717
ATOM   1563  CA  ARG A 169      54.883  53.342  -0.298  1.00 67.30      1CGP1718
ATOM   1564  C   ARG A 169      53.742  52.349  -0.511  1.00 67.01      1CGP1719
ATOM   1565  O   ARG A 169      52.667  52.750  -0.951  1.00 68.91      1CGP1720
ATOM   1566  CB  ARG A 169      55.856  53.241  -1.464  1.00 67.37      1CGP1721
ATOM   1567  CG  ARG A 169      56.763  54.439  -1.725  1.00 69.28      1CGP1722
ATOM   1568  CD  ARG A 169      57.868  54.638  -0.705  1.00 71.73      1CGP1723
ATOM   1569  NE  ARG A 169      58.924  55.513  -1.192  1.00 74.69      1CGP1724
ATOM   1570  CZ  ARG A 169      59.865  55.995  -0.367  1.00 77.73      1CGP1725
ATOM   1571  NH1 ARG A 169      59.895  55.693   0.941  1.00 78.77      1CGP1726
ATOM   1572  NH2 ARG A 169      60.815  56.791  -0.853  1.00 79.39      1CGP1727
ATOM   1573  H   ARG A 169      56.500  52.889   1.011  1.00  0.00      1CGP1728
ATOM   1574  HE  ARG A 169      58.961  55.755  -2.141  1.00  0.00      1CGP1729
ATOM   1575 1HH1 ARG A 169      59.228  55.059   1.327  1.00  0.00      1CGP1730
ATOM   1576 2HH1 ARG A 169      60.616  56.066   1.523  1.00  0.00      1CGP1731
ATOM   1577 1HH2 ARG A 169      60.831  57.026  -1.823  1.00  0.00      1CGP1732
ATOM   1578 2HH2 ARG A 169      61.512  57.162  -0.239  1.00  0.00      1CGP1733
ATOM   1579  N   GLN A 170      53.914  51.071  -0.155  1.00 65.69      1CGP1734
ATOM   1580  CA  GLN A 170      52.844  50.057  -0.141  1.00 64.75      1CGP1735
ATOM   1581  C   GLN A 170      51.495  50.568   0.400  1.00 62.35      1CGP1736
ATOM   1582  O   GLN A 170      50.477  50.686  -0.292  1.00 61.02      1CGP1737
ATOM   1583  CB  GLN A 170      53.225  48.859   0.741  1.00 67.61      1CGP1738
ATOM   1584  CG  GLN A 170      54.603  48.244   0.586  1.00 70.46      1CGP1739
ATOM   1585  CD  GLN A 170      54.711  47.198  -0.509  1.00 71.56      1CGP1740
ATOM   1586  OE1 GLN A 170      54.564  47.428  -1.708  1.00 70.32      1CGP1741
ATOM   1587  NE2 GLN A 170      54.971  45.982  -0.065  1.00 74.27      1CGP1742
ATOM   1588  H   GLN A 170      54.840  50.760  -0.081  1.00  0.00      1CGP1743
ATOM   1589 1HE2 GLN A 170      55.096  45.852   0.900  1.00  0.00      1CGP1744
ATOM   1590 2HE2 GLN A 170      54.989  45.255  -0.715  1.00  0.00      1CGP1745
ATOM   1591  N   GLU A 171      51.515  50.907   1.686  1.00 59.89      1CGP1746
ATOM   1592  CA  GLU A 171      50.362  51.391   2.410  1.00 57.12      1CGP1747
ATOM   1593  C   GLU A 171      49.605  52.515   1.749  1.00 54.40      1CGP1748
ATOM   1594  O   GLU A 171      48.404  52.422   1.502  1.00 51.38      1CGP1749
ATOM   1595  CB  GLU A 171      50.843  51.827   3.738  1.00 58.52      1CGP1750
ATOM   1596  CG  GLU A 171      50.934  50.730   4.733  1.00 61.47      1CGP1751
ATOM   1597  CD  GLU A 171      49.689  50.740   5.587  1.00 63.05      1CGP1752
ATOM   1598  OE1 GLU A 171      48.662  50.206   5.186  1.00 62.59      1CGP1753
ATOM   1599  OE2 GLU A 171      49.750  51.304   6.671  1.00 66.08      1CGP1754
ATOM   1600  H   GLU A 171      52.350  50.805   2.176  1.00  0.00      1CGP1755
ATOM   1601  N   ILE A 172      50.346  53.571   1.424  1.00 52.20      1CGP1756
ATOM   1602  CA  ILE A 172      49.770  54.725   0.760  1.00 51.29      1CGP1757
ATOM   1603  C   ILE A 172      49.129  54.220  -0.515  1.00 49.88      1CGP1758
ATOM   1604  O   ILE A 172      47.980  54.580  -0.765  1.00 49.13      1CGP1759
ATOM   1605  CB  ILE A 172      50.839  55.790   0.434  1.00 51.81      1CGP1760
ATOM   1606  CG1 ILE A 172      51.394  56.344   1.750  1.00 52.05      1CGP1761
ATOM   1607  CG2 ILE A 172      50.229  56.924  -0.409  1.00 51.95      1CGP1762
ATOM   1608  CD1 ILE A 172      52.522  57.373   1.626  1.00 52.18      1CGP1763
ATOM   1609  H   ILE A 172      51.306  53.525   1.598  1.00  0.00      1CGP1764
ATOM   1610  N   GLY A 173      49.805  53.349  -1.259  1.00 48.64      1CGP1765
ATOM   1611  CA  GLY A 173      49.228  52.696  -2.416  1.00 47.93      1CGP1766
ATOM   1612  C   GLY A 173      47.837  52.148  -2.135  1.00 46.80      1CGP1767
ATOM   1613  O   GLY A 173      46.875  52.493  -2.823  1.00 44.43      1CGP1768
ATOM   1614  H   GLY A 173      50.746  53.180  -1.067  1.00  0.00      1CGP1769
ATOM   1615  N   GLN A 174      47.720  51.384  -1.054  1.00 47.77      1CGP1770
ATOM   1616  CA  GLN A 174      46.447  50.834  -0.613  1.00 48.64      1CGP1771
ATOM   1617  C   GLN A 174      45.431  51.860  -0.139  1.00 48.53      1CGP1772
ATOM   1618  O   GLN A 174      44.248  51.526   0.014  1.00 49.02      1CGP1773
ATOM   1619  CB  GLN A 174      46.619  49.885   0.537  1.00 49.80      1CGP1774
ATOM   1620  CG  GLN A 174      47.407  48.699   0.121  1.00 54.71      1CGP1775
ATOM   1621  CD  GLN A 174      47.641  47.717   1.250  1.00 57.86      1CGP1776
ATOM   1622  OE1 GLN A 174      48.301  47.971   2.261  1.00 59.57      1CGP1777
ATOM   1623  NE2 GLN A 174      47.081  46.533   1.058  1.00 60.04      1CGP1778
ATOM   1624  H   GLN A 174      48.558  51.134  -0.615  1.00  0.00      1CGP1779
ATOM   1625 1HE2 GLN A 174      46.566  46.440   0.236  1.00  0.00      1CGP1780
ATOM   1626 2HE2 GLN A 174      47.215  45.839   1.731  1.00  0.00      1CGP1781
ATOM   1627  N   ILE A 175      45.876  53.059   0.226  1.00 46.96      1CGP1782
ATOM   1628  CA  ILE A 175      44.979  54.095   0.703  1.00 44.38      1CGP1783
ATOM   1629  C   ILE A 175      44.414  54.897  -0.449  1.00 43.98      1CGP1784
ATOM   1630  O   ILE A 175      43.239  55.248  -0.526  1.00 45.09      1CGP1785
ATOM   1631  CB  ILE A 175      45.743  55.004   1.687  1.00 43.89      1CGP1786
ATOM   1632  CG1 ILE A 175      46.185  54.190   2.920  1.00 44.00      1CGP1787
ATOM   1633  CG2 ILE A 175      44.851  56.166   2.094  1.00 43.43      1CGP1788
ATOM   1634  CD1 ILE A 175      46.918  54.913   4.080  1.00 41.84      1CGP1789
ATOM   1635  H   ILE A 175      46.843  53.187   0.274  1.00  0.00      1CGP1790
ATOM   1636  N   VAL A 176      45.303  55.229  -1.342  1.00 42.01      1CGP1791
ATOM   1637  CA  VAL A 176      44.931  56.031  -2.447  1.00 41.39      1CGP1792
ATOM   1638  C   VAL A 176      44.351  55.274  -3.609  1.00 42.54      1CGP1793
ATOM   1639  O   VAL A 176      43.436  55.767  -4.242  1.00 43.86      1CGP1794
ATOM   1640  CB  VAL A 176      46.179  56.781  -2.713  1.00 41.27      1CGP1795
ATOM   1641  CG1 VAL A 176      46.401  57.196  -4.145  1.00 43.71      1CGP1796
ATOM   1642  CG2 VAL A 176      46.030  57.980  -1.822  1.00 40.81      1CGP1797
ATOM   1643  H   VAL A 176      46.228  54.949  -1.226  1.00  0.00      1CGP1798
ATOM   1644  N   GLY A 177      44.843  54.099  -3.948  1.00 43.52      1CGP1799
ATOM   1645  CA  GLY A 177      44.312  53.363  -5.069  1.00 43.84      1CGP1800
ATOM   1646  C   GLY A 177      45.164  53.601  -6.297  1.00 44.59      1CGP1801
ATOM   1647  O   GLY A 177      44.726  54.233  -7.255  1.00 47.50      1CGP1802
ATOM   1648  H   GLY A 177      45.584  53.703  -3.458  1.00  0.00      1CGP1803
ATOM   1649  N   CYS A 178      46.407  53.132  -6.246  1.00 43.46      1CGP1804
ATOM   1650  CA  CYS A 178      47.347  53.209  -7.352  1.00 43.34      1CGP1805
ATOM   1651  C   CYS A 178      48.524  52.306  -6.988  1.00 45.23      1CGP1806
ATOM   1652  O   CYS A 178      48.575  51.866  -5.840  1.00 44.27      1CGP1807
ATOM   1653  CB  CYS A 178      47.806  54.629  -7.520  1.00 42.62      1CGP1808
ATOM   1654  SG  CYS A 178      48.619  55.145  -6.002  1.00 40.33      1CGP1809
ATOM   1655  H   CYS A 178      46.753  52.785  -5.396  1.00  0.00      1CGP1810
ATOM   1656  N   SER A 179      49.486  51.984  -7.871  1.00 47.74      1CGP1811
ATOM   1657  CA  SER A 179      50.551  51.022  -7.567  1.00 48.49      1CGP1812
ATOM   1658  C   SER A 179      51.691  51.578  -6.714  1.00 50.13      1CGP1813
ATOM   1659  O   SER A 179      51.966  52.784  -6.840  1.00 51.04      1CGP1814
ATOM   1660  CB  SER A 179      51.130  50.493  -8.877  1.00 48.56      1CGP1815
ATOM   1661  OG  SER A 179      52.050  51.366  -9.529  1.00 48.15      1CGP1816
ATOM   1662  H   SER A 179      49.531  52.452  -8.730  1.00  0.00      1CGP1817
ATOM   1663  HG  SER A 179      51.629  52.176  -9.844  1.00  0.00      1CGP1818
ATOM   1664  N   ARG A 180      52.474  50.771  -5.959  1.00 49.58      1CGP1819
ATOM   1665  CA  ARG A 180      53.500  51.352  -5.084  1.00 49.65      1CGP1820
ATOM   1666  C   ARG A 180      54.504  52.126  -5.899  1.00 50.19      1CGP1821
ATOM   1667  O   ARG A 180      55.064  53.128  -5.470  1.00 50.39      1CGP1822
ATOM   1668  CB  ARG A 180      54.318  50.339  -4.269  1.00 50.98      1CGP1823
ATOM   1669  CG  ARG A 180      55.250  49.428  -5.060  1.00 53.19      1CGP1824
ATOM   1670  CD  ARG A 180      56.537  48.892  -4.411  1.00 52.49      1CGP1825
ATOM   1671  NE  ARG A 180      57.220  48.150  -5.464  1.00 52.23      1CGP1826
ATOM   1672  CZ  ARG A 180      57.891  48.774  -6.443  1.00 52.46      1CGP1827
ATOM   1673  NH1 ARG A 180      58.088  50.090  -6.439  1.00 52.35      1CGP1828
ATOM   1674  NH2 ARG A 180      58.417  48.074  -7.439  1.00 52.66      1CGP1829
ATOM   1675  H   ARG A 180      52.332  49.806  -5.992  1.00  0.00      1CGP1830
ATOM   1676  HE  ARG A 180      57.158  47.174  -5.485  1.00  0.00      1CGP1831
ATOM   1677 1HH1 ARG A 180      57.720  50.650  -5.698  1.00  0.00      1CGP1832
ATOM   1678 2HH1 ARG A 180      58.597  50.524  -7.181  1.00  0.00      1CGP1833
ATOM   1679 1HH2 ARG A 180      58.334  47.079  -7.457  1.00  0.00      1CGP1834
ATOM   1680 2HH2 ARG A 180      58.934  48.538  -8.159  1.00  0.00      1CGP1835
ATOM   1681  N   GLU A 181      54.612  51.673  -7.142  1.00 50.43      1CGP1836
ATOM   1682  CA  GLU A 181      55.478  52.258  -8.116  1.00 53.22      1CGP1837
ATOM   1683  C   GLU A 181      54.988  53.674  -8.313  1.00 53.87      1CGP1838
ATOM   1684  O   GLU A 181      55.746  54.612  -8.054  1.00 54.21      1CGP1839
ATOM   1685  CB  GLU A 181      55.390  51.498  -9.420  1.00 55.59      1CGP1840
ATOM   1686  CG  GLU A 181      55.980  50.107  -9.370  1.00 59.55      1CGP1841
ATOM   1687  CD  GLU A 181      55.034  48.964  -9.054  1.00 61.99      1CGP1842
ATOM   1688  OE1 GLU A 181      54.214  49.063  -8.139  1.00 63.82      1CGP1843
ATOM   1689  OE2 GLU A 181      55.147  47.956  -9.747  1.00 64.14      1CGP1844
ATOM   1690  H   GLU A 181      53.997  50.991  -7.447  1.00  0.00      1CGP1845
ATOM   1691  N   THR A 182      53.712  53.853  -8.677  1.00 54.25      1CGP1846
ATOM   1692  CA  THR A 182      53.204  55.187  -8.939  1.00 53.85      1CGP1847
ATOM   1693  C   THR A 182      53.254  56.096  -7.715  1.00 53.96      1CGP1848
ATOM   1694  O   THR A 182      53.541  57.298  -7.793  1.00 53.09      1CGP1849
ATOM   1695  CB  THR A 182      51.780  55.084  -9.476  1.00 52.38      1CGP1850
ATOM   1696  OG1 THR A 182      51.561  53.926 -10.292  1.00 50.70      1CGP1851
ATOM   1697  CG2 THR A 182      51.597  56.271 -10.383  1.00 53.12      1CGP1852
ATOM   1698  H   THR A 182      53.121  53.085  -8.817  1.00  0.00      1CGP1853
ATOM   1699  HG1 THR A 182      51.995  54.079 -11.147  1.00  0.00      1CGP1854
ATOM   1700  N   VAL A 183      53.055  55.463  -6.569  1.00 54.79      1CGP1855
ATOM   1701  CA  VAL A 183      53.149  56.161  -5.309  1.00 55.89      1CGP1856
ATOM   1702  C   VAL A 183      54.575  56.701  -5.206  1.00 56.88      1CGP1857
ATOM   1703  O   VAL A 183      54.776  57.887  -4.966  1.00 56.33      1CGP1858
ATOM   1704  CB  VAL A 183      52.785  55.171  -4.182  1.00 55.03      1CGP1859
ATOM   1705  CG1 VAL A 183      52.774  55.899  -2.852  1.00 54.50      1CGP1860
ATOM   1706  CG2 VAL A 183      51.404  54.577  -4.422  1.00 52.36      1CGP1861
ATOM   1707  H   VAL A 183      52.780  54.523  -6.599  1.00  0.00      1CGP1862
ATOM   1708  N   GLY A 184      55.590  55.902  -5.490  1.00 59.65      1CGP1863
ATOM   1709  CA  GLY A 184      56.961  56.376  -5.473  1.00 64.97      1CGP1864
ATOM   1710  C   GLY A 184      57.140  57.548  -6.426  1.00 68.20      1CGP1865
ATOM   1711  O   GLY A 184      57.486  58.663  -6.015  1.00 70.18      1CGP1866
ATOM   1712  H   GLY A 184      55.414  54.955  -5.641  1.00  0.00      1CGP1867
ATOM   1713  N   ARG A 185      56.783  57.277  -7.676  1.00 70.07      1CGP1868
ATOM   1714  CA  ARG A 185      56.860  58.209  -8.781  1.00 71.26      1CGP1869
ATOM   1715  C   ARG A 185      56.383  59.607  -8.419  1.00 72.00      1CGP1870
ATOM   1716  O   ARG A 185      57.058  60.600  -8.714  1.00 72.30      1CGP1871
ATOM   1717  CB  ARG A 185      56.022  57.670  -9.904  1.00 72.91      1CGP1872
ATOM   1718  CG  ARG A 185      56.639  57.953 -11.244  1.00 76.58      1CGP1873
ATOM   1719  CD  ARG A 185      57.232  56.677 -11.796  1.00 78.97      1CGP1874
ATOM   1720  NE  ARG A 185      56.157  55.805 -12.224  1.00 80.46      1CGP1875
ATOM   1721  CZ  ARG A 185      56.374  54.642 -12.840  1.00 81.60      1CGP1876
ATOM   1722  NH1 ARG A 185      57.589  54.148 -13.102  1.00 81.85      1CGP1877
ATOM   1723  NH2 ARG A 185      55.307  53.945 -13.195  1.00 82.83      1CGP1878
ATOM   1724  H   ARG A 185      56.441  56.374  -7.832  1.00  0.00      1CGP1879
ATOM   1725  HE  ARG A 185      55.230  56.075 -12.057  1.00  0.00      1CGP1880
ATOM   1726 1HH1 ARG A 185      58.415  54.644 -12.837  1.00  0.00      1CGP1881
ATOM   1727 2HH1 ARG A 185      57.655  53.281 -13.595  1.00  0.00      1CGP1882
ATOM   1728 1HH2 ARG A 185      54.398  54.310 -12.995  1.00  0.00      1CGP1883
ATOM   1729 2HH2 ARG A 185      55.397  53.083 -13.693  1.00  0.00      1CGP1884
ATOM   1730  N   ILE A 186      55.226  59.686  -7.745  1.00 73.28      1CGP1885
ATOM   1731  CA  ILE A 186      54.662  60.957  -7.314  1.00 74.00      1CGP1886
ATOM   1732  C   ILE A 186      55.247  61.489  -6.010  1.00 73.75      1CGP1887
ATOM   1733  O   ILE A 186      55.346  62.708  -5.860  1.00 73.13      1CGP1888
ATOM   1734  CB  ILE A 186      53.105  60.784  -7.251  1.00 73.77      1CGP1889
ATOM   1735  CG1 ILE A 186      52.637  60.778  -8.710  1.00 73.79      1CGP1890
ATOM   1736  CG2 ILE A 186      52.389  61.881  -6.452  1.00 73.64      1CGP1891
ATOM   1737  CD1 ILE A 186      51.128  60.709  -9.004  1.00 73.85      1CGP1892
ATOM   1738  H   ILE A 186      54.709  58.865  -7.609  1.00  0.00      1CGP1893
ATOM   1739  N   LEU A 187      55.682  60.676  -5.052  1.00 74.85      1CGP1894
ATOM   1740  CA  LEU A 187      56.264  61.167  -3.809  1.00 76.64      1CGP1895
ATOM   1741  C   LEU A 187      57.498  62.001  -4.174  1.00 79.10      1CGP1896
ATOM   1742  O   LEU A 187      57.650  63.128  -3.702  1.00 78.40      1CGP1897
ATOM   1743  CB  LEU A 187      56.579  59.928  -2.943  1.00 75.27      1CGP1898
ATOM   1744  CG  LEU A 187      56.336  59.889  -1.425  1.00 74.08      1CGP1899
ATOM   1745  CD1 LEU A 187      54.941  60.333  -1.083  1.00 74.58      1CGP1900
ATOM   1746  CD2 LEU A 187      56.461  58.462  -0.929  1.00 73.39      1CGP1901
ATOM   1747  H   LEU A 187      55.532  59.711  -5.153  1.00  0.00      1CGP1902
ATOM   1748  N   LYS A 188      58.337  61.522  -5.104  1.00 83.30      1CGP1903
ATOM   1749  CA  LYS A 188      59.504  62.259  -5.600  1.00 87.07      1CGP1904
ATOM   1750  C   LYS A 188      59.039  63.553  -6.246  1.00 87.79      1CGP1905
ATOM   1751  O   LYS A 188      59.674  64.578  -6.036  1.00 88.33      1CGP1906
ATOM   1752  CB  LYS A 188      60.302  61.529  -6.685  1.00 89.51      1CGP1907
ATOM   1753  CG  LYS A 188      61.111  60.285  -6.336  1.00 92.42      1CGP1908
ATOM   1754  CD  LYS A 188      61.665  59.702  -7.649  1.00 94.15      1CGP1909
ATOM   1755  CE  LYS A 188      62.126  58.240  -7.522  1.00 95.12      1CGP1910
ATOM   1756  NZ  LYS A 188      62.480  57.675  -8.816  1.00 94.78      1CGP1911
ATOM   1757  H   LYS A 188      58.134  60.624  -5.444  1.00  0.00      1CGP1912
ATOM   1758 1HZ  LYS A 188      63.335  58.135  -9.188  1.00  0.00      1CGP1913
ATOM   1759 2HZ  LYS A 188      61.701  57.807  -9.494  1.00  0.00      1CGP1914
ATOM   1760 3HZ  LYS A 188      62.659  56.658  -8.712  1.00  0.00      1CGP1915
ATOM   1761  N   MET A 189      57.969  63.563  -7.045  1.00 88.76      1CGP1916
ATOM   1762  CA  MET A 189      57.418  64.783  -7.624  1.00 89.64      1CGP1917
ATOM   1763  C   MET A 189      57.097  65.775  -6.511  1.00 89.74      1CGP1918
ATOM   1764  O   MET A 189      57.480  66.943  -6.563  1.00 89.37      1CGP1919
ATOM   1765  CB  MET A 189      56.178  64.404  -8.400  1.00 91.34      1CGP1920
ATOM   1766  CG  MET A 189      56.113  65.011  -9.782  1.00 92.91      1CGP1921
ATOM   1767  SD  MET A 189      55.145  63.983 -10.923  1.00 95.61      1CGP1922
ATOM   1768  CE  MET A 189      56.410  63.280 -11.954  1.00 94.00      1CGP1923
ATOM   1769  H   MET A 189      57.596  62.700  -7.323  1.00  0.00      1CGP1924
ATOM   1770  N   LEU A 190      56.494  65.302  -5.433  1.00 91.16      1CGP1925
ATOM   1771  CA  LEU A 190      56.241  66.118  -4.263  1.00 93.35      1CGP1926
ATOM   1772  C   LEU A 190      57.525  66.483  -3.504  1.00 95.13      1CGP1927
ATOM   1773  O   LEU A 190      57.499  67.417  -2.691  1.00 95.03      1CGP1928
ATOM   1774  CB  LEU A 190      55.279  65.365  -3.361  1.00 93.70      1CGP1929
ATOM   1775  CG  LEU A 190      53.868  65.079  -3.853  1.00 94.50      1CGP1930
ATOM   1776  CD1 LEU A 190      53.267  63.938  -3.051  1.00 94.38      1CGP1931
ATOM   1777  CD2 LEU A 190      53.026  66.337  -3.731  1.00 94.92      1CGP1932
ATOM   1778  H   LEU A 190      56.147  64.387  -5.472  1.00  0.00      1CGP1933
ATOM   1779  N   GLU A 191      58.644  65.751  -3.656  1.00 97.54      1CGP1934
ATOM   1780  CA  GLU A 191      59.950  66.139  -3.098  1.00 98.97      1CGP1935
ATOM   1781  C   GLU A 191      60.576  67.271  -3.915  1.00 99.54      1CGP1936
ATOM   1782  O   GLU A 191      61.007  68.272  -3.327  1.00100.10      1CGP1937
ATOM   1783  CB  GLU A 191      61.005  65.010  -3.091  1.00 99.32      1CGP1938
ATOM   1784  CG  GLU A 191      60.873  63.942  -2.015  1.00100.87      1CGP1939
ATOM   1785  CD  GLU A 191      62.165  63.198  -1.666  1.00101.44      1CGP1940
ATOM   1786  OE1 GLU A 191      62.928  63.709  -0.835  1.00101.05      1CGP1941
ATOM   1787  OE2 GLU A 191      62.385  62.103  -2.202  1.00101.67      1CGP1942
ATOM   1788  H   GLU A 191      58.535  64.861  -4.040  1.00  0.00      1CGP1943
ATOM   1789  N   ASP A 192      60.637  67.162  -5.264  1.00 98.69      1CGP1944
ATOM   1790  CA  ASP A 192      61.119  68.216  -6.168  1.00 96.75      1CGP1945
ATOM   1791  C   ASP A 192      60.314  69.457  -5.822  1.00 95.68      1CGP1946
ATOM   1792  O   ASP A 192      60.868  70.475  -5.432  1.00 95.48      1CGP1947
ATOM   1793  CB  ASP A 192      60.885  67.863  -7.659  1.00 97.01      1CGP1948
ATOM   1794  CG  ASP A 192      61.690  66.695  -8.260  1.00 96.92      1CGP1949
ATOM   1795  OD1 ASP A 192      62.625  66.205  -7.619  1.00 96.67      1CGP1950
ATOM   1796  OD2 ASP A 192      61.378  66.277  -9.386  1.00 96.00      1CGP1951
ATOM   1797  H   ASP A 192      60.349  66.300  -5.629  1.00  0.00      1CGP1952
ATOM   1798  N   GLN A 193      58.992  69.376  -5.795  1.00 94.94      1CGP1953
ATOM   1799  CA  GLN A 193      58.162  70.466  -5.312  1.00 95.11      1CGP1954
ATOM   1800  C   GLN A 193      58.346  70.887  -3.841  1.00 95.42      1CGP1955
ATOM   1801  O   GLN A 193      57.539  71.678  -3.353  1.00 95.68      1CGP1956
ATOM   1802  CB  GLN A 193      56.714  70.106  -5.489  1.00 94.84      1CGP1957
ATOM   1803  CG  GLN A 193      56.068  70.305  -6.823  1.00 94.19      1CGP1958
ATOM   1804  CD  GLN A 193      54.613  69.950  -6.626  1.00 94.31      1CGP1959
ATOM   1805  OE1 GLN A 193      54.154  68.922  -7.100  1.00 95.19      1CGP1960
ATOM   1806  NE2 GLN A 193      53.831  70.710  -5.874  1.00 94.28      1CGP1961
ATOM   1807  H   GLN A 193      58.549  68.555  -6.106  1.00  0.00      1CGP1962
ATOM   1808 1HE2 GLN A 193      54.232  71.480  -5.421  1.00  0.00      1CGP1963
ATOM   1809 2HE2 GLN A 193      52.894  70.441  -5.797  1.00  0.00      1CGP1964
ATOM   1810  N   ASN A 194      59.310  70.401  -3.053  1.00 95.46      1CGP1965
ATOM   1811  CA  ASN A 194      59.551  70.812  -1.671  1.00 97.55      1CGP1966
ATOM   1812  C   ASN A 194      58.451  70.566  -0.639  1.00 97.61      1CGP1967
ATOM   1813  O   ASN A 194      58.512  71.111   0.472  1.00 96.84      1CGP1968
ATOM   1814  CB  ASN A 194      59.893  72.307  -1.624  1.00100.92      1CGP1969
ATOM   1815  CG  ASN A 194      61.221  72.726  -2.232  1.00104.08      1CGP1970
ATOM   1816  OD1 ASN A 194      61.812  73.714  -1.796  1.00105.76      1CGP1971
ATOM   1817  ND2 ASN A 194      61.784  72.120  -3.270  1.00105.65      1CGP1972
ATOM   1818  H   ASN A 194      59.933  69.752  -3.425  1.00  0.00      1CGP1973
ATOM   1819 1HD2 ASN A 194      61.340  71.404  -3.772  1.00  0.00      1CGP1974
ATOM   1820 2HD2 ASN A 194      62.678  72.439  -3.506  1.00  0.00      1CGP1975
ATOM   1821  N   LEU A 195      57.451  69.712  -0.904  1.00 97.58      1CGP1976
ATOM   1822  CA  LEU A 195      56.369  69.507   0.054  1.00 96.42      1CGP1977
ATOM   1823  C   LEU A 195      56.571  68.249   0.873  1.00 95.40      1CGP1978
ATOM   1824  O   LEU A 195      56.144  68.171   2.030  1.00 94.30      1CGP1979
ATOM   1825  CB  LEU A 195      55.015  69.403  -0.648  1.00 97.04      1CGP1980
ATOM   1826  CG  LEU A 195      54.445  70.607  -1.410  1.00 97.41      1CGP1981
ATOM   1827  CD1 LEU A 195      53.050  70.229  -1.895  1.00 97.84      1CGP1982
ATOM   1828  CD2 LEU A 195      54.367  71.855  -0.524  1.00 97.14      1CGP1983
ATOM   1829  H   LEU A 195      57.510  69.095  -1.659  1.00  0.00      1CGP1984
ATOM   1830  N   ILE A 196      57.176  67.216   0.295  1.00 94.71      1CGP1985
ATOM   1831  CA  ILE A 196      57.442  66.039   1.082  1.00 94.24      1CGP1986
ATOM   1832  C   ILE A 196      58.942  65.753   1.128  1.00 95.30      1CGP1987
ATOM   1833  O   ILE A 196      59.655  65.938   0.138  1.00 95.01      1CGP1988
ATOM   1834  CB  ILE A 196      56.606  64.853   0.477  1.00 92.83      1CGP1989
ATOM   1835  CG1 ILE A 196      56.572  63.763   1.519  1.00 93.06      1CGP1990
ATOM   1836  CG2 ILE A 196      57.200  64.227  -0.763  1.00 91.46      1CGP1991
ATOM   1837  CD1 ILE A 196      55.844  64.203   2.792  1.00 93.15      1CGP1992
ATOM   1838  H   ILE A 196      57.490  67.268  -0.632  1.00  0.00      1CGP1993
ATOM   1839  N   SER A 197      59.440  65.376   2.303  1.00 96.35      1CGP1994
ATOM   1840  CA  SER A 197      60.818  64.938   2.463  1.00 97.18      1CGP1995
ATOM   1841  C   SER A 197      60.704  63.446   2.778  1.00 97.63      1CGP1996
ATOM   1842  O   SER A 197      59.954  63.099   3.705  1.00 98.28      1CGP1997
ATOM   1843  CB  SER A 197      61.432  65.717   3.610  1.00 97.81      1CGP1998
ATOM   1844  OG  SER A 197      61.310  67.115   3.363  1.00 99.40      1CGP1999
ATOM   1845  H   SER A 197      58.873  65.427   3.102  1.00  0.00      1CGP2000
ATOM   1846  HG  SER A 197      60.874  67.540   4.103  1.00  0.00      1CGP2001
ATOM   1847  N   ALA A 198      61.389  62.539   2.066  1.00 97.58      1CGP2002
ATOM   1848  CA  ALA A 198      61.176  61.108   2.263  1.00 97.26      1CGP2003
ATOM   1849  C   ALA A 198      62.428  60.255   2.268  1.00 97.19      1CGP2004
ATOM   1850  O   ALA A 198      63.440  60.608   1.657  1.00 97.66      1CGP2005
ATOM   1851  CB  ALA A 198      60.275  60.529   1.172  1.00 96.38      1CGP2006
ATOM   1852  H   ALA A 198      62.103  62.807   1.447  1.00  0.00      1CGP2007
ATOM   1853  N   HIS A 199      62.329  59.141   3.007  1.00 97.20      1CGP2008
ATOM   1854  CA  HIS A 199      63.356  58.106   3.081  1.00 96.52      1CGP2009
ATOM   1855  C   HIS A 199      62.806  56.914   3.912  1.00 95.58      1CGP2010
ATOM   1856  O   HIS A 199      63.408  56.582   4.936  1.00 96.47      1CGP2011
ATOM   1857  CB  HIS A 199      64.597  58.783   3.721  1.00 97.40      1CGP2012
ATOM   1858  CG  HIS A 199      65.900  57.999   3.706  1.00 97.90      1CGP2013
ATOM   1859  ND1 HIS A 199      66.406  57.273   4.702  1.00 98.06      1CGP2014
ATOM   1860  CD2 HIS A 199      66.775  57.953   2.648  1.00 97.60      1CGP2015
ATOM   1861  CE1 HIS A 199      67.550  56.783   4.294  1.00 97.93      1CGP2016
ATOM   1862  NE2 HIS A 199      67.759  57.195   3.061  1.00 98.26      1CGP2017
ATOM   1863  H   HIS A 199      61.587  59.112   3.652  1.00  0.00      1CGP2018
ATOM   1864  HD1 HIS A 199      65.923  57.013   5.524  1.00  0.00      1CGP2019
ATOM   1865  HE2 HIS A 199      68.540  56.944   2.517  1.00  0.00      1CGP2020
ATOM   1866  N   GLY A 200      61.701  56.212   3.587  1.00 93.24      1CGP2021
ATOM   1867  CA  GLY A 200      61.156  55.146   4.444  1.00 90.85      1CGP2022
ATOM   1868  C   GLY A 200      60.049  55.652   5.379  1.00 90.35      1CGP2023
ATOM   1869  O   GLY A 200      59.006  55.029   5.569  1.00 89.36      1CGP2024
ATOM   1870  H   GLY A 200      61.222  56.417   2.758  1.00  0.00      1CGP2025
ATOM   1871  N   LYS A 201      60.312  56.779   6.036  1.00 91.57      1CGP2026
ATOM   1872  CA  LYS A 201      59.340  57.527   6.837  1.00 92.47      1CGP2027
ATOM   1873  C   LYS A 201      59.200  58.894   6.145  1.00 92.01      1CGP2028
ATOM   1874  O   LYS A 201      60.154  59.335   5.478  1.00 93.51      1CGP2029
ATOM   1875  CB  LYS A 201      59.845  57.752   8.262  1.00 94.06      1CGP2030
ATOM   1876  CG  LYS A 201      60.999  58.755   8.384  1.00 96.04      1CGP2031
ATOM   1877  CD  LYS A 201      61.324  59.035   9.832  1.00 98.38      1CGP2032
ATOM   1878  CE  LYS A 201      62.445  60.065   9.963  1.00 99.28      1CGP2033
ATOM   1879  NZ  LYS A 201      62.894  60.051  11.343  1.00 99.64      1CGP2034
ATOM   1880  H   LYS A 201      61.227  57.125   6.011  1.00  0.00      1CGP2035
ATOM   1881 1HZ  LYS A 201      63.260  59.099  11.556  1.00  0.00      1CGP2036
ATOM   1882 2HZ  LYS A 201      62.084  60.244  11.964  1.00  0.00      1CGP2037
ATOM   1883 3HZ  LYS A 201      63.642  60.755  11.492  1.00  0.00      1CGP2038
ATOM   1884  N   THR A 202      58.096  59.610   6.239  1.00 89.76      1CGP2039
ATOM   1885  CA  THR A 202      57.941  60.860   5.544  1.00 88.47      1CGP2040
ATOM   1886  C   THR A 202      57.700  61.956   6.539  1.00 88.57      1CGP2041
ATOM   1887  O   THR A 202      57.077  61.763   7.586  1.00 87.26      1CGP2042
ATOM   1888  CB  THR A 202      56.754  60.826   4.568  1.00 88.44      1CGP2043
ATOM   1889  OG1 THR A 202      55.689  60.192   5.267  1.00 87.18      1CGP2044
ATOM   1890  CG2 THR A 202      57.078  60.133   3.246  1.00 88.48      1CGP2045
ATOM   1891  H   THR A 202      57.383  59.360   6.847  1.00  0.00      1CGP2046
ATOM   1892  HG1 THR A 202      55.008  59.952   4.635  1.00  0.00      1CGP2047
ATOM   1893  N   ILE A 203      58.250  63.108   6.189  1.00 89.49      1CGP2048
ATOM   1894  CA  ILE A 203      58.030  64.319   6.941  1.00 89.15      1CGP2049
ATOM   1895  C   ILE A 203      57.245  65.179   5.978  1.00 87.77      1CGP2050
ATOM   1896  O   ILE A 203      57.689  65.583   4.893  1.00 86.46      1CGP2051
ATOM   1897  CB  ILE A 203      59.363  64.998   7.342  1.00 90.74      1CGP2052
ATOM   1898  CG1 ILE A 203      60.007  64.208   8.487  1.00 92.08      1CGP2053
ATOM   1899  CG2 ILE A 203      59.124  66.431   7.811  1.00 91.02      1CGP2054
ATOM   1900  CD1 ILE A 203      60.871  62.954   8.170  1.00 93.16      1CGP2055
ATOM   1901  H   ILE A 203      58.799  63.144   5.377  1.00  0.00      1CGP2056
ATOM   1902  N   VAL A 204      56.018  65.353   6.421  1.00 87.05      1CGP2057
ATOM   1903  CA  VAL A 204      55.045  66.106   5.666  1.00 87.85      1CGP2058
ATOM   1904  C   VAL A 204      55.277  67.481   6.234  1.00 87.58      1CGP2059
ATOM   1905  O   VAL A 204      55.234  67.645   7.464  1.00 87.68      1CGP2060
ATOM   1906  CB  VAL A 204      53.599  65.618   5.963  1.00 88.83      1CGP2061
ATOM   1907  CG1 VAL A 204      52.555  66.471   5.251  1.00 89.20      1CGP2062
ATOM   1908  CG2 VAL A 204      53.439  64.206   5.435  1.00 89.93      1CGP2063
ATOM   1909  H   VAL A 204      55.859  65.153   7.369  1.00  0.00      1CGP2064
ATOM   1910  N   VAL A 205      55.617  68.431   5.357  1.00 87.29      1CGP2065
ATOM   1911  CA  VAL A 205      55.814  69.805   5.805  1.00 86.60      1CGP2066
ATOM   1912  C   VAL A 205      54.464  70.445   6.168  1.00 87.65      1CGP2067
ATOM   1913  O   VAL A 205      53.392  69.828   6.231  1.00 87.86      1CGP2068
ATOM   1914  CB  VAL A 205      56.534  70.707   4.710  1.00 85.62      1CGP2069
ATOM   1915  CG1 VAL A 205      57.935  70.186   4.414  1.00 84.81      1CGP2070
ATOM   1916  CG2 VAL A 205      55.709  70.755   3.436  1.00 84.56      1CGP2071
ATOM   1917  H   VAL A 205      55.710  68.220   4.401  1.00  0.00      1CGP2072
TER    1918      VAL A 205                                              1CGP2073
HETATM 1919  P   CMP A   1      30.904  44.446  10.242  1.00 30.87      1CGP2074
HETATM 1920  O1P CMP A   1      30.168  44.651   8.974  1.00 30.82      1CGP2075
HETATM 1921  O2P CMP A   1      30.287  43.676  11.335  1.00 31.62      1CGP2076
HETATM 1922  O5* CMP A   1      32.294  43.822   9.881  1.00 30.29      1CGP2077
HETATM 1923  C5* CMP A   1      33.292  44.587   9.225  1.00 30.38      1CGP2078
HETATM 1924  C4* CMP A   1      33.550  45.782  10.033  1.00 31.38      1CGP2079
HETATM 1925  O4* CMP A   1      34.507  46.673   9.455  1.00 32.86      1CGP2080
HETATM 1926  C3* CMP A   1      32.290  46.560  10.042  1.00 31.76      1CGP2081
HETATM 1927  O3* CMP A   1      31.358  45.853  10.849  1.00 31.66      1CGP2082
HETATM 1928  C2* CMP A   1      32.763  47.888  10.596  1.00 31.92      1CGP2083
HETATM 1929  O2* CMP A   1      33.037  47.825  12.004  1.00 30.86      1CGP2084
HETATM 1930  C1* CMP A   1      34.098  47.998   9.822  1.00 32.64      1CGP2085
HETATM 1931  N9  CMP A   1      33.907  48.851   8.618  1.00 34.98      1CGP2086
HETATM 1932  C8  CMP A   1      33.255  48.608   7.424  1.00 34.57      1CGP2087
HETATM 1933  N7  CMP A   1      33.236  49.633   6.612  1.00 34.57      1CGP2088
HETATM 1934  C5  CMP A   1      33.927  50.622   7.316  1.00 34.99      1CGP2089
HETATM 1935  C6  CMP A   1      34.259  51.956   7.009  1.00 35.83      1CGP2090
HETATM 1936  N6  CMP A   1      33.877  52.561   5.887  1.00 36.18      1CGP2091
HETATM 1937  N1  CMP A   1      34.957  52.630   7.921  1.00 35.63      1CGP2092
HETATM 1938  C2  CMP A   1      35.277  52.013   9.051  1.00 34.28      1CGP2093
HETATM 1939  N3  CMP A   1      35.034  50.792   9.473  1.00 32.61      1CGP2094
HETATM 1940  C4  CMP A   1      34.340  50.141   8.527  1.00 34.63      1CGP2095
HETATM 1941  H2* CMP A   1      33.611  48.577  12.194  1.00  0.00      1CGP2096
HETATM 1942 1H6  CMP A   1      33.439  52.013   5.153  1.00  0.00      1CGP2097
HETATM 1943 2H6  CMP A   1      33.955  53.560   5.756  1.00  0.00      1CGP2098
ATOM   1944  N   PRO B   9       3.593  53.533  14.188  1.00 95.99      1CGP2099
ATOM   1945  CA  PRO B   9       3.003  53.405  15.517  1.00 95.71      1CGP2100
ATOM   1946  C   PRO B   9       3.983  54.182  16.381  1.00 94.82      1CGP2101
ATOM   1947  O   PRO B   9       3.727  55.364  16.622  1.00 95.04      1CGP2102
ATOM   1948  CB  PRO B   9       2.938  51.911  15.734  1.00 96.67      1CGP2103
ATOM   1949  CG  PRO B   9       2.710  51.395  14.336  1.00 96.83      1CGP2104
ATOM   1950  CD  PRO B   9       3.778  52.206  13.616  1.00 96.70      1CGP2105
ATOM   1951  N   THR B  10       5.146  53.643  16.777  1.00 93.42      1CGP2106
ATOM   1952  CA  THR B  10       6.193  54.445  17.397  1.00 92.31      1CGP2107
ATOM   1953  C   THR B  10       6.484  55.537  16.358  1.00 92.64      1CGP2108
ATOM   1954  O   THR B  10       6.634  56.717  16.672  1.00 93.13      1CGP2109
ATOM   1955  CB  THR B  10       7.452  53.599  17.631  1.00 91.81      1CGP2110
ATOM   1956  OG1 THR B  10       7.095  52.211  17.619  1.00 91.33      1CGP2111
ATOM   1957  CG2 THR B  10       8.096  53.981  18.945  1.00 91.49      1CGP2112
ATOM   1958  H   THR B  10       5.309  52.677  16.752  1.00  0.00      1CGP2113
ATOM   1959  HG1 THR B  10       7.925  51.742  17.758  1.00  0.00      1CGP2114
ATOM   1960  N   LEU B  11       6.425  55.126  15.074  1.00 92.68      1CGP2115
ATOM   1961  CA  LEU B  11       6.523  56.029  13.943  1.00 92.76      1CGP2116
ATOM   1962  C   LEU B  11       5.471  57.110  14.013  1.00 93.10      1CGP2117
ATOM   1963  O   LEU B  11       5.836  58.275  13.905  1.00 92.14      1CGP2118
ATOM   1964  CB  LEU B  11       6.316  55.331  12.610  1.00 92.16      1CGP2119
ATOM   1965  CG  LEU B  11       7.356  54.371  12.101  1.00 91.61      1CGP2120
ATOM   1966  CD1 LEU B  11       7.041  54.139  10.641  1.00 91.64      1CGP2121
ATOM   1967  CD2 LEU B  11       8.772  54.930  12.220  1.00 91.60      1CGP2122
ATOM   1968  H   LEU B  11       6.377  54.168  14.909  1.00  0.00      1CGP2123
ATOM   1969  N   GLU B  12       4.199  56.761  14.252  1.00 93.38      1CGP2124
ATOM   1970  CA  GLU B  12       3.134  57.754  14.303  1.00 93.66      1CGP2125
ATOM   1971  C   GLU B  12       3.420  58.761  15.393  1.00 92.14      1CGP2126
ATOM   1972  O   GLU B  12       3.348  59.958  15.120  1.00 90.94      1CGP2127
ATOM   1973  CB  GLU B  12       1.767  57.141  14.591  1.00 95.86      1CGP2128
ATOM   1974  CG  GLU B  12       1.323  55.905  13.787  1.00 99.46      1CGP2129
ATOM   1975  CD  GLU B  12       1.297  55.912  12.248  1.00101.70      1CGP2130
ATOM   1976  OE1 GLU B  12       1.497  56.955  11.604  1.00102.95      1CGP2131
ATOM   1977  OE2 GLU B  12       1.059  54.832  11.692  1.00102.88      1CGP2132
ATOM   1978  H   GLU B  12       3.982  55.823  14.419  1.00  0.00      1CGP2133
ATOM   1979  N   TRP B  13       3.821  58.282  16.577  1.00 91.27      1CGP2134
ATOM   1980  CA  TRP B  13       4.205  59.140  17.696  1.00 91.41      1CGP2135
ATOM   1981  C   TRP B  13       5.308  60.117  17.275  1.00 89.51      1CGP2136
ATOM   1982  O   TRP B  13       5.260  61.323  17.578  1.00 88.73      1CGP2137
ATOM   1983  CB  TRP B  13       4.714  58.303  18.900  1.00 94.14      1CGP2138
ATOM   1984  CG  TRP B  13       5.389  59.152  19.993  1.00 97.57      1CGP2139
ATOM   1985  CD1 TRP B  13       4.678  60.076  20.734  1.00 98.80      1CGP2140
ATOM   1986  CD2 TRP B  13       6.733  59.142  20.327  1.00 98.97      1CGP2141
ATOM   1987  NE1 TRP B  13       5.557  60.649  21.532  1.00 99.59      1CGP2142
ATOM   1988  CE2 TRP B  13       6.783  60.124  21.314  1.00 99.35      1CGP2143
ATOM   1989  CE3 TRP B  13       7.888  58.473  19.959  1.00 99.49      1CGP2144
ATOM   1990  CZ2 TRP B  13       7.979  60.439  21.932  1.00 98.81      1CGP2145
ATOM   1991  CZ3 TRP B  13       9.084  58.795  20.579  1.00 98.80      1CGP2146
ATOM   1992  CH2 TRP B  13       9.124  59.765  21.553  1.00 98.50      1CGP2147
ATOM   1993  H   TRP B  13       3.836  57.310  16.682  1.00  0.00      1CGP2148
ATOM   1994  HE1 TRP B  13       5.318  61.122  22.355  1.00  0.00      1CGP2149
ATOM   1995  N   PHE B  14       6.334  59.571  16.616  1.00 86.03      1CGP2150
ATOM   1996  CA  PHE B  14       7.435  60.354  16.109  1.00 83.11      1CGP2151
ATOM   1997  C   PHE B  14       6.869  61.445  15.214  1.00 85.22      1CGP2152
ATOM   1998  O   PHE B  14       7.006  62.637  15.511  1.00 86.23      1CGP2153
ATOM   1999  CB  PHE B  14       8.381  59.449  15.331  1.00 77.28      1CGP2154
ATOM   2000  CG  PHE B  14       9.490  60.266  14.719  1.00 72.29      1CGP2155
ATOM   2001  CD1 PHE B  14      10.504  60.753  15.507  1.00 70.69      1CGP2156
ATOM   2002  CD2 PHE B  14       9.434  60.559  13.382  1.00 70.69      1CGP2157
ATOM   2003  CE1 PHE B  14      11.464  61.550  14.944  1.00 69.62      1CGP2158
ATOM   2004  CE2 PHE B  14      10.406  61.351  12.835  1.00 69.61      1CGP2159
ATOM   2005  CZ  PHE B  14      11.419  61.849  13.611  1.00 69.19      1CGP2160
ATOM   2006  H   PHE B  14       6.369  58.600  16.532  1.00  0.00      1CGP2161
ATOM   2007  N   LEU B  15       6.138  61.015  14.190  1.00 87.85      1CGP2162
ATOM   2008  CA  LEU B  15       5.524  61.892  13.217  1.00 91.36      1CGP2163
ATOM   2009  C   LEU B  15       4.675  62.967  13.878  1.00 93.38      1CGP2164
ATOM   2010  O   LEU B  15       4.676  64.098  13.401  1.00 94.22      1CGP2165
ATOM   2011  CB  LEU B  15       4.632  61.116  12.239  1.00 91.27      1CGP2166
ATOM   2012  CG  LEU B  15       5.179  60.014  11.327  1.00 90.99      1CGP2167
ATOM   2013  CD1 LEU B  15       4.075  59.643  10.339  1.00 91.40      1CGP2168
ATOM   2014  CD2 LEU B  15       6.415  60.472  10.568  1.00 90.32      1CGP2169
ATOM   2015  H   LEU B  15       6.004  60.057  14.108  1.00  0.00      1CGP2170
ATOM   2016  N   SER B  16       3.984  62.699  14.987  1.00 95.39      1CGP2171
ATOM   2017  CA  SER B  16       3.202  63.713  15.680  1.00 96.70      1CGP2172
ATOM   2018  C   SER B  16       4.021  64.895  16.208  1.00 96.53      1CGP2173
ATOM   2019  O   SER B  16       3.488  65.976  16.459  1.00 97.60      1CGP2174
ATOM   2020  CB  SER B  16       2.461  63.035  16.825  1.00 98.19      1CGP2175
ATOM   2021  OG  SER B  16       1.818  61.828  16.409  1.00100.28      1CGP2176
ATOM   2022  H   SER B  16       3.899  61.765  15.266  1.00  0.00      1CGP2177
ATOM   2023  HG  SER B  16       1.784  61.777  15.450  1.00  0.00      1CGP2178
ATOM   2024  N   HIS B  17       5.329  64.745  16.425  1.00 95.39      1CGP2179
ATOM   2025  CA  HIS B  17       6.154  65.862  16.868  1.00 94.15      1CGP2180
ATOM   2026  C   HIS B  17       6.728  66.581  15.653  1.00 92.92      1CGP2181
ATOM   2027  O   HIS B  17       7.325  67.663  15.743  1.00 92.62      1CGP2182
ATOM   2028  CB  HIS B  17       7.286  65.355  17.751  1.00 94.95      1CGP2183
ATOM   2029  CG  HIS B  17       6.801  64.750  19.064  1.00 96.53      1CGP2184
ATOM   2030  ND1 HIS B  17       7.073  65.099  20.326  1.00 96.64      1CGP2185
ATOM   2031  CD2 HIS B  17       5.957  63.662  19.123  1.00 96.83      1CGP2186
ATOM   2032  CE1 HIS B  17       6.425  64.268  21.119  1.00 96.90      1CGP2187
ATOM   2033  NE2 HIS B  17       5.760  63.407  20.383  1.00 96.92      1CGP2188
ATOM   2034  H   HIS B  17       5.760  63.899  16.186  1.00  0.00      1CGP2189
ATOM   2035  HD1 HIS B  17       7.732  65.765  20.634  1.00  0.00      1CGP2190
ATOM   2036  HE2 HIS B  17       5.258  62.622  20.697  1.00  0.00      1CGP2191
ATOM   2037  N   CYS B  18       6.527  65.980  14.491  1.00 91.76      1CGP2192
ATOM   2038  CA  CYS B  18       7.027  66.498  13.255  1.00 91.51      1CGP2193
ATOM   2039  C   CYS B  18       6.048  67.364  12.500  1.00 90.99      1CGP2194
ATOM   2040  O   CYS B  18       4.856  67.478  12.756  1.00 90.34      1CGP2195
ATOM   2041  CB  CYS B  18       7.483  65.331  12.413  1.00 92.28      1CGP2196
ATOM   2042  SG  CYS B  18       8.960  64.644  13.192  1.00 93.12      1CGP2197
ATOM   2043  H   CYS B  18       5.914  65.225  14.428  1.00  0.00      1CGP2198
ATOM   2044  N   HIS B  19       6.646  68.101  11.587  1.00 91.56      1CGP2199
ATOM   2045  CA  HIS B  19       5.958  69.158  10.870  1.00 92.43      1CGP2200
ATOM   2046  C   HIS B  19       6.268  68.820   9.434  1.00 91.16      1CGP2201
ATOM   2047  O   HIS B  19       7.452  68.842   9.071  1.00 91.41      1CGP2202
ATOM   2048  CB  HIS B  19       6.550  70.539  11.259  1.00 94.71      1CGP2203
ATOM   2049  CG  HIS B  19       7.442  70.473  12.509  1.00 97.83      1CGP2204
ATOM   2050  ND1 HIS B  19       8.776  70.490  12.618  1.00 99.17      1CGP2205
ATOM   2051  CD2 HIS B  19       6.959  70.243  13.780  1.00 99.18      1CGP2206
ATOM   2052  CE1 HIS B  19       9.102  70.266  13.875  1.00 99.27      1CGP2207
ATOM   2053  NE2 HIS B  19       7.998  70.096  14.565  1.00100.03      1CGP2208
ATOM   2054  H   HIS B  19       7.593  67.921  11.395  1.00  0.00      1CGP2209
ATOM   2055  HD1 HIS B  19       9.410  70.467  11.873  1.00  0.00      1CGP2210
ATOM   2056  HE2 HIS B  19       7.923  69.585  15.403  1.00  0.00      1CGP2211
ATOM   2057  N   ILE B  20       5.241  68.436   8.670  1.00 89.22      1CGP2212
ATOM   2058  CA  ILE B  20       5.431  68.023   7.286  1.00 86.55      1CGP2213
ATOM   2059  C   ILE B  20       5.394  69.220   6.345  1.00 85.09      1CGP2214
ATOM   2060  O   ILE B  20       4.418  69.969   6.291  1.00 85.49      1CGP2215
ATOM   2061  CB  ILE B  20       4.345  66.993   6.864  1.00 85.36      1CGP2216
ATOM   2062  CG1 ILE B  20       4.299  65.799   7.818  1.00 84.89      1CGP2217
ATOM   2063  CG2 ILE B  20       4.677  66.505   5.464  1.00 85.08      1CGP2218
ATOM   2064  CD1 ILE B  20       3.256  64.729   7.437  1.00 84.63      1CGP2219
ATOM   2065  H   ILE B  20       4.318  68.513   8.999  1.00  0.00      1CGP2220
ATOM   2066  N   HIS B  21       6.504  69.471   5.668  1.00 83.64      1CGP2221
ATOM   2067  CA  HIS B  21       6.544  70.495   4.640  1.00 83.03      1CGP2222
ATOM   2068  C   HIS B  21       6.500  69.774   3.312  1.00 81.13      1CGP2223
ATOM   2069  O   HIS B  21       6.875  68.599   3.219  1.00 80.44      1CGP2224
ATOM   2070  CB  HIS B  21       7.818  71.300   4.683  1.00 85.84      1CGP2225
ATOM   2071  CG  HIS B  21       7.992  72.229   5.875  1.00 89.16      1CGP2226
ATOM   2072  ND1 HIS B  21       9.140  72.808   6.215  1.00 90.56      1CGP2227
ATOM   2073  CD2 HIS B  21       7.027  72.632   6.777  1.00 90.32      1CGP2228
ATOM   2074  CE1 HIS B  21       8.910  73.560   7.275  1.00 91.36      1CGP2229
ATOM   2075  NE2 HIS B  21       7.636  73.447   7.605  1.00 91.40      1CGP2230
ATOM   2076  H   HIS B  21       7.288  68.898   5.838  1.00  0.00      1CGP2231
ATOM   2077  HD1 HIS B  21      10.007  72.595   5.791  1.00  0.00      1CGP2232
ATOM   2078  HE2 HIS B  21       7.184  73.962   8.311  1.00  0.00      1CGP2233
ATOM   2079  N   LYS B  22       6.044  70.448   2.272  1.00 79.39      1CGP2234
ATOM   2080  CA  LYS B  22       5.993  69.807   0.975  1.00 78.62      1CGP2235
ATOM   2081  C   LYS B  22       7.082  70.474   0.139  1.00 75.23      1CGP2236
ATOM   2082  O   LYS B  22       7.389  71.654   0.359  1.00 74.78      1CGP2237
ATOM   2083  CB  LYS B  22       4.613  70.014   0.340  1.00 82.17      1CGP2238
ATOM   2084  CG  LYS B  22       4.094  68.748  -0.359  1.00 85.30      1CGP2239
ATOM   2085  CD  LYS B  22       3.559  68.967  -1.794  1.00 88.58      1CGP2240
ATOM   2086  CE  LYS B  22       4.637  69.164  -2.885  1.00 89.56      1CGP2241
ATOM   2087  NZ  LYS B  22       4.031  69.248  -4.211  1.00 90.54      1CGP2242
ATOM   2088  H   LYS B  22       5.847  71.407   2.311  1.00  0.00      1CGP2243
ATOM   2089 1HZ  LYS B  22       3.346  70.030  -4.218  1.00  0.00      1CGP2244
ATOM   2090 2HZ  LYS B  22       3.537  68.358  -4.424  1.00  0.00      1CGP2245
ATOM   2091 3HZ  LYS B  22       4.765  69.424  -4.928  1.00  0.00      1CGP2246
ATOM   2092  N   TYR B  23       7.720  69.711  -0.750  1.00 70.12      1CGP2247
ATOM   2093  CA  TYR B  23       8.785  70.198  -1.608  1.00 65.24      1CGP2248
ATOM   2094  C   TYR B  23       8.519  69.616  -2.976  1.00 62.01      1CGP2249
ATOM   2095  O   TYR B  23       8.299  68.410  -3.035  1.00 61.19      1CGP2250
ATOM   2096  CB  TYR B  23      10.147  69.705  -1.146  1.00 64.61      1CGP2251
ATOM   2097  CG  TYR B  23      10.580  70.167   0.243  1.00 64.71      1CGP2252
ATOM   2098  CD1 TYR B  23      10.167  69.497   1.384  1.00 64.86      1CGP2253
ATOM   2099  CD2 TYR B  23      11.404  71.258   0.379  1.00 63.83      1CGP2254
ATOM   2100  CE1 TYR B  23      10.574  69.905   2.642  1.00 64.41      1CGP2255
ATOM   2101  CE2 TYR B  23      11.815  71.660   1.638  1.00 64.37      1CGP2256
ATOM   2102  CZ  TYR B  23      11.406  70.990   2.769  1.00 64.16      1CGP2257
ATOM   2103  OH  TYR B  23      11.787  71.439   4.030  1.00 64.36      1CGP2258
ATOM   2104  H   TYR B  23       7.509  68.754  -0.768  1.00  0.00      1CGP2259
ATOM   2105  HH  TYR B  23      12.756  71.477   4.054  1.00  0.00      1CGP2260
ATOM   2106  N   PRO B  24       8.471  70.375  -4.073  1.00 59.79      1CGP2261
ATOM   2107  CA  PRO B  24       8.420  69.884  -5.444  1.00 59.50      1CGP2262
ATOM   2108  C   PRO B  24       9.691  69.203  -5.940  1.00 60.21      1CGP2263
ATOM   2109  O   PRO B  24      10.749  69.364  -5.333  1.00 60.35      1CGP2264
ATOM   2110  CB  PRO B  24       8.089  71.102  -6.252  1.00 58.58      1CGP2265
ATOM   2111  CG  PRO B  24       8.814  72.179  -5.492  1.00 58.18      1CGP2266
ATOM   2112  CD  PRO B  24       8.386  71.823  -4.076  1.00 59.20      1CGP2267
ATOM   2113  N   SER B  25       9.648  68.484  -7.065  1.00 60.52      1CGP2268
ATOM   2114  CA  SER B  25      10.832  67.891  -7.678  1.00 60.16      1CGP2269
ATOM   2115  C   SER B  25      11.807  69.017  -7.976  1.00 59.43      1CGP2270
ATOM   2116  O   SER B  25      11.373  70.149  -8.212  1.00 60.25      1CGP2271
ATOM   2117  CB  SER B  25      10.462  67.191  -8.976  1.00 60.64      1CGP2272
ATOM   2118  OG  SER B  25       9.295  66.392  -8.798  1.00 63.25      1CGP2273
ATOM   2119  H   SER B  25       8.802  68.335  -7.524  1.00  0.00      1CGP2274
ATOM   2120  HG  SER B  25       8.989  66.129  -9.671  1.00  0.00      1CGP2275
ATOM   2121  N   LYS B  26      13.100  68.700  -7.939  1.00 59.21      1CGP2276
ATOM   2122  CA  LYS B  26      14.235  69.596  -8.114  1.00 59.50      1CGP2277
ATOM   2123  C   LYS B  26      14.537  70.467  -6.891  1.00 57.05      1CGP2278
ATOM   2124  O   LYS B  26      15.567  71.152  -6.873  1.00 56.24      1CGP2279
ATOM   2125  CB  LYS B  26      14.039  70.510  -9.341  1.00 61.99      1CGP2280
ATOM   2126  CG  LYS B  26      13.832  69.751 -10.654  1.00 65.41      1CGP2281
ATOM   2127  CD  LYS B  26      12.484  70.136 -11.278  1.00 68.15      1CGP2282
ATOM   2128  CE  LYS B  26      12.388  69.663 -12.725  1.00 70.06      1CGP2283
ATOM   2129  NZ  LYS B  26      12.335  68.214 -12.840  1.00 72.65      1CGP2284
ATOM   2130  H   LYS B  26      13.338  67.770  -7.759  1.00  0.00      1CGP2285
ATOM   2131 1HZ  LYS B  26      11.530  67.847 -12.292  1.00  0.00      1CGP2286
ATOM   2132 2HZ  LYS B  26      13.213  67.792 -12.477  1.00  0.00      1CGP2287
ATOM   2133 3HZ  LYS B  26      12.216  67.955 -13.841  1.00  0.00      1CGP2288
ATOM   2134  N   SER B  27      13.727  70.427  -5.823  1.00 54.14      1CGP2289
ATOM   2135  CA  SER B  27      14.031  71.159  -4.602  1.00 53.16      1CGP2290
ATOM   2136  C   SER B  27      15.333  70.737  -3.932  1.00 49.88      1CGP2291
ATOM   2137  O   SER B  27      15.517  69.548  -3.683  1.00 47.51      1CGP2292
ATOM   2138  CB  SER B  27      12.959  70.978  -3.538  1.00 55.53      1CGP2293
ATOM   2139  OG  SER B  27      11.677  71.453  -3.882  1.00 57.70      1CGP2294
ATOM   2140  H   SER B  27      12.872  69.954  -5.853  1.00  0.00      1CGP2295
ATOM   2141  HG  SER B  27      11.348  70.807  -4.501  1.00  0.00      1CGP2296
ATOM   2142  N   THR B  28      16.262  71.635  -3.645  1.00 47.24      1CGP2297
ATOM   2143  CA  THR B  28      17.453  71.271  -2.919  1.00 45.69      1CGP2298
ATOM   2144  C   THR B  28      17.094  71.378  -1.438  1.00 45.23      1CGP2299
ATOM   2145  O   THR B  28      17.407  72.422  -0.863  1.00 47.43      1CGP2300
ATOM   2146  CB  THR B  28      18.545  72.244  -3.359  1.00 44.16      1CGP2301
ATOM   2147  OG1 THR B  28      18.491  72.295  -4.787  1.00 44.10      1CGP2302
ATOM   2148  CG2 THR B  28      19.927  71.839  -2.868  1.00 44.69      1CGP2303
ATOM   2149  H   THR B  28      16.212  72.535  -4.025  1.00  0.00      1CGP2304
ATOM   2150  HG1 THR B  28      18.402  71.416  -5.176  1.00  0.00      1CGP2305
ATOM   2151  N   LEU B  29      16.503  70.344  -0.800  1.00 42.95      1CGP2306
ATOM   2152  CA  LEU B  29      16.009  70.407   0.575  1.00 41.36      1CGP2307
ATOM   2153  C   LEU B  29      17.087  70.626   1.622  1.00 42.23      1CGP2308
ATOM   2154  O   LEU B  29      16.747  71.143   2.687  1.00 45.22      1CGP2309
ATOM   2155  CB  LEU B  29      15.307  69.155   1.086  1.00 40.47      1CGP2310
ATOM   2156  CG  LEU B  29      14.788  68.082   0.179  1.00 41.35      1CGP2311
ATOM   2157  CD1 LEU B  29      14.219  66.948   0.997  1.00 40.38      1CGP2312
ATOM   2158  CD2 LEU B  29      13.725  68.654  -0.702  1.00 41.79      1CGP2313
ATOM   2159  H   LEU B  29      16.571  69.468  -1.230  1.00  0.00      1CGP2314
ATOM   2160  N   ILE B  30      18.344  70.202   1.425  1.00 40.71      1CGP2315
ATOM   2161  CA  ILE B  30      19.471  70.433   2.349  1.00 37.63      1CGP2316
ATOM   2162  C   ILE B  30      20.562  71.060   1.498  1.00 39.13      1CGP2317
ATOM   2163  O   ILE B  30      20.411  71.098   0.270  1.00 37.39      1CGP2318
ATOM   2164  CB  ILE B  30      19.945  69.073   2.954  1.00 35.21      1CGP2319
ATOM   2165  CG1 ILE B  30      19.030  68.717   4.094  1.00 33.54      1CGP2320
ATOM   2166  CG2 ILE B  30      21.376  69.117   3.464  1.00 35.07      1CGP2321
ATOM   2167  CD1 ILE B  30      19.296  67.351   4.732  1.00 32.53      1CGP2322
ATOM   2168  H   ILE B  30      18.504  69.734   0.581  1.00  0.00      1CGP2323
ATOM   2169  N   HIS B  31      21.625  71.659   2.015  1.00 41.79      1CGP2324
ATOM   2170  CA  HIS B  31      22.731  72.106   1.177  1.00 46.54      1CGP2325
ATOM   2171  C   HIS B  31      23.997  71.853   1.967  1.00 49.77      1CGP2326
ATOM   2172  O   HIS B  31      23.961  72.085   3.176  1.00 50.99      1CGP2327
ATOM   2173  CB  HIS B  31      22.691  73.594   0.874  1.00 47.58      1CGP2328
ATOM   2174  CG  HIS B  31      21.585  74.108  -0.051  1.00 49.48      1CGP2329
ATOM   2175  ND1 HIS B  31      20.260  73.903  -0.044  1.00 49.99      1CGP2330
ATOM   2176  CD2 HIS B  31      21.847  74.977  -1.084  1.00 49.34      1CGP2331
ATOM   2177  CE1 HIS B  31      19.724  74.619  -0.996  1.00 49.74      1CGP2332
ATOM   2178  NE2 HIS B  31      20.689  75.241  -1.628  1.00 50.44      1CGP2333
ATOM   2179  H   HIS B  31      21.741  71.750   2.990  1.00  0.00      1CGP2334
ATOM   2180  HD1 HIS B  31      19.781  73.134   0.342  1.00  0.00      1CGP2335
ATOM   2181  HE2 HIS B  31      20.571  75.641  -2.515  1.00  0.00      1CGP2336
ATOM   2182  N   GLN B  32      25.101  71.393   1.361  1.00 53.14      1CGP2337
ATOM   2183  CA  GLN B  32      26.350  71.154   2.077  1.00 55.56      1CGP2338
ATOM   2184  C   GLN B  32      26.896  72.478   2.555  1.00 58.06      1CGP2339
ATOM   2185  O   GLN B  32      26.760  73.461   1.828  1.00 60.22      1CGP2340
ATOM   2186  CB  GLN B  32      27.403  70.548   1.191  1.00 55.84      1CGP2341
ATOM   2187  CG  GLN B  32      28.731  70.407   1.894  1.00 59.62      1CGP2342
ATOM   2188  CD  GLN B  32      29.880  70.136   0.959  1.00 62.94      1CGP2343
ATOM   2189  OE1 GLN B  32      30.535  71.061   0.485  1.00 65.39      1CGP2344
ATOM   2190  NE2 GLN B  32      30.205  68.883   0.662  1.00 65.10      1CGP2345
ATOM   2191  H   GLN B  32      25.103  71.276   0.388  1.00  0.00      1CGP2346
ATOM   2192 1HE2 GLN B  32      29.703  68.164   1.107  1.00  0.00      1CGP2347
ATOM   2193 2HE2 GLN B  32      30.944  68.741   0.038  1.00  0.00      1CGP2348
ATOM   2194  N   GLY B  33      27.490  72.523   3.741  1.00 60.69      1CGP2349
ATOM   2195  CA  GLY B  33      28.117  73.741   4.231  1.00 63.06      1CGP2350
ATOM   2196  C   GLY B  33      27.324  74.545   5.262  1.00 64.29      1CGP2351
ATOM   2197  O   GLY B  33      27.923  75.334   5.996  1.00 66.26      1CGP2352
ATOM   2198  H   GLY B  33      27.523  71.692   4.258  1.00  0.00      1CGP2353
ATOM   2199  N   GLU B  34      25.996  74.433   5.375  1.00 65.04      1CGP2354
ATOM   2200  CA  GLU B  34      25.231  75.173   6.382  1.00 65.47      1CGP2355
ATOM   2201  C   GLU B  34      25.330  74.370   7.674  1.00 64.81      1CGP2356
ATOM   2202  O   GLU B  34      25.966  73.314   7.702  1.00 66.40      1CGP2357
ATOM   2203  CB  GLU B  34      23.767  75.256   6.031  1.00 66.48      1CGP2358
ATOM   2204  CG  GLU B  34      23.383  75.465   4.583  1.00 69.17      1CGP2359
ATOM   2205  CD  GLU B  34      21.956  74.961   4.382  1.00 71.94      1CGP2360
ATOM   2206  OE1 GLU B  34      21.027  75.752   4.585  1.00 73.68      1CGP2361
ATOM   2207  OE2 GLU B  34      21.769  73.781   4.054  1.00 72.45      1CGP2362
ATOM   2208  H   GLU B  34      25.529  73.791   4.801  1.00  0.00      1CGP2363
ATOM   2209  N   LYS B  35      24.647  74.726   8.739  1.00 63.16      1CGP2364
ATOM   2210  CA  LYS B  35      24.760  73.948   9.943  1.00 64.25      1CGP2365
ATOM   2211  C   LYS B  35      23.501  73.110  10.051  1.00 61.78      1CGP2366
ATOM   2212  O   LYS B  35      22.467  73.442   9.467  1.00 58.19      1CGP2367
ATOM   2213  CB  LYS B  35      24.935  74.881  11.140  1.00 69.78      1CGP2368
ATOM   2214  CG  LYS B  35      23.799  75.873  11.366  1.00 76.24      1CGP2369
ATOM   2215  CD  LYS B  35      23.887  77.111  10.463  1.00 80.63      1CGP2370
ATOM   2216  CE  LYS B  35      22.520  77.492   9.853  1.00 83.51      1CGP2371
ATOM   2217  NZ  LYS B  35      22.199  76.727   8.650  1.00 84.52      1CGP2372
ATOM   2218  H   LYS B  35      23.920  75.372   8.658  1.00  0.00      1CGP2373
ATOM   2219 1HZ  LYS B  35      22.119  75.715   8.869  1.00  0.00      1CGP2374
ATOM   2220 2HZ  LYS B  35      22.963  76.875   7.959  1.00  0.00      1CGP2375
ATOM   2221 3HZ  LYS B  35      21.306  77.083   8.255  1.00  0.00      1CGP2376
ATOM   2222  N   ALA B  36      23.621  71.998  10.757  1.00 61.77      1CGP2377
ATOM   2223  CA  ALA B  36      22.549  71.047  10.942  1.00 63.70      1CGP2378
ATOM   2224  C   ALA B  36      21.851  71.140  12.278  1.00 65.57      1CGP2379
ATOM   2225  O   ALA B  36      22.419  71.058  13.364  1.00 65.65      1CGP2380
ATOM   2226  CB  ALA B  36      23.084  69.641  10.790  1.00 64.02      1CGP2381
ATOM   2227  H   ALA B  36      24.499  71.772  11.125  1.00  0.00      1CGP2382
ATOM   2228  N   GLU B  37      20.547  71.234  12.168  1.00 68.19      1CGP2383
ATOM   2229  CA  GLU B  37      19.685  71.489  13.298  1.00 70.20      1CGP2384
ATOM   2230  C   GLU B  37      18.458  70.613  13.194  1.00 69.82      1CGP2385
ATOM   2231  O   GLU B  37      17.817  70.307  14.196  1.00 71.16      1CGP2386
ATOM   2232  CB  GLU B  37      19.219  72.934  13.303  1.00 73.65      1CGP2387
ATOM   2233  CG  GLU B  37      19.912  73.951  12.353  1.00 79.71      1CGP2388
ATOM   2234  CD  GLU B  37      19.656  73.898  10.823  1.00 82.79      1CGP2389
ATOM   2235  OE1 GLU B  37      19.364  72.841  10.241  1.00 82.91      1CGP2390
ATOM   2236  OE2 GLU B  37      19.780  74.959  10.194  1.00 85.06      1CGP2391
ATOM   2237  H   GLU B  37      20.150  71.160  11.281  1.00  0.00      1CGP2392
ATOM   2238  N   THR B  38      18.120  70.163  11.997  1.00 68.44      1CGP2393
ATOM   2239  CA  THR B  38      16.886  69.442  11.730  1.00 66.39      1CGP2394
ATOM   2240  C   THR B  38      17.138  68.020  11.255  1.00 64.29      1CGP2395
ATOM   2241  O   THR B  38      18.036  67.827  10.434  1.00 65.35      1CGP2396
ATOM   2242  CB  THR B  38      16.112  70.213  10.652  1.00 66.59      1CGP2397
ATOM   2243  OG1 THR B  38      16.803  71.450  10.418  1.00 67.84      1CGP2398
ATOM   2244  CG2 THR B  38      14.668  70.418  11.053  1.00 66.64      1CGP2399
ATOM   2245  H   THR B  38      18.662  70.365  11.212  1.00  0.00      1CGP2400
ATOM   2246  HG1 THR B  38      16.210  72.178  10.630  1.00  0.00      1CGP2401
ATOM   2247  N   LEU B  39      16.412  67.026  11.734  1.00 61.28      1CGP2402
ATOM   2248  CA  LEU B  39      16.545  65.669  11.235  1.00 60.12      1CGP2403
ATOM   2249  C   LEU B  39      15.358  65.577  10.310  1.00 59.42      1CGP2404
ATOM   2250  O   LEU B  39      14.284  66.007  10.721  1.00 62.62      1CGP2405
ATOM   2251  CB  LEU B  39      16.377  64.663  12.337  1.00 61.21      1CGP2406
ATOM   2252  CG  LEU B  39      16.125  63.212  11.943  1.00 62.51      1CGP2407
ATOM   2253  CD1 LEU B  39      17.421  62.525  11.595  1.00 63.84      1CGP2408
ATOM   2254  CD2 LEU B  39      15.526  62.466  13.112  1.00 63.33      1CGP2409
ATOM   2255  H   LEU B  39      15.632  67.243  12.285  1.00  0.00      1CGP2410
ATOM   2256  N   TYR B  40      15.436  65.054   9.106  1.00 57.87      1CGP2411
ATOM   2257  CA  TYR B  40      14.273  65.041   8.240  1.00 56.63      1CGP2412
ATOM   2258  C   TYR B  40      13.842  63.590   8.095  1.00 55.61      1CGP2413
ATOM   2259  O   TYR B  40      14.709  62.726   8.117  1.00 56.14      1CGP2414
ATOM   2260  CB  TYR B  40      14.642  65.637   6.867  1.00 56.56      1CGP2415
ATOM   2261  CG  TYR B  40      15.170  67.079   6.853  1.00 56.62      1CGP2416
ATOM   2262  CD1 TYR B  40      16.365  67.409   7.472  1.00 56.83      1CGP2417
ATOM   2263  CD2 TYR B  40      14.449  68.084   6.230  1.00 56.63      1CGP2418
ATOM   2264  CE1 TYR B  40      16.829  68.714   7.463  1.00 57.27      1CGP2419
ATOM   2265  CE2 TYR B  40      14.904  69.395   6.218  1.00 56.99      1CGP2420
ATOM   2266  CZ  TYR B  40      16.100  69.709   6.837  1.00 57.27      1CGP2421
ATOM   2267  OH  TYR B  40      16.547  71.021   6.863  1.00 56.80      1CGP2422
ATOM   2268  H   TYR B  40      16.240  64.574   8.830  1.00  0.00      1CGP2423
ATOM   2269  HH  TYR B  40      17.161  71.144   7.594  1.00  0.00      1CGP2424
ATOM   2270  N   TYR B  41      12.574  63.225   8.028  1.00 54.57      1CGP2425
ATOM   2271  CA  TYR B  41      12.148  61.869   7.716  1.00 54.55      1CGP2426
ATOM   2272  C   TYR B  41      11.230  61.942   6.491  1.00 55.54      1CGP2427
ATOM   2273  O   TYR B  41      10.280  62.729   6.441  1.00 56.55      1CGP2428
ATOM   2274  CB  TYR B  41      11.421  61.283   8.913  1.00 53.13      1CGP2429
ATOM   2275  CG  TYR B  41      10.820  59.907   8.687  1.00 54.01      1CGP2430
ATOM   2276  CD1 TYR B  41       9.583  59.781   8.081  1.00 54.86      1CGP2431
ATOM   2277  CD2 TYR B  41      11.497  58.784   9.103  1.00 54.71      1CGP2432
ATOM   2278  CE1 TYR B  41       9.016  58.541   7.891  1.00 56.28      1CGP2433
ATOM   2279  CE2 TYR B  41      10.938  57.532   8.921  1.00 56.08      1CGP2434
ATOM   2280  CZ  TYR B  41       9.695  57.418   8.315  1.00 57.04      1CGP2435
ATOM   2281  OH  TYR B  41       9.098  56.175   8.134  1.00 58.90      1CGP2436
ATOM   2282  H   TYR B  41      11.893  63.872   8.304  1.00  0.00      1CGP2437
ATOM   2283  HH  TYR B  41       8.246  56.299   7.708  1.00  0.00      1CGP2438
ATOM   2284  N   ILE B  42      11.461  61.118   5.475  1.00 56.36      1CGP2439
ATOM   2285  CA  ILE B  42      10.686  61.150   4.236  1.00 56.27      1CGP2440
ATOM   2286  C   ILE B  42       9.371  60.422   4.428  1.00 55.55      1CGP2441
ATOM   2287  O   ILE B  42       9.294  59.193   4.496  1.00 54.28      1CGP2442
ATOM   2288  CB  ILE B  42      11.465  60.498   3.031  1.00 57.16      1CGP2443
ATOM   2289  CG1 ILE B  42      12.855  61.115   2.855  1.00 57.82      1CGP2444
ATOM   2290  CG2 ILE B  42      10.703  60.758   1.735  1.00 56.23      1CGP2445
ATOM   2291  CD1 ILE B  42      13.713  60.557   1.703  1.00 57.28      1CGP2446
ATOM   2292  H   ILE B  42      12.189  60.467   5.594  1.00  0.00      1CGP2447
ATOM   2293  N   VAL B  43       8.337  61.238   4.496  1.00 55.43      1CGP2448
ATOM   2294  CA  VAL B  43       6.975  60.766   4.576  1.00 55.09      1CGP2449
ATOM   2295  C   VAL B  43       6.715  60.248   3.169  1.00 55.67      1CGP2450
ATOM   2296  O   VAL B  43       6.422  59.068   2.984  1.00 55.80      1CGP2451
ATOM   2297  CB  VAL B  43       6.032  61.931   4.904  1.00 55.24      1CGP2452
ATOM   2298  CG1 VAL B  43       4.601  61.464   4.897  1.00 56.11      1CGP2453
ATOM   2299  CG2 VAL B  43       6.335  62.465   6.278  1.00 55.96      1CGP2454
ATOM   2300  H   VAL B  43       8.472  62.194   4.337  1.00  0.00      1CGP2455
ATOM   2301  N   LYS B  44       6.910  61.067   2.139  1.00 56.16      1CGP2456
ATOM   2302  CA  LYS B  44       6.628  60.644   0.775  1.00 57.91      1CGP2457
ATOM   2303  C   LYS B  44       7.642  61.220  -0.211  1.00 57.01      1CGP2458
ATOM   2304  O   LYS B  44       8.105  62.329   0.057  1.00 57.38      1CGP2459
ATOM   2305  CB  LYS B  44       5.244  61.120   0.449  1.00 61.39      1CGP2460
ATOM   2306  CG  LYS B  44       4.648  60.738  -0.894  1.00 65.24      1CGP2461
ATOM   2307  CD  LYS B  44       3.616  61.813  -1.209  1.00 68.30      1CGP2462
ATOM   2308  CE  LYS B  44       2.424  61.842  -0.228  1.00 70.37      1CGP2463
ATOM   2309  NZ  LYS B  44       1.749  63.134  -0.270  1.00 70.84      1CGP2464
ATOM   2310  H   LYS B  44       7.310  61.946   2.312  1.00  0.00      1CGP2465
ATOM   2311 1HZ  LYS B  44       1.418  63.335  -1.235  1.00  0.00      1CGP2466
ATOM   2312 2HZ  LYS B  44       2.422  63.865   0.035  1.00  0.00      1CGP2467
ATOM   2313 3HZ  LYS B  44       0.942  63.113   0.385  1.00  0.00      1CGP2468
ATOM   2314  N   GLY B  45       7.998  60.516  -1.302  1.00 55.23      1CGP2469
ATOM   2315  CA  GLY B  45       8.897  61.007  -2.352  1.00 52.04      1CGP2470
ATOM   2316  C   GLY B  45      10.212  60.233  -2.470  1.00 48.73      1CGP2471
ATOM   2317  O   GLY B  45      10.376  59.157  -1.883  1.00 49.05      1CGP2472
ATOM   2318  H   GLY B  45       7.696  59.591  -1.383  1.00  0.00      1CGP2473
ATOM   2319  N   SER B  46      11.143  60.698  -3.292  1.00 45.97      1CGP2474
ATOM   2320  CA  SER B  46      12.476  60.134  -3.359  1.00 43.54      1CGP2475
ATOM   2321  C   SER B  46      13.445  61.289  -3.506  1.00 42.33      1CGP2476
ATOM   2322  O   SER B  46      13.178  62.263  -4.227  1.00 42.13      1CGP2477
ATOM   2323  CB  SER B  46      12.671  59.205  -4.553  1.00 43.70      1CGP2478
ATOM   2324  OG  SER B  46      11.642  59.082  -5.535  1.00 45.78      1CGP2479
ATOM   2325  H   SER B  46      10.928  61.440  -3.899  1.00  0.00      1CGP2480
ATOM   2326  HG  SER B  46      11.084  59.861  -5.502  1.00  0.00      1CGP2481
ATOM   2327  N   VAL B  47      14.592  61.170  -2.865  1.00 39.69      1CGP2482
ATOM   2328  CA  VAL B  47      15.582  62.218  -2.852  1.00 37.27      1CGP2483
ATOM   2329  C   VAL B  47      16.966  61.696  -3.271  1.00 36.62      1CGP2484
ATOM   2330  O   VAL B  47      17.206  60.486  -3.227  1.00 36.11      1CGP2485
ATOM   2331  CB  VAL B  47      15.421  62.737  -1.426  1.00 36.84      1CGP2486
ATOM   2332  CG1 VAL B  47      16.380  62.075  -0.476  1.00 36.26      1CGP2487
ATOM   2333  CG2 VAL B  47      15.526  64.224  -1.489  1.00 37.67      1CGP2488
ATOM   2334  H   VAL B  47      14.791  60.355  -2.369  1.00  0.00      1CGP2489
ATOM   2335  N   ALA B  48      17.870  62.573  -3.714  1.00 35.37      1CGP2490
ATOM   2336  CA  ALA B  48      19.214  62.236  -4.157  1.00 33.40      1CGP2491
ATOM   2337  C   ALA B  48      20.268  63.002  -3.377  1.00 34.17      1CGP2492
ATOM   2338  O   ALA B  48      20.222  64.231  -3.312  1.00 35.42      1CGP2493
ATOM   2339  CB  ALA B  48      19.362  62.587  -5.608  1.00 31.03      1CGP2494
ATOM   2340  H   ALA B  48      17.588  63.503  -3.824  1.00  0.00      1CGP2495
ATOM   2341  N   VAL B  49      21.206  62.314  -2.751  1.00 34.01      1CGP2496
ATOM   2342  CA  VAL B  49      22.260  62.949  -1.986  1.00 34.20      1CGP2497
ATOM   2343  C   VAL B  49      23.385  63.212  -2.980  1.00 35.94      1CGP2498
ATOM   2344  O   VAL B  49      23.743  62.321  -3.748  1.00 35.79      1CGP2499
ATOM   2345  CB  VAL B  49      22.683  61.972  -0.850  1.00 33.78      1CGP2500
ATOM   2346  CG1 VAL B  49      23.941  62.408  -0.119  1.00 33.25      1CGP2501
ATOM   2347  CG2 VAL B  49      21.576  61.945   0.178  1.00 32.34      1CGP2502
ATOM   2348  H   VAL B  49      21.226  61.348  -2.886  1.00  0.00      1CGP2503
ATOM   2349  N   LEU B  50      24.011  64.376  -2.974  1.00 38.62      1CGP2504
ATOM   2350  CA  LEU B  50      25.112  64.724  -3.871  1.00 40.80      1CGP2505
ATOM   2351  C   LEU B  50      26.304  65.432  -3.227  1.00 40.86      1CGP2506
ATOM   2352  O   LEU B  50      26.198  66.193  -2.263  1.00 38.51      1CGP2507
ATOM   2353  CB  LEU B  50      24.699  65.674  -4.931  1.00 43.34      1CGP2508
ATOM   2354  CG  LEU B  50      23.525  65.526  -5.802  1.00 44.45      1CGP2509
ATOM   2355  CD1 LEU B  50      23.024  66.921  -6.021  1.00 45.30      1CGP2510
ATOM   2356  CD2 LEU B  50      23.875  64.860  -7.118  1.00 45.66      1CGP2511
ATOM   2357  H   LEU B  50      23.697  65.032  -2.324  1.00  0.00      1CGP2512
ATOM   2358  N   ILE B  51      27.469  65.224  -3.792  1.00 42.17      1CGP2513
ATOM   2359  CA  ILE B  51      28.614  66.019  -3.431  1.00 45.96      1CGP2514
ATOM   2360  C   ILE B  51      29.120  66.597  -4.731  1.00 51.81      1CGP2515
ATOM   2361  O   ILE B  51      28.917  65.986  -5.777  1.00 51.63      1CGP2516
ATOM   2362  CB  ILE B  51      29.744  65.227  -2.794  1.00 43.19      1CGP2517
ATOM   2363  CG1 ILE B  51      29.845  63.788  -3.195  1.00 41.16      1CGP2518
ATOM   2364  CG2 ILE B  51      29.493  65.433  -1.334  1.00 44.48      1CGP2519
ATOM   2365  CD1 ILE B  51      31.167  63.192  -2.730  1.00 40.09      1CGP2520
ATOM   2366  H   ILE B  51      27.538  64.529  -4.488  1.00  0.00      1CGP2521
ATOM   2367  N   LYS B  52      29.764  67.765  -4.708  1.00 59.71      1CGP2522
ATOM   2368  CA  LYS B  52      30.183  68.450  -5.919  1.00 65.45      1CGP2523
ATOM   2369  C   LYS B  52      31.687  68.580  -5.898  1.00 67.41      1CGP2524
ATOM   2370  O   LYS B  52      32.323  68.774  -4.859  1.00 67.35      1CGP2525
ATOM   2371  CB  LYS B  52      29.597  69.871  -6.021  1.00 68.54      1CGP2526
ATOM   2372  CG  LYS B  52      28.068  70.050  -6.074  1.00 71.93      1CGP2527
ATOM   2373  CD  LYS B  52      27.612  71.384  -6.708  1.00 75.47      1CGP2528
ATOM   2374  CE  LYS B  52      27.992  72.721  -5.994  1.00 77.93      1CGP2529
ATOM   2375  NZ  LYS B  52      29.361  73.209  -6.189  1.00 78.76      1CGP2530
ATOM   2376  H   LYS B  52      30.105  68.131  -3.866  1.00  0.00      1CGP2531
ATOM   2377 1HZ  LYS B  52      29.542  73.349  -7.202  1.00  0.00      1CGP2532
ATOM   2378 2HZ  LYS B  52      30.043  72.514  -5.820  1.00  0.00      1CGP2533
ATOM   2379 3HZ  LYS B  52      29.489  74.110  -5.686  1.00  0.00      1CGP2534
ATOM   2380  N   ASP B  53      32.244  68.414  -7.074  1.00 71.41      1CGP2535
ATOM   2381  CA  ASP B  53      33.652  68.556  -7.299  1.00 75.86      1CGP2536
ATOM   2382  C   ASP B  53      34.069  69.964  -6.951  1.00 78.07      1CGP2537
ATOM   2383  O   ASP B  53      33.347  70.934  -7.202  1.00 77.08      1CGP2538
ATOM   2384  CB  ASP B  53      33.878  68.230  -8.753  1.00 78.57      1CGP2539
ATOM   2385  CG  ASP B  53      35.253  68.523  -9.301  1.00 80.86      1CGP2540
ATOM   2386  OD1 ASP B  53      36.165  67.719  -9.094  1.00 82.88      1CGP2541
ATOM   2387  OD2 ASP B  53      35.396  69.561  -9.942  1.00 81.92      1CGP2542
ATOM   2388  H   ASP B  53      31.683  68.193  -7.842  1.00  0.00      1CGP2543
ATOM   2389  N   GLU B  54      35.341  70.025  -6.542  1.00 81.96      1CGP2544
ATOM   2390  CA  GLU B  54      36.012  71.243  -6.073  1.00 85.61      1CGP2545
ATOM   2391  C   GLU B  54      35.966  72.496  -6.949  1.00 85.33      1CGP2546
ATOM   2392  O   GLU B  54      36.551  73.515  -6.580  1.00 85.90      1CGP2547
ATOM   2393  CB  GLU B  54      37.519  70.983  -5.767  1.00 88.05      1CGP2548
ATOM   2394  CG  GLU B  54      37.903  70.117  -4.541  1.00 90.51      1CGP2549
ATOM   2395  CD  GLU B  54      37.839  68.596  -4.749  1.00 92.06      1CGP2550
ATOM   2396  OE1 GLU B  54      38.337  68.107  -5.776  1.00 92.55      1CGP2551
ATOM   2397  OE2 GLU B  54      37.305  67.902  -3.875  1.00 91.97      1CGP2552
ATOM   2398  H   GLU B  54      35.849  69.193  -6.533  1.00  0.00      1CGP2553
ATOM   2399  N   GLU B  55      35.325  72.382  -8.114  1.00 84.41      1CGP2554
ATOM   2400  CA  GLU B  55      35.017  73.445  -9.045  1.00 83.33      1CGP2555
ATOM   2401  C   GLU B  55      34.429  72.610 -10.183  1.00 80.20      1CGP2556
ATOM   2402  O   GLU B  55      35.095  72.415 -11.206  1.00 79.89      1CGP2557
ATOM   2403  CB  GLU B  55      36.294  74.202  -9.512  1.00 86.39      1CGP2558
ATOM   2404  CG  GLU B  55      36.239  75.746  -9.372  1.00 89.89      1CGP2559
ATOM   2405  CD  GLU B  55      36.482  76.335  -7.964  1.00 91.89      1CGP2560
ATOM   2406  OE1 GLU B  55      35.539  76.434  -7.154  1.00 92.23      1CGP2561
ATOM   2407  OE2 GLU B  55      37.632  76.714  -7.694  1.00 92.35      1CGP2562
ATOM   2408  H   GLU B  55      35.039  71.491  -8.380  1.00  0.00      1CGP2563
ATOM   2409  N   GLY B  56      33.253  71.983 -10.037  1.00 75.86      1CGP2564
ATOM   2410  CA  GLY B  56      32.761  71.192 -11.166  1.00 71.82      1CGP2565
ATOM   2411  C   GLY B  56      31.591  70.233 -10.939  1.00 67.99      1CGP2566
ATOM   2412  O   GLY B  56      30.755  70.497 -10.067  1.00 69.64      1CGP2567
ATOM   2413  H   GLY B  56      32.746  72.012  -9.193  1.00  0.00      1CGP2568
ATOM   2414  N   LYS B  57      31.546  69.091 -11.679  1.00 60.40      1CGP2569
ATOM   2415  CA  LYS B  57      30.342  68.260 -11.699  1.00 52.83      1CGP2570
ATOM   2416  C   LYS B  57      30.137  67.603 -10.340  1.00 47.46      1CGP2571
ATOM   2417  O   LYS B  57      30.985  67.580  -9.455  1.00 43.99      1CGP2572
ATOM   2418  CB  LYS B  57      30.403  67.157 -12.869  1.00 54.75      1CGP2573
ATOM   2419  CG  LYS B  57      29.083  66.752 -13.752  1.00 52.77      1CGP2574
ATOM   2420  CD  LYS B  57      29.073  65.544 -14.820  1.00 47.71      1CGP2575
ATOM   2421  CE  LYS B  57      27.990  65.683 -15.951  1.00 44.45      1CGP2576
ATOM   2422  NZ  LYS B  57      28.030  64.758 -17.085  1.00 36.08      1CGP2577
ATOM   2423  H   LYS B  57      32.358  68.790 -12.125  1.00  0.00      1CGP2578
ATOM   2424 1HZ  LYS B  57      27.873  63.786 -16.749  1.00  0.00      1CGP2579
ATOM   2425 2HZ  LYS B  57      28.953  64.806 -17.563  1.00  0.00      1CGP2580
ATOM   2426 3HZ  LYS B  57      27.283  65.005 -17.768  1.00  0.00      1CGP2581
ATOM   2427  N   GLU B  58      28.950  67.098 -10.173  1.00 41.94      1CGP2582
ATOM   2428  CA  GLU B  58      28.557  66.529  -8.927  1.00 39.63      1CGP2583
ATOM   2429  C   GLU B  58      28.456  65.036  -9.089  1.00 37.75      1CGP2584
ATOM   2430  O   GLU B  58      28.278  64.590 -10.207  1.00 37.89      1CGP2585
ATOM   2431  CB  GLU B  58      27.253  67.134  -8.568  1.00 41.78      1CGP2586
ATOM   2432  CG  GLU B  58      26.297  67.132  -9.736  1.00 44.78      1CGP2587
ATOM   2433  CD  GLU B  58      25.084  68.009  -9.552  1.00 47.91      1CGP2588
ATOM   2434  OE1 GLU B  58      25.206  69.094  -8.969  1.00 50.38      1CGP2589
ATOM   2435  OE2 GLU B  58      24.020  67.594 -10.019  1.00 49.97      1CGP2590
ATOM   2436  H   GLU B  58      28.387  66.939 -10.953  1.00  0.00      1CGP2591
ATOM   2437  N   MET B  59      28.549  64.245  -8.036  1.00 37.88      1CGP2592
ATOM   2438  CA  MET B  59      28.428  62.807  -8.044  1.00 37.10      1CGP2593
ATOM   2439  C   MET B  59      27.302  62.434  -7.087  1.00 37.91      1CGP2594
ATOM   2440  O   MET B  59      27.291  62.893  -5.945  1.00 39.17      1CGP2595
ATOM   2441  CB  MET B  59      29.711  62.197  -7.576  1.00 36.99      1CGP2596
ATOM   2442  CG  MET B  59      29.456  60.756  -7.274  1.00 39.14      1CGP2597
ATOM   2443  SD  MET B  59      30.929  59.886  -6.783  1.00 43.70      1CGP2598
ATOM   2444  CE  MET B  59      31.100  59.082  -8.344  1.00 44.89      1CGP2599
ATOM   2445  H   MET B  59      28.682  64.699  -7.185  1.00  0.00      1CGP2600
ATOM   2446  N   ILE B  60      26.389  61.553  -7.489  1.00 38.11      1CGP2601
ATOM   2447  CA  ILE B  60      25.258  61.194  -6.659  1.00 36.75      1CGP2602
ATOM   2448  C   ILE B  60      25.689  60.110  -5.674  1.00 36.25      1CGP2603
ATOM   2449  O   ILE B  60      26.021  59.015  -6.095  1.00 35.52      1CGP2604
ATOM   2450  CB  ILE B  60      24.099  60.665  -7.527  1.00 36.73      1CGP2605
ATOM   2451  CG1 ILE B  60      23.666  61.580  -8.666  1.00 36.99      1CGP2606
ATOM   2452  CG2 ILE B  60      22.925  60.577  -6.597  1.00 38.73      1CGP2607
ATOM   2453  CD1 ILE B  60      22.480  61.050  -9.506  1.00 34.68      1CGP2608
ATOM   2454  H   ILE B  60      26.600  61.012  -8.282  1.00  0.00      1CGP2609
ATOM   2455  N   LEU B  61      25.668  60.334  -4.368  1.00 37.23      1CGP2610
ATOM   2456  CA  LEU B  61      26.056  59.325  -3.397  1.00 37.08      1CGP2611
ATOM   2457  C   LEU B  61      24.965  58.330  -3.127  1.00 38.73      1CGP2612
ATOM   2458  O   LEU B  61      25.355  57.243  -2.720  1.00 41.70      1CGP2613
ATOM   2459  CB  LEU B  61      26.395  59.855  -2.034  1.00 36.78      1CGP2614
ATOM   2460  CG  LEU B  61      27.687  60.545  -1.836  1.00 36.13      1CGP2615
ATOM   2461  CD1 LEU B  61      27.748  60.950  -0.377  1.00 34.98      1CGP2616
ATOM   2462  CD2 LEU B  61      28.821  59.658  -2.324  1.00 36.00      1CGP2617
ATOM   2463  H   LEU B  61      25.250  61.169  -4.093  1.00  0.00      1CGP2618
ATOM   2464  N   SER B  62      23.659  58.635  -3.144  1.00 38.77      1CGP2619
ATOM   2465  CA  SER B  62      22.604  57.616  -3.109  1.00 39.44      1CGP2620
ATOM   2466  C   SER B  62      21.258  58.264  -3.250  1.00 39.55      1CGP2621
ATOM   2467  O   SER B  62      21.175  59.499  -3.250  1.00 38.94      1CGP2622
ATOM   2468  CB  SER B  62      22.529  56.771  -1.812  1.00 40.22      1CGP2623
ATOM   2469  OG  SER B  62      22.385  57.483  -0.606  1.00 43.04      1CGP2624
ATOM   2470  H   SER B  62      23.380  59.573  -3.205  1.00  0.00      1CGP2625
ATOM   2471  HG  SER B  62      23.234  57.497  -0.159  1.00  0.00      1CGP2626
ATOM   2472  N   TYR B  63      20.252  57.421  -3.464  1.00 40.49      1CGP2627
ATOM   2473  CA  TYR B  63      18.869  57.851  -3.494  1.00 42.15      1CGP2628
ATOM   2474  C   TYR B  63      18.340  57.422  -2.138  1.00 43.70      1CGP2629
ATOM   2475  O   TYR B  63      18.746  56.381  -1.616  1.00 45.45      1CGP2630
ATOM   2476  CB  TYR B  63      18.081  57.137  -4.541  1.00 40.17      1CGP2631
ATOM   2477  CG  TYR B  63      18.593  57.474  -5.902  1.00 39.91      1CGP2632
ATOM   2478  CD1 TYR B  63      18.279  58.697  -6.394  1.00 42.32      1CGP2633
ATOM   2479  CD2 TYR B  63      19.310  56.570  -6.637  1.00 40.11      1CGP2634
ATOM   2480  CE1 TYR B  63      18.682  59.029  -7.657  1.00 43.98      1CGP2635
ATOM   2481  CE2 TYR B  63      19.716  56.891  -7.902  1.00 40.67      1CGP2636
ATOM   2482  CZ  TYR B  63      19.391  58.122  -8.394  1.00 43.03      1CGP2637
ATOM   2483  OH  TYR B  63      19.750  58.474  -9.668  1.00 45.24      1CGP2638
ATOM   2484  H   TYR B  63      20.394  56.452  -3.411  1.00  0.00      1CGP2639
ATOM   2485  HH  TYR B  63      19.359  59.320  -9.881  1.00  0.00      1CGP2640
ATOM   2486  N   LEU B  64      17.509  58.216  -1.507  1.00 44.99      1CGP2641
ATOM   2487  CA  LEU B  64      16.916  57.863  -0.239  1.00 46.95      1CGP2642
ATOM   2488  C   LEU B  64      15.455  57.950  -0.566  1.00 50.64      1CGP2643
ATOM   2489  O   LEU B  64      15.063  58.896  -1.260  1.00 51.28      1CGP2644
ATOM   2490  CB  LEU B  64      17.297  58.876   0.800  1.00 44.53      1CGP2645
ATOM   2491  CG  LEU B  64      18.370  58.529   1.800  1.00 43.62      1CGP2646
ATOM   2492  CD1 LEU B  64      19.567  57.874   1.155  1.00 43.10      1CGP2647
ATOM   2493  CD2 LEU B  64      18.784  59.818   2.468  1.00 44.45      1CGP2648
ATOM   2494  H   LEU B  64      17.247  59.044  -1.956  1.00  0.00      1CGP2649
ATOM   2495  N   ASN B  65      14.633  56.987  -0.155  1.00 54.76      1CGP2650
ATOM   2496  CA  ASN B  65      13.215  57.049  -0.487  1.00 58.21      1CGP2651
ATOM   2497  C   ASN B  65      12.405  57.208   0.782  1.00 59.90      1CGP2652
ATOM   2498  O   ASN B  65      12.963  57.434   1.868  1.00 58.80      1CGP2653
ATOM   2499  CB  ASN B  65      12.730  55.790  -1.210  1.00 58.83      1CGP2654
ATOM   2500  CG  ASN B  65      13.523  55.471  -2.469  1.00 59.69      1CGP2655
ATOM   2501  OD1 ASN B  65      14.486  54.721  -2.365  1.00 59.93      1CGP2656
ATOM   2502  ND2 ASN B  65      13.272  55.944  -3.687  1.00 59.86      1CGP2657
ATOM   2503  H   ASN B  65      14.945  56.299   0.460  1.00  0.00      1CGP2658
ATOM   2504 1HD2 ASN B  65      12.540  56.573  -3.843  1.00  0.00      1CGP2659
ATOM   2505 2HD2 ASN B  65      13.824  55.601  -4.428  1.00  0.00      1CGP2660
ATOM   2506  N   GLN B  66      11.071  57.177   0.651  1.00 63.47      1CGP2661
ATOM   2507  CA  GLN B  66      10.206  57.278   1.815  1.00 66.53      1CGP2662
ATOM   2508  C   GLN B  66      10.568  56.183   2.776  1.00 66.01      1CGP2663
ATOM   2509  O   GLN B  66      10.787  55.036   2.364  1.00 66.51      1CGP2664
ATOM   2510  CB  GLN B  66       8.728  57.140   1.461  1.00 69.23      1CGP2665
ATOM   2511  CG  GLN B  66       8.127  55.784   1.163  1.00 73.22      1CGP2666
ATOM   2512  CD  GLN B  66       6.657  55.891   0.788  1.00 76.66      1CGP2667
ATOM   2513  OE1 GLN B  66       6.201  55.229  -0.144  1.00 78.89      1CGP2668
ATOM   2514  NE2 GLN B  66       5.822  56.728   1.396  1.00 77.74      1CGP2669
ATOM   2515  H   GLN B  66      10.682  57.244  -0.241  1.00  0.00      1CGP2670
ATOM   2516 1HE2 GLN B  66       6.143  57.367   2.071  1.00  0.00      1CGP2671
ATOM   2517 2HE2 GLN B  66       4.884  56.655   1.131  1.00  0.00      1CGP2672
ATOM   2518  N   GLY B  67      10.681  56.640   4.019  1.00 65.25      1CGP2673
ATOM   2519  CA  GLY B  67      11.086  55.787   5.122  1.00 63.48      1CGP2674
ATOM   2520  C   GLY B  67      12.488  56.084   5.630  1.00 61.54      1CGP2675
ATOM   2521  O   GLY B  67      12.874  55.610   6.701  1.00 61.92      1CGP2676
ATOM   2522  H   GLY B  67      10.364  57.546   4.212  1.00  0.00      1CGP2677
ATOM   2523  N   ASP B  68      13.309  56.813   4.873  1.00 59.13      1CGP2678
ATOM   2524  CA  ASP B  68      14.643  57.143   5.317  1.00 55.30      1CGP2679
ATOM   2525  C   ASP B  68      14.653  58.439   6.098  1.00 52.76      1CGP2680
ATOM   2526  O   ASP B  68      13.742  59.258   5.979  1.00 52.25      1CGP2681
ATOM   2527  CB  ASP B  68      15.552  57.259   4.101  1.00 55.39      1CGP2682
ATOM   2528  CG  ASP B  68      15.915  55.923   3.460  1.00 54.97      1CGP2683
ATOM   2529  OD1 ASP B  68      16.710  55.197   4.056  1.00 55.87      1CGP2684
ATOM   2530  OD2 ASP B  68      15.441  55.621   2.363  1.00 53.66      1CGP2685
ATOM   2531  H   ASP B  68      13.044  57.088   3.971  1.00  0.00      1CGP2686
ATOM   2532  N   PHE B  69      15.616  58.617   6.959  1.00 51.01      1CGP2687
ATOM   2533  CA  PHE B  69      15.820  59.884   7.600  1.00 51.15      1CGP2688
ATOM   2534  C   PHE B  69      16.915  60.569   6.809  1.00 51.28      1CGP2689
ATOM   2535  O   PHE B  69      17.729  59.897   6.175  1.00 53.86      1CGP2690
ATOM   2536  CB  PHE B  69      16.315  59.729   8.986  1.00 52.49      1CGP2691
ATOM   2537  CG  PHE B  69      15.273  59.309   9.996  1.00 53.26      1CGP2692
ATOM   2538  CD1 PHE B  69      14.540  60.275  10.644  1.00 52.61      1CGP2693
ATOM   2539  CD2 PHE B  69      15.110  57.978  10.292  1.00 53.61      1CGP2694
ATOM   2540  CE1 PHE B  69      13.642  59.911  11.604  1.00 53.03      1CGP2695
ATOM   2541  CE2 PHE B  69      14.201  57.623  11.253  1.00 54.24      1CGP2696
ATOM   2542  CZ  PHE B  69      13.471  58.587  11.908  1.00 54.42      1CGP2697
ATOM   2543  H   PHE B  69      16.242  57.888   7.127  1.00  0.00      1CGP2698
ATOM   2544  N   ILE B  70      16.996  61.889   6.831  1.00 49.43      1CGP2699
ATOM   2545  CA  ILE B  70      18.007  62.659   6.129  1.00 48.29      1CGP2700
ATOM   2546  C   ILE B  70      18.560  63.605   7.191  1.00 49.11      1CGP2701
ATOM   2547  O   ILE B  70      17.891  63.876   8.190  1.00 50.84      1CGP2702
ATOM   2548  CB  ILE B  70      17.429  63.549   4.997  1.00 47.59      1CGP2703
ATOM   2549  CG1 ILE B  70      16.294  62.950   4.191  1.00 47.42      1CGP2704
ATOM   2550  CG2 ILE B  70      18.590  63.790   4.070  1.00 47.77      1CGP2705
ATOM   2551  CD1 ILE B  70      15.665  63.984   3.229  1.00 46.83      1CGP2706
ATOM   2552  H   ILE B  70      16.345  62.353   7.386  1.00  0.00      1CGP2707
ATOM   2553  N   GLY B  71      19.778  64.108   7.108  1.00 49.20      1CGP2708
ATOM   2554  CA  GLY B  71      20.179  65.143   8.024  1.00 49.42      1CGP2709
ATOM   2555  C   GLY B  71      20.974  64.551   9.150  1.00 52.06      1CGP2710
ATOM   2556  O   GLY B  71      22.028  65.079   9.480  1.00 54.63      1CGP2711
ATOM   2557  H   GLY B  71      20.446  63.638   6.554  1.00  0.00      1CGP2712
ATOM   2558  N   GLU B  72      20.557  63.408   9.701  1.00 53.20      1CGP2713
ATOM   2559  CA  GLU B  72      21.148  62.782  10.890  1.00 53.39      1CGP2714
ATOM   2560  C   GLU B  72      22.620  62.884  11.201  1.00 53.67      1CGP2715
ATOM   2561  O   GLU B  72      22.938  62.951  12.384  1.00 55.20      1CGP2716
ATOM   2562  CB  GLU B  72      20.832  61.277  10.975  1.00 53.06      1CGP2717
ATOM   2563  CG  GLU B  72      21.580  60.268  10.106  1.00 53.62      1CGP2718
ATOM   2564  CD  GLU B  72      21.366  60.331   8.597  1.00 54.60      1CGP2719
ATOM   2565  OE1 GLU B  72      20.461  61.026   8.127  1.00 55.24      1CGP2720
ATOM   2566  OE2 GLU B  72      22.108  59.651   7.887  1.00 53.79      1CGP2721
ATOM   2567  H   GLU B  72      19.731  63.025   9.345  1.00  0.00      1CGP2722
ATOM   2568  N   LEU B  73      23.530  62.960  10.231  1.00 54.54      1CGP2723
ATOM   2569  CA  LEU B  73      24.958  63.068  10.507  1.00 54.67      1CGP2724
ATOM   2570  C   LEU B  73      25.365  64.194  11.444  1.00 55.68      1CGP2725
ATOM   2571  O   LEU B  73      26.462  64.175  12.022  1.00 56.21      1CGP2726
ATOM   2572  CB  LEU B  73      25.699  63.213   9.194  1.00 54.52      1CGP2727
ATOM   2573  CG  LEU B  73      26.211  61.950   8.503  1.00 54.42      1CGP2728
ATOM   2574  CD1 LEU B  73      25.154  60.857   8.440  1.00 53.28      1CGP2729
ATOM   2575  CD2 LEU B  73      26.656  62.346   7.116  1.00 54.63      1CGP2730
ATOM   2576  H   LEU B  73      23.219  63.025   9.307  1.00  0.00      1CGP2731
ATOM   2577  N   GLY B  74      24.470  65.183  11.545  1.00 56.74      1CGP2732
ATOM   2578  CA  GLY B  74      24.605  66.265  12.498  1.00 59.14      1CGP2733
ATOM   2579  C   GLY B  74      24.229  65.809  13.909  1.00 60.74      1CGP2734
ATOM   2580  O   GLY B  74      25.065  65.852  14.813  1.00 61.93      1CGP2735
ATOM   2581  H   GLY B  74      23.706  65.210  10.929  1.00  0.00      1CGP2736
ATOM   2582  N   LEU B  75      22.985  65.352  14.095  1.00 60.24      1CGP2737
ATOM   2583  CA  LEU B  75      22.389  64.870  15.340  1.00 61.16      1CGP2738
ATOM   2584  C   LEU B  75      23.216  64.530  16.570  1.00 62.61      1CGP2739
ATOM   2585  O   LEU B  75      22.815  64.799  17.700  1.00 62.43      1CGP2740
ATOM   2586  CB  LEU B  75      21.546  63.662  14.989  1.00 61.59      1CGP2741
ATOM   2587  CG  LEU B  75      21.009  62.713  16.049  1.00 62.90      1CGP2742
ATOM   2588  CD1 LEU B  75      20.011  63.406  16.973  1.00 64.06      1CGP2743
ATOM   2589  CD2 LEU B  75      20.354  61.561  15.325  1.00 63.42      1CGP2744
ATOM   2590  H   LEU B  75      22.423  65.439  13.299  1.00  0.00      1CGP2745
ATOM   2591  N   PHE B  76      24.343  63.871  16.343  1.00 65.14      1CGP2746
ATOM   2592  CA  PHE B  76      25.215  63.408  17.409  1.00 66.35      1CGP2747
ATOM   2593  C   PHE B  76      26.254  64.417  17.922  1.00 69.81      1CGP2748
ATOM   2594  O   PHE B  76      26.900  64.153  18.946  1.00 72.35      1CGP2749
ATOM   2595  CB  PHE B  76      25.916  62.129  16.915  1.00 61.13      1CGP2750
ATOM   2596  CG  PHE B  76      24.925  61.063  16.499  1.00 55.74      1CGP2751
ATOM   2597  CD1 PHE B  76      24.155  60.433  17.445  1.00 53.96      1CGP2752
ATOM   2598  CD2 PHE B  76      24.781  60.777  15.173  1.00 54.01      1CGP2753
ATOM   2599  CE1 PHE B  76      23.223  59.505  17.059  1.00 52.18      1CGP2754
ATOM   2600  CE2 PHE B  76      23.849  59.851  14.802  1.00 52.76      1CGP2755
ATOM   2601  CZ  PHE B  76      23.072  59.215  15.733  1.00 51.69      1CGP2756
ATOM   2602  H   PHE B  76      24.624  63.771  15.412  1.00  0.00      1CGP2757
ATOM   2603  N   GLU B  77      26.504  65.560  17.284  1.00 72.46      1CGP2758
ATOM   2604  CA  GLU B  77      27.500  66.461  17.810  1.00 75.46      1CGP2759
ATOM   2605  C   GLU B  77      27.123  67.879  17.461  1.00 75.42      1CGP2760
ATOM   2606  O   GLU B  77      26.695  68.178  16.343  1.00 75.91      1CGP2761
ATOM   2607  CB  GLU B  77      28.837  66.065  17.213  1.00 78.70      1CGP2762
ATOM   2608  CG  GLU B  77      30.036  66.413  18.091  1.00 83.19      1CGP2763
ATOM   2609  CD  GLU B  77      30.420  67.893  18.112  1.00 85.09      1CGP2764
ATOM   2610  OE1 GLU B  77      31.013  68.356  17.128  1.00 86.39      1CGP2765
ATOM   2611  OE2 GLU B  77      30.124  68.572  19.107  1.00 85.50      1CGP2766
ATOM   2612  H   GLU B  77      26.027  65.778  16.455  1.00  0.00      1CGP2767
ATOM   2613  N   GLU B  78      27.301  68.778  18.423  1.00 75.42      1CGP2768
ATOM   2614  CA  GLU B  78      26.931  70.163  18.226  1.00 76.48      1CGP2769
ATOM   2615  C   GLU B  78      27.840  70.902  17.284  1.00 76.10      1CGP2770
ATOM   2616  O   GLU B  78      29.049  70.698  17.288  1.00 76.00      1CGP2771
ATOM   2617  CB  GLU B  78      26.947  70.930  19.514  1.00 78.73      1CGP2772
ATOM   2618  CG  GLU B  78      25.541  71.379  19.832  1.00 81.73      1CGP2773
ATOM   2619  CD  GLU B  78      24.759  70.322  20.594  1.00 83.54      1CGP2774
ATOM   2620  OE1 GLU B  78      24.866  70.322  21.825  1.00 84.51      1CGP2775
ATOM   2621  OE2 GLU B  78      24.051  69.523  19.970  1.00 84.52      1CGP2776
ATOM   2622  H   GLU B  78      27.778  68.518  19.234  1.00  0.00      1CGP2777
ATOM   2623  N   GLY B  79      27.225  71.771  16.489  1.00 76.34      1CGP2778
ATOM   2624  CA  GLY B  79      27.963  72.643  15.578  1.00 75.91      1CGP2779
ATOM   2625  C   GLY B  79      28.404  71.962  14.293  1.00 74.89      1CGP2780
ATOM   2626  O   GLY B  79      29.356  72.371  13.625  1.00 75.30      1CGP2781
ATOM   2627  H   GLY B  79      26.247  71.800  16.489  1.00  0.00      1CGP2782
ATOM   2628  N   GLN B  80      27.649  70.938  13.927  1.00 73.51      1CGP2783
ATOM   2629  CA  GLN B  80      27.957  70.150  12.761  1.00 71.74      1CGP2784
ATOM   2630  C   GLN B  80      27.393  70.701  11.458  1.00 69.32      1CGP2785
ATOM   2631  O   GLN B  80      26.247  71.160  11.412  1.00 69.66      1CGP2786
ATOM   2632  CB  GLN B  80      27.461  68.782  13.103  1.00 72.92      1CGP2787
ATOM   2633  CG  GLN B  80      28.642  68.041  13.697  1.00 74.06      1CGP2788
ATOM   2634  CD  GLN B  80      29.224  67.161  12.614  1.00 74.91      1CGP2789
ATOM   2635  OE1 GLN B  80      30.248  67.426  11.968  1.00 74.75      1CGP2790
ATOM   2636  NE2 GLN B  80      28.473  66.088  12.404  1.00 75.51      1CGP2791
ATOM   2637  H   GLN B  80      26.851  70.718  14.445  1.00  0.00      1CGP2792
ATOM   2638 1HE2 GLN B  80      27.678  65.942  12.960  1.00  0.00      1CGP2793
ATOM   2639 2HE2 GLN B  80      28.713  65.473  11.689  1.00  0.00      1CGP2794
ATOM   2640  N   GLU B  81      28.202  70.698  10.400  1.00 65.52      1CGP2795
ATOM   2641  CA  GLU B  81      27.781  71.208   9.103  1.00 61.80      1CGP2796
ATOM   2642  C   GLU B  81      27.134  70.125   8.266  1.00 57.91      1CGP2797
ATOM   2643  O   GLU B  81      27.370  68.935   8.477  1.00 58.04      1CGP2798
ATOM   2644  CB  GLU B  81      28.956  71.742   8.318  1.00 63.41      1CGP2799
ATOM   2645  CG  GLU B  81      29.372  73.182   8.533  1.00 65.51      1CGP2800
ATOM   2646  CD  GLU B  81      30.589  73.517   7.671  1.00 68.34      1CGP2801
ATOM   2647  OE1 GLU B  81      31.713  73.273   8.121  1.00 70.12      1CGP2802
ATOM   2648  OE2 GLU B  81      30.429  74.006   6.547  1.00 69.16      1CGP2803
ATOM   2649  H   GLU B  81      29.061  70.232  10.458  1.00  0.00      1CGP2804
ATOM   2650  N   ARG B  82      26.319  70.496   7.295  1.00 53.46      1CGP2805
ATOM   2651  CA  ARG B  82      25.683  69.493   6.462  1.00 52.30      1CGP2806
ATOM   2652  C   ARG B  82      26.728  69.029   5.485  1.00 49.52      1CGP2807
ATOM   2653  O   ARG B  82      27.401  69.872   4.884  1.00 47.31      1CGP2808
ATOM   2654  CB  ARG B  82      24.502  70.052   5.689  1.00 54.33      1CGP2809
ATOM   2655  CG  ARG B  82      23.634  70.864   6.621  1.00 56.89      1CGP2810
ATOM   2656  CD  ARG B  82      22.158  70.800   6.333  1.00 59.52      1CGP2811
ATOM   2657  NE  ARG B  82      21.550  69.686   7.033  1.00 60.45      1CGP2812
ATOM   2658  CZ  ARG B  82      20.450  69.840   7.779  1.00 62.77      1CGP2813
ATOM   2659  NH1 ARG B  82      19.803  71.024   7.917  1.00 62.90      1CGP2814
ATOM   2660  NH2 ARG B  82      20.027  68.729   8.384  1.00 62.68      1CGP2815
ATOM   2661  H   ARG B  82      26.152  71.455   7.196  1.00  0.00      1CGP2816
ATOM   2662  HE  ARG B  82      21.951  68.795   6.981  1.00  0.00      1CGP2817
ATOM   2663 1HH1 ARG B  82      20.150  71.845   7.465  1.00  0.00      1CGP2818
ATOM   2664 2HH1 ARG B  82      19.002  71.091   8.512  1.00  0.00      1CGP2819
ATOM   2665 1HH2 ARG B  82      20.563  67.903   8.227  1.00  0.00      1CGP2820
ATOM   2666 2HH2 ARG B  82      19.233  68.711   8.988  1.00  0.00      1CGP2821
ATOM   2667  N   SER B  83      26.834  67.707   5.351  1.00 47.00      1CGP2822
ATOM   2668  CA  SER B  83      27.835  67.053   4.532  1.00 43.83      1CGP2823
ATOM   2669  C   SER B  83      27.631  67.004   3.040  1.00 43.13      1CGP2824
ATOM   2670  O   SER B  83      28.603  66.997   2.297  1.00 42.74      1CGP2825
ATOM   2671  CB  SER B  83      27.996  65.660   5.021  1.00 43.05      1CGP2826
ATOM   2672  OG  SER B  83      26.716  65.064   5.152  1.00 45.11      1CGP2827
ATOM   2673  H   SER B  83      26.238  67.115   5.866  1.00  0.00      1CGP2828
ATOM   2674  HG  SER B  83      26.608  64.395   4.470  1.00  0.00      1CGP2829
ATOM   2675  N   ALA B  84      26.411  66.994   2.535  1.00 43.11      1CGP2830
ATOM   2676  CA  ALA B  84      26.187  66.891   1.106  1.00 42.66      1CGP2831
ATOM   2677  C   ALA B  84      24.892  67.606   0.770  1.00 42.93      1CGP2832
ATOM   2678  O   ALA B  84      24.210  68.102   1.667  1.00 42.47      1CGP2833
ATOM   2679  CB  ALA B  84      26.081  65.431   0.755  1.00 43.57      1CGP2834
ATOM   2680  H   ALA B  84      25.626  67.145   3.109  1.00  0.00      1CGP2835
ATOM   2681  N   TRP B  85      24.546  67.720  -0.497  1.00 44.35      1CGP2836
ATOM   2682  CA  TRP B  85      23.291  68.326  -0.912  1.00 48.03      1CGP2837
ATOM   2683  C   TRP B  85      22.214  67.244  -1.056  1.00 48.25      1CGP2838
ATOM   2684  O   TRP B  85      22.522  66.086  -1.349  1.00 49.13      1CGP2839
ATOM   2685  CB  TRP B  85      23.460  69.033  -2.252  1.00 51.72      1CGP2840
ATOM   2686  CG  TRP B  85      24.474  70.169  -2.260  1.00 54.38      1CGP2841
ATOM   2687  CD1 TRP B  85      24.051  71.470  -2.249  1.00 55.17      1CGP2842
ATOM   2688  CD2 TRP B  85      25.844  70.045  -2.288  1.00 56.22      1CGP2843
ATOM   2689  NE1 TRP B  85      25.156  72.171  -2.270  1.00 56.59      1CGP2844
ATOM   2690  CE2 TRP B  85      26.229  71.371  -2.297  1.00 56.51      1CGP2845
ATOM   2691  CE3 TRP B  85      26.798  69.050  -2.310  1.00 57.76      1CGP2846
ATOM   2692  CZ2 TRP B  85      27.558  71.726  -2.329  1.00 57.34      1CGP2847
ATOM   2693  CZ3 TRP B  85      28.130  69.397  -2.338  1.00 58.16      1CGP2848
ATOM   2694  CH2 TRP B  85      28.507  70.724  -2.351  1.00 58.12      1CGP2849
ATOM   2695  H   TRP B  85      25.100  67.269  -1.165  1.00  0.00      1CGP2850
ATOM   2696  HE1 TRP B  85      25.212  73.150  -2.263  1.00  0.00      1CGP2851
ATOM   2697  N   VAL B  86      20.937  67.558  -0.888  1.00 47.01      1CGP2852
ATOM   2698  CA  VAL B  86      19.875  66.571  -0.978  1.00 46.58      1CGP2853
ATOM   2699  C   VAL B  86      18.858  67.279  -1.846  1.00 47.89      1CGP2854
ATOM   2700  O   VAL B  86      18.269  68.270  -1.399  1.00 47.76      1CGP2855
ATOM   2701  CB  VAL B  86      19.328  66.276   0.437  1.00 45.00      1CGP2856
ATOM   2702  CG1 VAL B  86      18.052  65.474   0.398  1.00 43.06      1CGP2857
ATOM   2703  CG2 VAL B  86      20.351  65.468   1.193  1.00 44.18      1CGP2858
ATOM   2704  H   VAL B  86      20.683  68.497  -0.758  1.00  0.00      1CGP2859
ATOM   2705  N   ARG B  87      18.723  66.846  -3.092  1.00 49.56      1CGP2860
ATOM   2706  CA  ARG B  87      17.775  67.421  -4.031  1.00 52.09      1CGP2861
ATOM   2707  C   ARG B  87      16.636  66.442  -4.269  1.00 52.08      1CGP2862
ATOM   2708  O   ARG B  87      16.847  65.232  -4.257  1.00 53.49      1CGP2863
ATOM   2709  CB  ARG B  87      18.503  67.742  -5.326  1.00 54.97      1CGP2864
ATOM   2710  CG  ARG B  87      17.649  68.173  -6.511  1.00 59.76      1CGP2865
ATOM   2711  CD  ARG B  87      18.378  69.202  -7.360  1.00 64.59      1CGP2866
ATOM   2712  NE  ARG B  87      19.612  68.712  -7.968  1.00 69.34      1CGP2867
ATOM   2713  CZ  ARG B  87      20.825  69.249  -7.692  1.00 71.70      1CGP2868
ATOM   2714  NH1 ARG B  87      21.040  70.204  -6.763  1.00 72.38      1CGP2869
ATOM   2715  NH2 ARG B  87      21.882  68.790  -8.360  1.00 72.31      1CGP2870
ATOM   2716  H   ARG B  87      19.231  66.038  -3.336  1.00  0.00      1CGP2871
ATOM   2717  HE  ARG B  87      19.564  67.961  -8.597  1.00  0.00      1CGP2872
ATOM   2718 1HH1 ARG B  87      20.284  70.607  -6.246  1.00  0.00      1CGP2873
ATOM   2719 2HH1 ARG B  87      21.966  70.561  -6.640  1.00  0.00      1CGP2874
ATOM   2720 1HH2 ARG B  87      21.763  68.079  -9.053  1.00  0.00      1CGP2875
ATOM   2721 2HH2 ARG B  87      22.788  69.180  -8.194  1.00  0.00      1CGP2876
ATOM   2722  N   ALA B  88      15.417  66.915  -4.428  1.00 51.30      1CGP2877
ATOM   2723  CA  ALA B  88      14.259  66.081  -4.645  1.00 53.01      1CGP2878
ATOM   2724  C   ALA B  88      14.119  65.528  -6.064  1.00 54.79      1CGP2879
ATOM   2725  O   ALA B  88      14.180  66.271  -7.051  1.00 54.51      1CGP2880
ATOM   2726  CB  ALA B  88      13.048  66.894  -4.279  1.00 52.78      1CGP2881
ATOM   2727  H   ALA B  88      15.296  67.877  -4.357  1.00  0.00      1CGP2882
ATOM   2728  N   LYS B  89      13.936  64.210  -6.171  1.00 56.76      1CGP2883
ATOM   2729  CA  LYS B  89      13.782  63.508  -7.440  1.00 58.74      1CGP2884
ATOM   2730  C   LYS B  89      12.406  63.785  -8.006  1.00 58.86      1CGP2885
ATOM   2731  O   LYS B  89      12.175  64.101  -9.172  1.00 57.67      1CGP2886
ATOM   2732  CB  LYS B  89      13.876  61.994  -7.278  1.00 61.62      1CGP2887
ATOM   2733  CG  LYS B  89      15.098  61.326  -7.880  1.00 66.25      1CGP2888
ATOM   2734  CD  LYS B  89      14.918  59.818  -8.216  1.00 69.50      1CGP2889
ATOM   2735  CE  LYS B  89      14.882  58.843  -7.020  1.00 71.65      1CGP2890
ATOM   2736  NZ  LYS B  89      15.036  57.442  -7.389  1.00 72.03      1CGP2891
ATOM   2737  H   LYS B  89      13.797  63.690  -5.355  1.00  0.00      1CGP2892
ATOM   2738 1HZ  LYS B  89      15.941  57.328  -7.888  1.00  0.00      1CGP2893
ATOM   2739 2HZ  LYS B  89      14.254  57.170  -8.019  1.00  0.00      1CGP2894
ATOM   2740 3HZ  LYS B  89      15.029  56.827  -6.551  1.00  0.00      1CGP2895
ATOM   2741  N   THR B  90      11.531  63.586  -7.031  1.00 60.04      1CGP2896
ATOM   2742  CA  THR B  90      10.085  63.601  -7.122  1.00 61.08      1CGP2897
ATOM   2743  C   THR B  90       9.553  64.596  -6.103  1.00 61.17      1CGP2898
ATOM   2744  O   THR B  90      10.349  65.130  -5.327  1.00 62.19      1CGP2899
ATOM   2745  CB  THR B  90       9.589  62.179  -6.825  1.00 61.71      1CGP2900
ATOM   2746  OG1 THR B  90      10.500  61.580  -5.899  1.00 61.84      1CGP2901
ATOM   2747  CG2 THR B  90       9.549  61.319  -8.075  1.00 63.28      1CGP2902
ATOM   2748  H   THR B  90      11.867  63.499  -6.114  1.00  0.00      1CGP2903
ATOM   2749  HG1 THR B  90      11.296  61.435  -6.431  1.00  0.00      1CGP2904
ATOM   2750  N   ALA B  91       8.256  64.884  -6.058  1.00 60.69      1CGP2905
ATOM   2751  CA  ALA B  91       7.759  65.780  -5.043  1.00 60.92      1CGP2906
ATOM   2752  C   ALA B  91       7.676  64.974  -3.758  1.00 61.47      1CGP2907
ATOM   2753  O   ALA B  91       7.288  63.797  -3.749  1.00 61.71      1CGP2908
ATOM   2754  CB  ALA B  91       6.401  66.276  -5.450  1.00 62.84      1CGP2909
ATOM   2755  H   ALA B  91       7.625  64.430  -6.642  1.00  0.00      1CGP2910
ATOM   2756  N   CYS B  92       8.049  65.628  -2.678  1.00 61.52      1CGP2911
ATOM   2757  CA  CYS B  92       8.199  64.972  -1.410  1.00 63.25      1CGP2912
ATOM   2758  C   CYS B  92       7.501  65.673  -0.270  1.00 65.59      1CGP2913
ATOM   2759  O   CYS B  92       7.341  66.896  -0.302  1.00 68.17      1CGP2914
ATOM   2760  CB  CYS B  92       9.667  64.869  -1.076  1.00 62.37      1CGP2915
ATOM   2761  SG  CYS B  92      10.594  63.840  -2.234  1.00 63.65      1CGP2916
ATOM   2762  H   CYS B  92       8.181  66.592  -2.733  1.00  0.00      1CGP2917
ATOM   2763  N   GLU B  93       7.122  64.911   0.752  1.00 67.21      1CGP2918
ATOM   2764  CA  GLU B  93       6.547  65.423   1.988  1.00 68.86      1CGP2919
ATOM   2765  C   GLU B  93       7.624  65.093   3.007  1.00 69.04      1CGP2920
ATOM   2766  O   GLU B  93       7.956  63.908   3.201  1.00 70.70      1CGP2921
ATOM   2767  CB  GLU B  93       5.269  64.693   2.392  1.00 71.56      1CGP2922
ATOM   2768  CG  GLU B  93       3.951  65.221   1.808  1.00 74.39      1CGP2923
ATOM   2769  CD  GLU B  93       2.669  64.812   2.558  1.00 75.64      1CGP2924
ATOM   2770  OE1 GLU B  93       2.718  64.424   3.737  1.00 75.07      1CGP2925
ATOM   2771  OE2 GLU B  93       1.596  64.905   1.945  1.00 77.02      1CGP2926
ATOM   2772  H   GLU B  93       7.385  63.971   0.707  1.00  0.00      1CGP2927
ATOM   2773  N   VAL B  94       8.197  66.084   3.666  1.00 67.48      1CGP2928
ATOM   2774  CA  VAL B  94       9.313  65.849   4.567  1.00 66.47      1CGP2929
ATOM   2775  C   VAL B  94       8.883  66.131   5.990  1.00 67.19      1CGP2930
ATOM   2776  O   VAL B  94       8.541  67.283   6.274  1.00 69.45      1CGP2931
ATOM   2777  CB  VAL B  94      10.457  66.762   4.099  1.00 65.38      1CGP2932
ATOM   2778  CG1 VAL B  94      11.627  66.791   5.044  1.00 64.69      1CGP2933
ATOM   2779  CG2 VAL B  94      10.959  66.205   2.791  1.00 65.41      1CGP2934
ATOM   2780  H   VAL B  94       7.826  66.987   3.577  1.00  0.00      1CGP2935
ATOM   2781  N   ALA B  95       8.854  65.151   6.894  1.00 66.26      1CGP2936
ATOM   2782  CA  ALA B  95       8.470  65.406   8.276  1.00 66.02      1CGP2937
ATOM   2783  C   ALA B  95       9.706  65.817   9.038  1.00 65.42      1CGP2938
ATOM   2784  O   ALA B  95      10.687  65.084   9.071  1.00 65.51      1CGP2939
ATOM   2785  CB  ALA B  95       7.917  64.163   8.952  1.00 65.13      1CGP2940
ATOM   2786  H   ALA B  95       9.221  64.272   6.672  1.00  0.00      1CGP2941
ATOM   2787  N   GLU B  96       9.736  67.004   9.590  1.00 65.37      1CGP2942
ATOM   2788  CA  GLU B  96      10.888  67.377  10.370  1.00 68.05      1CGP2943
ATOM   2789  C   GLU B  96      10.631  67.480  11.851  1.00 68.90      1CGP2944
ATOM   2790  O   GLU B  96       9.504  67.783  12.252  1.00 70.01      1CGP2945
ATOM   2791  CB  GLU B  96      11.398  68.705   9.932  1.00 69.24      1CGP2946
ATOM   2792  CG  GLU B  96      11.905  68.615   8.538  1.00 72.70      1CGP2947
ATOM   2793  CD  GLU B  96      11.345  69.733   7.692  1.00 75.09      1CGP2948
ATOM   2794  OE1 GLU B  96      11.717  70.891   7.920  1.00 76.74      1CGP2949
ATOM   2795  OE2 GLU B  96      10.538  69.426   6.813  1.00 75.78      1CGP2950
ATOM   2796  H   GLU B  96       9.042  67.657   9.373  1.00  0.00      1CGP2951
ATOM   2797  N   ILE B  97      11.658  67.261  12.659  1.00 68.14      1CGP2952
ATOM   2798  CA  ILE B  97      11.680  67.643  14.060  1.00 67.88      1CGP2953
ATOM   2799  C   ILE B  97      13.033  68.304  14.188  1.00 68.23      1CGP2954
ATOM   2800  O   ILE B  97      13.889  68.207  13.301  1.00 68.15      1CGP2955
ATOM   2801  CB  ILE B  97      11.654  66.490  15.107  1.00 67.87      1CGP2956
ATOM   2802  CG1 ILE B  97      12.081  65.165  14.574  1.00 68.11      1CGP2957
ATOM   2803  CG2 ILE B  97      10.253  66.382  15.608  1.00 69.41      1CGP2958
ATOM   2804  CD1 ILE B  97      13.568  64.943  14.790  1.00 69.25      1CGP2959
ATOM   2805  H   ILE B  97      12.480  66.869  12.275  1.00  0.00      1CGP2960
ATOM   2806  N   SER B  98      13.289  69.034  15.247  1.00 70.07      1CGP2961
ATOM   2807  CA  SER B  98      14.628  69.536  15.411  1.00 71.45      1CGP2962
ATOM   2808  C   SER B  98      15.392  68.447  16.167  1.00 71.54      1CGP2963
ATOM   2809  O   SER B  98      14.819  67.507  16.732  1.00 70.47      1CGP2964
ATOM   2810  CB  SER B  98      14.545  70.843  16.187  1.00 72.87      1CGP2965
ATOM   2811  OG  SER B  98      13.859  70.712  17.435  1.00 75.72      1CGP2966
ATOM   2812  H   SER B  98      12.665  69.120  15.994  1.00  0.00      1CGP2967
ATOM   2813  HG  SER B  98      13.673  71.605  17.758  1.00  0.00      1CGP2968
ATOM   2814  N   TYR B  99      16.709  68.567  16.205  1.00 73.32      1CGP2969
ATOM   2815  CA  TYR B  99      17.577  67.675  16.960  1.00 75.34      1CGP2970
ATOM   2816  C   TYR B  99      17.301  67.663  18.464  1.00 76.75      1CGP2971
ATOM   2817  O   TYR B  99      17.175  66.591  19.046  1.00 75.48      1CGP2972
ATOM   2818  CB  TYR B  99      19.017  68.085  16.697  1.00 75.64      1CGP2973
ATOM   2819  CG  TYR B  99      19.581  67.747  15.317  1.00 75.26      1CGP2974
ATOM   2820  CD1 TYR B  99      18.992  66.783  14.516  1.00 74.96      1CGP2975
ATOM   2821  CD2 TYR B  99      20.737  68.384  14.911  1.00 74.50      1CGP2976
ATOM   2822  CE1 TYR B  99      19.570  66.442  13.318  1.00 75.00      1CGP2977
ATOM   2823  CE2 TYR B  99      21.315  68.046  13.715  1.00 74.36      1CGP2978
ATOM   2824  CZ  TYR B  99      20.729  67.074  12.935  1.00 75.33      1CGP2979
ATOM   2825  OH  TYR B  99      21.365  66.666  11.781  1.00 75.61      1CGP2980
ATOM   2826  H   TYR B  99      17.106  69.247  15.620  1.00  0.00      1CGP2981
ATOM   2827  HH  TYR B  99      20.717  66.489  11.090  1.00  0.00      1CGP2982
ATOM   2828  N   LYS B 100      17.178  68.838  19.111  1.00 78.55      1CGP2983
ATOM   2829  CA  LYS B 100      16.819  68.986  20.535  1.00 79.94      1CGP2984
ATOM   2830  C   LYS B 100      15.600  68.101  20.863  1.00 80.00      1CGP2985
ATOM   2831  O   LYS B 100      15.599  67.235  21.756  1.00 79.51      1CGP2986
ATOM   2832  CB  LYS B 100      16.424  70.442  20.871  1.00 81.20      1CGP2987
ATOM   2833  CG  LYS B 100      17.344  71.609  20.511  1.00 83.48      1CGP2988
ATOM   2834  CD  LYS B 100      16.508  72.700  19.796  1.00 85.22      1CGP2989
ATOM   2835  CE  LYS B 100      16.615  74.149  20.341  1.00 85.94      1CGP2990
ATOM   2836  NZ  LYS B 100      17.913  74.798  20.168  1.00 85.26      1CGP2991
ATOM   2837  H   LYS B 100      17.357  69.643  18.580  1.00  0.00      1CGP2992
ATOM   2838 1HZ  LYS B 100      18.154  74.828  19.158  1.00  0.00      1CGP2993
ATOM   2839 2HZ  LYS B 100      18.643  74.259  20.675  1.00  0.00      1CGP2994
ATOM   2840 3HZ  LYS B 100      17.867  75.765  20.546  1.00  0.00      1CGP2995
ATOM   2841  N   LYS B 101      14.536  68.341  20.080  1.00 79.23      1CGP2996
ATOM   2842  CA  LYS B 101      13.310  67.583  20.190  1.00 79.15      1CGP2997
ATOM   2843  C   LYS B 101      13.598  66.103  19.972  1.00 77.94      1CGP2998
ATOM   2844  O   LYS B 101      13.137  65.291  20.777  1.00 76.43      1CGP2999
ATOM   2845  CB  LYS B 101      12.318  68.107  19.159  1.00 81.27      1CGP3000
ATOM   2846  CG  LYS B 101      11.072  67.240  18.959  1.00 85.01      1CGP3001
ATOM   2847  CD  LYS B 101       9.846  67.489  19.841  1.00 87.73      1CGP3002
ATOM   2848  CE  LYS B 101       9.012  68.708  19.390  1.00 89.92      1CGP3003
ATOM   2849  NZ  LYS B 101       8.622  68.647  17.986  1.00 90.67      1CGP3004
ATOM   2850  H   LYS B 101      14.556  69.049  19.404  1.00  0.00      1CGP3005
ATOM   2851 1HZ  LYS B 101       8.056  67.793  17.816  1.00  0.00      1CGP3006
ATOM   2852 2HZ  LYS B 101       9.485  68.618  17.405  1.00  0.00      1CGP3007
ATOM   2853 3HZ  LYS B 101       8.067  69.489  17.731  1.00  0.00      1CGP3008
ATOM   2854  N   PHE B 102      14.363  65.732  18.927  1.00 76.87      1CGP3009
ATOM   2855  CA  PHE B 102      14.694  64.344  18.662  1.00 75.67      1CGP3010
ATOM   2856  C   PHE B 102      15.327  63.740  19.904  1.00 78.21      1CGP3011
ATOM   2857  O   PHE B 102      14.899  62.659  20.310  1.00 79.17      1CGP3012
ATOM   2858  CB  PHE B 102      15.674  64.175  17.482  1.00 70.89      1CGP3013
ATOM   2859  CG  PHE B 102      15.723  62.711  17.036  1.00 67.63      1CGP3014
ATOM   2860  CD1 PHE B 102      14.587  62.086  16.554  1.00 66.34      1CGP3015
ATOM   2861  CD2 PHE B 102      16.885  61.969  17.149  1.00 66.49      1CGP3016
ATOM   2862  CE1 PHE B 102      14.613  60.751  16.192  1.00 65.28      1CGP3017
ATOM   2863  CE2 PHE B 102      16.905  60.633  16.774  1.00 65.58      1CGP3018
ATOM   2864  CZ  PHE B 102      15.767  60.015  16.300  1.00 64.84      1CGP3019
ATOM   2865  H   PHE B 102      14.604  66.392  18.254  1.00  0.00      1CGP3020
ATOM   2866  N   ARG B 103      16.274  64.414  20.570  1.00 79.81      1CGP3021
ATOM   2867  CA  ARG B 103      16.893  63.918  21.806  1.00 80.59      1CGP3022
ATOM   2868  C   ARG B 103      15.903  63.578  22.946  1.00 81.23      1CGP3023
ATOM   2869  O   ARG B 103      15.969  62.497  23.567  1.00 80.07      1CGP3024
ATOM   2870  CB  ARG B 103      17.929  64.963  22.294  1.00 79.34      1CGP3025
ATOM   2871  CG  ARG B 103      19.387  64.645  21.965  1.00 75.77      1CGP3026
ATOM   2872  CD  ARG B 103      19.676  64.883  20.505  1.00 73.39      1CGP3027
ATOM   2873  NE  ARG B 103      19.899  66.289  20.256  1.00 71.43      1CGP3028
ATOM   2874  CZ  ARG B 103      21.124  66.806  20.290  1.00 70.33      1CGP3029
ATOM   2875  NH1 ARG B 103      22.196  66.086  20.610  1.00 70.50      1CGP3030
ATOM   2876  NH2 ARG B 103      21.282  68.087  20.004  1.00 70.32      1CGP3031
ATOM   2877  H   ARG B 103      16.609  65.230  20.154  1.00  0.00      1CGP3032
ATOM   2878  HE  ARG B 103      19.137  66.877  20.078  1.00  0.00      1CGP3033
ATOM   2879 1HH1 ARG B 103      22.111  65.113  20.828  1.00  0.00      1CGP3034
ATOM   2880 2HH1 ARG B 103      23.097  66.520  20.604  1.00  0.00      1CGP3035
ATOM   2881 1HH2 ARG B 103      20.487  68.644  19.763  1.00  0.00      1CGP3036
ATOM   2882 2HH2 ARG B 103      22.194  68.492  19.991  1.00  0.00      1CGP3037
ATOM   2883  N   GLN B 104      14.946  64.485  23.214  1.00 80.69      1CGP3038
ATOM   2884  CA  GLN B 104      13.892  64.237  24.198  1.00 79.39      1CGP3039
ATOM   2885  C   GLN B 104      13.179  62.948  23.790  1.00 78.27      1CGP3040
ATOM   2886  O   GLN B 104      13.088  61.965  24.523  1.00 78.23      1CGP3041
ATOM   2887  CB  GLN B 104      12.874  65.353  24.196  1.00 79.89      1CGP3042
ATOM   2888  CG  GLN B 104      13.429  66.759  24.327  1.00 80.56      1CGP3043
ATOM   2889  CD  GLN B 104      12.373  67.839  24.076  1.00 82.09      1CGP3044
ATOM   2890  OE1 GLN B 104      11.175  67.594  23.864  1.00 81.43      1CGP3045
ATOM   2891  NE2 GLN B 104      12.819  69.096  24.085  1.00 81.97      1CGP3046
ATOM   2892  H   GLN B 104      15.008  65.343  22.737  1.00  0.00      1CGP3047
ATOM   2893 1HE2 GLN B 104      13.774  69.258  24.231  1.00  0.00      1CGP3048
ATOM   2894 2HE2 GLN B 104      12.155  69.801  23.947  1.00  0.00      1CGP3049
ATOM   2895  N   LEU B 105      12.754  62.893  22.540  1.00 78.05      1CGP3050
ATOM   2896  CA  LEU B 105      12.060  61.754  21.994  1.00 78.62      1CGP3051
ATOM   2897  C   LEU B 105      12.898  60.487  21.995  1.00 79.84      1CGP3052
ATOM   2898  O   LEU B 105      12.324  59.404  22.030  1.00 79.27      1CGP3053
ATOM   2899  CB  LEU B 105      11.624  62.147  20.606  1.00 79.17      1CGP3054
ATOM   2900  CG  LEU B 105      10.436  63.112  20.400  1.00 80.51      1CGP3055
ATOM   2901  CD1 LEU B 105      10.306  64.231  21.431  1.00 80.63      1CGP3056
ATOM   2902  CD2 LEU B 105      10.665  63.735  19.047  1.00 81.35      1CGP3057
ATOM   2903  H   LEU B 105      12.915  63.672  21.965  1.00  0.00      1CGP3058
ATOM   2904  N   ILE B 106      14.235  60.592  21.998  1.00 82.02      1CGP3059
ATOM   2905  CA  ILE B 106      15.151  59.460  22.132  1.00 84.83      1CGP3060
ATOM   2906  C   ILE B 106      14.886  58.839  23.490  1.00 87.84      1CGP3061
ATOM   2907  O   ILE B 106      14.541  57.658  23.584  1.00 88.98      1CGP3062
ATOM   2908  CB  ILE B 106      16.658  59.928  22.018  1.00 83.98      1CGP3063
ATOM   2909  CG1 ILE B 106      17.022  60.013  20.544  1.00 83.67      1CGP3064
ATOM   2910  CG2 ILE B 106      17.628  58.972  22.719  1.00 84.13      1CGP3065
ATOM   2911  CD1 ILE B 106      18.440  60.554  20.278  1.00 82.79      1CGP3066
ATOM   2912  H   ILE B 106      14.603  61.468  21.777  1.00  0.00      1CGP3067
ATOM   2913  N   GLN B 107      15.010  59.658  24.533  1.00 91.51      1CGP3068
ATOM   2914  CA  GLN B 107      14.810  59.196  25.900  1.00 94.73      1CGP3069
ATOM   2915  C   GLN B 107      13.438  58.608  26.180  1.00 95.59      1CGP3070
ATOM   2916  O   GLN B 107      13.313  57.674  26.978  1.00 96.80      1CGP3071
ATOM   2917  CB  GLN B 107      15.070  60.352  26.867  1.00 96.10      1CGP3072
ATOM   2918  CG  GLN B 107      16.561  60.639  26.979  1.00 98.71      1CGP3073
ATOM   2919  CD  GLN B 107      17.331  59.442  27.533  1.00100.22      1CGP3074
ATOM   2920  OE1 GLN B 107      18.127  58.777  26.864  1.00101.27      1CGP3075
ATOM   2921  NE2 GLN B 107      17.114  59.122  28.802  1.00101.07      1CGP3076
ATOM   2922  H   GLN B 107      15.281  60.586  24.348  1.00  0.00      1CGP3077
ATOM   2923 1HE2 GLN B 107      16.493  59.661  29.333  1.00  0.00      1CGP3078
ATOM   2924 2HE2 GLN B 107      17.616  58.359  29.144  1.00  0.00      1CGP3079
ATOM   2925  N   VAL B 108      12.416  59.208  25.564  1.00 95.32      1CGP3080
ATOM   2926  CA  VAL B 108      11.048  58.725  25.669  1.00 94.96      1CGP3081
ATOM   2927  C   VAL B 108      10.920  57.395  24.936  1.00 94.97      1CGP3082
ATOM   2928  O   VAL B 108      10.234  56.486  25.417  1.00 95.03      1CGP3083
ATOM   2929  CB  VAL B 108      10.082  59.767  25.075  1.00 95.40      1CGP3084
ATOM   2930  CG1 VAL B 108       8.640  59.266  25.116  1.00 96.07      1CGP3085
ATOM   2931  CG2 VAL B 108      10.156  61.037  25.898  1.00 95.50      1CGP3086
ATOM   2932  H   VAL B 108      12.616  60.050  25.102  1.00  0.00      1CGP3087
ATOM   2933  N   ASN B 109      11.462  57.241  23.729  1.00 95.16      1CGP3088
ATOM   2934  CA  ASN B 109      11.461  55.919  23.146  1.00 94.97      1CGP3089
ATOM   2935  C   ASN B 109      12.618  55.583  22.218  1.00 94.58      1CGP3090
ATOM   2936  O   ASN B 109      12.663  55.941  21.031  1.00 94.79      1CGP3091
ATOM   2937  CB  ASN B 109      10.180  55.610  22.360  1.00 94.61      1CGP3092
ATOM   2938  CG  ASN B 109      10.237  54.107  22.136  1.00 94.13      1CGP3093
ATOM   2939  OD1 ASN B 109      10.397  53.599  21.035  1.00 92.71      1CGP3094
ATOM   2940  ND2 ASN B 109      10.263  53.321  23.202  1.00 94.52      1CGP3095
ATOM   2941  H   ASN B 109      11.846  57.984  23.218  1.00  0.00      1CGP3096
ATOM   2942 1HD2 ASN B 109      10.228  53.736  24.095  1.00  0.00      1CGP3097
ATOM   2943 2HD2 ASN B 109      10.281  52.355  23.053  1.00  0.00      1CGP3098
ATOM   2944  N   PRO B 110      13.502  54.709  22.730  1.00 93.82      1CGP3099
ATOM   2945  CA  PRO B 110      14.700  54.258  22.025  1.00 92.90      1CGP3100
ATOM   2946  C   PRO B 110      14.489  53.711  20.613  1.00 91.00      1CGP3101
ATOM   2947  O   PRO B 110      15.378  53.801  19.764  1.00 90.83      1CGP3102
ATOM   2948  CB  PRO B 110      15.296  53.233  22.978  1.00 93.81      1CGP3103
ATOM   2949  CG  PRO B 110      14.867  53.735  24.337  1.00 94.17      1CGP3104
ATOM   2950  CD  PRO B 110      13.423  54.102  24.065  1.00 93.70      1CGP3105
ATOM   2951  N   ASP B 111      13.301  53.201  20.287  1.00 88.36      1CGP3106
ATOM   2952  CA  ASP B 111      13.093  52.573  19.013  1.00 86.14      1CGP3107
ATOM   2953  C   ASP B 111      13.285  53.524  17.838  1.00 84.62      1CGP3108
ATOM   2954  O   ASP B 111      13.704  53.023  16.788  1.00 83.96      1CGP3109
ATOM   2955  CB  ASP B 111      11.711  51.959  19.081  1.00 87.19      1CGP3110
ATOM   2956  CG  ASP B 111      11.193  51.233  17.852  1.00 88.87      1CGP3111
ATOM   2957  OD1 ASP B 111      11.967  50.733  17.035  1.00 89.25      1CGP3112
ATOM   2958  OD2 ASP B 111       9.974  51.174  17.716  1.00 90.31      1CGP3113
ATOM   2959  H   ASP B 111      12.525  53.338  20.869  1.00  0.00      1CGP3114
ATOM   2960  N   ILE B 112      13.117  54.857  17.924  1.00 83.24      1CGP3115
ATOM   2961  CA  ILE B 112      13.464  55.664  16.749  1.00 82.15      1CGP3116
ATOM   2962  C   ILE B 112      14.974  55.657  16.610  1.00 80.61      1CGP3117
ATOM   2963  O   ILE B 112      15.464  55.429  15.504  1.00 81.67      1CGP3118
ATOM   2964  CB  ILE B 112      13.081  57.188  16.747  1.00 82.72      1CGP3119
ATOM   2965  CG1 ILE B 112      12.687  57.793  18.088  1.00 83.51      1CGP3120
ATOM   2966  CG2 ILE B 112      11.982  57.271  15.703  1.00 82.22      1CGP3121
ATOM   2967  CD1 ILE B 112      13.871  58.220  18.971  1.00 84.27      1CGP3122
ATOM   2968  H   ILE B 112      12.841  55.273  18.772  1.00  0.00      1CGP3123
ATOM   2969  N   LEU B 113      15.730  55.781  17.713  1.00 77.68      1CGP3124
ATOM   2970  CA  LEU B 113      17.188  55.770  17.666  1.00 74.94      1CGP3125
ATOM   2971  C   LEU B 113      17.661  54.442  17.078  1.00 74.54      1CGP3126
ATOM   2972  O   LEU B 113      18.630  54.404  16.320  1.00 75.78      1CGP3127
ATOM   2973  CB  LEU B 113      17.780  55.945  19.069  1.00 71.86      1CGP3128
ATOM   2974  CG  LEU B 113      19.287  56.115  19.188  1.00 69.48      1CGP3129
ATOM   2975  CD1 LEU B 113      19.708  57.463  18.666  1.00 68.86      1CGP3130
ATOM   2976  CD2 LEU B 113      19.682  56.036  20.630  1.00 68.50      1CGP3131
ATOM   2977  H   LEU B 113      15.282  55.777  18.583  1.00  0.00      1CGP3132
ATOM   2978  N   MET B 114      16.995  53.332  17.373  1.00 73.46      1CGP3133
ATOM   2979  CA  MET B 114      17.366  52.071  16.766  1.00 73.06      1CGP3134
ATOM   2980  C   MET B 114      17.100  52.091  15.280  1.00 72.19      1CGP3135
ATOM   2981  O   MET B 114      18.071  51.968  14.528  1.00 73.43      1CGP3136
ATOM   2982  CB  MET B 114      16.603  50.910  17.364  1.00 74.64      1CGP3137
ATOM   2983  CG  MET B 114      17.160  50.488  18.718  1.00 75.75      1CGP3138
ATOM   2984  SD  MET B 114      18.874  49.929  18.604  1.00 75.35      1CGP3139
ATOM   2985  CE  MET B 114      18.592  48.207  18.297  1.00 75.98      1CGP3140
ATOM   2986  H   MET B 114      16.327  53.390  18.086  1.00  0.00      1CGP3141
ATOM   2987  N   ARG B 115      15.874  52.315  14.800  1.00 69.95      1CGP3142
ATOM   2988  CA  ARG B 115      15.614  52.307  13.366  1.00 67.76      1CGP3143
ATOM   2989  C   ARG B 115      16.504  53.319  12.653  1.00 64.60      1CGP3144
ATOM   2990  O   ARG B 115      17.044  53.001  11.595  1.00 66.25      1CGP3145
ATOM   2991  CB  ARG B 115      14.166  52.631  13.083  1.00 71.25      1CGP3146
ATOM   2992  CG  ARG B 115      13.153  51.680  13.715  1.00 74.36      1CGP3147
ATOM   2993  CD  ARG B 115      11.763  52.203  13.396  1.00 76.51      1CGP3148
ATOM   2994  NE  ARG B 115      10.786  51.782  14.381  1.00 78.95      1CGP3149
ATOM   2995  CZ  ARG B 115       9.505  51.562  14.049  1.00 81.54      1CGP3150
ATOM   2996  NH1 ARG B 115       9.071  51.741  12.801  1.00 81.84      1CGP3151
ATOM   2997  NH2 ARG B 115       8.617  51.166  14.974  1.00 82.83      1CGP3152
ATOM   2998  H   ARG B 115      15.144  52.523  15.426  1.00  0.00      1CGP3153
ATOM   2999  HE  ARG B 115      11.057  51.697  15.317  1.00  0.00      1CGP3154
ATOM   3000 1HH1 ARG B 115       9.700  52.045  12.084  1.00  0.00      1CGP3155
ATOM   3001 2HH1 ARG B 115       8.116  51.540  12.577  1.00  0.00      1CGP3156
ATOM   3002 1HH2 ARG B 115       8.912  51.044  15.922  1.00  0.00      1CGP3157
ATOM   3003 2HH2 ARG B 115       7.671  50.964  14.713  1.00  0.00      1CGP3158
ATOM   3004  N   LEU B 116      16.787  54.504  13.192  1.00 59.38      1CGP3159
ATOM   3005  CA  LEU B 116      17.721  55.425  12.567  1.00 54.92      1CGP3160
ATOM   3006  C   LEU B 116      19.123  54.818  12.498  1.00 52.82      1CGP3161
ATOM   3007  O   LEU B 116      19.751  54.911  11.441  1.00 53.36      1CGP3162
ATOM   3008  CB  LEU B 116      17.733  56.722  13.361  1.00 53.65      1CGP3163
ATOM   3009  CG  LEU B 116      18.725  57.826  13.025  1.00 53.82      1CGP3164
ATOM   3010  CD1 LEU B 116      18.667  58.200  11.561  1.00 54.30      1CGP3165
ATOM   3011  CD2 LEU B 116      18.382  59.033  13.849  1.00 53.48      1CGP3166
ATOM   3012  H   LEU B 116      16.315  54.781  13.998  1.00  0.00      1CGP3167
ATOM   3013  N   SER B 117      19.655  54.160  13.540  1.00 48.51      1CGP3168
ATOM   3014  CA  SER B 117      20.983  53.566  13.500  1.00 43.66      1CGP3169
ATOM   3015  C   SER B 117      21.083  52.456  12.504  1.00 41.58      1CGP3170
ATOM   3016  O   SER B 117      22.135  52.204  11.916  1.00 41.37      1CGP3171
ATOM   3017  CB  SER B 117      21.376  52.981  14.812  1.00 43.39      1CGP3172
ATOM   3018  OG  SER B 117      21.415  54.015  15.763  1.00 44.07      1CGP3173
ATOM   3019  H   SER B 117      19.168  54.129  14.388  1.00  0.00      1CGP3174
ATOM   3020  HG  SER B 117      20.494  54.197  15.995  1.00  0.00      1CGP3175
ATOM   3021  N   ALA B 118      19.970  51.786  12.328  1.00 38.93      1CGP3176
ATOM   3022  CA  ALA B 118      19.916  50.761  11.326  1.00 40.16      1CGP3177
ATOM   3023  C   ALA B 118      20.200  51.387   9.981  1.00 41.08      1CGP3178
ATOM   3024  O   ALA B 118      21.069  50.912   9.250  1.00 41.74      1CGP3179
ATOM   3025  CB  ALA B 118      18.554  50.136  11.300  1.00 40.50      1CGP3180
ATOM   3026  H   ALA B 118      19.232  51.907  12.959  1.00  0.00      1CGP3181
ATOM   3027  N   GLN B 119      19.519  52.509   9.709  1.00 43.22      1CGP3182
ATOM   3028  CA  GLN B 119      19.737  53.262   8.487  1.00 45.41      1CGP3183
ATOM   3029  C   GLN B 119      21.181  53.696   8.333  1.00 45.17      1CGP3184
ATOM   3030  O   GLN B 119      21.795  53.433   7.297  1.00 46.97      1CGP3185
ATOM   3031  CB  GLN B 119      18.812  54.473   8.460  1.00 46.46      1CGP3186
ATOM   3032  CG  GLN B 119      17.570  53.912   7.826  1.00 49.79      1CGP3187
ATOM   3033  CD  GLN B 119      16.422  54.877   7.610  1.00 52.22      1CGP3188
ATOM   3034  OE1 GLN B 119      16.583  56.086   7.465  1.00 53.68      1CGP3189
ATOM   3035  NE2 GLN B 119      15.214  54.333   7.561  1.00 53.26      1CGP3190
ATOM   3036  H   GLN B 119      18.800  52.770  10.324  1.00  0.00      1CGP3191
ATOM   3037 1HE2 GLN B 119      15.143  53.370   7.690  1.00  0.00      1CGP3192
ATOM   3038 2HE2 GLN B 119      14.436  54.910   7.413  1.00  0.00      1CGP3193
ATOM   3039  N   MET B 120      21.750  54.302   9.363  1.00 43.87      1CGP3194
ATOM   3040  CA  MET B 120      23.156  54.665   9.382  1.00 42.96      1CGP3195
ATOM   3041  C   MET B 120      24.021  53.452   8.962  1.00 44.11      1CGP3196
ATOM   3042  O   MET B 120      24.759  53.520   7.968  1.00 43.42      1CGP3197
ATOM   3043  CB  MET B 120      23.481  55.116  10.786  1.00 42.54      1CGP3198
ATOM   3044  CG  MET B 120      22.653  56.253  11.334  1.00 41.68      1CGP3199
ATOM   3045  SD  MET B 120      23.667  57.741  11.474  1.00 42.71      1CGP3200
ATOM   3046  CE  MET B 120      24.674  57.129  12.787  1.00 40.64      1CGP3201
ATOM   3047  H   MET B 120      21.145  54.539  10.099  1.00  0.00      1CGP3202
ATOM   3048  N   ALA B 121      23.878  52.295   9.628  1.00 44.64      1CGP3203
ATOM   3049  CA  ALA B 121      24.602  51.083   9.304  1.00 44.01      1CGP3204
ATOM   3050  C   ALA B 121      24.510  50.714   7.831  1.00 45.84      1CGP3205
ATOM   3051  O   ALA B 121      25.561  50.461   7.233  1.00 47.84      1CGP3206
ATOM   3052  CB  ALA B 121      24.048  49.951  10.120  1.00 43.08      1CGP3207
ATOM   3053  H   ALA B 121      23.249  52.263  10.373  1.00  0.00      1CGP3208
ATOM   3054  N   ARG B 122      23.325  50.730   7.187  1.00 46.72      1CGP3209
ATOM   3055  CA  ARG B 122      23.197  50.430   5.754  1.00 47.97      1CGP3210
ATOM   3056  C   ARG B 122      23.925  51.388   4.866  1.00 46.43      1CGP3211
ATOM   3057  O   ARG B 122      24.648  50.917   3.997  1.00 46.15      1CGP3212
ATOM   3058  CB  ARG B 122      21.801  50.473   5.140  1.00 53.11      1CGP3213
ATOM   3059  CG  ARG B 122      21.105  49.136   4.844  1.00 59.99      1CGP3214
ATOM   3060  CD  ARG B 122      21.817  48.089   3.951  1.00 64.38      1CGP3215
ATOM   3061  NE  ARG B 122      23.015  47.447   4.508  1.00 69.74      1CGP3216
ATOM   3062  CZ  ARG B 122      23.098  46.848   5.728  1.00 72.31      1CGP3217
ATOM   3063  NH1 ARG B 122      22.073  46.728   6.597  1.00 74.74      1CGP3218
ATOM   3064  NH2 ARG B 122      24.258  46.309   6.110  1.00 70.85      1CGP3219
ATOM   3065  H   ARG B 122      22.528  50.882   7.736  1.00  0.00      1CGP3220
ATOM   3066  HE  ARG B 122      23.824  47.465   3.955  1.00  0.00      1CGP3221
ATOM   3067 1HH1 ARG B 122      21.164  47.092   6.403  1.00  0.00      1CGP3222
ATOM   3068 2HH1 ARG B 122      22.258  46.288   7.477  1.00  0.00      1CGP3223
ATOM   3069 1HH2 ARG B 122      24.991  46.281   5.445  1.00  0.00      1CGP3224
ATOM   3070 2HH2 ARG B 122      24.375  45.903   7.015  1.00  0.00      1CGP3225
ATOM   3071  N   ARG B 123      23.738  52.696   5.029  1.00 45.33      1CGP3226
ATOM   3072  CA  ARG B 123      24.434  53.681   4.214  1.00 43.97      1CGP3227
ATOM   3073  C   ARG B 123      25.933  53.436   4.286  1.00 43.73      1CGP3228
ATOM   3074  O   ARG B 123      26.557  53.304   3.239  1.00 43.03      1CGP3229
ATOM   3075  CB  ARG B 123      24.088  55.078   4.705  1.00 42.72      1CGP3230
ATOM   3076  CG  ARG B 123      22.626  55.310   4.419  1.00 41.56      1CGP3231
ATOM   3077  CD  ARG B 123      22.003  56.431   5.221  1.00 42.31      1CGP3232
ATOM   3078  NE  ARG B 123      20.554  56.274   5.178  1.00 42.13      1CGP3233
ATOM   3079  CZ  ARG B 123      19.734  57.113   5.793  1.00 41.63      1CGP3234
ATOM   3080  NH1 ARG B 123      20.188  58.128   6.511  1.00 40.92      1CGP3235
ATOM   3081  NH2 ARG B 123      18.434  56.910   5.703  1.00 40.55      1CGP3236
ATOM   3082  H   ARG B 123      23.123  52.978   5.741  1.00  0.00      1CGP3237
ATOM   3083  HE  ARG B 123      20.161  55.515   4.700  1.00  0.00      1CGP3238
ATOM   3084 1HH1 ARG B 123      21.168  58.288   6.614  1.00  0.00      1CGP3239
ATOM   3085 2HH1 ARG B 123      19.535  58.754   6.928  1.00  0.00      1CGP3240
ATOM   3086 1HH2 ARG B 123      18.077  56.129   5.192  1.00  0.00      1CGP3241
ATOM   3087 2HH2 ARG B 123      17.806  57.552   6.138  1.00  0.00      1CGP3242
ATOM   3088  N   LEU B 124      26.518  53.221   5.471  1.00 43.84      1CGP3243
ATOM   3089  CA  LEU B 124      27.946  52.923   5.591  1.00 43.79      1CGP3244
ATOM   3090  C   LEU B 124      28.264  51.691   4.803  1.00 43.70      1CGP3245
ATOM   3091  O   LEU B 124      29.223  51.691   4.050  1.00 45.56      1CGP3246
ATOM   3092  CB  LEU B 124      28.418  52.587   6.980  1.00 44.53      1CGP3247
ATOM   3093  CG  LEU B 124      29.755  53.139   7.451  1.00 45.25      1CGP3248
ATOM   3094  CD1 LEU B 124      30.069  52.454   8.763  1.00 45.42      1CGP3249
ATOM   3095  CD2 LEU B 124      30.874  52.895   6.468  1.00 44.85      1CGP3250
ATOM   3096  H   LEU B 124      25.952  53.275   6.275  1.00  0.00      1CGP3251
ATOM   3097  N   GLN B 125      27.464  50.656   4.952  1.00 44.87      1CGP3252
ATOM   3098  CA  GLN B 125      27.663  49.417   4.245  1.00 45.63      1CGP3253
ATOM   3099  C   GLN B 125      27.709  49.625   2.723  1.00 42.93      1CGP3254
ATOM   3100  O   GLN B 125      28.694  49.272   2.064  1.00 40.97      1CGP3255
ATOM   3101  CB  GLN B 125      26.537  48.550   4.756  1.00 49.34      1CGP3256
ATOM   3102  CG  GLN B 125      26.919  47.118   4.921  1.00 56.28      1CGP3257
ATOM   3103  CD  GLN B 125      26.526  46.308   3.693  1.00 61.62      1CGP3258
ATOM   3104  OE1 GLN B 125      27.103  46.460   2.612  1.00 64.39      1CGP3259
ATOM   3105  NE2 GLN B 125      25.542  45.413   3.770  1.00 63.72      1CGP3260
ATOM   3106  H   GLN B 125      26.757  50.695   5.629  1.00  0.00      1CGP3261
ATOM   3107 1HE2 GLN B 125      25.061  45.246   4.606  1.00  0.00      1CGP3262
ATOM   3108 2HE2 GLN B 125      25.344  44.939   2.937  1.00  0.00      1CGP3263
ATOM   3109  N   VAL B 126      26.738  50.331   2.156  1.00 41.41      1CGP3264
ATOM   3110  CA  VAL B 126      26.713  50.508   0.722  1.00 42.29      1CGP3265
ATOM   3111  C   VAL B 126      27.774  51.475   0.267  1.00 41.44      1CGP3266
ATOM   3112  O   VAL B 126      28.311  51.297  -0.831  1.00 43.58      1CGP3267
ATOM   3113  CB  VAL B 126      25.353  51.039   0.150  1.00 43.31      1CGP3268
ATOM   3114  CG1 VAL B 126      24.262  50.128   0.683  1.00 45.98      1CGP3269
ATOM   3115  CG2 VAL B 126      25.038  52.480   0.527  1.00 45.55      1CGP3270
ATOM   3116  H   VAL B 126      26.034  50.681   2.730  1.00  0.00      1CGP3271
ATOM   3117  N   THR B 127      28.100  52.512   1.028  1.00 38.19      1CGP3272
ATOM   3118  CA  THR B 127      29.093  53.444   0.602  1.00 35.27      1CGP3273
ATOM   3119  C   THR B 127      30.439  52.770   0.654  1.00 35.85      1CGP3274
ATOM   3120  O   THR B 127      31.233  53.047  -0.245  1.00 38.03      1CGP3275
ATOM   3121  CB  THR B 127      28.996  54.613   1.493  1.00 35.33      1CGP3276
ATOM   3122  OG1 THR B 127      27.645  55.043   1.434  1.00 36.75      1CGP3277
ATOM   3123  CG2 THR B 127      29.901  55.736   1.050  1.00 38.41      1CGP3278
ATOM   3124  H   THR B 127      27.597  52.714   1.841  1.00  0.00      1CGP3279
ATOM   3125  HG1 THR B 127      27.384  55.152   0.515  1.00  0.00      1CGP3280
ATOM   3126  N   SER B 128      30.722  51.870   1.609  1.00 35.46      1CGP3281
ATOM   3127  CA  SER B 128      31.941  51.083   1.587  1.00 35.62      1CGP3282
ATOM   3128  C   SER B 128      32.013  50.296   0.288  1.00 36.69      1CGP3283
ATOM   3129  O   SER B 128      33.052  50.260  -0.388  1.00 35.39      1CGP3284
ATOM   3130  CB  SER B 128      31.958  50.151   2.775  1.00 35.58      1CGP3285
ATOM   3131  OG  SER B 128      32.365  50.902   3.907  1.00 36.73      1CGP3286
ATOM   3132  H   SER B 128      30.154  51.791   2.402  1.00  0.00      1CGP3287
ATOM   3133  HG  SER B 128      32.248  50.349   4.686  1.00  0.00      1CGP3288
ATOM   3134  N   GLU B 129      30.880  49.731  -0.130  1.00 38.01      1CGP3289
ATOM   3135  CA  GLU B 129      30.816  49.078  -1.422  1.00 39.79      1CGP3290
ATOM   3136  C   GLU B 129      31.222  50.087  -2.479  1.00 39.02      1CGP3291
ATOM   3137  O   GLU B 129      32.134  49.768  -3.234  1.00 39.97      1CGP3292
ATOM   3138  CB  GLU B 129      29.418  48.599  -1.723  1.00 42.21      1CGP3293
ATOM   3139  CG  GLU B 129      29.295  47.733  -2.964  1.00 46.42      1CGP3294
ATOM   3140  CD  GLU B 129      27.876  47.515  -3.481  1.00 49.42      1CGP3295
ATOM   3141  OE1 GLU B 129      26.944  48.204  -3.047  1.00 51.07      1CGP3296
ATOM   3142  OE2 GLU B 129      27.720  46.657  -4.353  1.00 50.26      1CGP3297
ATOM   3143  H   GLU B 129      30.121  49.669   0.491  1.00  0.00      1CGP3298
ATOM   3144  N   LYS B 130      30.666  51.308  -2.518  1.00 39.27      1CGP3299
ATOM   3145  CA  LYS B 130      31.017  52.290  -3.545  1.00 37.89      1CGP3300
ATOM   3146  C   LYS B 130      32.493  52.652  -3.599  1.00 37.06      1CGP3301
ATOM   3147  O   LYS B 130      33.021  52.837  -4.704  1.00 36.21      1CGP3302
ATOM   3148  CB  LYS B 130      30.229  53.582  -3.383  1.00 37.60      1CGP3303
ATOM   3149  CG  LYS B 130      30.020  54.156  -4.763  1.00 38.30      1CGP3304
ATOM   3150  CD  LYS B 130      29.263  55.462  -4.728  1.00 42.03      1CGP3305
ATOM   3151  CE  LYS B 130      28.685  55.637  -6.120  1.00 43.73      1CGP3306
ATOM   3152  NZ  LYS B 130      28.086  56.939  -6.298  1.00 44.33      1CGP3307
ATOM   3153  H   LYS B 130      29.919  51.473  -1.910  1.00  0.00      1CGP3308
ATOM   3154 1HZ  LYS B 130      28.813  57.681  -6.221  1.00  0.00      1CGP3309
ATOM   3155 2HZ  LYS B 130      27.350  57.100  -5.581  1.00  0.00      1CGP3310
ATOM   3156 3HZ  LYS B 130      27.661  56.989  -7.247  1.00  0.00      1CGP3311
ATOM   3157  N   VAL B 131      33.179  52.756  -2.457  1.00 34.28      1CGP3312
ATOM   3158  CA  VAL B 131      34.616  52.938  -2.480  1.00 34.23      1CGP3313
ATOM   3159  C   VAL B 131      35.197  51.727  -3.192  1.00 34.93      1CGP3314
ATOM   3160  O   VAL B 131      36.007  51.892  -4.100  1.00 36.62      1CGP3315
ATOM   3161  CB  VAL B 131      35.186  53.020  -1.069  1.00 34.67      1CGP3316
ATOM   3162  CG1 VAL B 131      36.715  53.135  -1.081  1.00 35.44      1CGP3317
ATOM   3163  CG2 VAL B 131      34.638  54.257  -0.417  1.00 36.16      1CGP3318
ATOM   3164  H   VAL B 131      32.663  52.788  -1.623  1.00  0.00      1CGP3319
ATOM   3165  N   GLY B 132      34.766  50.513  -2.850  1.00 35.24      1CGP3320
ATOM   3166  CA  GLY B 132      35.235  49.296  -3.498  1.00 36.62      1CGP3321
ATOM   3167  C   GLY B 132      35.090  49.351  -5.013  1.00 37.64      1CGP3322
ATOM   3168  O   GLY B 132      36.067  49.317  -5.765  1.00 37.42      1CGP3323
ATOM   3169  H   GLY B 132      34.129  50.436  -2.104  1.00  0.00      1CGP3324
ATOM   3170  N   ASN B 133      33.868  49.512  -5.476  1.00 37.54      1CGP3325
ATOM   3171  CA  ASN B 133      33.582  49.633  -6.892  1.00 38.23      1CGP3326
ATOM   3172  C   ASN B 133      34.352  50.757  -7.563  1.00 37.38      1CGP3327
ATOM   3173  O   ASN B 133      34.842  50.573  -8.673  1.00 37.63      1CGP3328
ATOM   3174  CB  ASN B 133      32.110  49.887  -7.138  1.00 39.77      1CGP3329
ATOM   3175  CG  ASN B 133      31.216  48.724  -6.787  1.00 42.66      1CGP3330
ATOM   3176  OD1 ASN B 133      31.551  47.866  -5.976  1.00 45.74      1CGP3331
ATOM   3177  ND2 ASN B 133      30.029  48.638  -7.355  1.00 44.11      1CGP3332
ATOM   3178  H   ASN B 133      33.164  49.538  -4.797  1.00  0.00      1CGP3333
ATOM   3179 1HD2 ASN B 133      29.765  49.339  -7.988  1.00  0.00      1CGP3334
ATOM   3180 2HD2 ASN B 133      29.490  47.862  -7.105  1.00  0.00      1CGP3335
ATOM   3181  N   LEU B 134      34.527  51.922  -6.957  1.00 36.97      1CGP3336
ATOM   3182  CA  LEU B 134      35.283  52.966  -7.609  1.00 37.89      1CGP3337
ATOM   3183  C   LEU B 134      36.718  52.516  -7.774  1.00 37.86      1CGP3338
ATOM   3184  O   LEU B 134      37.349  52.850  -8.775  1.00 39.56      1CGP3339
ATOM   3185  CB  LEU B 134      35.202  54.269  -6.789  1.00 37.23      1CGP3340
ATOM   3186  CG  LEU B 134      33.950  55.125  -7.030  1.00 37.77      1CGP3341
ATOM   3187  CD1 LEU B 134      33.989  56.351  -6.155  1.00 38.74      1CGP3342
ATOM   3188  CD2 LEU B 134      33.903  55.595  -8.484  1.00 36.78      1CGP3343
ATOM   3189  H   LEU B 134      34.119  52.104  -6.090  1.00  0.00      1CGP3344
ATOM   3190  N   ALA B 135      37.219  51.713  -6.836  1.00 36.91      1CGP3345
ATOM   3191  CA  ALA B 135      38.593  51.252  -6.901  1.00 36.32      1CGP3346
ATOM   3192  C   ALA B 135      38.897  49.977  -7.649  1.00 35.52      1CGP3347
ATOM   3193  O   ALA B 135      40.022  49.832  -8.111  1.00 34.16      1CGP3348
ATOM   3194  CB  ALA B 135      39.148  51.068  -5.502  1.00 37.31      1CGP3349
ATOM   3195  H   ALA B 135      36.701  51.549  -6.019  1.00  0.00      1CGP3350
ATOM   3196  N   PHE B 136      37.979  49.025  -7.747  1.00 33.57      1CGP3351
ATOM   3197  CA  PHE B 136      38.269  47.754  -8.370  1.00 33.52      1CGP3352
ATOM   3198  C   PHE B 136      37.597  47.453  -9.676  1.00 35.66      1CGP3353
ATOM   3199  O   PHE B 136      37.923  46.452 -10.322  1.00 38.20      1CGP3354
ATOM   3200  CB  PHE B 136      37.898  46.637  -7.459  1.00 33.94      1CGP3355
ATOM   3201  CG  PHE B 136      38.547  46.636  -6.094  1.00 34.42      1CGP3356
ATOM   3202  CD1 PHE B 136      39.810  47.157  -5.882  1.00 33.37      1CGP3357
ATOM   3203  CD2 PHE B 136      37.823  46.117  -5.053  1.00 33.67      1CGP3358
ATOM   3204  CE1 PHE B 136      40.359  47.172  -4.621  1.00 32.40      1CGP3359
ATOM   3205  CE2 PHE B 136      38.374  46.136  -3.803  1.00 34.33      1CGP3360
ATOM   3206  CZ  PHE B 136      39.633  46.661  -3.586  1.00 33.94      1CGP3361
ATOM   3207  H   PHE B 136      37.126  49.165  -7.289  1.00  0.00      1CGP3362
ATOM   3208  N   LEU B 137      36.614  48.244 -10.062  1.00 35.74      1CGP3363
ATOM   3209  CA  LEU B 137      35.855  47.980 -11.263  1.00 36.51      1CGP3364
ATOM   3210  C   LEU B 137      36.039  49.094 -12.265  1.00 40.08      1CGP3365
ATOM   3211  O   LEU B 137      36.178  50.266 -11.899  1.00 41.16      1CGP3366
ATOM   3212  CB  LEU B 137      34.403  47.867 -10.914  1.00 33.62      1CGP3367
ATOM   3213  CG  LEU B 137      33.777  46.514 -10.868  1.00 31.90      1CGP3368
ATOM   3214  CD1 LEU B 137      34.626  45.530 -10.075  1.00 30.14      1CGP3369
ATOM   3215  CD2 LEU B 137      32.384  46.717 -10.314  1.00 30.39      1CGP3370
ATOM   3216  H   LEU B 137      36.416  49.088  -9.597  1.00  0.00      1CGP3371
ATOM   3217  N   ASP B 138      36.027  48.711 -13.544  1.00 43.22      1CGP3372
ATOM   3218  CA  ASP B 138      36.164  49.681 -14.633  1.00 45.11      1CGP3373
ATOM   3219  C   ASP B 138      34.791  50.255 -14.965  1.00 43.31      1CGP3374
ATOM   3220  O   ASP B 138      33.781  49.611 -14.659  1.00 42.79      1CGP3375
ATOM   3221  CB  ASP B 138      36.789  48.996 -15.874  1.00 48.54      1CGP3376
ATOM   3222  CG  ASP B 138      35.962  47.918 -16.576  1.00 51.10      1CGP3377
ATOM   3223  OD1 ASP B 138      35.297  47.125 -15.904  1.00 52.92      1CGP3378
ATOM   3224  OD2 ASP B 138      35.991  47.879 -17.808  1.00 53.10      1CGP3379
ATOM   3225  H   ASP B 138      35.927  47.758 -13.743  1.00  0.00      1CGP3380
ATOM   3226  N   VAL B 139      34.705  51.395 -15.648  1.00 40.52      1CGP3381
ATOM   3227  CA  VAL B 139      33.430  52.060 -15.851  1.00 39.06      1CGP3382
ATOM   3228  C   VAL B 139      32.346  51.144 -16.374  1.00 37.47      1CGP3383
ATOM   3229  O   VAL B 139      31.248  51.136 -15.818  1.00 37.48      1CGP3384
ATOM   3230  CB  VAL B 139      33.645  53.267 -16.787  1.00 39.89      1CGP3385
ATOM   3231  CG1 VAL B 139      32.368  54.024 -17.108  1.00 39.35      1CGP3386
ATOM   3232  CG2 VAL B 139      34.452  54.292 -16.011  1.00 41.73      1CGP3387
ATOM   3233  H   VAL B 139      35.534  51.786 -15.984  1.00  0.00      1CGP3388
ATOM   3234  N   THR B 140      32.664  50.278 -17.321  1.00 35.34      1CGP3389
ATOM   3235  CA  THR B 140      31.667  49.361 -17.843  1.00 35.30      1CGP3390
ATOM   3236  C   THR B 140      31.057  48.532 -16.716  1.00 32.04      1CGP3391
ATOM   3237  O   THR B 140      29.844  48.485 -16.541  1.00 30.54      1CGP3392
ATOM   3238  CB  THR B 140      32.359  48.486 -18.941  1.00 37.98      1CGP3393
ATOM   3239  OG1 THR B 140      33.188  49.364 -19.733  1.00 40.18      1CGP3394
ATOM   3240  CG2 THR B 140      31.345  47.741 -19.819  1.00 36.86      1CGP3395
ATOM   3241  H   THR B 140      33.508  50.354 -17.812  1.00  0.00      1CGP3396
ATOM   3242  HG1 THR B 140      33.550  48.887 -20.488  1.00  0.00      1CGP3397
ATOM   3243  N   GLY B 141      31.892  48.034 -15.824  1.00 30.43      1CGP3398
ATOM   3244  CA  GLY B 141      31.426  47.199 -14.738  1.00 31.18      1CGP3399
ATOM   3245  C   GLY B 141      30.623  48.002 -13.742  1.00 31.72      1CGP3400
ATOM   3246  O   GLY B 141      29.644  47.524 -13.166  1.00 31.56      1CGP3401
ATOM   3247  H   GLY B 141      32.817  48.339 -15.809  1.00  0.00      1CGP3402
ATOM   3248  N   ARG B 142      31.033  49.242 -13.529  1.00 32.33      1CGP3403
ATOM   3249  CA  ARG B 142      30.269  50.128 -12.674  1.00 32.72      1CGP3404
ATOM   3250  C   ARG B 142      28.888  50.355 -13.259  1.00 32.43      1CGP3405
ATOM   3251  O   ARG B 142      27.906  50.186 -12.535  1.00 32.13      1CGP3406
ATOM   3252  CB  ARG B 142      30.928  51.454 -12.532  1.00 34.67      1CGP3407
ATOM   3253  CG  ARG B 142      32.117  51.377 -11.620  1.00 36.95      1CGP3408
ATOM   3254  CD  ARG B 142      32.556  52.797 -11.383  1.00 38.18      1CGP3409
ATOM   3255  NE  ARG B 142      33.954  52.867 -11.707  1.00 39.47      1CGP3410
ATOM   3256  CZ  ARG B 142      34.507  53.974 -12.174  1.00 41.52      1CGP3411
ATOM   3257  NH1 ARG B 142      33.854  55.111 -12.360  1.00 40.33      1CGP3412
ATOM   3258  NH2 ARG B 142      35.792  53.916 -12.461  1.00 45.55      1CGP3413
ATOM   3259  H   ARG B 142      31.885  49.511 -13.927  1.00  0.00      1CGP3414
ATOM   3260  HE  ARG B 142      34.521  52.077 -11.593  1.00  0.00      1CGP3415
ATOM   3261 1HH1 ARG B 142      32.890  55.180 -12.137  1.00  0.00      1CGP3416
ATOM   3262 2HH1 ARG B 142      34.347  55.903 -12.721  1.00  0.00      1CGP3417
ATOM   3263 1HH2 ARG B 142      36.258  53.045 -12.320  1.00  0.00      1CGP3418
ATOM   3264 2HH2 ARG B 142      36.285  54.707 -12.821  1.00  0.00      1CGP3419
ATOM   3265  N   ILE B 143      28.792  50.644 -14.567  1.00 30.56      1CGP3420
ATOM   3266  CA  ILE B 143      27.510  50.852 -15.204  1.00 28.96      1CGP3421
ATOM   3267  C   ILE B 143      26.684  49.569 -15.161  1.00 29.69      1CGP3422
ATOM   3268  O   ILE B 143      25.464  49.606 -14.976  1.00 30.26      1CGP3423
ATOM   3269  CB  ILE B 143      27.775  51.373 -16.644  1.00 26.79      1CGP3424
ATOM   3270  CG1 ILE B 143      28.430  52.757 -16.563  1.00 25.40      1CGP3425
ATOM   3271  CG2 ILE B 143      26.469  51.491 -17.424  1.00 27.29      1CGP3426
ATOM   3272  CD1 ILE B 143      28.563  53.559 -17.873  1.00 22.52      1CGP3427
ATOM   3273  H   ILE B 143      29.616  50.752 -15.068  1.00  0.00      1CGP3428
ATOM   3274  N   ALA B 144      27.289  48.400 -15.264  1.00 31.32      1CGP3429
ATOM   3275  CA  ALA B 144      26.556  47.164 -15.087  1.00 33.46      1CGP3430
ATOM   3276  C   ALA B 144      26.003  47.066 -13.680  1.00 35.08      1CGP3431
ATOM   3277  O   ALA B 144      24.793  46.859 -13.539  1.00 34.97      1CGP3432
ATOM   3278  CB  ALA B 144      27.438  45.966 -15.290  1.00 34.12      1CGP3433
ATOM   3279  H   ALA B 144      28.204  48.387 -15.591  1.00  0.00      1CGP3434
ATOM   3280  N   GLN B 145      26.828  47.245 -12.635  1.00 36.54      1CGP3435
ATOM   3281  CA  GLN B 145      26.339  47.172 -11.269  1.00 38.46      1CGP3436
ATOM   3282  C   GLN B 145      25.194  48.136 -11.110  1.00 37.78      1CGP3437
ATOM   3283  O   GLN B 145      24.147  47.727 -10.619  1.00 38.81      1CGP3438
ATOM   3284  CB  GLN B 145      27.361  47.572 -10.199  1.00 40.97      1CGP3439
ATOM   3285  CG  GLN B 145      28.491  46.605  -9.905  1.00 44.50      1CGP3440
ATOM   3286  CD  GLN B 145      28.031  45.164  -9.815  1.00 47.16      1CGP3441
ATOM   3287  OE1 GLN B 145      28.631  44.273 -10.414  1.00 48.82      1CGP3442
ATOM   3288  NE2 GLN B 145      26.942  44.851  -9.127  1.00 48.05      1CGP3443
ATOM   3289  H   GLN B 145      27.776  47.411 -12.806  1.00  0.00      1CGP3444
ATOM   3290 1HE2 GLN B 145      26.410  45.536  -8.673  1.00  0.00      1CGP3445
ATOM   3291 2HE2 GLN B 145      26.705  43.901  -9.129  1.00  0.00      1CGP3446
ATOM   3292  N   THR B 146      25.332  49.382 -11.568  1.00 36.74      1CGP3447
ATOM   3293  CA  THR B 146      24.293  50.384 -11.448  1.00 34.43      1CGP3448
ATOM   3294  C   THR B 146      22.970  50.041 -12.103  1.00 33.10      1CGP3449
ATOM   3295  O   THR B 146      21.964  50.186 -11.426  1.00 30.34      1CGP3450
ATOM   3296  CB  THR B 146      24.890  51.667 -11.979  1.00 33.28      1CGP3451
ATOM   3297  OG1 THR B 146      26.049  51.873 -11.174  1.00 32.27      1CGP3452
ATOM   3298  CG2 THR B 146      23.955  52.853 -11.911  1.00 33.31      1CGP3453
ATOM   3299  H   THR B 146      26.196  49.677 -11.924  1.00  0.00      1CGP3454
ATOM   3300  HG1 THR B 146      26.016  52.747 -10.783  1.00  0.00      1CGP3455
ATOM   3301  N   LEU B 147      22.878  49.575 -13.343  1.00 32.79      1CGP3456
ATOM   3302  CA  LEU B 147      21.613  49.151 -13.914  1.00 33.56      1CGP3457
ATOM   3303  C   LEU B 147      21.050  47.992 -13.108  1.00 36.24      1CGP3458
ATOM   3304  O   LEU B 147      19.861  47.941 -12.844  1.00 37.39      1CGP3459
ATOM   3305  CB  LEU B 147      21.851  48.759 -15.352  1.00 30.70      1CGP3460
ATOM   3306  CG  LEU B 147      22.409  49.914 -16.153  1.00 30.65      1CGP3461
ATOM   3307  CD1 LEU B 147      22.768  49.440 -17.540  1.00 29.49      1CGP3462
ATOM   3308  CD2 LEU B 147      21.404  51.052 -16.151  1.00 29.49      1CGP3463
ATOM   3309  H   LEU B 147      23.703  49.500 -13.879  1.00  0.00      1CGP3464
ATOM   3310  N   LEU B 148      21.858  47.075 -12.607  1.00 40.08      1CGP3465
ATOM   3311  CA  LEU B 148      21.391  45.994 -11.749  1.00 43.87      1CGP3466
ATOM   3312  C   LEU B 148      20.682  46.490 -10.491  1.00 44.71      1CGP3467
ATOM   3313  O   LEU B 148      19.601  46.047 -10.086  1.00 46.82      1CGP3468
ATOM   3314  CB  LEU B 148      22.558  45.168 -11.310  1.00 47.02      1CGP3469
ATOM   3315  CG  LEU B 148      22.492  43.710 -11.579  1.00 50.05      1CGP3470
ATOM   3316  CD1 LEU B 148      22.680  43.438 -13.074  1.00 51.23      1CGP3471
ATOM   3317  CD2 LEU B 148      23.553  43.050 -10.707  1.00 52.36      1CGP3472
ATOM   3318  H   LEU B 148      22.813  47.076 -12.861  1.00  0.00      1CGP3473
ATOM   3319  N   ASN B 149      21.368  47.431  -9.860  1.00 43.70      1CGP3474
ATOM   3320  CA  ASN B 149      20.892  48.080  -8.664  1.00 42.70      1CGP3475
ATOM   3321  C   ASN B 149      19.680  48.923  -8.965  1.00 40.98      1CGP3476
ATOM   3322  O   ASN B 149      18.702  48.865  -8.237  1.00 39.73      1CGP3477
ATOM   3323  CB  ASN B 149      21.972  48.971  -8.089  1.00 45.76      1CGP3478
ATOM   3324  CG  ASN B 149      23.181  48.191  -7.601  1.00 47.97      1CGP3479
ATOM   3325  OD1 ASN B 149      23.142  46.968  -7.471  1.00 49.46      1CGP3480
ATOM   3326  ND2 ASN B 149      24.315  48.843  -7.336  1.00 50.01      1CGP3481
ATOM   3327  H   ASN B 149      22.283  47.585 -10.158  1.00  0.00      1CGP3482
ATOM   3328 1HD2 ASN B 149      24.341  49.801  -7.525  1.00  0.00      1CGP3483
ATOM   3329 2HD2 ASN B 149      25.050  48.334  -6.944  1.00  0.00      1CGP3484
ATOM   3330  N   LEU B 150      19.656  49.720 -10.022  1.00 38.63      1CGP3485
ATOM   3331  CA  LEU B 150      18.524  50.542 -10.365  1.00 36.57      1CGP3486
ATOM   3332  C   LEU B 150      17.353  49.668 -10.702  1.00 36.62      1CGP3487
ATOM   3333  O   LEU B 150      16.239  50.049 -10.411  1.00 36.43      1CGP3488
ATOM   3334  CB  LEU B 150      18.901  51.457 -11.528  1.00 34.82      1CGP3489
ATOM   3335  CG  LEU B 150      19.897  52.569 -11.177  1.00 33.27      1CGP3490
ATOM   3336  CD1 LEU B 150      20.422  53.282 -12.411  1.00 33.31      1CGP3491
ATOM   3337  CD2 LEU B 150      19.186  53.554 -10.286  1.00 32.40      1CGP3492
ATOM   3338  H   LEU B 150      20.448  49.769 -10.574  1.00  0.00      1CGP3493
ATOM   3339  N   ALA B 151      17.501  48.472 -11.231  1.00 38.99      1CGP3494
ATOM   3340  CA  ALA B 151      16.337  47.637 -11.404  1.00 44.60      1CGP3495
ATOM   3341  C   ALA B 151      15.832  47.084 -10.087  1.00 49.54      1CGP3496
ATOM   3342  O   ALA B 151      14.783  46.448  -9.996  1.00 51.91      1CGP3497
ATOM   3343  CB  ALA B 151      16.683  46.499 -12.290  1.00 44.79      1CGP3498
ATOM   3344  H   ALA B 151      18.347  48.209 -11.651  1.00  0.00      1CGP3499
ATOM   3345  N   LYS B 152      16.605  47.296  -9.050  1.00 55.07      1CGP3500
ATOM   3346  CA  LYS B 152      16.261  46.848  -7.722  1.00 60.85      1CGP3501
ATOM   3347  C   LYS B 152      15.777  48.085  -6.910  1.00 61.19      1CGP3502
ATOM   3348  O   LYS B 152      14.999  47.994  -5.958  1.00 61.63      1CGP3503
ATOM   3349  CB  LYS B 152      17.576  46.149  -7.269  1.00 65.72      1CGP3504
ATOM   3350  CG  LYS B 152      17.635  45.144  -6.113  1.00 71.37      1CGP3505
ATOM   3351  CD  LYS B 152      17.605  43.617  -6.402  1.00 74.75      1CGP3506
ATOM   3352  CE  LYS B 152      17.356  42.887  -5.025  1.00 77.00      1CGP3507
ATOM   3353  NZ  LYS B 152      17.328  41.423  -5.013  1.00 76.89      1CGP3508
ATOM   3354  H   LYS B 152      17.475  47.710  -9.199  1.00  0.00      1CGP3509
ATOM   3355 1HZ  LYS B 152      18.261  41.060  -5.291  1.00  0.00      1CGP3510
ATOM   3356 2HZ  LYS B 152      16.603  41.079  -5.672  1.00  0.00      1CGP3511
ATOM   3357 3HZ  LYS B 152      17.100  41.099  -4.051  1.00  0.00      1CGP3512
ATOM   3358  N   GLN B 153      16.181  49.308  -7.252  1.00 62.72      1CGP3513
ATOM   3359  CA  GLN B 153      15.798  50.549  -6.586  1.00 62.80      1CGP3514
ATOM   3360  C   GLN B 153      14.323  50.852  -6.795  1.00 63.04      1CGP3515
ATOM   3361  O   GLN B 153      13.945  51.230  -7.901  1.00 62.02      1CGP3516
ATOM   3362  CB  GLN B 153      16.598  51.691  -7.152  1.00 63.44      1CGP3517
ATOM   3363  CG  GLN B 153      17.152  52.720  -6.203  1.00 65.14      1CGP3518
ATOM   3364  CD  GLN B 153      16.138  53.505  -5.403  1.00 66.25      1CGP3519
ATOM   3365  OE1 GLN B 153      15.374  54.358  -5.853  1.00 67.04      1CGP3520
ATOM   3366  NE2 GLN B 153      16.165  53.190  -4.127  1.00 68.18      1CGP3521
ATOM   3367  H   GLN B 153      16.822  49.354  -7.981  1.00  0.00      1CGP3522
ATOM   3368 1HE2 GLN B 153      16.784  52.503  -3.818  1.00  0.00      1CGP3523
ATOM   3369 2HE2 GLN B 153      15.588  53.701  -3.519  1.00  0.00      1CGP3524
ATOM   3370  N   PRO B 154      13.475  50.771  -5.772  1.00 64.49      1CGP3525
ATOM   3371  CA  PRO B 154      12.019  50.751  -5.873  1.00 64.50      1CGP3526
ATOM   3372  C   PRO B 154      11.239  51.727  -6.752  1.00 63.89      1CGP3527
ATOM   3373  O   PRO B 154      10.450  52.505  -6.228  1.00 64.66      1CGP3528
ATOM   3374  CB  PRO B 154      11.595  50.811  -4.417  1.00 64.66      1CGP3529
ATOM   3375  CG  PRO B 154      12.726  51.538  -3.725  1.00 64.59      1CGP3530
ATOM   3376  CD  PRO B 154      13.881  50.801  -4.368  1.00 65.13      1CGP3531
ATOM   3377  N   ASP B 155      11.404  51.745  -8.065  1.00 62.64      1CGP3532
ATOM   3378  CA  ASP B 155      10.650  52.590  -8.967  1.00 63.21      1CGP3533
ATOM   3379  C   ASP B 155      10.932  52.150 -10.390  1.00 64.57      1CGP3534
ATOM   3380  O   ASP B 155      10.872  52.921 -11.352  1.00 65.54      1CGP3535
ATOM   3381  CB  ASP B 155      11.037  54.055  -8.823  1.00 64.76      1CGP3536
ATOM   3382  CG  ASP B 155      12.533  54.285  -8.665  1.00 67.83      1CGP3537
ATOM   3383  OD1 ASP B 155      13.306  53.992  -9.588  1.00 68.85      1CGP3538
ATOM   3384  OD2 ASP B 155      12.909  54.744  -7.583  1.00 70.15      1CGP3539
ATOM   3385  H   ASP B 155      12.156  51.244  -8.443  1.00  0.00      1CGP3540
ATOM   3386  N   ALA B 156      11.282  50.883 -10.548  1.00 65.11      1CGP3541
ATOM   3387  CA  ALA B 156      11.457  50.348 -11.873  1.00 66.88      1CGP3542
ATOM   3388  C   ALA B 156      10.122  49.695 -12.181  1.00 68.83      1CGP3543
ATOM   3389  O   ALA B 156       9.542  49.002 -11.343  1.00 69.15      1CGP3544
ATOM   3390  CB  ALA B 156      12.531  49.296 -11.883  1.00 66.96      1CGP3545
ATOM   3391  H   ALA B 156      11.285  50.251  -9.803  1.00  0.00      1CGP3546
ATOM   3392  N   MET B 157       9.557  49.924 -13.349  1.00 72.85      1CGP3547
ATOM   3393  CA  MET B 157       8.306  49.282 -13.707  1.00 76.29      1CGP3548
ATOM   3394  C   MET B 157       8.761  47.925 -14.191  1.00 76.22      1CGP3549
ATOM   3395  O   MET B 157       9.826  47.747 -14.796  1.00 78.02      1CGP3550
ATOM   3396  CB  MET B 157       7.567  49.954 -14.874  1.00 79.69      1CGP3551
ATOM   3397  CG  MET B 157       7.131  51.400 -14.656  1.00 84.14      1CGP3552
ATOM   3398  SD  MET B 157       8.486  52.524 -14.181  1.00 90.09      1CGP3553
ATOM   3399  CE  MET B 157       9.395  52.832 -15.685  1.00 89.18      1CGP3554
ATOM   3400  H   MET B 157      10.095  50.384 -14.021  1.00  0.00      1CGP3555
ATOM   3401  N   THR B 158       7.969  46.953 -13.831  1.00 75.17      1CGP3556
ATOM   3402  CA  THR B 158       8.102  45.600 -14.298  1.00 74.10      1CGP3557
ATOM   3403  C   THR B 158       8.171  45.554 -15.820  1.00 73.87      1CGP3558
ATOM   3404  O   THR B 158       7.469  46.355 -16.447  1.00 74.50      1CGP3559
ATOM   3405  CB  THR B 158       6.886  44.967 -13.712  1.00 74.90      1CGP3560
ATOM   3406  OG1 THR B 158       7.085  45.075 -12.294  1.00 76.70      1CGP3561
ATOM   3407  CG2 THR B 158       6.602  43.590 -14.271  1.00 75.99      1CGP3562
ATOM   3408  H   THR B 158       7.276  47.127 -13.162  1.00  0.00      1CGP3563
ATOM   3409  HG1 THR B 158       7.951  44.722 -12.064  1.00  0.00      1CGP3564
ATOM   3410  N   HIS B 159       8.975  44.716 -16.470  1.00 73.91      1CGP3565
ATOM   3411  CA  HIS B 159       8.887  44.611 -17.918  1.00 74.13      1CGP3566
ATOM   3412  C   HIS B 159       8.845  43.114 -18.135  1.00 74.32      1CGP3567
ATOM   3413  O   HIS B 159       9.627  42.408 -17.510  1.00 73.21      1CGP3568
ATOM   3414  CB  HIS B 159      10.112  45.209 -18.593  1.00 75.16      1CGP3569
ATOM   3415  CG  HIS B 159       9.980  45.477 -20.095  1.00 75.92      1CGP3570
ATOM   3416  ND1 HIS B 159      10.419  44.747 -21.122  1.00 76.59      1CGP3571
ATOM   3417  CD2 HIS B 159       9.395  46.605 -20.632  1.00 75.95      1CGP3572
ATOM   3418  CE1 HIS B 159      10.136  45.386 -22.239  1.00 76.73      1CGP3573
ATOM   3419  NE2 HIS B 159       9.522  46.506 -21.931  1.00 76.44      1CGP3574
ATOM   3420  H   HIS B 159       9.627  44.127 -16.018  1.00  0.00      1CGP3575
ATOM   3421  HD1 HIS B 159      10.986  43.940 -21.060  1.00  0.00      1CGP3576
ATOM   3422  HE2 HIS B 159       9.260  47.213 -22.566  1.00  0.00      1CGP3577
ATOM   3423  N   PRO B 160       7.988  42.557 -18.995  1.00 75.42      1CGP3578
ATOM   3424  CA  PRO B 160       7.601  41.140 -18.991  1.00 77.03      1CGP3579
ATOM   3425  C   PRO B 160       8.785  40.183 -19.043  1.00 78.24      1CGP3580
ATOM   3426  O   PRO B 160       8.818  39.088 -18.470  1.00 78.16      1CGP3581
ATOM   3427  CB  PRO B 160       6.672  41.035 -20.176  1.00 77.54      1CGP3582
ATOM   3428  CG  PRO B 160       7.174  42.116 -21.104  1.00 77.09      1CGP3583
ATOM   3429  CD  PRO B 160       7.373  43.244 -20.118  1.00 76.42      1CGP3584
ATOM   3430  N   ASP B 161       9.741  40.689 -19.809  1.00 79.10      1CGP3585
ATOM   3431  CA  ASP B 161      11.049  40.122 -19.889  1.00 79.66      1CGP3586
ATOM   3432  C   ASP B 161      11.820  41.419 -19.642  1.00 76.84      1CGP3587
ATOM   3433  O   ASP B 161      11.751  42.346 -20.467  1.00 75.97      1CGP3588
ATOM   3434  CB  ASP B 161      11.264  39.525 -21.299  1.00 83.55      1CGP3589
ATOM   3435  CG  ASP B 161      10.482  38.226 -21.610  1.00 85.94      1CGP3590
ATOM   3436  OD1 ASP B 161      10.548  37.264 -20.824  1.00 87.00      1CGP3591
ATOM   3437  OD2 ASP B 161       9.824  38.178 -22.661  1.00 86.17      1CGP3592
ATOM   3438  H   ASP B 161       9.583  41.504 -20.314  1.00  0.00      1CGP3593
ATOM   3439  N   GLY B 162      12.230  41.576 -18.373  1.00 74.40      1CGP3594
ATOM   3440  CA  GLY B 162      13.127  42.629 -17.908  1.00 71.05      1CGP3595
ATOM   3441  C   GLY B 162      12.599  43.509 -16.768  1.00 68.42      1CGP3596
ATOM   3442  O   GLY B 162      11.540  43.286 -16.169  1.00 68.05      1CGP3597
ATOM   3443  H   GLY B 162      11.775  41.062 -17.673  1.00  0.00      1CGP3598
ATOM   3444  N   MET B 163      13.377  44.530 -16.425  1.00 65.66      1CGP3599
ATOM   3445  CA  MET B 163      12.938  45.559 -15.497  1.00 62.94      1CGP3600
ATOM   3446  C   MET B 163      13.273  46.862 -16.177  1.00 61.01      1CGP3601
ATOM   3447  O   MET B 163      14.356  46.975 -16.767  1.00 60.75      1CGP3602
ATOM   3448  CB  MET B 163      13.676  45.505 -14.190  1.00 64.25      1CGP3603
ATOM   3449  CG  MET B 163      13.111  44.437 -13.272  1.00 66.55      1CGP3604
ATOM   3450  SD  MET B 163      11.424  44.738 -12.680  1.00 69.75      1CGP3605
ATOM   3451  CE  MET B 163      11.799  45.169 -10.998  1.00 68.43      1CGP3606
ATOM   3452  H   MET B 163      14.306  44.540 -16.754  1.00  0.00      1CGP3607
ATOM   3453  N   GLN B 164      12.344  47.818 -16.135  1.00 57.77      1CGP3608
ATOM   3454  CA  GLN B 164      12.467  49.082 -16.835  1.00 55.11      1CGP3609
ATOM   3455  C   GLN B 164      12.603  50.245 -15.890  1.00 51.02      1CGP3610
ATOM   3456  O   GLN B 164      11.791  50.473 -15.006  1.00 49.85      1CGP3611
ATOM   3457  CB  GLN B 164      11.253  49.280 -17.697  1.00 57.44      1CGP3612
ATOM   3458  CG  GLN B 164      11.114  50.614 -18.417  1.00 61.54      1CGP3613
ATOM   3459  CD  GLN B 164       9.813  50.611 -19.200  1.00 64.60      1CGP3614
ATOM   3460  OE1 GLN B 164       9.779  50.516 -20.433  1.00 65.94      1CGP3615
ATOM   3461  NE2 GLN B 164       8.679  50.622 -18.503  1.00 65.70      1CGP3616
ATOM   3462  H   GLN B 164      11.549  47.712 -15.577  1.00  0.00      1CGP3617
ATOM   3463 1HE2 GLN B 164       8.718  50.587 -17.528  1.00  0.00      1CGP3618
ATOM   3464 2HE2 GLN B 164       7.849  50.648 -19.019  1.00  0.00      1CGP3619
ATOM   3465  N   ILE B 165      13.641  51.007 -16.132  1.00 47.48      1CGP3620
ATOM   3466  CA  ILE B 165      13.969  52.135 -15.308  1.00 44.52      1CGP3621
ATOM   3467  C   ILE B 165      13.989  53.356 -16.232  1.00 45.15      1CGP3622
ATOM   3468  O   ILE B 165      14.238  53.228 -17.434  1.00 44.29      1CGP3623
ATOM   3469  CB  ILE B 165      15.349  51.827 -14.624  1.00 42.90      1CGP3624
ATOM   3470  CG1 ILE B 165      16.442  51.663 -15.651  1.00 42.33      1CGP3625
ATOM   3471  CG2 ILE B 165      15.270  50.523 -13.825  1.00 40.72      1CGP3626
ATOM   3472  CD1 ILE B 165      17.793  51.332 -15.012  1.00 43.42      1CGP3627
ATOM   3473  H   ILE B 165      14.193  50.811 -16.919  1.00  0.00      1CGP3628
ATOM   3474  N   LYS B 166      13.660  54.550 -15.743  1.00 46.18      1CGP3629
ATOM   3475  CA  LYS B 166      13.753  55.780 -16.517  1.00 46.82      1CGP3630
ATOM   3476  C   LYS B 166      15.022  56.359 -15.907  1.00 44.35      1CGP3631
ATOM   3477  O   LYS B 166      15.141  56.495 -14.683  1.00 41.62      1CGP3632
ATOM   3478  CB  LYS B 166      12.547  56.759 -16.261  1.00 51.42      1CGP3633
ATOM   3479  CG  LYS B 166      12.539  58.129 -17.064  1.00 56.77      1CGP3634
ATOM   3480  CD  LYS B 166      11.508  59.280 -16.753  1.00 57.99      1CGP3635
ATOM   3481  CE  LYS B 166       9.971  59.025 -16.881  1.00 59.28      1CGP3636
ATOM   3482  NZ  LYS B 166       9.454  58.656 -18.200  1.00 59.19      1CGP3637
ATOM   3483  H   LYS B 166      13.438  54.631 -14.792  1.00  0.00      1CGP3638
ATOM   3484 1HZ  LYS B 166       9.924  57.787 -18.526  1.00  0.00      1CGP3639
ATOM   3485 2HZ  LYS B 166       9.623  59.423 -18.882  1.00  0.00      1CGP3640
ATOM   3486 3HZ  LYS B 166       8.430  58.481 -18.130  1.00  0.00      1CGP3641
ATOM   3487  N   ILE B 167      16.002  56.685 -16.726  1.00 42.64      1CGP3642
ATOM   3488  CA  ILE B 167      17.254  57.194 -16.206  1.00 40.48      1CGP3643
ATOM   3489  C   ILE B 167      17.902  57.904 -17.387  1.00 41.28      1CGP3644
ATOM   3490  O   ILE B 167      17.634  57.614 -18.551  1.00 42.05      1CGP3645
ATOM   3491  CB  ILE B 167      18.114  55.988 -15.649  1.00 39.40      1CGP3646
ATOM   3492  CG1 ILE B 167      19.330  56.523 -14.938  1.00 37.17      1CGP3647
ATOM   3493  CG2 ILE B 167      18.541  55.023 -16.754  1.00 39.11      1CGP3648
ATOM   3494  CD1 ILE B 167      19.066  56.972 -13.506  1.00 36.05      1CGP3649
ATOM   3495  H   ILE B 167      15.840  56.717 -17.700  1.00  0.00      1CGP3650
ATOM   3496  N   THR B 168      18.742  58.877 -17.106  1.00 41.84      1CGP3651
ATOM   3497  CA  THR B 168      19.426  59.587 -18.151  1.00 42.93      1CGP3652
ATOM   3498  C   THR B 168      20.893  59.196 -18.081  1.00 42.02      1CGP3653
ATOM   3499  O   THR B 168      21.438  58.948 -16.998  1.00 41.36      1CGP3654
ATOM   3500  CB  THR B 168      19.139  61.111 -17.919  1.00 44.01      1CGP3655
ATOM   3501  OG1 THR B 168      19.689  61.758 -19.039  1.00 47.77      1CGP3656
ATOM   3502  CG2 THR B 168      19.800  61.770 -16.734  1.00 43.35      1CGP3657
ATOM   3503  H   THR B 168      18.923  59.096 -16.173  1.00  0.00      1CGP3658
ATOM   3504  HG1 THR B 168      19.104  61.637 -19.810  1.00  0.00      1CGP3659
ATOM   3505  N   ARG B 169      21.544  59.138 -19.244  1.00 41.90      1CGP3660
ATOM   3506  CA  ARG B 169      22.976  58.867 -19.334  1.00 41.20      1CGP3661
ATOM   3507  C   ARG B 169      23.720  59.793 -18.401  1.00 41.71      1CGP3662
ATOM   3508  O   ARG B 169      24.623  59.342 -17.716  1.00 42.20      1CGP3663
ATOM   3509  CB  ARG B 169      23.560  59.100 -20.732  1.00 40.37      1CGP3664
ATOM   3510  CG  ARG B 169      23.239  58.136 -21.886  1.00 39.37      1CGP3665
ATOM   3511  CD  ARG B 169      21.815  58.215 -22.391  1.00 36.97      1CGP3666
ATOM   3512  NE  ARG B 169      21.560  57.188 -23.367  1.00 34.96      1CGP3667
ATOM   3513  CZ  ARG B 169      20.391  56.544 -23.414  1.00 36.40      1CGP3668
ATOM   3514  NH1 ARG B 169      19.357  56.782 -22.588  1.00 36.79      1CGP3669
ATOM   3515  NH2 ARG B 169      20.253  55.620 -24.352  1.00 38.53      1CGP3670
ATOM   3516  H   ARG B 169      21.017  59.264 -20.063  1.00  0.00      1CGP3671
ATOM   3517  HE  ARG B 169      22.252  56.959 -24.023  1.00  0.00      1CGP3672
ATOM   3518 1HH1 ARG B 169      19.430  57.485 -21.882  1.00  0.00      1CGP3673
ATOM   3519 2HH1 ARG B 169      18.518  56.240 -22.667  1.00  0.00      1CGP3674
ATOM   3520 1HH2 ARG B 169      21.003  55.454 -24.992  1.00  0.00      1CGP3675
ATOM   3521 2HH2 ARG B 169      19.400  55.103 -24.428  1.00  0.00      1CGP3676
ATOM   3522  N   GLN B 170      23.321  61.062 -18.312  1.00 42.57      1CGP3677
ATOM   3523  CA  GLN B 170      23.902  61.979 -17.348  1.00 45.93      1CGP3678
ATOM   3524  C   GLN B 170      23.773  61.500 -15.910  1.00 45.86      1CGP3679
ATOM   3525  O   GLN B 170      24.732  61.618 -15.147  1.00 46.36      1CGP3680
ATOM   3526  CB  GLN B 170      23.256  63.339 -17.383  1.00 50.34      1CGP3681
ATOM   3527  CG  GLN B 170      23.547  64.172 -18.608  1.00 54.40      1CGP3682
ATOM   3528  CD  GLN B 170      22.845  65.523 -18.591  1.00 57.41      1CGP3683
ATOM   3529  OE1 GLN B 170      23.445  66.529 -18.949  1.00 58.90      1CGP3684
ATOM   3530  NE2 GLN B 170      21.564  65.632 -18.238  1.00 59.33      1CGP3685
ATOM   3531  H   GLN B 170      22.731  61.401 -19.016  1.00  0.00      1CGP3686
ATOM   3532 1HE2 GLN B 170      21.050  64.824 -18.044  1.00  0.00      1CGP3687
ATOM   3533 2HE2 GLN B 170      21.203  66.545 -18.203  1.00  0.00      1CGP3688
ATOM   3534  N   GLU B 171      22.638  60.924 -15.505  1.00 44.11      1CGP3689
ATOM   3535  CA  GLU B 171      22.476  60.476 -14.131  1.00 42.44      1CGP3690
ATOM   3536  C   GLU B 171      23.415  59.299 -13.912  1.00 38.95      1CGP3691
ATOM   3537  O   GLU B 171      24.147  59.294 -12.915  1.00 38.12      1CGP3692
ATOM   3538  CB  GLU B 171      21.031  60.019 -13.846  1.00 45.67      1CGP3693
ATOM   3539  CG  GLU B 171      19.889  60.978 -13.456  1.00 47.03      1CGP3694
ATOM   3540  CD  GLU B 171      19.869  61.378 -11.991  1.00 49.21      1CGP3695
ATOM   3541  OE1 GLU B 171      20.601  62.299 -11.630  1.00 53.26      1CGP3696
ATOM   3542  OE2 GLU B 171      19.130  60.778 -11.214  1.00 47.17      1CGP3697
ATOM   3543  H   GLU B 171      21.964  60.708 -16.170  1.00  0.00      1CGP3698
ATOM   3544  N   ILE B 172      23.443  58.344 -14.867  1.00 34.07      1CGP3699
ATOM   3545  CA  ILE B 172      24.288  57.179 -14.688  1.00 31.24      1CGP3700
ATOM   3546  C   ILE B 172      25.712  57.664 -14.604  1.00 31.24      1CGP3701
ATOM   3547  O   ILE B 172      26.407  57.256 -13.682  1.00 32.27      1CGP3702
ATOM   3548  CB  ILE B 172      24.167  56.140 -15.831  1.00 28.72      1CGP3703
ATOM   3549  CG1 ILE B 172      22.751  55.587 -15.870  1.00 27.72      1CGP3704
ATOM   3550  CG2 ILE B 172      25.130  54.963 -15.575  1.00 26.38      1CGP3705
ATOM   3551  CD1 ILE B 172      22.481  54.567 -16.989  1.00 27.13      1CGP3706
ATOM   3552  H   ILE B 172      22.858  58.437 -15.647  1.00  0.00      1CGP3707
ATOM   3553  N   GLY B 173      26.152  58.576 -15.451  1.00 30.84      1CGP3708
ATOM   3554  CA  GLY B 173      27.479  59.147 -15.362  1.00 31.54      1CGP3709
ATOM   3555  C   GLY B 173      27.749  59.657 -13.967  1.00 32.02      1CGP3710
ATOM   3556  O   GLY B 173      28.706  59.237 -13.339  1.00 31.87      1CGP3711
ATOM   3557  H   GLY B 173      25.590  58.831 -16.207  1.00  0.00      1CGP3712
ATOM   3558  N   GLN B 174      26.874  60.478 -13.418  1.00 33.68      1CGP3713
ATOM   3559  CA  GLN B 174      27.036  61.008 -12.073  1.00 34.45      1CGP3714
ATOM   3560  C   GLN B 174      27.074  59.954 -10.974  1.00 33.83      1CGP3715
ATOM   3561  O   GLN B 174      27.658  60.205  -9.921  1.00 35.71      1CGP3716
ATOM   3562  CB  GLN B 174      25.906  61.963 -11.763  1.00 36.10      1CGP3717
ATOM   3563  CG  GLN B 174      25.866  63.142 -12.702  1.00 40.47      1CGP3718
ATOM   3564  CD  GLN B 174      24.685  64.081 -12.516  1.00 44.47      1CGP3719
ATOM   3565  OE1 GLN B 174      24.635  65.092 -13.215  1.00 47.12      1CGP3720
ATOM   3566  NE2 GLN B 174      23.667  63.882 -11.667  1.00 46.50      1CGP3721
ATOM   3567  H   GLN B 174      26.129  60.796 -13.976  1.00  0.00      1CGP3722
ATOM   3568 1HE2 GLN B 174      23.623  63.062 -11.143  1.00  0.00      1CGP3723
ATOM   3569 2HE2 GLN B 174      23.014  64.611 -11.614  1.00  0.00      1CGP3724
ATOM   3570  N   ILE B 175      26.368  58.840 -11.119  1.00 30.11      1CGP3725
ATOM   3571  CA  ILE B 175      26.467  57.754 -10.170  1.00 28.29      1CGP3726
ATOM   3572  C   ILE B 175      27.836  57.097 -10.329  1.00 30.96      1CGP3727
ATOM   3573  O   ILE B 175      28.560  56.870  -9.369  1.00 32.88      1CGP3728
ATOM   3574  CB  ILE B 175      25.365  56.730 -10.452  1.00 26.38      1CGP3729
ATOM   3575  CG1 ILE B 175      24.017  57.341 -10.216  1.00 24.39      1CGP3730
ATOM   3576  CG2 ILE B 175      25.534  55.519  -9.562  1.00 25.09      1CGP3731
ATOM   3577  CD1 ILE B 175      22.919  56.476 -10.834  1.00 21.15      1CGP3732
ATOM   3578  H   ILE B 175      25.687  58.821 -11.821  1.00  0.00      1CGP3733
ATOM   3579  N   VAL B 176      28.202  56.754 -11.554  1.00 32.94      1CGP3734
ATOM   3580  CA  VAL B 176      29.393  55.990 -11.883  1.00 33.33      1CGP3735
ATOM   3581  C   VAL B 176      30.729  56.649 -11.733  1.00 33.53      1CGP3736
ATOM   3582  O   VAL B 176      31.637  56.027 -11.205  1.00 34.04      1CGP3737
ATOM   3583  CB  VAL B 176      29.222  55.483 -13.313  1.00 34.28      1CGP3738
ATOM   3584  CG1 VAL B 176      30.483  55.057 -14.043  1.00 36.47      1CGP3739
ATOM   3585  CG2 VAL B 176      28.391  54.248 -13.137  1.00 35.35      1CGP3740
ATOM   3586  H   VAL B 176      27.615  57.022 -12.282  1.00  0.00      1CGP3741
ATOM   3587  N   GLY B 177      30.829  57.855 -12.269  1.00 34.30      1CGP3742
ATOM   3588  CA  GLY B 177      32.033  58.658 -12.311  1.00 34.55      1CGP3743
ATOM   3589  C   GLY B 177      32.611  58.702 -13.718  1.00 35.58      1CGP3744
ATOM   3590  O   GLY B 177      33.763  58.319 -13.916  1.00 37.48      1CGP3745
ATOM   3591  H   GLY B 177      30.024  58.240 -12.639  1.00  0.00      1CGP3746
ATOM   3592  N   CYS B 178      31.849  59.122 -14.735  1.00 36.75      1CGP3747
ATOM   3593  CA  CYS B 178      32.353  59.244 -16.106  1.00 38.48      1CGP3748
ATOM   3594  C   CYS B 178      31.421  60.094 -16.974  1.00 39.92      1CGP3749
ATOM   3595  O   CYS B 178      30.267  60.302 -16.592  1.00 41.34      1CGP3750
ATOM   3596  CB  CYS B 178      32.497  57.863 -16.728  1.00 38.95      1CGP3751
ATOM   3597  SG  CYS B 178      30.908  57.020 -16.822  1.00 39.77      1CGP3752
ATOM   3598  H   CYS B 178      30.901  59.331 -14.585  1.00  0.00      1CGP3753
ATOM   3599  N   SER B 179      31.844  60.614 -18.130  1.00 41.24      1CGP3754
ATOM   3600  CA  SER B 179      31.050  61.475 -19.012  1.00 41.61      1CGP3755
ATOM   3601  C   SER B 179      29.733  60.919 -19.474  1.00 40.18      1CGP3756
ATOM   3602  O   SER B 179      29.671  59.731 -19.768  1.00 41.53      1CGP3757
ATOM   3603  CB  SER B 179      31.798  61.779 -20.273  1.00 44.41      1CGP3758
ATOM   3604  OG  SER B 179      33.144  62.103 -19.998  1.00 49.72      1CGP3759
ATOM   3605  H   SER B 179      32.746  60.375 -18.446  1.00  0.00      1CGP3760
ATOM   3606  HG  SER B 179      33.288  63.062 -20.009  1.00  0.00      1CGP3761
ATOM   3607  N   ARG B 180      28.722  61.749 -19.695  1.00 39.26      1CGP3762
ATOM   3608  CA  ARG B 180      27.481  61.238 -20.247  1.00 40.79      1CGP3763
ATOM   3609  C   ARG B 180      27.686  60.493 -21.556  1.00 39.85      1CGP3764
ATOM   3610  O   ARG B 180      27.094  59.444 -21.810  1.00 38.27      1CGP3765
ATOM   3611  CB  ARG B 180      26.486  62.353 -20.494  1.00 43.67      1CGP3766
ATOM   3612  CG  ARG B 180      27.042  63.643 -21.086  1.00 47.85      1CGP3767
ATOM   3613  CD  ARG B 180      25.942  64.434 -21.788  1.00 48.61      1CGP3768
ATOM   3614  NE  ARG B 180      25.578  63.742 -23.010  1.00 48.68      1CGP3769
ATOM   3615  CZ  ARG B 180      26.043  64.150 -24.194  1.00 48.74      1CGP3770
ATOM   3616  NH1 ARG B 180      26.803  65.247 -24.381  1.00 47.85      1CGP3771
ATOM   3617  NH2 ARG B 180      25.682  63.418 -25.225  1.00 48.60      1CGP3772
ATOM   3618  H   ARG B 180      28.796  62.677 -19.399  1.00  0.00      1CGP3773
ATOM   3619  HE  ARG B 180      24.973  62.972 -22.967  1.00  0.00      1CGP3774
ATOM   3620 1HH1 ARG B 180      27.061  65.814 -23.600  1.00  0.00      1CGP3775
ATOM   3621 2HH1 ARG B 180      27.096  65.502 -25.302  1.00  0.00      1CGP3776
ATOM   3622 1HH2 ARG B 180      25.122  62.603 -25.077  1.00  0.00      1CGP3777
ATOM   3623 2HH2 ARG B 180      25.965  63.671 -26.145  1.00  0.00      1CGP3778
ATOM   3624  N   GLU B 181      28.639  60.966 -22.352  1.00 39.10      1CGP3779
ATOM   3625  CA  GLU B 181      28.902  60.263 -23.584  1.00 40.81      1CGP3780
ATOM   3626  C   GLU B 181      29.670  58.978 -23.304  1.00 41.70      1CGP3781
ATOM   3627  O   GLU B 181      29.487  58.016 -24.050  1.00 44.16      1CGP3782
ATOM   3628  CB  GLU B 181      29.678  61.130 -24.556  1.00 39.82      1CGP3783
ATOM   3629  CG  GLU B 181      30.915  61.767 -24.021  1.00 40.40      1CGP3784
ATOM   3630  CD  GLU B 181      30.688  63.217 -23.653  1.00 41.12      1CGP3785
ATOM   3631  OE1 GLU B 181      30.199  63.484 -22.563  1.00 42.99      1CGP3786
ATOM   3632  OE2 GLU B 181      31.016  64.085 -24.449  1.00 39.82      1CGP3787
ATOM   3633  H   GLU B 181      29.095  61.790 -22.116  1.00  0.00      1CGP3788
ATOM   3634  N   THR B 182      30.500  58.853 -22.260  1.00 40.83      1CGP3789
ATOM   3635  CA  THR B 182      31.136  57.578 -21.927  1.00 38.81      1CGP3790
ATOM   3636  C   THR B 182      30.034  56.557 -21.638  1.00 39.75      1CGP3791
ATOM   3637  O   THR B 182      30.017  55.439 -22.177  1.00 41.77      1CGP3792
ATOM   3638  CB  THR B 182      32.024  57.790 -20.705  1.00 37.54      1CGP3793
ATOM   3639  OG1 THR B 182      32.967  58.799 -21.071  1.00 36.12      1CGP3794
ATOM   3640  CG2 THR B 182      32.648  56.508 -20.218  1.00 36.35      1CGP3795
ATOM   3641  H   THR B 182      30.712  59.606 -21.681  1.00  0.00      1CGP3796
ATOM   3642  HG1 THR B 182      33.488  58.508 -21.829  1.00  0.00      1CGP3797
ATOM   3643  N   VAL B 183      29.064  56.999 -20.830  1.00 39.23      1CGP3798
ATOM   3644  CA  VAL B 183      27.906  56.181 -20.512  1.00 39.56      1CGP3799
ATOM   3645  C   VAL B 183      27.276  55.739 -21.828  1.00 40.37      1CGP3800
ATOM   3646  O   VAL B 183      27.089  54.544 -22.061  1.00 41.05      1CGP3801
ATOM   3647  CB  VAL B 183      26.875  56.970 -19.707  1.00 38.99      1CGP3802
ATOM   3648  CG1 VAL B 183      25.726  56.057 -19.327  1.00 38.26      1CGP3803
ATOM   3649  CG2 VAL B 183      27.530  57.549 -18.475  1.00 39.17      1CGP3804
ATOM   3650  H   VAL B 183      29.162  57.896 -20.438  1.00  0.00      1CGP3805
ATOM   3651  N   GLY B 184      27.041  56.697 -22.720  1.00 40.72      1CGP3806
ATOM   3652  CA  GLY B 184      26.470  56.438 -24.031  1.00 40.27      1CGP3807
ATOM   3653  C   GLY B 184      27.171  55.294 -24.728  1.00 39.40      1CGP3808
ATOM   3654  O   GLY B 184      26.574  54.244 -24.955  1.00 40.71      1CGP3809
ATOM   3655  H   GLY B 184      27.172  57.623 -22.439  1.00  0.00      1CGP3810
ATOM   3656  N   ARG B 185      28.460  55.476 -24.963  1.00 37.57      1CGP3811
ATOM   3657  CA  ARG B 185      29.318  54.484 -25.577  1.00 36.43      1CGP3812
ATOM   3658  C   ARG B 185      29.070  53.083 -25.021  1.00 34.03      1CGP3813
ATOM   3659  O   ARG B 185      28.765  52.135 -25.763  1.00 32.11      1CGP3814
ATOM   3660  CB  ARG B 185      30.751  54.908 -25.324  1.00 39.55      1CGP3815
ATOM   3661  CG  ARG B 185      31.566  55.317 -26.546  1.00 42.41      1CGP3816
ATOM   3662  CD  ARG B 185      31.329  56.720 -27.048  1.00 42.97      1CGP3817
ATOM   3663  NE  ARG B 185      32.080  57.686 -26.273  1.00 43.39      1CGP3818
ATOM   3664  CZ  ARG B 185      32.711  58.704 -26.867  1.00 44.30      1CGP3819
ATOM   3665  NH1 ARG B 185      32.716  58.873 -28.200  1.00 45.09      1CGP3820
ATOM   3666  NH2 ARG B 185      33.340  59.575 -26.087  1.00 43.46      1CGP3821
ATOM   3667  H   ARG B 185      28.847  56.329 -24.675  1.00  0.00      1CGP3822
ATOM   3668  HE  ARG B 185      32.094  57.624 -25.296  1.00  0.00      1CGP3823
ATOM   3669 1HH1 ARG B 185      32.230  58.234 -28.797  1.00  0.00      1CGP3824
ATOM   3670 2HH1 ARG B 185      33.212  59.644 -28.600  1.00  0.00      1CGP3825
ATOM   3671 1HH2 ARG B 185      33.304  59.446 -25.099  1.00  0.00      1CGP3826
ATOM   3672 2HH2 ARG B 185      33.845  60.355 -26.452  1.00  0.00      1CGP3827
ATOM   3673  N   ILE B 186      29.097  52.954 -23.689  1.00 31.93      1CGP3828
ATOM   3674  CA  ILE B 186      28.913  51.645 -23.076  1.00 30.99      1CGP3829
ATOM   3675  C   ILE B 186      27.508  51.094 -23.178  1.00 29.99      1CGP3830
ATOM   3676  O   ILE B 186      27.311  49.902 -23.393  1.00 27.82      1CGP3831
ATOM   3677  CB  ILE B 186      29.370  51.724 -21.615  1.00 30.08      1CGP3832
ATOM   3678  CG1 ILE B 186      30.855  51.920 -21.662  1.00 28.94      1CGP3833
ATOM   3679  CG2 ILE B 186      29.059  50.457 -20.814  1.00 28.92      1CGP3834
ATOM   3680  CD1 ILE B 186      31.364  52.409 -20.326  1.00 30.38      1CGP3835
ATOM   3681  H   ILE B 186      29.295  53.743 -23.135  1.00  0.00      1CGP3836
ATOM   3682  N   LEU B 187      26.506  51.934 -23.036  1.00 31.94      1CGP3837
ATOM   3683  CA  LEU B 187      25.124  51.519 -23.174  1.00 35.79      1CGP3838
ATOM   3684  C   LEU B 187      24.891  50.990 -24.590  1.00 40.08      1CGP3839
ATOM   3685  O   LEU B 187      24.104  50.068 -24.821  1.00 39.92      1CGP3840
ATOM   3686  CB  LEU B 187      24.247  52.714 -22.890  1.00 33.37      1CGP3841
ATOM   3687  CG  LEU B 187      23.421  52.779 -21.653  1.00 31.77      1CGP3842
ATOM   3688  CD1 LEU B 187      24.188  52.405 -20.414  1.00 31.56      1CGP3843
ATOM   3689  CD2 LEU B 187      22.927  54.198 -21.583  1.00 32.02      1CGP3844
ATOM   3690  H   LEU B 187      26.716  52.861 -22.801  1.00  0.00      1CGP3845
ATOM   3691  N   LYS B 188      25.602  51.550 -25.569  1.00 44.32      1CGP3846
ATOM   3692  CA  LYS B 188      25.518  51.067 -26.925  1.00 48.55      1CGP3847
ATOM   3693  C   LYS B 188      26.092  49.674 -26.880  1.00 49.21      1CGP3848
ATOM   3694  O   LYS B 188      25.392  48.750 -27.298  1.00 49.55      1CGP3849
ATOM   3695  CB  LYS B 188      26.334  51.947 -27.845  1.00 54.09      1CGP3850
ATOM   3696  CG  LYS B 188      25.970  51.860 -29.335  1.00 60.15      1CGP3851
ATOM   3697  CD  LYS B 188      26.584  53.040 -30.111  1.00 65.57      1CGP3852
ATOM   3698  CE  LYS B 188      26.004  54.420 -29.684  1.00 68.88      1CGP3853
ATOM   3699  NZ  LYS B 188      26.855  55.524 -30.116  1.00 70.23      1CGP3854
ATOM   3700  H   LYS B 188      26.074  52.385 -25.365  1.00  0.00      1CGP3855
ATOM   3701 1HZ  LYS B 188      26.936  55.487 -31.153  1.00  0.00      1CGP3856
ATOM   3702 2HZ  LYS B 188      27.802  55.428 -29.700  1.00  0.00      1CGP3857
ATOM   3703 3HZ  LYS B 188      26.438  56.433 -29.836  1.00  0.00      1CGP3858
ATOM   3704  N   MET B 189      27.284  49.470 -26.303  1.00 49.89      1CGP3859
ATOM   3705  CA  MET B 189      27.854  48.136 -26.235  1.00 51.44      1CGP3860
ATOM   3706  C   MET B 189      26.954  47.104 -25.552  1.00 50.23      1CGP3861
ATOM   3707  O   MET B 189      26.741  46.016 -26.098  1.00 49.90      1CGP3862
ATOM   3708  CB  MET B 189      29.168  48.206 -25.524  1.00 55.94      1CGP3863
ATOM   3709  CG  MET B 189      29.946  46.905 -25.680  1.00 62.45      1CGP3864
ATOM   3710  SD  MET B 189      31.575  46.870 -24.865  1.00 70.36      1CGP3865
ATOM   3711  CE  MET B 189      32.295  48.364 -25.530  1.00 67.18      1CGP3866
ATOM   3712  H   MET B 189      27.781  50.261 -26.007  1.00  0.00      1CGP3867
ATOM   3713  N   LEU B 190      26.335  47.428 -24.423  1.00 49.00      1CGP3868
ATOM   3714  CA  LEU B 190      25.444  46.504 -23.732  1.00 49.56      1CGP3869
ATOM   3715  C   LEU B 190      24.136  46.232 -24.495  1.00 50.78      1CGP3870
ATOM   3716  O   LEU B 190      23.483  45.190 -24.297  1.00 49.30      1CGP3871
ATOM   3717  CB  LEU B 190      25.122  47.049 -22.348  1.00 48.52      1CGP3872
ATOM   3718  CG  LEU B 190      26.234  47.523 -21.428  1.00 47.67      1CGP3873
ATOM   3719  CD1 LEU B 190      25.608  47.933 -20.121  1.00 47.76      1CGP3874
ATOM   3720  CD2 LEU B 190      27.249  46.438 -21.176  1.00 47.80      1CGP3875
ATOM   3721  H   LEU B 190      26.557  48.299 -24.036  1.00  0.00      1CGP3876
ATOM   3722  N   GLU B 191      23.661  47.161 -25.329  1.00 53.39      1CGP3877
ATOM   3723  CA  GLU B 191      22.544  46.896 -26.221  1.00 56.58      1CGP3878
ATOM   3724  C   GLU B 191      22.981  45.888 -27.265  1.00 58.32      1CGP3879
ATOM   3725  O   GLU B 191      22.291  44.890 -27.452  1.00 59.59      1CGP3880
ATOM   3726  CB  GLU B 191      22.078  48.071 -27.032  1.00 58.85      1CGP3881
ATOM   3727  CG  GLU B 191      21.351  49.149 -26.287  1.00 62.00      1CGP3882
ATOM   3728  CD  GLU B 191      20.193  49.658 -27.123  1.00 63.69      1CGP3883
ATOM   3729  OE1 GLU B 191      19.145  49.006 -27.112  1.00 64.61      1CGP3884
ATOM   3730  OE2 GLU B 191      20.349  50.694 -27.772  1.00 65.38      1CGP3885
ATOM   3731  H   GLU B 191      24.008  48.076 -25.287  1.00  0.00      1CGP3886
ATOM   3732  N   ASP B 192      24.133  46.089 -27.932  1.00 58.74      1CGP3887
ATOM   3733  CA  ASP B 192      24.605  45.179 -28.970  1.00 58.99      1CGP3888
ATOM   3734  C   ASP B 192      24.791  43.776 -28.461  1.00 58.05      1CGP3889
ATOM   3735  O   ASP B 192      24.795  42.808 -29.217  1.00 60.39      1CGP3890
ATOM   3736  CB  ASP B 192      25.941  45.639 -29.564  1.00 62.32      1CGP3891
ATOM   3737  CG  ASP B 192      25.861  46.920 -30.421  1.00 66.38      1CGP3892
ATOM   3738  OD1 ASP B 192      24.820  47.199 -31.043  1.00 67.17      1CGP3893
ATOM   3739  OD2 ASP B 192      26.864  47.646 -30.477  1.00 68.12      1CGP3894
ATOM   3740  H   ASP B 192      24.627  46.910 -27.721  1.00  0.00      1CGP3895
ATOM   3741  N   GLN B 193      25.050  43.650 -27.170  1.00 56.01      1CGP3896
ATOM   3742  CA  GLN B 193      25.143  42.337 -26.561  1.00 53.94      1CGP3897
ATOM   3743  C   GLN B 193      23.840  41.735 -26.101  1.00 52.06      1CGP3898
ATOM   3744  O   GLN B 193      23.823  40.679 -25.473  1.00 51.69      1CGP3899
ATOM   3745  CB  GLN B 193      26.055  42.386 -25.388  1.00 55.01      1CGP3900
ATOM   3746  CG  GLN B 193      27.429  42.640 -25.898  1.00 56.93      1CGP3901
ATOM   3747  CD  GLN B 193      28.406  42.644 -24.767  1.00 58.31      1CGP3902
ATOM   3748  OE1 GLN B 193      29.043  43.672 -24.555  1.00 60.13      1CGP3903
ATOM   3749  NE2 GLN B 193      28.555  41.532 -24.045  1.00 58.32      1CGP3904
ATOM   3750  H   GLN B 193      25.338  44.450 -26.677  1.00  0.00      1CGP3905
ATOM   3751 1HE2 GLN B 193      28.024  40.732 -24.271  1.00  0.00      1CGP3906
ATOM   3752 2HE2 GLN B 193      29.187  41.572 -23.302  1.00  0.00      1CGP3907
ATOM   3753  N   ASN B 194      22.735  42.387 -26.400  1.00 51.02      1CGP3908
ATOM   3754  CA  ASN B 194      21.403  41.942 -26.050  1.00 51.50      1CGP3909
ATOM   3755  C   ASN B 194      21.246  41.768 -24.553  1.00 48.25      1CGP3910
ATOM   3756  O   ASN B 194      20.624  40.836 -24.052  1.00 46.25      1CGP3911
ATOM   3757  CB  ASN B 194      21.056  40.606 -26.760  1.00 56.60      1CGP3912
ATOM   3758  CG  ASN B 194      21.432  40.514 -28.244  1.00 61.30      1CGP3913
ATOM   3759  OD1 ASN B 194      21.078  41.357 -29.083  1.00 62.15      1CGP3914
ATOM   3760  ND2 ASN B 194      22.150  39.452 -28.633  1.00 63.06      1CGP3915
ATOM   3761  H   ASN B 194      22.786  43.199 -26.934  1.00  0.00      1CGP3916
ATOM   3762 1HD2 ASN B 194      22.360  38.732 -27.992  1.00  0.00      1CGP3917
ATOM   3763 2HD2 ASN B 194      22.407  39.436 -29.574  1.00  0.00      1CGP3918
ATOM   3764  N   LEU B 195      21.849  42.677 -23.807  1.00 47.02      1CGP3919
ATOM   3765  CA  LEU B 195      21.707  42.649 -22.369  1.00 48.35      1CGP3920
ATOM   3766  C   LEU B 195      20.802  43.798 -21.952  1.00 50.08      1CGP3921
ATOM   3767  O   LEU B 195      20.076  43.718 -20.949  1.00 50.42      1CGP3922
ATOM   3768  CB  LEU B 195      23.028  42.857 -21.664  1.00 47.82      1CGP3923
ATOM   3769  CG  LEU B 195      24.196  41.936 -21.889  1.00 47.24      1CGP3924
ATOM   3770  CD1 LEU B 195      25.445  42.707 -21.534  1.00 46.63      1CGP3925
ATOM   3771  CD2 LEU B 195      24.058  40.669 -21.086  1.00 46.52      1CGP3926
ATOM   3772  H   LEU B 195      22.355  43.421 -24.198  1.00  0.00      1CGP3927
ATOM   3773  N   ILE B 196      20.866  44.904 -22.695  1.00 51.76      1CGP3928
ATOM   3774  CA  ILE B 196      20.170  46.127 -22.343  1.00 51.95      1CGP3929
ATOM   3775  C   ILE B 196      19.347  46.628 -23.528  1.00 51.93      1CGP3930
ATOM   3776  O   ILE B 196      19.720  46.392 -24.685  1.00 52.42      1CGP3931
ATOM   3777  CB  ILE B 196      21.347  47.067 -21.843  1.00 52.15      1CGP3932
ATOM   3778  CG1 ILE B 196      21.074  47.414 -20.404  1.00 53.42      1CGP3933
ATOM   3779  CG2 ILE B 196      21.489  48.369 -22.604  1.00 51.16      1CGP3934
ATOM   3780  CD1 ILE B 196      21.119  46.255 -19.389  1.00 54.64      1CGP3935
ATOM   3781  H   ILE B 196      21.387  44.917 -23.524  1.00  0.00      1CGP3936
ATOM   3782  N   SER B 197      18.225  47.285 -23.267  1.00 52.65      1CGP3937
ATOM   3783  CA  SER B 197      17.458  47.926 -24.331  1.00 54.15      1CGP3938
ATOM   3784  C   SER B 197      17.174  49.336 -23.864  1.00 53.35      1CGP3939
ATOM   3785  O   SER B 197      16.847  49.481 -22.696  1.00 51.71      1CGP3940
ATOM   3786  CB  SER B 197      16.169  47.191 -24.552  1.00 56.00      1CGP3941
ATOM   3787  OG  SER B 197      16.439  45.794 -24.642  1.00 61.21      1CGP3942
ATOM   3788  H   SER B 197      17.904  47.287 -22.340  1.00  0.00      1CGP3943
ATOM   3789  HG  SER B 197      15.663  45.339 -24.970  1.00  0.00      1CGP3944
ATOM   3790  N   ALA B 198      17.252  50.395 -24.652  1.00 54.58      1CGP3945
ATOM   3791  CA  ALA B 198      17.099  51.733 -24.110  1.00 56.41      1CGP3946
ATOM   3792  C   ALA B 198      16.472  52.712 -25.093  1.00 58.13      1CGP3947
ATOM   3793  O   ALA B 198      16.403  52.404 -26.283  1.00 57.42      1CGP3948
ATOM   3794  CB  ALA B 198      18.467  52.274 -23.710  1.00 54.85      1CGP3949
ATOM   3795  H   ALA B 198      17.358  50.310 -25.622  1.00  0.00      1CGP3950
ATOM   3796  N   HIS B 199      15.977  53.851 -24.581  1.00 60.84      1CGP3951
ATOM   3797  CA  HIS B 199      15.486  55.013 -25.332  1.00 61.54      1CGP3952
ATOM   3798  C   HIS B 199      15.077  56.024 -24.248  1.00 58.55      1CGP3953
ATOM   3799  O   HIS B 199      13.872  56.222 -24.100  1.00 56.45      1CGP3954
ATOM   3800  CB  HIS B 199      14.274  54.573 -26.193  1.00 66.88      1CGP3955
ATOM   3801  CG  HIS B 199      13.802  55.570 -27.265  1.00 71.71      1CGP3956
ATOM   3802  ND1 HIS B 199      12.592  56.147 -27.350  1.00 73.05      1CGP3957
ATOM   3803  CD2 HIS B 199      14.556  56.018 -28.343  1.00 72.33      1CGP3958
ATOM   3804  CE1 HIS B 199      12.589  56.910 -28.424  1.00 73.25      1CGP3959
ATOM   3805  NE2 HIS B 199      13.772  56.831 -29.015  1.00 73.60      1CGP3960
ATOM   3806  H   HIS B 199      15.811  53.803 -23.616  1.00  0.00      1CGP3961
ATOM   3807  HD1 HIS B 199      11.896  56.117 -26.654  1.00  0.00      1CGP3962
ATOM   3808  HE2 HIS B 199      14.075  57.446 -29.724  1.00  0.00      1CGP3963
ATOM   3809  N   GLY B 200      15.943  56.644 -23.419  1.00 55.83      1CGP3964
ATOM   3810  CA  GLY B 200      15.490  57.461 -22.264  1.00 55.94      1CGP3965
ATOM   3811  C   GLY B 200      14.979  56.626 -21.038  1.00 56.68      1CGP3966
ATOM   3812  O   GLY B 200      15.068  56.991 -19.843  1.00 53.92      1CGP3967
ATOM   3813  H   GLY B 200      16.906  56.545 -23.560  1.00  0.00      1CGP3968
ATOM   3814  N   LYS B 201      14.300  55.510 -21.401  1.00 57.10      1CGP3969
ATOM   3815  CA  LYS B 201      13.894  54.378 -20.560  1.00 55.69      1CGP3970
ATOM   3816  C   LYS B 201      14.791  53.173 -20.944  1.00 52.25      1CGP3971
ATOM   3817  O   LYS B 201      14.949  52.856 -22.136  1.00 49.47      1CGP3972
ATOM   3818  CB  LYS B 201      12.415  54.010 -20.810  1.00 58.52      1CGP3973
ATOM   3819  CG  LYS B 201      12.079  53.681 -22.268  1.00 62.76      1CGP3974
ATOM   3820  CD  LYS B 201      10.727  52.991 -22.375  1.00 66.34      1CGP3975
ATOM   3821  CE  LYS B 201      10.589  52.263 -23.717  1.00 67.91      1CGP3976
ATOM   3822  NZ  LYS B 201       9.377  51.461 -23.707  1.00 68.80      1CGP3977
ATOM   3823  H   LYS B 201      13.923  55.514 -22.294  1.00  0.00      1CGP3978
ATOM   3824 1HZ  LYS B 201       8.544  52.085 -23.738  1.00  0.00      1CGP3979
ATOM   3825 2HZ  LYS B 201       9.366  50.911 -22.826  1.00  0.00      1CGP3980
ATOM   3826 3HZ  LYS B 201       9.377  50.834 -24.535  1.00  0.00      1CGP3981
ATOM   3827  N   THR B 202      15.446  52.529 -19.979  1.00 48.40      1CGP3982
ATOM   3828  CA  THR B 202      16.340  51.431 -20.266  1.00 45.13      1CGP3983
ATOM   3829  C   THR B 202      15.743  50.232 -19.569  1.00 44.93      1CGP3984
ATOM   3830  O   THR B 202      15.153  50.355 -18.493  1.00 45.49      1CGP3985
ATOM   3831  CB  THR B 202      17.757  51.636 -19.708  1.00 44.54      1CGP3986
ATOM   3832  OG1 THR B 202      18.299  52.843 -20.227  1.00 45.05      1CGP3987
ATOM   3833  CG2 THR B 202      18.668  50.511 -20.140  1.00 42.82      1CGP3988
ATOM   3834  H   THR B 202      15.173  52.697 -19.057  1.00  0.00      1CGP3989
ATOM   3835  HG1 THR B 202      17.845  53.583 -19.822  1.00  0.00      1CGP3990
ATOM   3836  N   ILE B 203      15.861  49.082 -20.210  1.00 44.29      1CGP3991
ATOM   3837  CA  ILE B 203      15.417  47.812 -19.701  1.00 42.69      1CGP3992
ATOM   3838  C   ILE B 203      16.681  46.973 -19.459  1.00 40.14      1CGP3993
ATOM   3839  O   ILE B 203      17.532  46.737 -20.322  1.00 40.44      1CGP3994
ATOM   3840  CB  ILE B 203      14.487  47.095 -20.718  1.00 43.62      1CGP3995
ATOM   3841  CG1 ILE B 203      13.369  47.948 -21.317  1.00 44.86      1CGP3996
ATOM   3842  CG2 ILE B 203      13.789  46.017 -19.925  1.00 43.32      1CGP3997
ATOM   3843  CD1 ILE B 203      13.688  48.726 -22.616  1.00 46.70      1CGP3998
ATOM   3844  H   ILE B 203      16.291  49.104 -21.072  1.00  0.00      1CGP3999
ATOM   3845  N   VAL B 204      16.802  46.529 -18.242  1.00 35.66      1CGP4000
ATOM   3846  CA  VAL B 204      17.905  45.735 -17.811  1.00 33.52      1CGP4001
ATOM   3847  C   VAL B 204      17.190  44.422 -18.016  1.00 34.76      1CGP4002
ATOM   3848  O   VAL B 204      16.222  44.137 -17.289  1.00 33.54      1CGP4003
ATOM   3849  CB  VAL B 204      18.152  46.039 -16.351  1.00 33.68      1CGP4004
ATOM   3850  CG1 VAL B 204      19.578  45.731 -16.026  1.00 34.95      1CGP4005
ATOM   3851  CG2 VAL B 204      17.920  47.494 -16.036  1.00 34.79      1CGP4006
ATOM   3852  H   VAL B 204      16.037  46.658 -17.645  1.00  0.00      1CGP4007
ATOM   3853  N   VAL B 205      17.534  43.675 -19.067  1.00 36.32      1CGP4008
ATOM   3854  CA  VAL B 205      16.821  42.416 -19.319  1.00 37.04      1CGP4009
ATOM   3855  C   VAL B 205      17.571  41.304 -18.609  1.00 36.28      1CGP4010
ATOM   3856  O   VAL B 205      17.273  40.976 -17.464  1.00 36.91      1CGP4011
ATOM   3857  CB  VAL B 205      16.664  41.989 -20.883  1.00 38.16      1CGP4012
ATOM   3858  CG1 VAL B 205      16.130  43.168 -21.691  1.00 37.93      1CGP4013
ATOM   3859  CG2 VAL B 205      17.966  41.582 -21.551  1.00 38.41      1CGP4014
ATOM   3860  H   VAL B 205      18.310  43.901 -19.627  1.00  0.00      1CGP4015
TER    3861      VAL B 205                                              1CGP4016
HETATM 3862  P   CMP B   2      23.678  65.720   6.729  1.00 41.99      1CGP4017
HETATM 3863  O1P CMP B   2      24.997  65.810   7.389  1.00 42.74      1CGP4018
HETATM 3864  O2P CMP B   2      22.572  66.557   7.224  1.00 43.89      1CGP4019
HETATM 3865  O5* CMP B   2      23.953  66.221   5.219  1.00 41.73      1CGP4020
HETATM 3866  C5* CMP B   2      23.624  65.422   4.078  1.00 41.20      1CGP4021
HETATM 3867  C4* CMP B   2      22.761  64.255   4.483  1.00 40.14      1CGP4022
HETATM 3868  O4* CMP B   2      22.618  63.290   3.431  1.00 39.89      1CGP4023
HETATM 3869  C3* CMP B   2      23.434  63.520   5.597  1.00 40.34      1CGP4024
HETATM 3870  O3* CMP B   2      23.163  64.193   6.798  1.00 39.81      1CGP4025
HETATM 3871  C2* CMP B   2      22.720  62.223   5.491  1.00 41.01      1CGP4026
HETATM 3872  O2* CMP B   2      21.373  62.395   5.925  1.00 42.52      1CGP4027
HETATM 3873  C1* CMP B   2      22.748  61.982   3.990  1.00 40.07      1CGP4028
HETATM 3874  N9  CMP B   2      24.022  61.342   3.578  1.00 39.22      1CGP4029
HETATM 3875  C8  CMP B   2      25.303  61.824   3.604  1.00 39.20      1CGP4030
HETATM 3876  N7  CMP B   2      26.193  61.006   3.137  1.00 40.62      1CGP4031
HETATM 3877  C5  CMP B   2      25.456  59.888   2.769  1.00 39.19      1CGP4032
HETATM 3878  C6  CMP B   2      25.821  58.656   2.196  1.00 38.91      1CGP4033
HETATM 3879  N6  CMP B   2      27.080  58.324   1.912  1.00 37.61      1CGP4034
HETATM 3880  N1  CMP B   2      24.831  57.774   1.957  1.00 39.29      1CGP4035
HETATM 3881  C2  CMP B   2      23.586  58.108   2.271  1.00 39.03      1CGP4036
HETATM 3882  N3  CMP B   2      23.123  59.224   2.814  1.00 39.10      1CGP4037
HETATM 3883  C4  CMP B   2      24.132  60.088   3.039  1.00 39.17      1CGP4038
HETATM 3884  H2* CMP B   2      20.916  61.590   5.656  1.00  0.00      1CGP4039
HETATM 3885 1H6  CMP B   2      27.855  58.962   2.083  1.00  0.00      1CGP4040
HETATM 3886 2H6  CMP B   2      27.267  57.405   1.546  1.00  0.00      1CGP4041
ATOM   3887  O5*   G C   3      34.630  60.401 -18.674  1.00 33.80      1CGP4042
ATOM   3888  C5*   G C   3      35.478  61.139 -17.778  1.00 37.16      1CGP4043
ATOM   3889  C4*   G C   3      36.618  61.801 -18.510  1.00 37.74      1CGP4044
ATOM   3890  O4*   G C   3      37.194  60.851 -19.387  1.00 39.81      1CGP4045
ATOM   3891  C3*   G C   3      36.136  62.866 -19.458  1.00 38.35      1CGP4046
ATOM   3892  O3*   G C   3      36.042  64.125 -18.832  1.00 39.54      1CGP4047
ATOM   3893  C2*   G C   3      37.176  62.966 -20.503  1.00 39.01      1CGP4048
ATOM   3894  C1*   G C   3      37.637  61.564 -20.547  1.00 40.45      1CGP4049
ATOM   3895  N9    G C   3      37.174  60.912 -21.772  1.00 42.04      1CGP4050
ATOM   3896  C8    G C   3      36.387  59.819 -21.932  1.00 43.54      1CGP4051
ATOM   3897  N7    G C   3      36.404  59.336 -23.133  1.00 45.44      1CGP4052
ATOM   3898  C5    G C   3      37.260  60.185 -23.813  1.00 46.05      1CGP4053
ATOM   3899  C6    G C   3      37.713  60.162 -25.144  1.00 47.22      1CGP4054
ATOM   3900  O6    G C   3      37.474  59.307 -25.983  1.00 50.17      1CGP4055
ATOM   3901  N1    G C   3      38.576  61.201 -25.439  1.00 47.79      1CGP4056
ATOM   3902  C2    G C   3      38.963  62.147 -24.537  1.00 48.48      1CGP4057
ATOM   3903  N2    G C   3      39.797  63.109 -24.913  1.00 49.04      1CGP4058
ATOM   3904  N3    G C   3      38.540  62.155 -23.285  1.00 48.21      1CGP4059
ATOM   3905  C4    G C   3      37.707  61.153 -22.989  1.00 44.97      1CGP4060
ATOM   3906  H1    G C   3      38.964  61.229 -26.375  1.00  0.00      1CGP4061
ATOM   3907  H5T   G C   3      34.170  61.048 -19.238  1.00  0.00      1CGP4062
ATOM   3908  H21   G C   3      40.132  63.770 -24.225  1.00  0.00      1CGP4063
ATOM   3909  H22   G C   3      40.109  63.206 -25.875  1.00  0.00      1CGP4064
ATOM   3910  P     T C   4      35.263  65.287 -19.592  1.00 45.45      1CGP4065
ATOM   3911  O1P   T C   4      33.958  64.673 -19.951  1.00 46.46      1CGP4066
ATOM   3912  O2P   T C   4      35.315  66.302 -18.516  1.00 48.12      1CGP4067
ATOM   3913  O5*   T C   4      36.005  65.844 -20.912  1.00 47.73      1CGP4068
ATOM   3914  C5*   T C   4      37.198  66.627 -20.791  1.00 48.71      1CGP4069
ATOM   3915  C4*   T C   4      37.682  67.085 -22.125  1.00 50.18      1CGP4070
ATOM   3916  O4*   T C   4      37.953  65.971 -22.935  1.00 50.17      1CGP4071
ATOM   3917  C3*   T C   4      36.619  67.893 -22.785  1.00 52.67      1CGP4072
ATOM   3918  O3*   T C   4      36.973  69.214 -22.429  1.00 57.63      1CGP4073
ATOM   3919  C2*   T C   4      36.774  67.578 -24.234  1.00 50.48      1CGP4074
ATOM   3920  C1*   T C   4      37.478  66.255 -24.237  1.00 50.32      1CGP4075
ATOM   3921  N1    T C   4      36.640  65.099 -24.632  1.00 50.83      1CGP4076
ATOM   3922  C2    T C   4      36.869  64.594 -25.888  1.00 52.26      1CGP4077
ATOM   3923  O2    T C   4      37.637  65.102 -26.701  1.00 54.13      1CGP4078
ATOM   3924  N3    T C   4      36.183  63.458 -26.239  1.00 52.73      1CGP4079
ATOM   3925  C4    T C   4      35.285  62.784 -25.458  1.00 51.49      1CGP4080
ATOM   3926  O4    T C   4      34.732  61.782 -25.878  1.00 51.56      1CGP4081
ATOM   3927  C5    T C   4      35.099  63.370 -24.173  1.00 50.63      1CGP4082
ATOM   3928  C5M   T C   4      34.181  62.687 -23.213  1.00 50.92      1CGP4083
ATOM   3929  C6    T C   4      35.754  64.480 -23.800  1.00 50.75      1CGP4084
ATOM   3930  H3    T C   4      36.411  63.133 -27.168  1.00  0.00      1CGP4085
ATOM   3931  P     C C   5      35.925  70.427 -22.262  1.00 68.55      1CGP4086
ATOM   3932  O1P   C C   5      34.771  70.787 -21.404  1.00 71.40      1CGP4087
ATOM   3933  O2P   C C   5      37.270  70.918 -21.870  1.00 71.51      1CGP4088
ATOM   3934  O5*   C C   5      35.610  70.858 -23.807  1.00 71.47      1CGP4089
ATOM   3935  C5*   C C   5      36.591  71.477 -24.665  1.00 71.58      1CGP4090
ATOM   3936  C4*   C C   5      36.225  71.290 -26.111  1.00 72.59      1CGP4091
ATOM   3937  O4*   C C   5      36.072  69.913 -26.356  1.00 71.78      1CGP4092
ATOM   3938  C3*   C C   5      34.872  71.887 -26.411  1.00 74.97      1CGP4093
ATOM   3939  O3*   C C   5      35.064  73.159 -27.023  1.00 78.21      1CGP4094
ATOM   3940  C2*   C C   5      34.200  70.941 -27.350  1.00 72.83      1CGP4095
ATOM   3941  C1*   C C   5      35.122  69.751 -27.404  1.00 71.29      1CGP4096
ATOM   3942  N1    C C   5      34.395  68.477 -27.189  1.00 69.63      1CGP4097
ATOM   3943  C2    C C   5      34.522  67.480 -28.157  1.00 69.33      1CGP4098
ATOM   3944  O2    C C   5      35.187  67.595 -29.188  1.00 69.54      1CGP4099
ATOM   3945  N3    C C   5      33.892  66.306 -27.952  1.00 68.97      1CGP4100
ATOM   3946  C4    C C   5      33.173  66.097 -26.866  1.00 68.54      1CGP4101
ATOM   3947  N4    C C   5      32.617  64.899 -26.737  1.00 69.95      1CGP4102
ATOM   3948  C5    C C   5      33.023  67.102 -25.862  1.00 68.25      1CGP4103
ATOM   3949  C6    C C   5      33.653  68.275 -26.067  1.00 68.30      1CGP4104
ATOM   3950  H41   C C   5      32.045  64.677 -25.934  1.00  0.00      1CGP4105
ATOM   3951  H42   C C   5      32.758  64.183 -27.445  1.00  0.00      1CGP4106
ATOM   3952  P     A C   6      34.085  74.367 -26.630  1.00 86.13      1CGP4107
ATOM   3953  O1P   A C   6      33.571  74.186 -25.256  1.00 89.16      1CGP4108
ATOM   3954  O2P   A C   6      35.053  75.463 -26.891  1.00 87.83      1CGP4109
ATOM   3955  O5*   A C   6      32.821  74.480 -27.618  1.00 87.69      1CGP4110
ATOM   3956  C5*   A C   6      33.133  74.492 -29.006  1.00 88.49      1CGP4111
ATOM   3957  C4*   A C   6      32.279  73.552 -29.845  1.00 89.34      1CGP4112
ATOM   3958  O4*   A C   6      32.195  72.227 -29.326  1.00 88.66      1CGP4113
ATOM   3959  C3*   A C   6      30.879  74.085 -29.875  1.00 90.92      1CGP4114
ATOM   3960  O3*   A C   6      30.724  74.500 -31.238  1.00 93.37      1CGP4115
ATOM   3961  C2*   A C   6      30.027  72.883 -29.443  1.00 89.27      1CGP4116
ATOM   3962  C1*   A C   6      30.931  71.714 -29.785  1.00 87.61      1CGP4117
ATOM   3963  N9    A C   6      30.634  70.466 -29.029  1.00 85.45      1CGP4118
ATOM   3964  C8    A C   6      30.773  70.275 -27.686  1.00 84.58      1CGP4119
ATOM   3965  N7    A C   6      30.585  69.046 -27.304  1.00 84.27      1CGP4120
ATOM   3966  C5    A C   6      30.292  68.363 -28.469  1.00 83.26      1CGP4121
ATOM   3967  C6    A C   6      30.005  67.016 -28.708  1.00 82.26      1CGP4122
ATOM   3968  N6    A C   6      29.991  66.126 -27.729  1.00 81.97      1CGP4123
ATOM   3969  N1    A C   6      29.752  66.639 -29.959  1.00 81.14      1CGP4124
ATOM   3970  C2    A C   6      29.792  67.555 -30.912  1.00 81.34      1CGP4125
ATOM   3971  N3    A C   6      30.053  68.852 -30.819  1.00 82.54      1CGP4126
ATOM   3972  C4    A C   6      30.306  69.206 -29.538  1.00 83.83      1CGP4127
ATOM   3973  H61   A C   6      30.159  66.440 -26.785  1.00  0.00      1CGP4128
ATOM   3974  H62   A C   6      29.824  65.138 -27.876  1.00  0.00      1CGP4129
ATOM   3975  P     C C   7      29.697  75.660 -31.658  1.00 94.81      1CGP4130
ATOM   3976  O1P   C C   7      28.834  76.710 -31.063  1.00 94.88      1CGP4131
ATOM   3977  O2P   C C   7      30.755  76.006 -32.646  1.00 94.63      1CGP4132
ATOM   3978  O5*   C C   7      28.753  74.523 -32.258  1.00 92.37      1CGP4133
ATOM   3979  C5*   C C   7      29.103  73.824 -33.454  1.00 90.71      1CGP4134
ATOM   3980  C4*   C C   7      28.065  72.782 -33.734  1.00 90.12      1CGP4135
ATOM   3981  O4*   C C   7      28.017  71.827 -32.672  1.00 90.83      1CGP4136
ATOM   3982  C3*   C C   7      26.697  73.422 -33.749  1.00 89.08      1CGP4137
ATOM   3983  O3*   C C   7      26.070  72.973 -34.944  1.00 88.10      1CGP4138
ATOM   3984  C2*   C C   7      26.026  72.889 -32.477  1.00 89.46      1CGP4139
ATOM   3985  C1*   C C   7      26.651  71.499 -32.403  1.00 89.80      1CGP4140
ATOM   3986  N1    C C   7      26.607  70.815 -31.066  1.00 88.73      1CGP4141
ATOM   3987  C2    C C   7      26.722  69.431 -31.037  1.00 88.23      1CGP4142
ATOM   3988  O2    C C   7      26.795  68.743 -32.048  1.00 88.65      1CGP4143
ATOM   3989  N3    C C   7      26.742  68.795 -29.845  1.00 87.94      1CGP4144
ATOM   3990  C4    C C   7      26.648  69.473 -28.705  1.00 88.11      1CGP4145
ATOM   3991  N4    C C   7      26.674  68.797 -27.560  1.00 88.54      1CGP4146
ATOM   3992  C5    C C   7      26.524  70.896 -28.702  1.00 88.32      1CGP4147
ATOM   3993  C6    C C   7      26.509  71.516 -29.900  1.00 88.55      1CGP4148
ATOM   3994  H41   C C   7      26.544  69.283 -26.684  1.00  0.00      1CGP4149
ATOM   3995  H42   C C   7      26.829  67.795 -27.534  1.00  0.00      1CGP4150
ATOM   3996  P     A C   8      24.965  73.896 -35.635  1.00 82.52      1CGP4151
ATOM   3997  O1P   A C   8      24.031  74.879 -35.027  1.00 79.78      1CGP4152
ATOM   3998  O2P   A C   8      25.737  74.236 -36.854  1.00 80.90      1CGP4153
ATOM   3999  O5*   A C   8      24.189  72.477 -35.868  1.00 80.27      1CGP4154
ATOM   4000  C5*   A C   8      24.652  71.467 -36.794  1.00 78.49      1CGP4155
ATOM   4001  C4*   A C   8      23.986  70.065 -36.668  1.00 76.75      1CGP4156
ATOM   4002  O4*   A C   8      24.206  69.536 -35.349  1.00 75.14      1CGP4157
ATOM   4003  C3*   A C   8      22.478  70.128 -36.922  1.00 76.25      1CGP4158
ATOM   4004  O3*   A C   8      21.994  68.955 -37.618  1.00 77.12      1CGP4159
ATOM   4005  C2*   A C   8      21.932  70.150 -35.520  1.00 74.42      1CGP4160
ATOM   4006  C1*   A C   8      22.946  69.363 -34.691  1.00 73.78      1CGP4161
ATOM   4007  N9    A C   8      22.983  69.903 -33.297  1.00 72.12      1CGP4162
ATOM   4008  C8    A C   8      22.842  71.196 -32.858  1.00 71.36      1CGP4163
ATOM   4009  N7    A C   8      22.904  71.343 -31.564  1.00 70.65      1CGP4164
ATOM   4010  C5    A C   8      23.105  70.056 -31.111  1.00 69.70      1CGP4165
ATOM   4011  C6    A C   8      23.258  69.543 -29.828  1.00 69.39      1CGP4166
ATOM   4012  N6    A C   8      23.235  70.282 -28.723  1.00 68.82      1CGP4167
ATOM   4013  N1    A C   8      23.440  68.237 -29.729  1.00 70.09      1CGP4168
ATOM   4014  C2    A C   8      23.460  67.503 -30.828  1.00 70.10      1CGP4169
ATOM   4015  N3    A C   8      23.334  67.855 -32.083  1.00 70.14      1CGP4170
ATOM   4016  C4    A C   8      23.156  69.178 -32.152  1.00 70.53      1CGP4171
ATOM   4017  H61   A C   8      23.080  71.279 -28.793  1.00  0.00      1CGP4172
ATOM   4018  H62   A C   8      23.371  69.855 -27.815  1.00  0.00      1CGP4173
ATOM   4019  P     C C   9      20.466  68.874 -38.187  1.00 77.91      1CGP4174
ATOM   4020  O1P   C C   9      19.347  69.803 -38.473  1.00 76.96      1CGP4175
ATOM   4021  O2P   C C   9      21.140  68.147 -39.292  1.00 77.65      1CGP4176
ATOM   4022  O5*   C C   9      19.940  67.796 -37.114  1.00 78.91      1CGP4177
ATOM   4023  C5*   C C   9      20.524  66.476 -37.018  1.00 78.66      1CGP4178
ATOM   4024  C4*   C C   9      20.155  65.740 -35.719  1.00 77.31      1CGP4179
ATOM   4025  O4*   C C   9      20.600  66.462 -34.561  1.00 77.44      1CGP4180
ATOM   4026  C3*   C C   9      18.649  65.649 -35.617  1.00 76.23      1CGP4181
ATOM   4027  O3*   C C   9      18.262  64.276 -35.597  1.00 75.14      1CGP4182
ATOM   4028  C2*   C C   9      18.322  66.337 -34.322  1.00 76.65      1CGP4183
ATOM   4029  C1*   C C   9      19.614  66.309 -33.540  1.00 78.19      1CGP4184
ATOM   4030  N1    C C   9      19.658  67.441 -32.567  1.00 79.09      1CGP4185
ATOM   4031  C2    C C   9      19.849  67.185 -31.217  1.00 79.56      1CGP4186
ATOM   4032  O2    C C   9      19.966  66.054 -30.762  1.00 79.64      1CGP4187
ATOM   4033  N3    C C   9      19.902  68.239 -30.361  1.00 79.93      1CGP4188
ATOM   4034  C4    C C   9      19.772  69.499 -30.786  1.00 80.15      1CGP4189
ATOM   4035  N4    C C   9      19.864  70.513 -29.921  1.00 80.95      1CGP4190
ATOM   4036  C5    C C   9      19.567  69.776 -32.164  1.00 80.13      1CGP4191
ATOM   4037  C6    C C   9      19.521  68.720 -33.005  1.00 79.80      1CGP4192
ATOM   4038  H41   C C   9      19.752  71.467 -30.238  1.00  0.00      1CGP4193
ATOM   4039  H42   C C   9      20.055  70.327 -28.942  1.00  0.00      1CGP4194
ATOM   4040  P     T C  10      16.689  63.894 -35.545  1.00 74.05      1CGP4195
ATOM   4041  O1P   T C  10      15.508  64.748 -35.818  1.00 73.86      1CGP4196
ATOM   4042  O2P   T C  10      16.803  62.562 -36.193  1.00 73.23      1CGP4197
ATOM   4043  O5*   T C  10      16.698  63.659 -33.962  1.00 73.17      1CGP4198
ATOM   4044  C5*   T C  10      17.464  62.570 -33.411  1.00 69.52      1CGP4199
ATOM   4045  C4*   T C  10      17.176  62.316 -31.944  1.00 65.32      1CGP4200
ATOM   4046  O4*   T C  10      17.353  63.518 -31.186  1.00 63.97      1CGP4201
ATOM   4047  C3*   T C  10      15.751  61.891 -31.751  1.00 63.77      1CGP4202
ATOM   4048  O3*   T C  10      15.786  60.988 -30.660  1.00 63.44      1CGP4203
ATOM   4049  C2*   T C  10      15.036  63.194 -31.438  1.00 63.21      1CGP4204
ATOM   4050  C1*   T C  10      16.105  63.849 -30.590  1.00 62.88      1CGP4205
ATOM   4051  N1    T C  10      16.039  65.315 -30.548  1.00 61.75      1CGP4206
ATOM   4052  C2    T C  10      16.150  65.874 -29.305  1.00 61.61      1CGP4207
ATOM   4053  O2    T C  10      16.230  65.214 -28.279  1.00 60.74      1CGP4208
ATOM   4054  N3    T C  10      16.125  67.244 -29.243  1.00 63.02      1CGP4209
ATOM   4055  C4    T C  10      15.991  68.102 -30.303  1.00 62.83      1CGP4210
ATOM   4056  O4    T C  10      15.953  69.315 -30.110  1.00 62.91      1CGP4211
ATOM   4057  C5    T C  10      15.879  67.428 -31.565  1.00 62.51      1CGP4212
ATOM   4058  C5M   T C  10      15.725  68.253 -32.810  1.00 64.91      1CGP4213
ATOM   4059  C6    T C  10      15.905  66.091 -31.657  1.00 62.14      1CGP4214
ATOM   4060  H3    T C  10      16.237  67.628 -28.314  1.00  0.00      1CGP4215
ATOM   4061  P     T C  11      14.432  60.423 -30.079  1.00 65.95      1CGP4216
ATOM   4062  O1P   T C  11      13.102  60.849 -30.594  1.00 67.80      1CGP4217
ATOM   4063  O2P   T C  11      15.109  59.279 -30.751  1.00 66.17      1CGP4218
ATOM   4064  O5*   T C  11      14.213  59.793 -28.628  1.00 63.61      1CGP4219
ATOM   4065  C5*   T C  11      15.026  60.233 -27.545  1.00 58.49      1CGP4220
ATOM   4066  C4*   T C  11      14.405  61.389 -26.836  1.00 54.66      1CGP4221
ATOM   4067  O4*   T C  11      14.297  62.497 -27.665  1.00 54.39      1CGP4222
ATOM   4068  C3*   T C  11      12.972  61.116 -26.524  1.00 52.93      1CGP4223
ATOM   4069  O3*   T C  11      13.025  60.195 -25.443  1.00 50.63      1CGP4224
ATOM   4070  C2*   T C  11      12.498  62.519 -26.200  1.00 55.15      1CGP4225
ATOM   4071  C1*   T C  11      13.644  63.349 -26.728  1.00 57.02      1CGP4226
ATOM   4072  N1    T C  11      13.224  64.610 -27.408  1.00 60.27      1CGP4227
ATOM   4073  C2    T C  11      13.318  65.795 -26.678  1.00 61.12      1CGP4228
ATOM   4074  O2    T C  11      13.508  65.861 -25.465  1.00 60.81      1CGP4229
ATOM   4075  N3    T C  11      13.095  66.954 -27.379  1.00 62.30      1CGP4230
ATOM   4076  C4    T C  11      12.782  67.063 -28.715  1.00 63.61      1CGP4231
ATOM   4077  O4    T C  11      12.686  68.176 -29.235  1.00 65.79      1CGP4232
ATOM   4078  C5    T C  11      12.680  65.792 -29.391  1.00 62.90      1CGP4233
ATOM   4079  C5M   T C  11      12.320  65.766 -30.866  1.00 64.01      1CGP4234
ATOM   4080  C6    T C  11      12.896  64.636 -28.740  1.00 61.83      1CGP4235
ATOM   4081  H3    T C  11      13.183  67.809 -26.844  1.00  0.00      1CGP4236
ATOM   4082  P     T C  12      12.008  60.185 -24.216  1.00 45.44      1CGP4237
ATOM   4083  O1P   T C  12      10.723  59.631 -24.646  1.00 45.01      1CGP4238
ATOM   4084  O2P   T C  12      13.002  59.291 -23.615  1.00 45.25      1CGP4239
ATOM   4085  O5*   T C  12      11.721  61.317 -23.201  1.00 45.44      1CGP4240
ATOM   4086  C5*   T C  12      12.849  61.830 -22.499  1.00 46.38      1CGP4241
ATOM   4087  C4*   T C  12      12.548  63.211 -22.003  1.00 46.75      1CGP4242
ATOM   4088  O4*   T C  12      12.274  64.067 -23.107  1.00 46.30      1CGP4243
ATOM   4089  C3*   T C  12      11.278  63.194 -21.147  1.00 47.34      1CGP4244
ATOM   4090  O3*   T C  12      11.502  63.880 -19.933  1.00 47.26      1CGP4245
ATOM   4091  C2*   T C  12      10.291  63.978 -21.968  1.00 46.83      1CGP4246
ATOM   4092  C1*   T C  12      11.276  64.937 -22.583  1.00 46.64      1CGP4247
ATOM   4093  N1    T C  12      10.767  65.679 -23.709  1.00 46.44      1CGP4248
ATOM   4094  C2    T C  12      10.830  67.057 -23.678  1.00 46.40      1CGP4249
ATOM   4095  O2    T C  12      11.161  67.734 -22.719  1.00 47.74      1CGP4250
ATOM   4096  N3    T C  12      10.453  67.680 -24.804  1.00 46.45      1CGP4251
ATOM   4097  C4    T C  12      10.024  67.056 -25.924  1.00 48.40      1CGP4252
ATOM   4098  O4    T C  12       9.792  67.756 -26.898  1.00 52.18      1CGP4253
ATOM   4099  C5    T C  12       9.969  65.617 -25.866  1.00 47.28      1CGP4254
ATOM   4100  C5M   T C  12       9.492  64.781 -27.033  1.00 48.14      1CGP4255
ATOM   4101  C6    T C  12      10.336  64.992 -24.778  1.00 46.15      1CGP4256
ATOM   4102  H3    T C  12      10.480  68.688 -24.844  1.00  0.00      1CGP4257
ATOM   4103  P     T C  13      10.535  63.473 -18.747  1.00 49.28      1CGP4258
ATOM   4104  O1P   T C  13       9.280  62.684 -18.837  1.00 51.01      1CGP4259
ATOM   4105  O2P   T C  13      11.571  63.110 -17.752  1.00 51.72      1CGP4260
ATOM   4106  O5*   T C  13      10.198  65.039 -18.630  1.00 51.05      1CGP4261
ATOM   4107  C5*   T C  13      11.169  65.963 -18.116  1.00 53.58      1CGP4262
ATOM   4108  C4*   T C  13      10.825  67.437 -18.349  1.00 55.36      1CGP4263
ATOM   4109  O4*   T C  13      10.435  67.672 -19.724  1.00 56.01      1CGP4264
ATOM   4110  C3*   T C  13       9.670  67.845 -17.484  1.00 56.41      1CGP4265
ATOM   4111  O3*   T C  13      10.025  69.054 -16.798  1.00 56.98      1CGP4266
ATOM   4112  C2*   T C  13       8.548  68.071 -18.503  1.00 56.01      1CGP4267
ATOM   4113  C1*   T C  13       9.266  68.526 -19.757  1.00 54.90      1CGP4268
ATOM   4114  N1    T C  13       8.519  68.265 -21.039  1.00 52.74      1CGP4269
ATOM   4115  C2    T C  13       8.350  69.309 -21.942  1.00 51.73      1CGP4270
ATOM   4116  O2    T C  13       8.646  70.478 -21.727  1.00 51.52      1CGP4271
ATOM   4117  N3    T C  13       7.807  68.989 -23.161  1.00 51.62      1CGP4272
ATOM   4118  C4    T C  13       7.416  67.744 -23.557  1.00 52.17      1CGP4273
ATOM   4119  O4    T C  13       7.015  67.565 -24.703  1.00 52.69      1CGP4274
ATOM   4120  C5    T C  13       7.602  66.733 -22.562  1.00 51.40      1CGP4275
ATOM   4121  C5M   T C  13       7.180  65.329 -22.878  1.00 51.42      1CGP4276
ATOM   4122  C6    T C  13       8.130  67.007 -21.370  1.00 51.47      1CGP4277
ATOM   4123  H3    T C  13       7.663  69.740 -23.826  1.00  0.00      1CGP4278
ATOM   4124  P     C C  14       9.179  69.378 -15.488  1.00 63.05      1CGP4279
ATOM   4125  O1P   C C  14       8.122  68.440 -15.020  1.00 64.03      1CGP4280
ATOM   4126  O2P   C C  14       9.942  70.186 -14.511  1.00 65.30      1CGP4281
ATOM   4127  O5*   C C  14       8.528  70.377 -16.562  1.00 65.56      1CGP4282
ATOM   4128  C5*   C C  14       8.584  71.809 -16.509  1.00 66.35      1CGP4283
ATOM   4129  C4*   C C  14       7.231  72.315 -16.958  1.00 67.26      1CGP4284
ATOM   4130  O4*   C C  14       6.872  71.639 -18.170  1.00 66.69      1CGP4285
ATOM   4131  C3*   C C  14       6.159  71.921 -15.960  1.00 68.83      1CGP4286
ATOM   4132  O3*   C C  14       5.770  73.047 -15.101  1.00 71.52      1CGP4287
ATOM   4133  C2*   C C  14       4.992  71.423 -16.796  1.00 67.74      1CGP4288
ATOM   4134  C1*   C C  14       5.460  71.513 -18.244  1.00 66.30      1CGP4289
ATOM   4135  N1    C C  14       5.175  70.303 -19.045  1.00 65.02      1CGP4290
ATOM   4136  C2    C C  14       4.934  70.452 -20.405  1.00 64.77      1CGP4291
ATOM   4137  O2    C C  14       4.890  71.551 -20.953  1.00 64.39      1CGP4292
ATOM   4138  N3    C C  14       4.713  69.341 -21.155  1.00 64.08      1CGP4293
ATOM   4139  C4    C C  14       4.724  68.134 -20.600  1.00 63.96      1CGP4294
ATOM   4140  N4    C C  14       4.508  67.069 -21.363  1.00 63.80      1CGP4295
ATOM   4141  C5    C C  14       4.966  67.965 -19.205  1.00 65.15      1CGP4296
ATOM   4142  C6    C C  14       5.185  69.074 -18.472  1.00 64.84      1CGP4297
ATOM   4143  H41   C C  14       4.516  66.139 -20.965  1.00  0.00      1CGP4298
ATOM   4144  H42   C C  14       4.328  67.187 -22.354  1.00  0.00      1CGP4299
ATOM   4145  P     G C  15       5.278  74.542 -15.519  1.00 72.72      1CGP4300
ATOM   4146  O1P   G C  15       4.352  74.147 -14.433  1.00 73.63      1CGP4301
ATOM   4147  O2P   G C  15       6.487  75.323 -15.169  1.00 74.64      1CGP4302
ATOM   4148  O5*   G C  15       4.402  75.436 -16.492  1.00 71.53      1CGP4303
ATOM   4149  C5*   G C  15       5.004  76.278 -17.468  1.00 70.32      1CGP4304
ATOM   4150  C4*   G C  15       3.990  76.818 -18.479  1.00 70.02      1CGP4305
ATOM   4151  O4*   G C  15       3.497  75.736 -19.281  1.00 68.63      1CGP4306
ATOM   4152  C3*   G C  15       2.759  77.435 -17.791  1.00 70.66      1CGP4307
ATOM   4153  O3*   G C  15       2.140  78.411 -18.657  1.00 72.91      1CGP4308
ATOM   4154  C2*   G C  15       1.843  76.230 -17.646  1.00 69.48      1CGP4309
ATOM   4155  C1*   G C  15       2.124  75.481 -18.953  1.00 67.70      1CGP4310
ATOM   4156  N9    G C  15       1.973  74.033 -18.823  1.00 65.15      1CGP4311
ATOM   4157  C8    G C  15       2.194  73.238 -17.751  1.00 64.47      1CGP4312
ATOM   4158  N7    G C  15       2.039  71.977 -17.996  1.00 64.26      1CGP4313
ATOM   4159  C5    G C  15       1.689  71.938 -19.327  1.00 64.37      1CGP4314
ATOM   4160  C6    G C  15       1.386  70.830 -20.159  1.00 65.26      1CGP4315
ATOM   4161  O6    G C  15       1.435  69.630 -19.898  1.00 64.72      1CGP4316
ATOM   4162  N1    G C  15       1.053  71.225 -21.435  1.00 65.38      1CGP4317
ATOM   4163  C2    G C  15       1.028  72.530 -21.865  1.00 65.25      1CGP4318
ATOM   4164  N2    G C  15       0.685  72.721 -23.134  1.00 65.61      1CGP4319
ATOM   4165  N3    G C  15       1.323  73.575 -21.087  1.00 64.71      1CGP4320
ATOM   4166  C4    G C  15       1.639  73.201 -19.836  1.00 64.02      1CGP4321
ATOM   4167  H1    G C  15       0.802  70.489 -22.083  1.00  0.00      1CGP4322
ATOM   4168  H3T   G C  15       2.055  78.006 -19.523  1.00  0.00      1CGP4323
ATOM   4169  H21   G C  15       0.727  73.645 -23.544  1.00  0.00      1CGP4324
ATOM   4170  H22   G C  15       0.364  71.947 -23.703  1.00  0.00      1CGP4325
ATOM   4171  O5*   G C  16      -5.319  62.940 -23.530  1.00 81.62      1CGP4326
ATOM   4172  C5*   G C  16      -5.582  63.499 -24.818  1.00 82.69      1CGP4327
ATOM   4173  C4*   G C  16      -4.486  64.469 -25.295  1.00 83.27      1CGP4328
ATOM   4174  O4*   G C  16      -4.107  65.256 -24.151  1.00 83.82      1CGP4329
ATOM   4175  C3*   G C  16      -3.197  63.806 -25.796  1.00 83.27      1CGP4330
ATOM   4176  O3*   G C  16      -2.376  64.676 -26.588  1.00 83.68      1CGP4331
ATOM   4177  C2*   G C  16      -2.426  63.658 -24.530  1.00 83.52      1CGP4332
ATOM   4178  C1*   G C  16      -2.723  65.022 -23.919  1.00 84.17      1CGP4333
ATOM   4179  N9    G C  16      -2.478  65.023 -22.488  1.00 85.46      1CGP4334
ATOM   4180  C8    G C  16      -2.401  63.958 -21.638  1.00 86.95      1CGP4335
ATOM   4181  N7    G C  16      -2.129  64.275 -20.407  1.00 88.19      1CGP4336
ATOM   4182  C5    G C  16      -2.017  65.651 -20.441  1.00 87.53      1CGP4337
ATOM   4183  C6    G C  16      -1.734  66.537 -19.377  1.00 87.97      1CGP4338
ATOM   4184  O6    G C  16      -1.534  66.259 -18.187  1.00 87.24      1CGP4339
ATOM   4185  N1    G C  16      -1.717  67.850 -19.845  1.00 88.57      1CGP4340
ATOM   4186  C2    G C  16      -1.945  68.247 -21.159  1.00 88.37      1CGP4341
ATOM   4187  N2    G C  16      -1.896  69.547 -21.441  1.00 88.44      1CGP4342
ATOM   4188  N3    G C  16      -2.214  67.400 -22.154  1.00 87.42      1CGP4343
ATOM   4189  C4    G C  16      -2.235  66.122 -21.717  1.00 86.80      1CGP4344
ATOM   4190  H1    G C  16      -1.522  68.544 -19.130  1.00  0.00      1CGP4345
ATOM   4191  H5T   G C  16      -5.052  63.690 -22.988  1.00  0.00      1CGP4346
ATOM   4192  H21   G C  16      -2.111  69.860 -22.380  1.00  0.00      1CGP4347
ATOM   4193  H22   G C  16      -1.650  70.224 -20.740  1.00  0.00      1CGP4348
ATOM   4194  P     C C  17      -2.499  64.942 -28.172  1.00 85.87      1CGP4349
ATOM   4195  O1P   C C  17      -1.390  63.989 -27.928  1.00 87.36      1CGP4350
ATOM   4196  O2P   C C  17      -3.801  64.414 -28.659  1.00 86.72      1CGP4351
ATOM   4197  O5*   C C  17      -1.932  66.031 -29.233  1.00 85.74      1CGP4352
ATOM   4198  C5*   C C  17      -2.713  67.198 -29.490  1.00 83.82      1CGP4353
ATOM   4199  C4*   C C  17      -2.372  68.380 -28.585  1.00 81.88      1CGP4354
ATOM   4200  O4*   C C  17      -2.023  67.979 -27.273  1.00 80.19      1CGP4355
ATOM   4201  C3*   C C  17      -1.153  69.076 -29.069  1.00 81.74      1CGP4356
ATOM   4202  O3*   C C  17      -1.621  69.829 -30.200  1.00 82.83      1CGP4357
ATOM   4203  C2*   C C  17      -0.759  69.892 -27.830  1.00 80.23      1CGP4358
ATOM   4204  C1*   C C  17      -1.445  69.154 -26.693  1.00 78.72      1CGP4359
ATOM   4205  N1    C C  17      -0.549  68.720 -25.587  1.00 76.77      1CGP4360
ATOM   4206  C2    C C  17      -0.358  69.585 -24.525  1.00 76.98      1CGP4361
ATOM   4207  O2    C C  17      -0.777  70.735 -24.534  1.00 78.20      1CGP4362
ATOM   4208  N3    C C  17       0.331  69.170 -23.439  1.00 76.39      1CGP4363
ATOM   4209  C4    C C  17       0.829  67.942 -23.392  1.00 76.64      1CGP4364
ATOM   4210  N4    C C  17       1.487  67.567 -22.293  1.00 77.53      1CGP4365
ATOM   4211  C5    C C  17       0.660  67.032 -24.485  1.00 76.40      1CGP4366
ATOM   4212  C6    C C  17      -0.031  67.466 -25.553  1.00 75.66      1CGP4367
ATOM   4213  H41   C C  17       1.944  66.664 -22.270  1.00  0.00      1CGP4368
ATOM   4214  H42   C C  17       1.530  68.156 -21.473  1.00  0.00      1CGP4369
ATOM   4215  P     G C  18      -0.613  70.431 -31.293  1.00 84.66      1CGP4370
ATOM   4216  O1P   G C  18       0.508  69.780 -32.016  1.00 85.29      1CGP4371
ATOM   4217  O2P   G C  18      -2.003  70.106 -31.713  1.00 85.10      1CGP4372
ATOM   4218  O5*   G C  18      -0.422  72.048 -31.418  1.00 84.39      1CGP4373
ATOM   4219  C5*   G C  18       0.070  73.028 -30.471  1.00 82.10      1CGP4374
ATOM   4220  C4*   G C  18       1.519  72.904 -29.890  1.00 80.24      1CGP4375
ATOM   4221  O4*   G C  18       1.623  71.886 -28.906  1.00 79.96      1CGP4376
ATOM   4222  C3*   G C  18       2.546  72.506 -30.923  1.00 79.52      1CGP4377
ATOM   4223  O3*   G C  18       3.052  73.763 -31.427  1.00 79.81      1CGP4378
ATOM   4224  C2*   G C  18       3.540  71.629 -30.112  1.00 78.54      1CGP4379
ATOM   4225  C1*   G C  18       3.037  71.760 -28.668  1.00 78.36      1CGP4380
ATOM   4226  N9    G C  18       3.263  70.557 -27.784  1.00 76.98      1CGP4381
ATOM   4227  C8    G C  18       3.170  69.219 -28.102  1.00 76.32      1CGP4382
ATOM   4228  N7    G C  18       3.341  68.397 -27.102  1.00 74.67      1CGP4383
ATOM   4229  C5    G C  18       3.569  69.241 -26.035  1.00 74.27      1CGP4384
ATOM   4230  C6    G C  18       3.825  68.912 -24.691  1.00 73.62      1CGP4385
ATOM   4231  O6    G C  18       3.873  67.809 -24.172  1.00 74.26      1CGP4386
ATOM   4232  N1    G C  18       4.012  70.015 -23.905  1.00 73.62      1CGP4387
ATOM   4233  C2    G C  18       3.960  71.305 -24.355  1.00 74.38      1CGP4388
ATOM   4234  N2    G C  18       4.184  72.251 -23.449  1.00 74.26      1CGP4389
ATOM   4235  N3    G C  18       3.717  71.642 -25.630  1.00 74.90      1CGP4390
ATOM   4236  C4    G C  18       3.529  70.557 -26.422  1.00 75.34      1CGP4391
ATOM   4237  H1    G C  18       4.212  69.817 -22.932  1.00  0.00      1CGP4392
ATOM   4238  H21   G C  18       4.132  73.226 -23.708  1.00  0.00      1CGP4393
ATOM   4239  H22   G C  18       4.418  72.012 -22.489  1.00  0.00      1CGP4394
ATOM   4240  P     A C  19       4.599  74.225 -31.478  1.00 80.02      1CGP4395
ATOM   4241  O1P   A C  19       5.982  73.901 -31.909  1.00 79.27      1CGP4396
ATOM   4242  O2P   A C  19       3.746  75.098 -32.318  1.00 79.99      1CGP4397
ATOM   4243  O5*   A C  19       4.698  74.857 -30.014  1.00 78.99      1CGP4398
ATOM   4244  C5*   A C  19       4.236  76.151 -29.619  1.00 79.24      1CGP4399
ATOM   4245  C4*   A C  19       5.090  76.758 -28.477  1.00 80.04      1CGP4400
ATOM   4246  O4*   A C  19       5.358  75.713 -27.527  1.00 79.84      1CGP4401
ATOM   4247  C3*   A C  19       6.480  77.263 -28.896  1.00 80.46      1CGP4402
ATOM   4248  O3*   A C  19       6.860  78.255 -27.909  1.00 81.25      1CGP4403
ATOM   4249  C2*   A C  19       7.333  75.996 -28.842  1.00 79.32      1CGP4404
ATOM   4250  C1*   A C  19       6.743  75.290 -27.632  1.00 78.82      1CGP4405
ATOM   4251  N9    A C  19       6.788  73.814 -27.782  1.00 77.91      1CGP4406
ATOM   4252  C8    A C  19       6.702  73.010 -28.904  1.00 77.32      1CGP4407
ATOM   4253  N7    A C  19       6.720  71.724 -28.659  1.00 76.03      1CGP4408
ATOM   4254  C5    A C  19       6.833  71.678 -27.270  1.00 75.40      1CGP4409
ATOM   4255  C6    A C  19       6.912  70.617 -26.372  1.00 73.85      1CGP4410
ATOM   4256  N6    A C  19       6.845  69.366 -26.765  1.00 73.77      1CGP4411
ATOM   4257  N1    A C  19       7.031  70.889 -25.076  1.00 73.48      1CGP4412
ATOM   4258  C2    A C  19       7.065  72.158 -24.697  1.00 74.58      1CGP4413
ATOM   4259  N3    A C  19       6.995  73.255 -25.422  1.00 75.38      1CGP4414
ATOM   4260  C4    A C  19       6.880  72.936 -26.731  1.00 76.60      1CGP4415
ATOM   4261  H61   A C  19       6.882  68.610 -26.092  1.00  0.00      1CGP4416
ATOM   4262  H62   A C  19       6.755  69.164 -27.750  1.00  0.00      1CGP4417
ATOM   4263  P     A C  20       8.295  79.001 -27.729  1.00 82.36      1CGP4418
ATOM   4264  O1P   A C  20       9.038  78.831 -29.006  1.00 82.49      1CGP4419
ATOM   4265  O2P   A C  20       8.043  80.372 -27.209  1.00 84.25      1CGP4420
ATOM   4266  O5*   A C  20       9.099  78.205 -26.572  1.00 81.58      1CGP4421
ATOM   4267  C5*   A C  20       8.772  78.319 -25.168  1.00 78.07      1CGP4422
ATOM   4268  C4*   A C  20       9.664  77.451 -24.243  1.00 75.43      1CGP4423
ATOM   4269  O4*   A C  20       9.491  76.040 -24.526  1.00 73.71      1CGP4424
ATOM   4270  C3*   A C  20      11.151  77.766 -24.461  1.00 73.75      1CGP4425
ATOM   4271  O3*   A C  20      11.750  77.799 -23.154  1.00 73.74      1CGP4426
ATOM   4272  C2*   A C  20      11.638  76.591 -25.316  1.00 72.14      1CGP4427
ATOM   4273  C1*   A C  20      10.778  75.441 -24.781  1.00 70.86      1CGP4428
ATOM   4274  N9    A C  20      10.655  74.345 -25.782  1.00 68.11      1CGP4429
ATOM   4275  C8    A C  20      10.681  74.403 -27.153  1.00 66.53      1CGP4430
ATOM   4276  N7    A C  20      10.571  73.253 -27.752  1.00 64.31      1CGP4431
ATOM   4277  C5    A C  20      10.466  72.362 -26.703  1.00 64.67      1CGP4432
ATOM   4278  C6    A C  20      10.324  70.978 -26.675  1.00 63.77      1CGP4433
ATOM   4279  N6    A C  20      10.304  70.252 -27.776  1.00 62.67      1CGP4434
ATOM   4280  N1    A C  20      10.234  70.384 -25.483  1.00 64.04      1CGP4435
ATOM   4281  C2    A C  20      10.291  71.142 -24.396  1.00 65.62      1CGP4436
ATOM   4282  N3    A C  20      10.430  72.450 -24.276  1.00 66.01      1CGP4437
ATOM   4283  C4    A C  20      10.512  73.012 -25.499  1.00 66.42      1CGP4438
ATOM   4284  H61   A C  20      10.435  70.679 -28.681  1.00  0.00      1CGP4439
ATOM   4285  H62   A C  20      10.143  69.256 -27.685  1.00  0.00      1CGP4440
ATOM   4286  P     A C  21      13.337  77.707 -22.893  1.00 71.00      1CGP4441
ATOM   4287  O1P   A C  21      14.444  77.410 -23.838  1.00 69.56      1CGP4442
ATOM   4288  O2P   A C  21      12.966  79.121 -22.658  1.00 72.10      1CGP4443
ATOM   4289  O5*   A C  21      13.634  77.103 -21.418  1.00 67.25      1CGP4444
ATOM   4290  C5*   A C  21      12.779  76.119 -20.793  1.00 63.56      1CGP4445
ATOM   4291  C4*   A C  21      13.092  74.629 -21.089  1.00 59.76      1CGP4446
ATOM   4292  O4*   A C  21      12.914  74.267 -22.456  1.00 58.47      1CGP4447
ATOM   4293  C3*   A C  21      14.560  74.368 -20.833  1.00 57.96      1CGP4448
ATOM   4294  O3*   A C  21      14.716  73.870 -19.494  1.00 57.44      1CGP4449
ATOM   4295  C2*   A C  21      14.924  73.334 -21.880  1.00 57.09      1CGP4450
ATOM   4296  C1*   A C  21      13.618  73.028 -22.540  1.00 57.03      1CGP4451
ATOM   4297  N9    A C  21      13.823  72.643 -23.937  1.00 56.39      1CGP4452
ATOM   4298  C8    A C  21      14.043  73.468 -24.988  1.00 56.91      1CGP4453
ATOM   4299  N7    A C  21      14.087  72.849 -26.131  1.00 58.18      1CGP4454
ATOM   4300  C5    A C  21      13.889  71.510 -25.819  1.00 57.24      1CGP4455
ATOM   4301  C6    A C  21      13.818  70.341 -26.613  1.00 57.66      1CGP4456
ATOM   4302  N6    A C  21      13.972  70.343 -27.947  1.00 57.02      1CGP4457
ATOM   4303  N1    A C  21      13.606  69.186 -25.969  1.00 57.14      1CGP4458
ATOM   4304  C2    A C  21      13.473  69.194 -24.653  1.00 56.32      1CGP4459
ATOM   4305  N3    A C  21      13.521  70.211 -23.818  1.00 56.46      1CGP4460
ATOM   4306  C4    A C  21      13.730  71.370 -24.472  1.00 56.45      1CGP4461
ATOM   4307  H61   A C  21      14.238  71.210 -28.397  1.00  0.00      1CGP4462
ATOM   4308  H62   A C  21      13.817  69.520 -28.516  1.00  0.00      1CGP4463
ATOM   4309  P     A C  22      16.173  73.648 -18.803  1.00 54.53      1CGP4464
ATOM   4310  O1P   A C  22      17.396  74.305 -19.352  1.00 52.28      1CGP4465
ATOM   4311  O2P   A C  22      15.937  73.651 -17.334  1.00 52.69      1CGP4466
ATOM   4312  O5*   A C  22      16.211  72.085 -19.297  1.00 53.82      1CGP4467
ATOM   4313  C5*   A C  22      15.436  70.945 -18.855  1.00 49.58      1CGP4468
ATOM   4314  C4*   A C  22      15.888  69.669 -19.611  1.00 48.65      1CGP4469
ATOM   4315  O4*   A C  22      15.765  69.835 -21.028  1.00 48.16      1CGP4470
ATOM   4316  C3*   A C  22      17.380  69.357 -19.372  1.00 47.42      1CGP4471
ATOM   4317  O3*   A C  22      17.354  68.176 -18.556  1.00 48.25      1CGP4472
ATOM   4318  C2*   A C  22      17.983  69.173 -20.773  1.00 46.09      1CGP4473
ATOM   4319  C1*   A C  22      16.764  69.029 -21.674  1.00 46.25      1CGP4474
ATOM   4320  N9    A C  22      16.933  69.594 -23.029  1.00 44.85      1CGP4475
ATOM   4321  C8    A C  22      17.151  70.888 -23.370  1.00 44.85      1CGP4476
ATOM   4322  N7    A C  22      17.201  71.112 -24.652  1.00 45.27      1CGP4477
ATOM   4323  C5    A C  22      17.003  69.866 -25.211  1.00 45.09      1CGP4478
ATOM   4324  C6    A C  22      16.927  69.434 -26.546  1.00 45.06      1CGP4479
ATOM   4325  N6    A C  22      17.053  70.261 -27.580  1.00 45.94      1CGP4480
ATOM   4326  N1    A C  22      16.697  68.143 -26.775  1.00 44.10      1CGP4481
ATOM   4327  C2    A C  22      16.560  67.342 -25.725  1.00 45.45      1CGP4482
ATOM   4328  N3    A C  22      16.609  67.620 -24.428  1.00 46.22      1CGP4483
ATOM   4329  C4    A C  22      16.837  68.931 -24.230  1.00 45.23      1CGP4484
ATOM   4330  H61   A C  22      17.286  71.228 -27.398  1.00  0.00      1CGP4485
ATOM   4331  H62   A C  22      16.910  69.950 -28.531  1.00  0.00      1CGP4486
ATOM   4332  P     G C  23      18.526  67.137 -18.274  1.00 48.20      1CGP4487
ATOM   4333  O1P   G C  23      19.735  67.871 -17.852  1.00 49.17      1CGP4488
ATOM   4334  O2P   G C  23      17.787  66.318 -17.272  1.00 48.35      1CGP4489
ATOM   4335  O5*   G C  23      18.978  66.216 -19.502  1.00 45.25      1CGP4490
ATOM   4336  C5*   G C  23      18.159  65.150 -19.915  1.00 42.19      1CGP4491
ATOM   4337  C4*   G C  23      18.579  64.585 -21.232  1.00 40.57      1CGP4492
ATOM   4338  O4*   G C  23      18.581  65.570 -22.220  1.00 42.20      1CGP4493
ATOM   4339  C3*   G C  23      19.949  64.077 -21.193  1.00 39.56      1CGP4494
ATOM   4340  O3*   G C  23      19.738  62.767 -21.613  1.00 39.98      1CGP4495
ATOM   4341  C2*   G C  23      20.745  64.929 -22.134  1.00 39.97      1CGP4496
ATOM   4342  C1*   G C  23      19.658  65.281 -23.102  1.00 42.22      1CGP4497
ATOM   4343  N9    G C  23      19.934  66.509 -23.866  1.00 45.38      1CGP4498
ATOM   4344  C8    G C  23      20.269  67.750 -23.395  1.00 46.51      1CGP4499
ATOM   4345  N7    G C  23      20.441  68.646 -24.322  1.00 46.77      1CGP4500
ATOM   4346  C5    G C  23      20.199  67.950 -25.488  1.00 46.50      1CGP4501
ATOM   4347  C6    G C  23      20.243  68.409 -26.812  1.00 47.61      1CGP4502
ATOM   4348  O6    G C  23      20.455  69.561 -27.194  1.00 50.27      1CGP4503
ATOM   4349  N1    G C  23      19.956  67.384 -27.707  1.00 47.30      1CGP4504
ATOM   4350  C2    G C  23      19.658  66.087 -27.357  1.00 47.25      1CGP4505
ATOM   4351  N2    G C  23      19.456  65.178 -28.311  1.00 47.92      1CGP4506
ATOM   4352  N3    G C  23      19.611  65.676 -26.100  1.00 47.58      1CGP4507
ATOM   4353  C4    G C  23      19.891  66.652 -25.223  1.00 46.17      1CGP4508
ATOM   4354  H1    G C  23      19.978  67.643 -28.686  1.00  0.00      1CGP4509
ATOM   4355  H21   G C  23      19.185  64.238 -28.054  1.00  0.00      1CGP4510
ATOM   4356  H22   G C  23      19.583  65.401 -29.292  1.00  0.00      1CGP4511
ATOM   4357  P     T C  24      21.034  61.922 -21.722  1.00 37.45      1CGP4512
ATOM   4358  O1P   T C  24      22.214  61.942 -20.822  1.00 36.51      1CGP4513
ATOM   4359  O2P   T C  24      19.954  60.904 -21.532  1.00 35.82      1CGP4514
ATOM   4360  O5*   T C  24      21.472  62.019 -23.225  1.00 38.54      1CGP4515
ATOM   4361  C5*   T C  24      20.687  61.317 -24.185  1.00 38.96      1CGP4516
ATOM   4362  C4*   T C  24      21.244  61.589 -25.508  1.00 39.11      1CGP4517
ATOM   4363  O4*   T C  24      21.366  62.977 -25.524  1.00 39.49      1CGP4518
ATOM   4364  C3*   T C  24      22.646  61.095 -25.727  1.00 41.52      1CGP4519
ATOM   4365  O3*   T C  24      22.551  59.815 -26.352  1.00 44.57      1CGP4520
ATOM   4366  C2*   T C  24      23.250  62.137 -26.630  1.00 40.04      1CGP4521
ATOM   4367  C1*   T C  24      22.231  63.233 -26.585  1.00 39.63      1CGP4522
ATOM   4368  N1    T C  24      22.733  64.587 -26.321  1.00 40.20      1CGP4523
ATOM   4369  C2    T C  24      22.918  65.347 -27.439  1.00 42.07      1CGP4524
ATOM   4370  O2    T C  24      22.762  64.889 -28.577  1.00 44.67      1CGP4525
ATOM   4371  N3    T C  24      23.290  66.669 -27.231  1.00 42.43      1CGP4526
ATOM   4372  C4    T C  24      23.495  67.287 -26.020  1.00 40.92      1CGP4527
ATOM   4373  O4    T C  24      23.801  68.483 -25.991  1.00 40.34      1CGP4528
ATOM   4374  C5    T C  24      23.283  66.397 -24.898  1.00 40.21      1CGP4529
ATOM   4375  C5M   T C  24      23.449  66.914 -23.499  1.00 40.14      1CGP4530
ATOM   4376  C6    T C  24      22.921  65.112 -25.069  1.00 39.66      1CGP4531
ATOM   4377  H3    T C  24      23.412  67.221 -28.068  1.00  0.00      1CGP4532
ATOM   4378  P     G C  25      23.881  58.956 -26.579  1.00 54.51      1CGP4533
ATOM   4379  O1P   G C  25      25.091  59.418 -25.830  1.00 55.58      1CGP4534
ATOM   4380  O2P   G C  25      23.424  57.550 -26.490  1.00 55.64      1CGP4535
ATOM   4381  O5*   G C  25      24.128  59.289 -28.106  1.00 57.82      1CGP4536
ATOM   4382  C5*   G C  25      23.274  58.971 -29.197  1.00 58.07      1CGP4537
ATOM   4383  C4*   G C  25      24.005  59.418 -30.438  1.00 59.25      1CGP4538
ATOM   4384  O4*   G C  25      24.305  60.816 -30.326  1.00 58.27      1CGP4539
ATOM   4385  C3*   G C  25      25.330  58.678 -30.560  1.00 61.51      1CGP4540
ATOM   4386  O3*   G C  25      25.379  58.103 -31.884  1.00 65.06      1CGP4541
ATOM   4387  C2*   G C  25      26.380  59.748 -30.317  1.00 59.94      1CGP4542
ATOM   4388  C1*   G C  25      25.687  61.076 -30.583  1.00 59.35      1CGP4543
ATOM   4389  N9    G C  25      26.144  62.122 -29.643  1.00 60.21      1CGP4544
ATOM   4390  C8    G C  25      26.450  61.951 -28.334  1.00 61.50      1CGP4545
ATOM   4391  N7    G C  25      26.767  63.044 -27.709  1.00 62.52      1CGP4546
ATOM   4392  C5    G C  25      26.669  64.034 -28.660  1.00 61.87      1CGP4547
ATOM   4393  C6    G C  25      26.901  65.434 -28.529  1.00 61.52      1CGP4548
ATOM   4394  O6    G C  25      27.204  66.074 -27.519  1.00 61.10      1CGP4549
ATOM   4395  N1    G C  25      26.704  66.080 -29.726  1.00 60.37      1CGP4550
ATOM   4396  C2    G C  25      26.332  65.459 -30.891  1.00 60.67      1CGP4551
ATOM   4397  N2    G C  25      26.194  66.221 -31.963  1.00 61.49      1CGP4552
ATOM   4398  N3    G C  25      26.109  64.147 -31.017  1.00 61.16      1CGP4553
ATOM   4399  C4    G C  25      26.293  63.485 -29.862  1.00 61.27      1CGP4554
ATOM   4400  H1    G C  25      26.835  67.082 -29.730  1.00  0.00      1CGP4555
ATOM   4401  H21   G C  25      25.850  65.807 -32.817  1.00  0.00      1CGP4556
ATOM   4402  H22   G C  25      26.427  67.207 -31.964  1.00  0.00      1CGP4557
ATOM   4403  P     T C  26      26.711  57.479 -32.570  1.00 70.51      1CGP4558
ATOM   4404  O1P   T C  26      28.057  57.493 -31.930  1.00 71.68      1CGP4559
ATOM   4405  O2P   T C  26      26.227  56.267 -33.284  1.00 70.06      1CGP4560
ATOM   4406  O5*   T C  26      26.580  58.727 -33.568  1.00 71.44      1CGP4561
ATOM   4407  C5*   T C  26      27.589  58.925 -34.534  1.00 71.64      1CGP4562
ATOM   4408  C4*   T C  26      28.272  60.258 -34.361  1.00 72.47      1CGP4563
ATOM   4409  O4*   T C  26      28.155  60.842 -33.079  1.00 71.06      1CGP4564
ATOM   4410  C3*   T C  26      29.731  59.992 -34.345  1.00 75.29      1CGP4565
ATOM   4411  O3*   T C  26      30.116  59.709 -35.690  1.00 80.50      1CGP4566
ATOM   4412  C2*   T C  26      30.298  61.296 -33.826  1.00 72.64      1CGP4567
ATOM   4413  C1*   T C  26      29.123  61.895 -33.096  1.00 69.55      1CGP4568
ATOM   4414  N1    T C  26      29.442  62.274 -31.705  1.00 67.21      1CGP4569
ATOM   4415  C2    T C  26      29.533  63.615 -31.398  1.00 66.82      1CGP4570
ATOM   4416  O2    T C  26      29.452  64.532 -32.208  1.00 68.89      1CGP4571
ATOM   4417  N3    T C  26      29.730  63.928 -30.092  1.00 65.47      1CGP4572
ATOM   4418  C4    T C  26      29.842  63.051 -29.067  1.00 65.17      1CGP4573
ATOM   4419  O4    T C  26      29.927  63.489 -27.929  1.00 64.88      1CGP4574
ATOM   4420  C5    T C  26      29.754  61.676 -29.468  1.00 65.78      1CGP4575
ATOM   4421  C5M   T C  26      29.879  60.578 -28.451  1.00 67.25      1CGP4576
ATOM   4422  C6    T C  26      29.563  61.334 -30.737  1.00 66.44      1CGP4577
ATOM   4423  H3    T C  26      29.788  64.924 -29.919  1.00  0.00      1CGP4578
ATOM   4424  P     G C  27      31.065  58.447 -35.984  1.00 90.41      1CGP4579
ATOM   4425  O1P   G C  27      31.589  57.098 -35.669  1.00 92.54      1CGP4580
ATOM   4426  O2P   G C  27      30.354  58.704 -37.267  1.00 92.89      1CGP4581
ATOM   4427  O5*   G C  27      32.252  59.512 -35.786  1.00 94.10      1CGP4582
ATOM   4428  C5*   G C  27      32.563  60.566 -36.714  1.00 96.12      1CGP4583
ATOM   4429  C4*   G C  27      33.875  61.231 -36.333  1.00 98.59      1CGP4584
ATOM   4430  O4*   G C  27      33.781  61.898 -35.062  1.00 98.83      1CGP4585
ATOM   4431  C3*   G C  27      34.952  60.159 -36.180  1.00 99.74      1CGP4586
ATOM   4432  O3*   G C  27      36.146  60.697 -36.766  1.00100.40      1CGP4587
ATOM   4433  C2*   G C  27      35.045  59.963 -34.664  1.00 99.39      1CGP4588
ATOM   4434  C1*   G C  27      34.791  61.382 -34.173  1.00 99.54      1CGP4589
ATOM   4435  N9    G C  27      34.268  61.434 -32.779  1.00 99.72      1CGP4590
ATOM   4436  C8    G C  27      33.445  60.565 -32.103  1.00 99.96      1CGP4591
ATOM   4437  N7    G C  27      33.085  60.975 -30.915  1.00 99.95      1CGP4592
ATOM   4438  C5    G C  27      33.715  62.206 -30.793  1.00100.40      1CGP4593
ATOM   4439  C6    G C  27      33.698  63.136 -29.721  1.00100.89      1CGP4594
ATOM   4440  O6    G C  27      33.108  63.065 -28.646  1.00100.03      1CGP4595
ATOM   4441  N1    G C  27      34.472  64.255 -30.006  1.00101.83      1CGP4596
ATOM   4442  C2    G C  27      35.192  64.456 -31.171  1.00101.63      1CGP4597
ATOM   4443  N2    G C  27      35.945  65.556 -31.270  1.00101.94      1CGP4598
ATOM   4444  N3    G C  27      35.199  63.579 -32.175  1.00101.08      1CGP4599
ATOM   4445  C4    G C  27      34.447  62.484 -31.921  1.00100.20      1CGP4600
ATOM   4446  H1    G C  27      34.464  64.964 -29.283  1.00  0.00      1CGP4601
ATOM   4447  H21   G C  27      35.885  66.284 -30.568  1.00  0.00      1CGP4602
ATOM   4448  H22   G C  27      36.578  65.648 -32.055  1.00  0.00      1CGP4603
ATOM   4449  P     A C  28      37.554  59.945 -36.668  1.00102.83      1CGP4604
ATOM   4450  O1P   A C  28      38.485  58.952 -36.071  1.00102.38      1CGP4605
ATOM   4451  O2P   A C  28      37.431  60.101 -38.142  1.00101.97      1CGP4606
ATOM   4452  O5*   A C  28      37.832  61.385 -35.982  1.00105.29      1CGP4607
ATOM   4453  C5*   A C  28      38.111  62.635 -36.642  1.00106.73      1CGP4608
ATOM   4454  C4*   A C  28      39.041  63.522 -35.807  1.00108.38      1CGP4609
ATOM   4455  O4*   A C  28      38.430  63.726 -34.519  1.00108.56      1CGP4610
ATOM   4456  C3*   A C  28      40.422  62.856 -35.576  1.00110.59      1CGP4611
ATOM   4457  O3*   A C  28      41.470  63.858 -35.488  1.00112.72      1CGP4612
ATOM   4458  C2*   A C  28      40.232  62.159 -34.236  1.00109.81      1CGP4613
ATOM   4459  C1*   A C  28      39.272  63.121 -33.508  1.00109.39      1CGP4614
ATOM   4460  N9    A C  28      38.496  62.340 -32.488  1.00108.20      1CGP4615
ATOM   4461  C8    A C  28      37.957  61.078 -32.588  1.00107.89      1CGP4616
ATOM   4462  N7    A C  28      37.366  60.655 -31.507  1.00107.08      1CGP4617
ATOM   4463  C5    A C  28      37.522  61.710 -30.622  1.00106.47      1CGP4618
ATOM   4464  C6    A C  28      37.108  61.880 -29.305  1.00105.41      1CGP4619
ATOM   4465  N6    A C  28      36.411  60.953 -28.663  1.00105.73      1CGP4620
ATOM   4466  N1    A C  28      37.411  63.024 -28.705  1.00104.56      1CGP4621
ATOM   4467  C2    A C  28      38.082  63.948 -29.380  1.00104.92      1CGP4622
ATOM   4468  N3    A C  28      38.529  63.921 -30.618  1.00106.07      1CGP4623
ATOM   4469  C4    A C  28      38.207  62.744 -31.200  1.00106.93      1CGP4624
ATOM   4470  H61   A C  28      36.191  60.092 -29.147  1.00  0.00      1CGP4625
ATOM   4471  H62   A C  28      36.089  61.067 -27.712  1.00  0.00      1CGP4626
ATOM   4472  P     C C  29      43.039  63.525 -35.150  1.00118.66      1CGP4627
ATOM   4473  O1P   C C  29      43.619  62.269 -35.686  1.00120.20      1CGP4628
ATOM   4474  O2P   C C  29      43.382  64.813 -35.804  1.00119.82      1CGP4629
ATOM   4475  O5*   C C  29      43.429  63.603 -33.562  1.00120.43      1CGP4630
ATOM   4476  C5*   C C  29      43.474  64.857 -32.838  1.00119.81      1CGP4631
ATOM   4477  C4*   C C  29      43.222  64.778 -31.309  1.00119.19      1CGP4632
ATOM   4478  O4*   C C  29      41.985  64.090 -31.056  1.00119.13      1CGP4633
ATOM   4479  C3*   C C  29      44.233  63.928 -30.550  1.00118.91      1CGP4634
ATOM   4480  O3*   C C  29      45.478  64.613 -30.260  1.00118.81      1CGP4635
ATOM   4481  C2*   C C  29      43.445  63.819 -29.271  1.00119.03      1CGP4636
ATOM   4482  C1*   C C  29      41.984  63.781 -29.655  1.00118.96      1CGP4637
ATOM   4483  N1    C C  29      41.484  62.421 -29.274  1.00119.01      1CGP4638
ATOM   4484  C2    C C  29      40.813  62.294 -28.067  1.00118.96      1CGP4639
ATOM   4485  O2    C C  29      40.592  63.257 -27.349  1.00119.27      1CGP4640
ATOM   4486  N3    C C  29      40.374  61.080 -27.657  1.00119.01      1CGP4641
ATOM   4487  C4    C C  29      40.584  60.001 -28.407  1.00119.37      1CGP4642
ATOM   4488  N4    C C  29      40.153  58.817 -27.965  1.00119.48      1CGP4643
ATOM   4489  C5    C C  29      41.271  60.099 -29.661  1.00119.86      1CGP4644
ATOM   4490  C6    C C  29      41.697  61.321 -30.050  1.00119.40      1CGP4645
ATOM   4491  H41   C C  29      40.309  57.978 -28.508  1.00  0.00      1CGP4646
ATOM   4492  H42   C C  29      39.663  58.738 -27.084  1.00  0.00      1CGP4647
ATOM   4493  P     A C  30      46.697  63.912 -29.407  1.00117.35      1CGP4648
ATOM   4494  O1P   A C  30      47.132  62.758 -28.585  1.00117.19      1CGP4649
ATOM   4495  O2P   A C  30      47.298  64.039 -30.754  1.00117.60      1CGP4650
ATOM   4496  O5*   A C  30      47.108  65.252 -28.584  1.00115.32      1CGP4651
ATOM   4497  C5*   A C  30      46.215  66.139 -27.865  1.00112.82      1CGP4652
ATOM   4498  C4*   A C  30      45.612  65.657 -26.505  1.00110.71      1CGP4653
ATOM   4499  O4*   A C  30      44.865  64.467 -26.730  1.00109.89      1CGP4654
ATOM   4500  C3*   A C  30      46.643  65.329 -25.405  1.00109.36      1CGP4655
ATOM   4501  O3*   A C  30      46.386  66.275 -24.326  1.00108.79      1CGP4656
ATOM   4502  C2*   A C  30      46.290  63.870 -25.054  1.00109.01      1CGP4657
ATOM   4503  C1*   A C  30      44.834  63.742 -25.502  1.00108.46      1CGP4658
ATOM   4504  N9    A C  30      44.379  62.360 -25.816  1.00107.06      1CGP4659
ATOM   4505  C8    A C  30      44.675  61.584 -26.904  1.00106.81      1CGP4660
ATOM   4506  N7    A C  30      44.068  60.438 -26.931  1.00106.76      1CGP4661
ATOM   4507  C5    A C  30      43.312  60.450 -25.774  1.00106.22      1CGP4662
ATOM   4508  C6    A C  30      42.447  59.510 -25.232  1.00105.80      1CGP4663
ATOM   4509  N6    A C  30      42.216  58.357 -25.837  1.00106.74      1CGP4664
ATOM   4510  N1    A C  30      41.853  59.800 -24.085  1.00105.29      1CGP4665
ATOM   4511  C2    A C  30      42.125  60.965 -23.521  1.00105.50      1CGP4666
ATOM   4512  N3    A C  30      42.912  61.945 -23.924  1.00105.58      1CGP4667
ATOM   4513  C4    A C  30      43.489  61.613 -25.087  1.00106.27      1CGP4668
ATOM   4514  H61   A C  30      42.713  58.153 -26.690  1.00  0.00      1CGP4669
ATOM   4515  H62   A C  30      41.556  57.673 -25.485  1.00  0.00      1CGP4670
ATOM   4516  P     T C  31      47.080  66.436 -22.844  1.00105.10      1CGP4671
ATOM   4517  O1P   T C  31      48.489  66.346 -23.324  1.00103.70      1CGP4672
ATOM   4518  O2P   T C  31      46.447  67.777 -22.702  1.00103.78      1CGP4673
ATOM   4519  O5*   T C  31      47.072  65.757 -21.374  1.00100.18      1CGP4674
ATOM   4520  C5*   T C  31      45.926  65.262 -20.674  1.00 95.53      1CGP4675
ATOM   4521  C4*   T C  31      46.026  63.750 -20.491  1.00 92.91      1CGP4676
ATOM   4522  O4*   T C  31      45.734  63.034 -21.683  1.00 92.77      1CGP4677
ATOM   4523  C3*   T C  31      47.482  63.350 -20.224  1.00 91.52      1CGP4678
ATOM   4524  O3*   T C  31      47.772  63.000 -18.883  1.00 90.43      1CGP4679
ATOM   4525  C2*   T C  31      47.689  62.088 -20.977  1.00 91.69      1CGP4680
ATOM   4526  C1*   T C  31      46.285  61.762 -21.359  1.00 92.59      1CGP4681
ATOM   4527  N1    T C  31      46.300  60.804 -22.491  1.00 93.73      1CGP4682
ATOM   4528  C2    T C  31      45.367  59.795 -22.459  1.00 94.44      1CGP4683
ATOM   4529  O2    T C  31      44.515  59.685 -21.592  1.00 95.69      1CGP4684
ATOM   4530  N3    T C  31      45.393  58.879 -23.478  1.00 95.08      1CGP4685
ATOM   4531  C4    T C  31      46.264  58.866 -24.544  1.00 95.47      1CGP4686
ATOM   4532  O4    T C  31      46.156  57.977 -25.391  1.00 95.25      1CGP4687
ATOM   4533  C5    T C  31      47.214  59.969 -24.513  1.00 95.48      1CGP4688
ATOM   4534  C5M   T C  31      48.258  60.139 -25.615  1.00 96.08      1CGP4689
ATOM   4535  C6    T C  31      47.203  60.875 -23.516  1.00 94.54      1CGP4690
ATOM   4536  H3    T C  31      44.708  58.140 -23.393  1.00  0.00      1CGP4691
ATOM   4537  P     A C  32      47.528  64.007 -17.672  1.00 88.75      1CGP4692
ATOM   4538  O1P   A C  32      48.739  63.152 -17.783  1.00 87.80      1CGP4693
ATOM   4539  O2P   A C  32      47.634  65.441 -18.026  1.00 88.07      1CGP4694
ATOM   4540  O5*   A C  32      47.030  63.919 -16.132  1.00 86.91      1CGP4695
ATOM   4541  C5*   A C  32      45.797  63.296 -15.733  1.00 83.66      1CGP4696
ATOM   4542  C4*   A C  32      45.844  61.743 -15.561  1.00 81.07      1CGP4697
ATOM   4543  O4*   A C  32      46.317  61.109 -16.745  1.00 79.25      1CGP4698
ATOM   4544  C3*   A C  32      46.792  61.283 -14.461  1.00 78.90      1CGP4699
ATOM   4545  O3*   A C  32      46.045  60.444 -13.578  1.00 77.05      1CGP4700
ATOM   4546  C2*   A C  32      47.861  60.488 -15.204  1.00 78.39      1CGP4701
ATOM   4547  C1*   A C  32      47.037  59.953 -16.326  1.00 78.26      1CGP4702
ATOM   4548  N9    A C  32      47.775  59.549 -17.498  1.00 78.77      1CGP4703
ATOM   4549  C8    A C  32      48.733  60.230 -18.191  1.00 79.67      1CGP4704
ATOM   4550  N7    A C  32      49.081  59.671 -19.306  1.00 80.22      1CGP4705
ATOM   4551  C5    A C  32      48.296  58.539 -19.341  1.00 79.96      1CGP4706
ATOM   4552  C6    A C  32      48.181  57.531 -20.281  1.00 80.75      1CGP4707
ATOM   4553  N6    A C  32      48.886  57.569 -21.403  1.00 81.75      1CGP4708
ATOM   4554  N1    A C  32      47.318  56.543 -20.037  1.00 80.56      1CGP4709
ATOM   4555  C2    A C  32      46.618  56.591 -18.914  1.00 80.81      1CGP4710
ATOM   4556  N3    A C  32      46.628  57.489 -17.947  1.00 80.20      1CGP4711
ATOM   4557  C4    A C  32      47.506  58.453 -18.237  1.00 79.46      1CGP4712
ATOM   4558  H61   A C  32      49.586  58.287 -21.512  1.00  0.00      1CGP4713
ATOM   4559  H62   A C  32      48.714  56.904 -22.148  1.00  0.00      1CGP4714
ATOM   4560  P     T C  33      46.705  59.966 -12.232  1.00 71.03      1CGP4715
ATOM   4561  O1P   T C  33      47.740  60.456 -11.299  1.00 70.46      1CGP4716
ATOM   4562  O2P   T C  33      45.298  60.018 -11.787  1.00 69.42      1CGP4717
ATOM   4563  O5*   T C  33      47.029  58.481 -12.667  1.00 69.00      1CGP4718
ATOM   4564  C5*   T C  33      45.959  57.554 -12.639  1.00 69.92      1CGP4719
ATOM   4565  C4*   T C  33      46.472  56.170 -12.753  1.00 70.99      1CGP4720
ATOM   4566  O4*   T C  33      47.084  56.078 -14.027  1.00 71.44      1CGP4721
ATOM   4567  C3*   T C  33      47.560  55.854 -11.727  1.00 71.16      1CGP4722
ATOM   4568  O3*   T C  33      47.423  54.495 -11.259  1.00 72.24      1CGP4723
ATOM   4569  C2*   T C  33      48.826  56.003 -12.549  1.00 71.63      1CGP4724
ATOM   4570  C1*   T C  33      48.340  55.441 -13.854  1.00 72.79      1CGP4725
ATOM   4571  N1    T C  33      49.116  55.777 -15.068  1.00 75.66      1CGP4726
ATOM   4572  C2    T C  33      49.089  54.846 -16.098  1.00 76.94      1CGP4727
ATOM   4573  O2    T C  33      48.582  53.736 -15.984  1.00 78.46      1CGP4728
ATOM   4574  N3    T C  33      49.721  55.190 -17.273  1.00 77.52      1CGP4729
ATOM   4575  C4    T C  33      50.382  56.371 -17.508  1.00 77.68      1CGP4730
ATOM   4576  O4    T C  33      50.869  56.565 -18.623  1.00 78.72      1CGP4731
ATOM   4577  C5    T C  33      50.378  57.280 -16.373  1.00 77.13      1CGP4732
ATOM   4578  C5M   T C  33      51.113  58.611 -16.450  1.00 77.50      1CGP4733
ATOM   4579  C6    T C  33      49.759  56.965 -15.220  1.00 76.13      1CGP4734
ATOM   4580  H3*   T C  33      46.908  54.014 -11.916  1.00  0.00      1CGP4735
ATOM   4581  H3    T C  33      49.673  54.529 -18.036  1.00  0.00      1CGP4736
TER    4582        T C  33                                              1CGP4737
ATOM   4583  O5*   G D   3      48.587  51.928 -11.115  1.00 62.07      1CGP4738
ATOM   4584  C5*   G D   3      47.476  51.045 -11.341  1.00 64.93      1CGP4739
ATOM   4585  C4*   G D   3      47.655  50.150 -12.568  1.00 65.96      1CGP4740
ATOM   4586  O4*   G D   3      47.835  50.930 -13.737  1.00 66.61      1CGP4741
ATOM   4587  C3*   G D   3      48.887  49.300 -12.428  1.00 67.13      1CGP4742
ATOM   4588  O3*   G D   3      48.464  48.098 -11.828  1.00 69.06      1CGP4743
ATOM   4589  C2*   G D   3      49.284  49.080 -13.850  1.00 66.18      1CGP4744
ATOM   4590  C1*   G D   3      48.897  50.350 -14.492  1.00 66.56      1CGP4745
ATOM   4591  N9    G D   3      49.977  51.339 -14.537  1.00 67.60      1CGP4746
ATOM   4592  C8    G D   3      50.326  52.320 -13.646  1.00 68.11      1CGP4747
ATOM   4593  N7    G D   3      51.213  53.158 -14.094  1.00 68.28      1CGP4748
ATOM   4594  C5    G D   3      51.472  52.689 -15.373  1.00 68.81      1CGP4749
ATOM   4595  C6    G D   3      52.336  53.195 -16.364  1.00 69.23      1CGP4750
ATOM   4596  O6    G D   3      52.994  54.227 -16.343  1.00 70.35      1CGP4751
ATOM   4597  N1    G D   3      52.309  52.431 -17.504  1.00 69.82      1CGP4752
ATOM   4598  C2    G D   3      51.528  51.320 -17.688  1.00 70.19      1CGP4753
ATOM   4599  N2    G D   3      51.604  50.711 -18.871  1.00 70.89      1CGP4754
ATOM   4600  N3    G D   3      50.703  50.839 -16.759  1.00 69.68      1CGP4755
ATOM   4601  C4    G D   3      50.731  51.572 -15.635  1.00 68.55      1CGP4756
ATOM   4602  H1    G D   3      52.946  52.705 -18.237  1.00  0.00      1CGP4757
ATOM   4603  H5T   G D   3      48.571  52.534 -11.864  1.00  0.00      1CGP4758
ATOM   4604  H21   G D   3      50.975  49.950 -19.090  1.00  0.00      1CGP4759
ATOM   4605  H22   G D   3      52.292  50.984 -19.552  1.00  0.00      1CGP4760
ATOM   4606  P     T D   4      49.488  46.918 -11.506  1.00 78.97      1CGP4761
ATOM   4607  O1P   T D   4      49.985  46.487 -10.180  1.00 82.60      1CGP4762
ATOM   4608  O2P   T D   4      48.049  46.735 -11.832  1.00 80.33      1CGP4763
ATOM   4609  O5*   T D   4      50.375  46.126 -12.579  1.00 83.16      1CGP4764
ATOM   4610  C5*   T D   4      49.811  45.400 -13.680  1.00 83.06      1CGP4765
ATOM   4611  C4*   T D   4      50.749  45.500 -14.847  1.00 83.37      1CGP4766
ATOM   4612  O4*   T D   4      51.035  46.874 -15.079  1.00 83.79      1CGP4767
ATOM   4613  C3*   T D   4      52.073  44.859 -14.526  1.00 83.44      1CGP4768
ATOM   4614  O3*   T D   4      51.978  43.496 -14.964  1.00 84.12      1CGP4769
ATOM   4615  C2*   T D   4      53.048  45.681 -15.334  1.00 83.85      1CGP4770
ATOM   4616  C1*   T D   4      52.284  46.939 -15.767  1.00 84.10      1CGP4771
ATOM   4617  N1    T D   4      53.017  48.201 -15.400  1.00 84.40      1CGP4772
ATOM   4618  C2    T D   4      53.923  48.731 -16.323  1.00 84.55      1CGP4773
ATOM   4619  O2    T D   4      54.148  48.249 -17.436  1.00 85.41      1CGP4774
ATOM   4620  N3    T D   4      54.585  49.873 -15.931  1.00 83.44      1CGP4775
ATOM   4621  C4    T D   4      54.449  50.539 -14.745  1.00 82.31      1CGP4776
ATOM   4622  O4    T D   4      55.125  51.529 -14.525  1.00 80.93      1CGP4777
ATOM   4623  C5    T D   4      53.497  49.943 -13.851  1.00 83.06      1CGP4778
ATOM   4624  C5M   T D   4      53.231  50.588 -12.503  1.00 83.38      1CGP4779
ATOM   4625  C6    T D   4      52.828  48.824 -14.189  1.00 84.09      1CGP4780
ATOM   4626  H3    T D   4      55.254  50.233 -16.601  1.00  0.00      1CGP4781
ATOM   4627  P     C D   5      51.864  42.233 -13.942  1.00 86.13      1CGP4782
ATOM   4628  O1P   C D   5      51.496  41.309 -12.834  1.00 84.87      1CGP4783
ATOM   4629  O2P   C D   5      51.135  42.142 -15.234  1.00 86.45      1CGP4784
ATOM   4630  O5*   C D   5      53.461  42.083 -14.210  1.00 86.65      1CGP4785
ATOM   4631  C5*   C D   5      53.935  41.356 -15.353  1.00 87.30      1CGP4786
ATOM   4632  C4*   C D   5      55.309  41.802 -15.865  1.00 87.62      1CGP4787
ATOM   4633  O4*   C D   5      55.332  43.206 -16.065  1.00 86.66      1CGP4788
ATOM   4634  C3*   C D   5      56.404  41.508 -14.871  1.00 88.96      1CGP4789
ATOM   4635  O3*   C D   5      56.752  40.131 -15.030  1.00 91.40      1CGP4790
ATOM   4636  C2*   C D   5      57.483  42.445 -15.389  1.00 87.69      1CGP4791
ATOM   4637  C1*   C D   5      56.677  43.648 -15.876  1.00 86.15      1CGP4792
ATOM   4638  N1    C D   5      56.678  44.806 -14.915  1.00 85.30      1CGP4793
ATOM   4639  C2    C D   5      56.978  46.051 -15.447  1.00 85.38      1CGP4794
ATOM   4640  O2    C D   5      57.233  46.209 -16.644  1.00 86.64      1CGP4795
ATOM   4641  N3    C D   5      56.998  47.132 -14.623  1.00 83.87      1CGP4796
ATOM   4642  C4    C D   5      56.737  47.028 -13.328  1.00 83.03      1CGP4797
ATOM   4643  N4    C D   5      56.783  48.142 -12.607  1.00 82.68      1CGP4798
ATOM   4644  C5    C D   5      56.419  45.760 -12.748  1.00 82.93      1CGP4799
ATOM   4645  C6    C D   5      56.403  44.689 -13.574  1.00 84.08      1CGP4800
ATOM   4646  H41   C D   5      56.602  48.118 -11.614  1.00  0.00      1CGP4801
ATOM   4647  H42   C D   5      56.999  49.034 -13.042  1.00  0.00      1CGP4802
ATOM   4648  P     A D   6      57.159  39.189 -13.793  1.00 96.97      1CGP4803
ATOM   4649  O1P   A D   6      57.185  38.830 -12.357  1.00 98.91      1CGP4804
ATOM   4650  O2P   A D   6      56.694  38.188 -14.789  1.00 98.60      1CGP4805
ATOM   4651  O5*   A D   6      58.622  39.659 -14.180  1.00 97.94      1CGP4806
ATOM   4652  C5*   A D   6      59.345  39.196 -15.313  1.00 98.88      1CGP4807
ATOM   4653  C4*   A D   6      60.750  39.601 -15.089  1.00100.63      1CGP4808
ATOM   4654  O4*   A D   6      60.741  41.015 -14.822  1.00100.24      1CGP4809
ATOM   4655  C3*   A D   6      61.359  38.852 -13.891  1.00101.80      1CGP4810
ATOM   4656  O3*   A D   6      62.681  38.388 -14.262  1.00104.20      1CGP4811
ATOM   4657  C2*   A D   6      61.398  39.910 -12.810  1.00101.16      1CGP4812
ATOM   4658  C1*   A D   6      61.388  41.243 -13.568  1.00101.03      1CGP4813
ATOM   4659  N9    A D   6      60.645  42.268 -12.796  1.00101.38      1CGP4814
ATOM   4660  C8    A D   6      59.709  42.095 -11.805  1.00101.74      1CGP4815
ATOM   4661  N7    A D   6      59.270  43.198 -11.268  1.00101.57      1CGP4816
ATOM   4662  C5    A D   6      59.965  44.179 -11.955  1.00101.97      1CGP4817
ATOM   4663  C6    A D   6      59.947  45.571 -11.849  1.00102.17      1CGP4818
ATOM   4664  N6    A D   6      59.192  46.213 -10.961  1.00102.55      1CGP4819
ATOM   4665  N1    A D   6      60.741  46.255 -12.674  1.00102.36      1CGP4820
ATOM   4666  C2    A D   6      61.501  45.592 -13.538  1.00102.49      1CGP4821
ATOM   4667  N3    A D   6      61.614  44.290 -13.736  1.00102.28      1CGP4822
ATOM   4668  C4    A D   6      60.800  43.628 -12.891  1.00101.87      1CGP4823
ATOM   4669  H61   A D   6      58.666  45.676 -10.286  1.00  0.00      1CGP4824
ATOM   4670  H62   A D   6      59.134  47.224 -10.947  1.00  0.00      1CGP4825
ATOM   4671  P     C D   7      63.664  37.451 -13.366  1.00106.45      1CGP4826
ATOM   4672  O1P   C D   7      63.362  36.526 -12.242  1.00105.70      1CGP4827
ATOM   4673  O2P   C D   7      64.369  36.957 -14.584  1.00106.07      1CGP4828
ATOM   4674  O5*   C D   7      64.507  38.667 -12.758  1.00107.43      1CGP4829
ATOM   4675  C5*   C D   7      65.424  39.445 -13.541  1.00108.52      1CGP4830
ATOM   4676  C4*   C D   7      65.860  40.669 -12.758  1.00109.54      1CGP4831
ATOM   4677  O4*   C D   7      64.778  41.559 -12.497  1.00109.69      1CGP4832
ATOM   4678  C3*   C D   7      66.288  40.237 -11.370  1.00110.88      1CGP4833
ATOM   4679  O3*   C D   7      67.643  39.765 -11.442  1.00112.87      1CGP4834
ATOM   4680  C2*   C D   7      66.160  41.515 -10.592  1.00109.95      1CGP4835
ATOM   4681  C1*   C D   7      65.172  42.358 -11.364  1.00109.20      1CGP4836
ATOM   4682  N1    C D   7      64.002  42.714 -10.501  1.00107.78      1CGP4837
ATOM   4683  C2    C D   7      63.681  44.059 -10.371  1.00106.68      1CGP4838
ATOM   4684  O2    C D   7      64.354  44.962 -10.864  1.00106.46      1CGP4839
ATOM   4685  N3    C D   7      62.602  44.400  -9.637  1.00105.50      1CGP4840
ATOM   4686  C4    C D   7      61.856  43.478  -9.037  1.00105.30      1CGP4841
ATOM   4687  N4    C D   7      60.809  43.893  -8.334  1.00104.79      1CGP4842
ATOM   4688  C5    C D   7      62.168  42.086  -9.147  1.00105.79      1CGP4843
ATOM   4689  C6    C D   7      63.244  41.756  -9.886  1.00106.59      1CGP4844
ATOM   4690  H41   C D   7      60.646  44.891  -8.246  1.00  0.00      1CGP4845
ATOM   4691  H42   C D   7      60.178  43.238  -7.891  1.00  0.00      1CGP4846
ATOM   4692  P     A D   8      68.479  39.160 -10.192  1.00116.72      1CGP4847
ATOM   4693  O1P   A D   8      67.514  38.842  -9.113  1.00118.55      1CGP4848
ATOM   4694  O2P   A D   8      69.526  38.166 -10.520  1.00117.86      1CGP4849
ATOM   4695  O5*   A D   8      69.215  40.522  -9.795  1.00116.41      1CGP4850
ATOM   4696  C5*   A D   8      69.852  41.336 -10.776  1.00115.45      1CGP4851
ATOM   4697  C4*   A D   8      69.919  42.786 -10.322  1.00116.06      1CGP4852
ATOM   4698  O4*   A D   8      68.631  43.274  -9.902  1.00116.76      1CGP4853
ATOM   4699  C3*   A D   8      70.809  42.909  -9.112  1.00115.51      1CGP4854
ATOM   4700  O3*   A D   8      71.409  44.190  -9.221  1.00114.62      1CGP4855
ATOM   4701  C2*   A D   8      69.849  42.811  -7.940  1.00116.36      1CGP4856
ATOM   4702  C1*   A D   8      68.653  43.569  -8.489  1.00117.26      1CGP4857
ATOM   4703  N9    A D   8      67.405  43.115  -7.808  1.00118.00      1CGP4858
ATOM   4704  C8    A D   8      67.042  41.863  -7.350  1.00118.03      1CGP4859
ATOM   4705  N7    A D   8      65.860  41.815  -6.798  1.00118.27      1CGP4860
ATOM   4706  C5    A D   8      65.406  43.121  -6.895  1.00119.14      1CGP4861
ATOM   4707  C6    A D   8      64.213  43.728  -6.489  1.00120.00      1CGP4862
ATOM   4708  N6    A D   8      63.223  43.049  -5.899  1.00120.49      1CGP4863
ATOM   4709  N1    A D   8      64.090  45.046  -6.733  1.00120.70      1CGP4864
ATOM   4710  C2    A D   8      65.079  45.706  -7.336  1.00119.64      1CGP4865
ATOM   4711  N3    A D   8      66.239  45.249  -7.766  1.00119.01      1CGP4866
ATOM   4712  C4    A D   8      66.337  43.922  -7.509  1.00118.78      1CGP4867
ATOM   4713  H61   A D   8      63.354  42.072  -5.678  1.00  0.00      1CGP4868
ATOM   4714  H62   A D   8      62.338  43.488  -5.673  1.00  0.00      1CGP4869
ATOM   4715  P     C D   9      72.403  44.734  -8.106  1.00111.24      1CGP4870
ATOM   4716  O1P   C D   9      72.834  43.622  -7.217  1.00109.91      1CGP4871
ATOM   4717  O2P   C D   9      73.296  45.234  -9.186  1.00109.81      1CGP4872
ATOM   4718  O5*   C D   9      71.920  45.950  -7.188  1.00107.30      1CGP4873
ATOM   4719  C5*   C D   9      71.659  47.271  -7.672  1.00103.15      1CGP4874
ATOM   4720  C4*   C D   9      70.668  47.905  -6.725  1.00100.42      1CGP4875
ATOM   4721  O4*   C D   9      69.443  47.149  -6.648  1.00 99.63      1CGP4876
ATOM   4722  C3*   C D   9      71.225  47.815  -5.327  1.00 98.74      1CGP4877
ATOM   4723  O3*   C D   9      72.154  48.911  -5.156  1.00 97.98      1CGP4878
ATOM   4724  C2*   C D   9      69.979  47.894  -4.468  1.00 98.92      1CGP4879
ATOM   4725  C1*   C D   9      68.840  47.414  -5.362  1.00 98.32      1CGP4880
ATOM   4726  N1    C D   9      68.222  46.193  -4.767  1.00 96.68      1CGP4881
ATOM   4727  C2    C D   9      67.042  46.306  -4.038  1.00 95.77      1CGP4882
ATOM   4728  O2    C D   9      66.509  47.384  -3.797  1.00 94.80      1CGP4883
ATOM   4729  N3    C D   9      66.475  45.173  -3.544  1.00 95.23      1CGP4884
ATOM   4730  C4    C D   9      67.029  43.972  -3.743  1.00 94.81      1CGP4885
ATOM   4731  N4    C D   9      66.432  42.872  -3.281  1.00 93.98      1CGP4886
ATOM   4732  C5    C D   9      68.244  43.845  -4.476  1.00 95.29      1CGP4887
ATOM   4733  C6    C D   9      68.796  44.974  -4.963  1.00 95.68      1CGP4888
ATOM   4734  H41   C D   9      66.874  41.970  -3.391  1.00  0.00      1CGP4889
ATOM   4735  H42   C D   9      65.530  42.934  -2.828  1.00  0.00      1CGP4890
ATOM   4736  P     T D  10      71.957  50.160  -4.136  1.00 94.57      1CGP4891
ATOM   4737  O1P   T D  10      73.304  49.696  -3.719  1.00 94.77      1CGP4892
ATOM   4738  O2P   T D  10      71.810  50.978  -5.369  1.00 93.03      1CGP4893
ATOM   4739  O5*   T D  10      71.384  50.975  -2.870  1.00 91.74      1CGP4894
ATOM   4740  C5*   T D  10      70.149  51.692  -3.008  1.00 89.96      1CGP4895
ATOM   4741  C4*   T D  10      68.991  51.237  -2.095  1.00 86.95      1CGP4896
ATOM   4742  O4*   T D  10      68.766  49.826  -2.195  1.00 86.65      1CGP4897
ATOM   4743  C3*   T D  10      69.301  51.508  -0.639  1.00 85.22      1CGP4898
ATOM   4744  O3*   T D  10      68.680  52.738  -0.265  1.00 82.68      1CGP4899
ATOM   4745  C2*   T D  10      68.672  50.331   0.059  1.00 85.22      1CGP4900
ATOM   4746  C1*   T D  10      67.964  49.548  -1.038  1.00 85.62      1CGP4901
ATOM   4747  N1    T D  10      67.938  48.084  -0.734  1.00 84.22      1CGP4902
ATOM   4748  C2    T D  10      66.809  47.556  -0.135  1.00 83.35      1CGP4903
ATOM   4749  O2    T D  10      65.873  48.225   0.287  1.00 82.85      1CGP4904
ATOM   4750  N3    T D  10      66.809  46.208   0.074  1.00 83.57      1CGP4905
ATOM   4751  C4    T D  10      67.814  45.337  -0.238  1.00 84.20      1CGP4906
ATOM   4752  O4    T D  10      67.671  44.140   0.000  1.00 84.38      1CGP4907
ATOM   4753  C5    T D  10      68.956  45.965  -0.839  1.00 84.22      1CGP4908
ATOM   4754  C5M   T D  10      70.175  45.135  -1.166  1.00 85.52      1CGP4909
ATOM   4755  C6    T D  10      68.983  47.279  -1.071  1.00 84.00      1CGP4910
ATOM   4756  H3    T D  10      65.981  45.809   0.498  1.00  0.00      1CGP4911
ATOM   4757  P     T D  11      68.732  53.317   1.228  1.00 81.43      1CGP4912
ATOM   4758  O1P   T D  11      70.055  52.913   1.739  1.00 81.97      1CGP4913
ATOM   4759  O2P   T D  11      68.611  54.643   0.565  1.00 79.48      1CGP4914
ATOM   4760  O5*   T D  11      67.840  53.401   2.534  1.00 81.02      1CGP4915
ATOM   4761  C5*   T D  11      66.439  53.377   2.306  1.00 80.78      1CGP4916
ATOM   4762  C4*   T D  11      65.860  52.073   2.777  1.00 80.54      1CGP4917
ATOM   4763  O4*   T D  11      66.622  50.959   2.329  1.00 82.37      1CGP4918
ATOM   4764  C3*   T D  11      65.927  52.000   4.273  1.00 79.35      1CGP4919
ATOM   4765  O3*   T D  11      64.774  52.667   4.773  1.00 76.63      1CGP4920
ATOM   4766  C2*   T D  11      65.906  50.519   4.532  1.00 81.69      1CGP4921
ATOM   4767  C1*   T D  11      66.003  49.935   3.136  1.00 84.88      1CGP4922
ATOM   4768  N1    T D  11      66.779  48.657   3.188  1.00 88.34      1CGP4923
ATOM   4769  C2    T D  11      66.104  47.518   3.599  1.00 90.37      1CGP4924
ATOM   4770  O2    T D  11      64.949  47.512   4.013  1.00 91.92      1CGP4925
ATOM   4771  N3    T D  11      66.820  46.339   3.557  1.00 91.82      1CGP4926
ATOM   4772  C4    T D  11      68.128  46.175   3.168  1.00 92.35      1CGP4927
ATOM   4773  O4    T D  11      68.620  45.046   3.154  1.00 92.57      1CGP4928
ATOM   4774  C5    T D  11      68.772  47.407   2.771  1.00 92.02      1CGP4929
ATOM   4775  C5M   T D  11      70.240  47.383   2.295  1.00 92.40      1CGP4930
ATOM   4776  C6    T D  11      68.091  48.578   2.798  1.00 90.43      1CGP4931
ATOM   4777  H3    T D  11      66.349  45.487   3.824  1.00  0.00      1CGP4932
ATOM   4778  P     T D  12      64.557  52.894   6.334  1.00 75.11      1CGP4933
ATOM   4779  O1P   T D  12      65.928  53.104   6.836  1.00 76.43      1CGP4934
ATOM   4780  O2P   T D  12      63.504  53.853   6.730  1.00 74.10      1CGP4935
[truncated: 44,551 more chars]
