# Supplementary material for: DIVERSITY in binding, regulation, and evolution revealed from high-throughput ChIP
Source: PLoS Comput Biol. 2018 Apr 23;14(4):e1006090. doi: 10.1371/journal.pcbi.1006090 (PMC5933800; doi:10.1371/journal.pcbi.1006090)
Supplement: S1 File — (GZ) [file pcbi.1006090.s009.tar.gz › DIVERSITY-master/weblogoMod/test_corebio/data/1crn.dssp]

==== Secondary Structure Definition by the program DSSP, updated CMBI version by ElmK / April 1,2000 ==== DATE=9-MAY-2003      .
REFERENCE W. KABSCH AND C.SANDER, BIOPOLYMERS 22 (1983) 2577-2637                                                              .
HEADER    PLANT SEED PROTEIN                      30-APR-81   1CRN                                                             .
COMPND    CRAMBIN                                                                                                              .
SOURCE    ABYSSINIAN CABBAGE (CRAMBE ABYSSINICA) SEED                                                                          .
AUTHOR    W.A.HENDRICKSON,M.M.TEETER                                                                                           .
   46  1  3  3  0 TOTAL NUMBER OF RESIDUES, NUMBER OF CHAINS, NUMBER OF SS-BRIDGES(TOTAL,INTRACHAIN,INTERCHAIN)                .
  3010.0   ACCESSIBLE SURFACE OF PROTEIN (ANGSTROM**2)                                                                         .
   27 58.7   TOTAL NUMBER OF HYDROGEN BONDS OF TYPE O(I)-->H-N(J)  , SAME NUMBER PER 100 RESIDUES                              .
    0  0.0   TOTAL NUMBER OF HYDROGEN BONDS IN     PARALLEL BRIDGES, SAME NUMBER PER 100 RESIDUES                              .
    3  6.5   TOTAL NUMBER OF HYDROGEN BONDS IN ANTIPARALLEL BRIDGES, SAME NUMBER PER 100 RESIDUES                              .
    0  0.0   TOTAL NUMBER OF HYDROGEN BONDS OF TYPE O(I)-->H-N(I-5), SAME NUMBER PER 100 RESIDUES                              .
    0  0.0   TOTAL NUMBER OF HYDROGEN BONDS OF TYPE O(I)-->H-N(I-4), SAME NUMBER PER 100 RESIDUES                              .
    0  0.0   TOTAL NUMBER OF HYDROGEN BONDS OF TYPE O(I)-->H-N(I-3), SAME NUMBER PER 100 RESIDUES                              .
    0  0.0   TOTAL NUMBER OF HYDROGEN BONDS OF TYPE O(I)-->H-N(I-2), SAME NUMBER PER 100 RESIDUES                              .
    0  0.0   TOTAL NUMBER OF HYDROGEN BONDS OF TYPE O(I)-->H-N(I-1), SAME NUMBER PER 100 RESIDUES                              .
    0  0.0   TOTAL NUMBER OF HYDROGEN BONDS OF TYPE O(I)-->H-N(I+0), SAME NUMBER PER 100 RESIDUES                              .
    0  0.0   TOTAL NUMBER OF HYDROGEN BONDS OF TYPE O(I)-->H-N(I+1), SAME NUMBER PER 100 RESIDUES                              .
    1  2.2   TOTAL NUMBER OF HYDROGEN BONDS OF TYPE O(I)-->H-N(I+2), SAME NUMBER PER 100 RESIDUES                              .
    5 10.9   TOTAL NUMBER OF HYDROGEN BONDS OF TYPE O(I)-->H-N(I+3), SAME NUMBER PER 100 RESIDUES                              .
   15 32.6   TOTAL NUMBER OF HYDROGEN BONDS OF TYPE O(I)-->H-N(I+4), SAME NUMBER PER 100 RESIDUES                              .
    1  2.2   TOTAL NUMBER OF HYDROGEN BONDS OF TYPE O(I)-->H-N(I+5), SAME NUMBER PER 100 RESIDUES                              .
  1  2  3  4  5  6  7  8  9 10 11 12 13 14 15 16 17 18 19 20 21 22 23 24 25 26 27 28 29 30     *** HISTOGRAMS OF ***           .
  0  0  0  0  0  0  0  1  0  0  1  0  0  0  0  0  0  0  0  0  0  0  0  0  0  0  0  0  0  0    RESIDUES PER ALPHA HELIX         .
  0  0  0  0  0  0  0  0  0  0  0  0  0  0  0  0  0  0  0  0  0  0  0  0  0  0  0  0  0  0    PARALLEL BRIDGES PER LADDER      .
  0  1  0  0  0  0  0  0  0  0  0  0  0  0  0  0  0  0  0  0  0  0  0  0  0  0  0  0  0  0    ANTIPARALLEL BRIDGES PER LADDER  .
  1  0  0  0  0  0  0  0  0  0  0  0  0  0  0  0  0  0  0  0  0  0  0  0  0  0  0  0  0  0    LADDERS PER SHEET                .
  #  RESIDUE AA STRUCTURE BP1 BP2  ACC     N-H-->O    O-->H-N    N-H-->O    O-->H-N    TCO  KAPPA ALPHA  PHI   PSI    X-CA   Y-CA   Z-CA 
    1    1   T              0   0   77      0, 0.0    34,-2.8     0, 0.0     2,-0.4   0.000 360.0 360.0 360.0 147.7   17.0   12.8    4.3
    2    2   T  E     -A   34   0A  21     32,-0.2     2,-0.4    36,-0.1    32,-0.2  -0.848 360.0-172.4-107.8 144.3   13.9   11.5    6.1
    3    3   a  E     -A   33   0A   0     30,-2.4    30,-2.8    -2,-0.4    42,-0.2  -0.997   8.4-157.3-131.2 133.3   13.7   10.7    9.8
    4    4   b        -     0   0    0     42,-2.5    42,-2.6    -2,-0.4    28,-0.2  -0.889  18.9-136.5-118.9 151.2   10.6    9.0   11.4
    5    5   P  S    S+     0   0   52      0, 0.0     2,-0.3     0, 0.0    40,-0.3   0.623  84.6   3.5 -76.2 -19.0    9.4    9.0   15.0
    6    6   S  S  > S-     0   0   48     38,-0.1     4,-1.9     1,-0.1     5,-0.1  -0.954  76.2-102.4-157.9 166.0    8.7    5.3   15.3
    7    7   I  H  > S+     0   0  123     -2,-0.3     4,-2.6     2,-0.2     5,-0.2   0.901 121.0  54.0 -63.6 -42.1    8.9    2.1   13.3
    8    8   V  H  > S+     0   0   98      1,-0.2     4,-2.5     2,-0.2     5,-0.2   0.898 107.5  51.3 -55.9 -44.6    5.1    2.2   12.5
    9    9   A  H  > S+     0   0    6      1,-0.2     4,-2.3     2,-0.2    -1,-0.2   0.910 111.0  47.6 -61.4 -43.8    5.6    5.8   11.1
   10   10   R  H  X S+     0   0   55     -4,-1.9     4,-2.5     2,-0.2    -1,-0.2   0.906 111.1  50.4 -63.2 -43.3    8.5    4.6    8.8
   11   11   S  H  X S+     0   0   63     -4,-2.6     4,-1.7     2,-0.2    -2,-0.2   0.911 112.8  47.1 -61.2 -42.4    6.5    1.6    7.6
   12   12   N  H  X S+     0   0   82     -4,-2.5     4,-2.5     1,-0.2    -1,-0.2   0.877 110.2  53.6 -64.9 -39.5    3.5    3.9    6.8
   13   13   F  H  X S+     0   0    5     -4,-2.3     4,-2.0     1,-0.2    -1,-0.2   0.908 106.5  51.2 -59.1 -47.2    5.9    6.4    5.1
   14   14   N  H  X S+     0   0   87     -4,-2.5     4,-0.6     1,-0.2    -1,-0.2   0.870 111.8  47.2 -62.8 -35.2    7.3    3.6    2.8
   15   15   V  H >< S+     0   0   99     -4,-1.7     3,-1.3     2,-0.2    -2,-0.2   0.927 108.8  54.9 -69.2 -41.2    3.8    2.6    1.7
   16   16   c  H 3<>S+     0   0   18     -4,-2.5     5,-0.8     1,-0.3    -2,-0.2   0.862 107.5  51.8 -56.7 -36.0    2.9    6.3    1.1
   17   17   R  H ><5S+     0   0   94     -4,-2.0     3,-1.6     1,-0.2    -1,-0.3   0.673  84.9  88.5 -77.1 -16.1    5.9    6.5   -1.2
   18   18   L  T <<5S+     0   0  144     -3,-1.3    -1,-0.2    -4,-0.6    -2,-0.2   0.881  91.3  43.1 -53.2 -46.2    4.9    3.4   -3.3
   19   19   P  T 3 5S-     0   0  107      0, 0.0    -1,-0.3     0, 0.0    -2,-0.1   0.550 126.2 -97.4 -77.2  -7.6    2.8    5.4   -5.8
   20   20   G  T < 5 +     0   0   53     -3,-1.6    -3,-0.2     1,-0.2    -2,-0.1   0.547  61.2 169.9 106.3   7.3    5.4    8.2   -6.0
   21   21   T      < -     0   0   37     -5,-0.8    -1,-0.2     1,-0.1     5,-0.1  -0.260  44.7 -97.9 -52.7 136.3    3.8   10.6   -3.5
   22   22   P    >>  -     0   0   81      0, 0.0     4,-2.2     0, 0.0     3,-0.7  -0.194  26.6-120.9 -57.0 146.6    6.1   13.5   -2.7
   23   23   E  H 3> S+     0   0   70      1,-0.2     4,-2.5     2,-0.2     5,-0.1   0.872 110.6  61.4 -56.4 -36.2    8.1   13.1    0.5
   24   24   A  H 3> S+     0   0   63      1,-0.2     4,-1.7     2,-0.2    -1,-0.2   0.876 106.9  44.1 -63.4 -34.9    6.6   16.3    1.9
   25   25   I  H <> S+     0   0   99     -3,-0.7     4,-1.8     2,-0.2    -1,-0.2   0.907 112.8  51.0 -74.8 -37.9    3.1   14.9    1.8
   26   26   c  H  X S+     0   0    0     -4,-2.2     4,-1.9     2,-0.2     6,-0.4   0.848 106.4  58.4 -64.9 -31.7    4.2   11.5    3.2
   27   27   A  H  X S+     0   0   12     -4,-2.5     4,-2.7    -5,-0.2     5,-0.5   0.957 110.0  39.9 -62.0 -54.0    5.9   13.5    6.0
   28   28   T  H  < S+     0   0  120     -4,-1.7    -1,-0.2     1,-0.2    -2,-0.2   0.830 113.9  56.1 -68.8 -25.5    2.7   15.2    7.2
   29   29   Y  H  < S+     0   0  176     -4,-1.8    -1,-0.2    -5,-0.2    -2,-0.2   0.894 123.2  22.6 -67.6 -36.3    0.7   12.0    6.7
   30   30   T  H  < S-     0   0   24     -4,-1.9    -2,-0.2    -3,-0.2    -3,-0.2   0.628 101.8-110.7-109.0 -18.5    3.0   10.0    8.9
   31   31   G  S  < S+     0   0   35     -4,-2.7    -3,-0.2     1,-0.4    -4,-0.1   0.338  74.1 133.2  91.8  -3.1    4.8   12.3   11.4
   32   32   b        -     0   0    5     -5,-0.5    -1,-0.4    -6,-0.4     2,-0.3  -0.337  44.9-142.4 -69.5 164.4    8.1   11.7    9.6
   33   33   I  E     -A    3   0A  51    -30,-2.8   -30,-2.4    -3,-0.1     2,-0.5  -0.885   6.3-134.8-129.8 157.0   10.3   14.8    8.8
   34   34   I  E     -A    2   0A  78     -2,-0.3   -32,-0.2   -32,-0.2     3,-0.0  -0.975  25.5-178.3-111.6 129.6   12.6   15.9    6.0
   35   35   I        -     0   0   34    -34,-2.8     5,-0.0    -2,-0.5    -2,-0.0  -0.898  32.4-131.9-124.1 158.1   15.9   17.5    6.9
   36   36   P  S    S+     0   0  143      0, 0.0    -1,-0.1     0, 0.0   -34,-0.1   0.804  89.0  59.3 -78.2 -24.4   18.6   18.9    4.7
   37   37   G  S    S-     0   0   41      2,-0.1    -2,-0.2   -36,-0.1     3,-0.0   0.011  85.1-118.1 -89.7-161.7   21.5   17.0    6.5
   38   38   A  S    S+     0   0   80      1,-0.1     2,-0.7     2,-0.0   -36,-0.1   0.404  83.1  88.8-120.8   1.2   22.0   13.2    7.0
   39   39   T        -     0   0  127    -38,-0.1    -2,-0.1   -36,-0.0    -1,-0.1  -0.889  62.5-154.0-114.6 104.5   21.9   12.9   10.8
   40   40   a        -     0   0   46     -2,-0.7   -38,-0.0   -38,-0.1    -2,-0.0  -0.513  23.2-112.6 -75.5 145.4   18.5   12.3   12.3
   41   41   P    >   -     0   0   53      0, 0.0     3,-2.1     0, 0.0    -1,-0.1  -0.214  29.4-103.2 -71.2 162.7   17.9   13.4   15.9
   42   42   G  G >  S+     0   0   75      1,-0.3     3,-0.5     2,-0.1    -2,-0.1   0.710 119.9  55.0 -61.9 -23.1   17.3   11.0   18.7
   43   43   D  G 3  S+     0   0  116      1,-0.2    -1,-0.3     2,-0.1     3,-0.1   0.477 111.7  45.3 -89.7  -2.0   13.6   11.6   18.8
   44   44   Y  G <  S+     0   0   66     -3,-2.1   -40,-0.3     1,-0.1    -1,-0.2  -0.513  75.2 140.6-130.3  60.0   13.3   10.7   15.1
   45   45   A    <         0   0   70     -3,-0.5    -3,-0.1   -40,-0.3    -1,-0.1   0.452 360.0 360.0 -88.8  -2.5   15.4    7.7   15.2
   46   46   N              0   0   76    -42,-2.6   -42,-2.5    -3,-0.1   -39,-0.1  -0.256 360.0 360.0-112.9 360.0   13.5    5.4   12.9
