# Supplementary material for: DIVERSITY in binding, regulation, and evolution revealed from high-throughput ChIP
Source: PLoS Comput Biol. 2018 Apr 23;14(4):e1006090. doi: 10.1371/journal.pcbi.1006090 (PMC5933800; doi:10.1371/journal.pcbi.1006090)
Supplement: S1 File — (GZ) [file pcbi.1006090.s009.tar.gz › DIVERSITY-master/weblogoMod/test_corebio/data/blosum35.blast]

#  Matrix made by matblas from blosum35.iij
#  * column uses minimum score
#  BLOSUM Clustered Scoring Matrix in 1/4 Bit Units
#  Blocks Database = /data/blocks_5.0/blocks.dat
#  Cluster Percentage: >= 35
#  Entropy =   0.2111, Expected =  -0.1550
 A  R  N  D  C  Q  E  G  H  I  L  K  M  F  P  S  T  W  Y  V  B  Z  X  *
 5 -1 -1 -1 -2  0 -1  0 -2 -1 -2  0  0 -2 -2  1  0 -2 -1  0 -1 -1  0 -5 
-1  8 -1 -1 -3  2 -1 -2 -1 -3 -2  2  0 -1 -2 -1 -2  0  0 -1 -1  0 -1 -5 
-1 -1  7  1 -1  1 -1  1  1 -1 -2  0 -1 -1 -2  0  0 -2 -2 -2  4  0  0 -5 
-1 -1  1  8 -3 -1  2 -2  0 -3 -2 -1 -3 -3 -1 -1 -1 -3 -2 -2  5  1 -1 -5 
-2 -3 -1 -3 15 -3 -1 -3 -4 -4 -2 -2 -4 -4 -4 -3 -1 -5 -5 -2 -2 -2 -2 -5 
 0  2  1 -1 -3  7  2 -2 -1 -2 -2  0 -1 -4  0  0  0 -1  0 -3  0  4 -1 -5 
-1 -1 -1  2 -1  2  6 -2 -1 -3 -1  1 -2 -3  0  0 -1 -1 -1 -2  0  5 -1 -5 
 0 -2  1 -2 -3 -2 -2  7 -2 -3 -3 -1 -1 -3 -2  1 -2 -1 -2 -3  0 -2 -1 -5 
-2 -1  1  0 -4 -1 -1 -2 12 -3 -2 -2  1 -3 -1 -1 -2 -4  0 -4  0 -1 -1 -5 
-1 -3 -1 -3 -4 -2 -3 -3 -3  5  2 -2  1  1 -1 -2 -1 -1  0  4 -2 -3  0 -5 
-2 -2 -2 -2 -2 -2 -1 -3 -2  2  5 -2  3  2 -3 -2  0  0  0  2 -2 -2  0 -5 
 0  2  0 -1 -2  0  1 -1 -2 -2 -2  5  0 -1  0  0  0  0 -1 -2  0  1  0 -5 
 0  0 -1 -3 -4 -1 -2 -1  1  1  3  0  6  0 -3 -1  0  1  0  1 -2 -2  0 -5 
-2 -1 -1 -3 -4 -4 -3 -3 -3  1  2 -1  0  8 -4 -1 -1  1  3  1 -2 -3 -1 -5 
-2 -2 -2 -1 -4  0  0 -2 -1 -1 -3  0 -3 -4 10 -2  0 -4 -3 -3 -1  0 -1 -5 
 1 -1  0 -1 -3  0  0  1 -1 -2 -2  0 -1 -1 -2  4  2 -2 -1 -1  0  0  0 -5 
 0 -2  0 -1 -1  0 -1 -2 -2 -1  0  0  0 -1  0  2  5 -2 -2  1 -1 -1  0 -5 
-2  0 -2 -3 -5 -1 -1 -1 -4 -1  0  0  1  1 -4 -2 -2 16  3 -2 -3 -1 -1 -5 
-1  0 -2 -2 -5  0 -1 -2  0  0  0 -1  0  3 -3 -1 -2  3  8  0 -2 -1 -1 -5 
 0 -1 -2 -2 -2 -3 -2 -3 -4  4  2 -2  1  1 -3 -1  1 -2  0  5 -2 -2  0 -5 
-1 -1  4  5 -2  0  0  0  0 -2 -2  0 -2 -2 -1  0 -1 -3 -2 -2  5  0 -1 -5 
-1  0  0  1 -2  4  5 -2 -1 -3 -2  1 -2 -3  0  0 -1 -1 -1 -2  0  4  0 -5 
 0 -1  0 -1 -2 -1 -1 -1 -1  0  0  0  0 -1 -1  0  0 -1 -1  0 -1  0 -1 -5 
-5 -5 -5 -5 -5 -5 -5 -5 -5 -5 -5 -5 -5 -5 -5 -5 -5 -5 -5 -5 -5 -5 -5  1 
