# Supplementary material for: DIVERSITY in binding, regulation, and evolution revealed from high-throughput ChIP
Source: PLoS Comput Biol. 2018 Apr 23;14(4):e1006090. doi: 10.1371/journal.pcbi.1006090 (PMC5933800; doi:10.1371/journal.pcbi.1006090)
Supplement: S1 File — (GZ) [file pcbi.1006090.s009.tar.gz › DIVERSITY-master/weblogoMod/test_corebio/data/chain_B.fasta]

>1
AAMLLGRD
>2
GAMLLGRD
>3
AAALIGRD
>4
AAALYARD
>5
AAALIGRD
>6
AAMLLGRD
>7
AAMLIGRD
>8
AAALLGRD
>9
AAALLGRD
>10
AAALLGRD
>11
AAMLLGRD
>12
AAALLGRD
>13
AAALLGRD
>14
AAALIGRD
>15
AAALIGRD
>16
AAALIGRD
>17
AAALLGRD
>18
AAALIGRD
>19
AAALLGRD
>20
AAALLGRD
>21
AAALIGRD
>22
AAMLLGRD
>23
IAALLGRW
>24
AAALLARD
>25
AAALLGRD
>26
IAALLGRD
>27
AAMLLGRD
>28
AAALLGRD
>29
AAALLGRD
>30
AAMLLGRD
>31
AAMLLGRD
>32
IAALLGRD
>33
IAALLGRD
>34
VAALLGRD
>35
GAALIGRE
>36
AAALLGRD
>37
AAALLARD
>38
AAALLGRD
>39
AAALLGRD
>40
AAMLLGRD
>41
AAALLARD
>42
AAALLGRD
>43
AAMLLGRD
>44
VAMLLGRD
>45
AAMLLARD
>46
AAALLARD
>47
AAALIGRD
>48
AAMLIGRD
>49
AAALIGRD
>50
AAALIGRD
>51
AAMLLGRD
>52
AAALLGRD
>53
AAALLARD
>54
AAALLARE
>55
AAMLLGRD
>56
AAALLARD
>57
AAALLGRD
>58
AAALLGRD
>59
AAALIGRD
>60
AAALLARD
>61
AAALIGRD
>62
AAALIARD
>63
AAALLGRD
>64
IAALLGRD
>65
AAMLIGRD
>66
AAALLGRD
>67
AAALIGRD
>68
ALALLARD
>69
AAALLARD
>70
IAMLLGRD
>71
IAMLLGRD
>72
AAALIGRD
>73
AAALLGRE
>74
AAALIGRD
>75
IAALLGRD
>76
AAMLLGRD
>77
AAALLARD
>78
AAALLARD
>79
ALALLARD
>80
AAMLLGRD
>81
AAMLLGRD
>82
AAALLGRD
>83
AAALLGRE
>84
AAALLARD
>85
AAALLGRD
>86
AAALLGRD
>87
AAALIARD
>88
AAALLGRD
>89
AAALLGRD
>90
AAALLGRD
>91
AAALLGRD
>92
AAALIGRD
>93
AAMLLGRD
>94
AAALLARD
>95
AAALYARD
>96
AAALLARD
>97
AAALISRD
>98
AAALLGRE
>99
AAMLLGRD
>100
AAALIGRD
