# Supplementary material for: DIVERSITY in binding, regulation, and evolution revealed from high-throughput ChIP
Source: PLoS Comput Biol. 2018 Apr 23;14(4):e1006090. doi: 10.1371/journal.pcbi.1006090 (PMC5933800; doi:10.1371/journal.pcbi.1006090)
Supplement: S1 File — (GZ) [file pcbi.1006090.s009.tar.gz › DIVERSITY-master/weblogoMod/test_corebio/data/clustal.aln]

CLUSTAL W (1.82)

     ALEU_HORVU      MAHAR----VLLLALAVLATAAVAVASSSSFADSNPIRPVTDRAASTLES
     CATH_HUMAN      M----------WATLPLL--------CAGAWLLGVPVCGAAELSVNSLEK
     CATH_RAT        M----------WTALPLL--------CAGAWLLSAG--ATAELTVNAIEK
     CATL_HUMAN      MNPTL----IL-----------------------AAFCLGIASATLTFDH
     CATL_RAT        MTPLL----LL-----------------------AVLCLGTALATPKFDQ
     CYS1_DICDI      MK--V----ILLFVLAVFTV------------------FVSSRGIPPEEQ
     PAPA_CARPA      MAMIPSISKLLFVAICLFVYMGLSFG---------------DFSIVGYSQ
                     *
     
     ALEU_HORVU      AVLGALGRTRHALRFARFAVRYGKSYESAAEVRRRFRIFSESLEEVRSTN
     CATH_HUMAN      ------------FHFKSWMSKHRKTY-STEEYHHRLQTFASNWRKINAHN
     CATH_RAT        ------------FHFTSWMKQHQKTY-SSREYSHRLQVFANNWRKIQAHN
     CATL_HUMAN      SLEA---------QWTKWKAMHNRLYGMNEEGWRR-AVWEKNMKMIELHN
     CATL_RAT        TFNA---------QWHQWKSTHRRLYGTNEEEWRR-AVWEKNMRMIQLHN
     CYS1_DICDI      S------------QFLEFQDKFNKKYS-HEEYLERFEIFKSNLGKIEELN
     PAPA_CARPA      NDLTSTERLIQLFE--SWMLKHNKIYKNIDEKIYRFEIFKDNLKYIDETN
                                            . *    *   *     .   .    *
     
     ALEU_HORVU      RK----GLPYRLGINRFSDMSWEEFQATRL--GAAQTCSATLAGNHLMRD
     CATH_HUMAN      NG----NHTFKMALNQFSDMSFAEIKHKYL-WSEPQNCSAT--KSNYLRG
     CATH_RAT        QR----NHTFKMGLNQFSDMSFAEIKHKYL-WSEPQNCSAT--KSNYLRG
     CATL_HUMAN      QEYREGKHSFTMAMNAFGDMTSEEFRQVMNGFQNRKPRKGKVFQEPLFYE
     CATL_RAT        GEYSNGKHGFTMEMNAFGDMTNEEFRQIVNGYRHQKHKKGRLFQEPLMLQ
     CYS1_DICDI      LIAINHKADTKFGVNKFADLSSDEFKNYYLN-NKEAIFTDDLPVADYLDD
     PAPA_CARPA      KK----NNSYWLGLNVFADMSNDEFKEKYTGSIAGNYTTTELSYEEVLND
                                  .* *.*..  *..
     
     ALEU_HORVU      --AAALPETKDWREDG-IVSPVKNQAHCGSCWTFSTTGALEAAYTQATGK
     CATH_HUMAN      --TGPYPPSVDWRKKGNFVSPVKNQGACGSCWTFSTTGALESAIAIATGK
     CATH_RAT        --TGPYPSSMDWRKKGNVVSPVKNQGACGSCWTFSTTGALESAVAIASGK
     CATL_HUMAN      --A---PRSVDWREKG-YVTPVKNQGQCGSCWAFSATGALEGQMFRKTGR
     CATL_RAT        --I---PKTVDWREKG-CVTPVKNQGQCGSCWAFSASGCLEGQMFLKTGK
     CYS1_DICDI      EFINSIPTAFDWRTRGA-VTPVKNQGQCGSCWSFSTTGNVEGQHFISQNK
     PAPA_CARPA      G-DVNIPEYVDWRQKGA-VTPVKNQGSCGSCWAFSAVVTIEGIIKIRTGN
                           *   ***  *  *.*****. *****.**.   .*.
     
     ALEU_HORVU      NISLSEQQLVDCAGGFNNF--------GCNGGLPSQAFEYIKYNGGIDTE
     CATH_HUMAN      MLSLAEQQLVDCAQDFNNY--------GCQGGLPSQAFEYILYNKGIMGE
     CATH_RAT        MMTLAEQQLVDCAQNFNNH--------GCQGGLPSQAFEYILYNKGIMGE
     CATL_HUMAN      LISLSEQNLVDCSGPQGNE--------GCNGGLMDYAFQYVQDNGGLDSE
     CATL_RAT        LISLSEQNLVDCSHDQGNQ--------GCNGGLMDFAFQYIKENGGLDSE
     CYS1_DICDI      LVSLSEQNLVDCDHECMEYEGEEACDEGCNGGLQPNAYNYIIKNGGIQTE
     PAPA_CARPA      LNEYSEQELLDCDRRSY----------GCNGGYPWSALQLVA-QYGIHYR
                         .**.*.**               **.**    *  . .  . *.
     
     ALEU_HORVU      ESYPYKGVNGV-CHYKAENA-AVQVLDSVNITLNAEDELKNAVGLVRPVS
     CATH_HUMAN      DTYPYQGKDGY-CKFQPGKA-IGFVKDVANITIYDEEAMVEAVALYNPVS
     CATH_RAT        DSYPYIGKNGQ-CKFNPEKA-VAFVKNVVNITLNDEAAMVEAVALYNPVS
     CATL_HUMAN      ESYPYEATEES-CKYNPKYS-VANDTGFVDIP-KQEKALMKAVATVGPIS
     CATL_RAT        ESYPYEAKDGS-CKYRAEYA-VANDTGFVDIP-QQEKALMKAVATVGPIS
     CYS1_DICDI      SSYPYTAETGTQCNFNSANI-GAKISNFTMIP-KNETVMAGYIVSTGPLA
     PAPA_CARPA      NTYPYEGVQRY-CRSREKGPYAAKTDGVRQVQPYNEGALLYSIAN-QPVS
                      .*** .     *                 .    *  .   .    *..
     
     ALEU_HORVU      VAFQVIDG-FRQYKSGVYTSDHCGTTPDDVNHAVLAVGYG----V-ENGV
     CATH_HUMAN      FAFEVTQD-FMMYRTGIYSSTSCHKTPDKVNHAVLAVGYG----E-KNGI
     CATH_RAT        FAFEVTED-FMMYKSGVYSSNSCHKTPDKVNHAVLAVGYG----E-QNGL
     CATL_HUMAN      VAIDAGHESFLFYKEGIYFEPDC--SSEDMDHGVLVVGYGFESTE-SDNN
     CATL_RAT        VAMDASHPSLQFYSSGIYYEPNC--SSKDLDHGVLVVGYGYEGTD-SNKD
     CYS1_DICDI      IAADAVE--WQFYIGGVF-DIPCN--PNSLDHGILIVGYSAKNTIFRKNM
     PAPA_CARPA      VVLEAAGKDFQLYRGGIFVGP-CG---NKVDHAVAAVGYG---------P
                        .        *  *..    *      ..*..   ***.
     
     ALEU_HORVU      PYWLIKNSWGADWGDNGYFKMEMGK-N---MCAIATCASYPVVAA
     CATH_HUMAN      PYWIVKNSWGPQWGMNGYFLIERGK-N---MCGLAACASYPIPLV
     CATH_RAT        LYWIVKNSWGSNWGNNGYFLIERGK-N---MCGLAACASYPIPQV
     CATL_HUMAN      KYWLVKNSWGEEWGMGGYVKMAKDRRN---HCGIASAASYPTV--
     CATL_RAT        KYWLVKNSWGKEWGMDGYIKIAKDRNN---HCGLATAASYPIVN-
     CYS1_DICDI      PYWIVKNSWGADWGEQGYIYLRRGKNT----CGVSNFVSTSI--I
     PAPA_CARPA      NYILIKNSWGTGWGENGYIRIKRGTGNSYGVCGLYTSSFYPV-KN
                      * ..*****  **  **  .  .       *..     .
