# Supplementary material for: DIVERSITY in binding, regulation, and evolution revealed from high-throughput ChIP
Source: PLoS Comput Biol. 2018 Apr 23;14(4):e1006090. doi: 10.1371/journal.pcbi.1006090 (PMC5933800; doi:10.1371/journal.pcbi.1006090)
Supplement: S1 File — (GZ) [file pcbi.1006090.s009.tar.gz › DIVERSITY-master/weblogoMod/test_corebio/data/clustal181.aln]

CLUSTAL X (1.81) multiple sequence alignment


Chaetosphaeridium_globosum          ----MIQPQSYLNVADNSGARKIMCIRILGGS-NKKYGHIGDTIIGVVKE
Physcomitrella_patens_subsp_pa      ----MIQPQTYLNVADNSGARKLMCIQILGAS-NRKYAHIGDIIIAVVKE
Adiantum_capillus_veneris           ----MIQIQSYLDVADNSGARKLMCIRVLGTG-NRKYADIGDIIIAVVKE
Marchantia_polymorpha               ----MIQPQTYLNVADNSGARKLMCIRVIGTS-NRKYANIGDIIIAVVKE
Psilotum_nudum                      ----MIQPQSYLKVTDNSGARKLMCIRILGTN-NCKYANTGDTIIAVVKE
Lotus_corniculatus_var_japonic      ----MIQPQTHLNVADNSGARKLMCIRIIGAS-NRRYAYIGDIVVAVIKE
Spinacia_oleracea                   ----MIQPQTHLNVADNSGARELMCIRIIGAS-NRRYARIGDVIVAVIKE
Arabidopsis_thaliana                ----MIQPQTYLNVADNSGARELMCIRIIGAS-NRRYAHIGDVIVAVIKE
Oenothera_elata_subsp_hookeri       ----MIQPQTRLNVADNSGARELMCIRIIGAS-NRRYAHIGDIIVAVIKE
Atropa_belladonna                   ----MIQPQTHLNVADNSGARELMCIRIIGAS-NRRYAHIGDVIVAVIKE
Nicotiana_tabacum                   ----MIQPQTHLNVADNSGARELMCIRIIGAS-NRRYAHIGDVIVAVIKE
Calycanthus_floridus_var_glauc      ----MIQPQTHLNVADNSGARELMCIRIIGAS-NRRYAHIGDVIVAVIKE
Panax_ginseng                       ----MIQPQTLLNVADNSGARELMCIRIIGAS-NRRYAHIGDVIVAVIKE
Amborella_trichopoda                ----MIQAQTYLNVADNSGARELMCIRIVGAS-NPRYAHIGDVIVAVIKE
Oryza_nivara                        ----MIQPQTLLNVADNSGARKLMCIRVIGAASNQRYARIGDVIVAVIKD
Oryza_sativa_japonica               ----MIQPQTLLNVADNSGARKLMCIRVIGAASNQRYARIGDVIVAVIKD
Triticum_aestivum                   ----MIQPQTLLNVADNSGARKLMCIRVIGAAGNQRYARIGDVIVAVIKD
Saccharum_officinarum               ----MIQPQTLLNVADNSGARKLMCIRVIGAAGNQRYARIGDVIIAVIKD
Zea_mays                            ----MIQPQTLLNVADNSGARKLMCIRVIGAAGNQRYARIGDVIIAVIKD
Pinus_thunbergii                    ----MIQSQTYLNIADNSGARKIMCIRVLGAS-NRKCAHIGDVIIAIIKE
Anthoceros_formosae                 ----MIQPQTYLNVADNSGARKLMCIRILGAS-NRKYGNIGDIIIAVTKE
Huperzia_lucidula                   ----MIQPQTYLNVADNSGAKKPMCIRILKAS-NRKYANTGNVIVAVVKE
Mesostigma_viride                   ----MIQAQSYLNVADNSGAKKIMCIRVLGGS-QRKYAAIGDVIIGVVKD
Chlamydomonas_reinhardtii_TPA       ----MIKPLSYLNVADNSGARELMCIRALGGS-YRESANIGDVIIAVVKD
Chlorella_vulgaris                  ----MIQPQTYLRVADNTGARELMCIRVLGGG-KQRAATVGDIIIAVVKD
Odontella_sinensis                  ----MIYPQTMLTVADNTGARKIMCIRVLG-G-NRKYAKIGDTIIGVVKE
Porphyra_purpurea                   ----MIQTQSYLNVADNSGARKIMCIRVLGTS-NPSYASIGDVIIGVVKD
Nephroselmis_olivacea               ----MIQPQTILQVADNSGARQLMCIRVLG-G-RKRYASIGDVIIAVVKD
Cyanophora_paradoxa                 ----MIQPQSYLTAADNSGARKLMCIRVLGGG-NRRYARIGDVIVAVVKD
Cyanidioschyzon_merolae             ----MIQVQTRLKVADNTGAKEVMCIRVLKAS----TATLGDVIIVVVKE
Euglena_gracilis                    ----MIKPQTYLKIADNTGAQKIMCIRILGPN--CQYANIGDIIIAVVKE
Euglena_longa                       ----MIQTQTYLNVSDNSGAKKIMCISIISTK--RKYAKIGDTIIAVVKK
Eimeria_tenella                     ----MTQINTYFNIADNSGVKKILCIQNLTKK--TKKIEIGDLIVGVIKK
Pinus_koraiensis                    -----------------------MTTAALSSD---------RIIIPLSRS
Gracilaria_tenuistipitata_var_      ----MKMKKTNIKMHVKRGE----TVQIISGR---EKGKIGKIIKVLPKS
Cyanidium_caldarium                 ----------MINVRVINKKRRIQKYKVSVKS--------GDTIKVISGK
Guillardia_theta                    MRRHNIEIGRFVKIRYGHQINSIGVIIDIIDN--NRCLIDGYSGRQVINS
Synechococcus_sp_WH_8102            -----------------------MAVKERVGT---VVSDKMEKTVVVAVE
                                                                                  :  .

Chaetosphaeridium_globosum          AIPNMTLKKSEVVRAVIVRTCKELKRK-NGTILRFDENAAVIINQEG-NP
Physcomitrella_patens_subsp_pa      AIPNMPLKKSEVVRAVVVRTCKELKRK-NGTIIQFDDNAAVIINQEG-NP
Adiantum_capillus_veneris           AVPNMFLKRSEVVRAVVVRTRRGLKRR-NGMVLEFDDNAAVIINQEG-NP
Marchantia_polymorpha               AVPNMPIKKSEIVRAVIVRTCKEFKRN-NGSIIKFDDNAAVVINQEG-NP
Psilotum_nudum                      SVPNMPVKKSEIVRAVIVRTRKEMKRD-NGIIIRFDDNAAVVINREG-NL
Lotus_corniculatus_var_japonic      AVPNTPLERSEVIRAVIVRTCKELKRS-NGIIIQYDDNAAVVIDQEG-NP
Spinacia_oleracea                   AIPNTPLERSEVIRAVVVRTCKELKRD-NGMIIRYDDNAAVIIDQEG-NP
Arabidopsis_thaliana                AIPNTPLERSEVIRAVIVRTCKELKRN-NGTIIRYDDNAAVVIDQEG-NP
Oenothera_elata_subsp_hookeri       ALPSTSLERSEVVRAVIVRTCKELKCD-DGIIIRYDDNAAVVIDQEG-NP
Atropa_belladonna                   AVPNMPLERSEIVRAVIVRTCKELKRD-NGMIIRYDDNAAVVIDQEG-NP
Nicotiana_tabacum                   AVPNMPLERSEVVRAVIVRTCKELKRD-NGMIIRYDDNAAVVIDQEGRKS
Calycanthus_floridus_var_glauc      AVPNMPLERSEVIRAVIVRTCKELKRD-NGMIIRYDDNAAVVIDQEG-NP
Panax_ginseng                       AVPNMPLARSEVVRAVIVRTCKELKRD-NGMIIRYDDNAAVVIDQEG-NP
Amborella_trichopoda                AVPNMPLERSEVIRAVIVRTCKELKRD-NGIIIRYDDNAAVVIDPEG-NP
Oryza_nivara                        AVPQMPLERSEVIRAVIVRTCKEFKCE-DGIIIRYDDNAAVIIDQKG-NP
Oryza_sativa_japonica               AVPQMPLERSEVIRAVIVRTCKEFKCE-DGIIIRYDDNAAVIIDQKG-NP
Triticum_aestivum                   ALPQMPLERSEVIRAVIVRTCKEFKCE-DGIIIRYDDNAAVIIDQKG-NP
Saccharum_officinarum               AVPQMPLERSEVIRAVIVRTRKEFKGD-DGIIIRYDDNAAVIIDQKG-NP
Zea_mays                            AVPQMPLERSEVIRAVIVRTRKEFKGD-DGIIIRYDDNAAVIIDQKG-NP
Pinus_thunbergii                    AVPNMPLEKSEVVRAVVIRTCKEFERD-NGMMIRSDDNAAVVIDQEG-NP
Anthoceros_formosae                 AVPNMPLKKSEVVRAVIVRTCKEVRRD-NGMTIRFDDNVAATTNQEG-NP
Huperzia_lucidula                   AVPNMPLRKSEIVRAVVVRTCKELKRN-NGMIIQFDDNAAVIINQEG-NP
Mesostigma_viride                   SVPNMSLKKSEVVRAVVVRTCKGIRRE-NGMTIRFDDNAAVVINKDG-NP
Chlamydomonas_reinhardtii_TPA       ALPNMPVKRSDIVRAVIVRTRKGIRRE-NGMAIRFDDNAAVIINKEG-NP
Chlorella_vulgaris                  ATPNMPVKRSDIVRAVIVRTRKNVRRV-NGTSIRFDENAAVIINKEN-NP
Odontella_sinensis                  AIPNMPIKRSDIVRAIVVRTSKTIRRP-DGMYIRFDDNAAVIVNLDN-NP
Porphyra_purpurea                   ASPNMPVKRSDVVRAVVVRTRKALRRN-DGMSIRFDDNAAVIINQDN-NP
Nephroselmis_olivacea               AIPNMPVKKSDVVRAVVVRTSKPVRRD-TGMLIRFDDNAAVIVNQEG-NP
Cyanophora_paradoxa                 GIPNIPIKKSDTVKAVIVRTRKELKRD-NGMNICFDDNAAVIINADG-NP
Cyanidioschyzon_merolae             ALPNMMVKKSQIFRAVVVRTKQAVRRA-NGMHIRFDENAVVLIDQEN-NP
Euglena_gracilis                    AIPNMVVKKSDIVKAVIVRTVKGVRRE-SGMAIRFDENAAVIINNDR-SP
Euglena_longa                       ASPNKIIKKSMIVKALIIRTTKPLYRKHNNMYISFNENAAIIINTDN-TL
Eimeria_tenella                     INNTSKLIYSNIVYGIVIRLKKNINLY-KKYNISFNDNSAVLVDKNL-NP
Pinus_koraiensis                    N-------------SLQVRITTALTTS------DFS--------------
Gracilaria_tenuistipitata_var_      S-------------QVIIDNLNIATKH---LKAQKEGDSGQIIRIEK---
Cyanidium_caldarium                 Y------------KNIVAKVLRVLKYS---NEIIVKGVNIKIKHIKP---
Guillardia_theta                    NRIIPTYLKIQINRNIKSKKLNQILLN-DSILLKVSKLKFMIINKIN---
Synechococcus_sp_WH_8102            SRFPHPIYQKTVSRTTRYKAHDEDNSCRVGDRVRITETRPMSRHKRW-AI
                                                                                      

Chaetosphaeridium_globosum          RGTRIFGPVARELREANFTKIVSLAPEVL-
Physcomitrella_patens_subsp_pa      KGTRVFGPVARELRESNFTKIVSLAPEVL-
Adiantum_capillus_veneris           RGTRIFGPVARELRECNFARVVSLAPEVL-
Marchantia_polymorpha               KGTRVFGPIARELRESNFTKIVSLAPEVL-
Psilotum_nudum                      KGTRVHGPVDRELWKKNFTKIVSLAPEAF-
Lotus_corniculatus_var_japonic      KGTRIFCAIARELRQFNFTKIVSLAPEIL-
Spinacia_oleracea                   KGTRIFGAIARELRQK-FAKIVSLAPEVL-
Arabidopsis_thaliana                KGTRVFGAIPRELRQLNFTKIVSLAPEVL-
Oenothera_elata_subsp_hookeri       KGTRVFGAIAHELRELSFTKIVSLAPEVL-
Atropa_belladonna                   KGTRIFGAIARELRELNFTKIVSLAPEVL-
Nicotiana_tabacum                   KGTRIFGAIARELRELNFTKIVSLAPEVL-
Calycanthus_floridus_var_glauc      KGTRVFGAIARELRKLNFTKIVSLAPEVL-
Panax_ginseng                       KGTRVFGAIARELRQLNFTKIVSLAPEVL-
Amborella_trichopoda                KGTRVFGSIAGELRHLNFTKIVSLAPEVF-
Oryza_nivara                        KGTRVFGAIAEELRELNFTKIVSLAPEVL-
Oryza_sativa_japonica               KGTRVFGAIAEELRELNFTKIVSLAPEVL-
Triticum_aestivum                   KGTRVFGAIAEELRGLNFTKIVSLAPEVL-
Saccharum_officinarum               KGTRVFGAVAEELRELNYTKIVSLAPEVL-
Zea_mays                            KGTRVFGAVAEELRELNLTKIVSLAPEVL-
Pinus_thunbergii                    KGTRVFGPVAQELRQLNFTKIVSLAPEVL-
Anthoceros_formosae                 KGTRVFGPVARESRGYNFTKIIPLAPEVL-
Huperzia_lucidula                   RGTRVFGPVARESREFNFTKIVSLAPEVL-
Mesostigma_viride                   KGTRVFGPVARELRDRNFTKIVSLAPEVL-
Chlamydomonas_reinhardtii_TPA       RGTRVFGPIARELRDKNFTKIVSLAPEVL-
Chlorella_vulgaris                  RGTRVFGPVARELRDGNFTKIISLAPEVL-
Odontella_sinensis                  RGTRVFGPVAREIRDKNFSKIVSLAPEVL-
Porphyra_purpurea                   RGTRVFGPIARELRDKNFSKIISLAPEVV-
Nephroselmis_olivacea               RGTRVFGPVARELRDRQFMKIISLAPEVL-
Cyanophora_paradoxa                 RGTRVFGPVARELRDKNFTKIISLAPEVL-
Cyanidioschyzon_merolae             KGTRVFGPIARELREANFMKIVSLAPEVI-
Euglena_gracilis                    KGTRIFGPIARELREKEFVKIMSLAPEVV-
Euglena_longa                       KGTNIFGPVPRELMNIGFTNLNSTAKLII-
Eimeria_tenella                     IGSRIFGTIPKFLKKKNYLKLYSLTVDFI-
Pinus_koraiensis                    RG--MLGTAS---------LIIAIITSPI-
Gracilaria_tenuistipitata_var_      ------PIHSSNVIQYKLDSNTSIKDRV--
Cyanidium_caldarium                 VRDNEMGSLKSLEFPINISKVVLLESRKKE
Guillardia_theta                    ----QEKDKFNDFEAFKFLIGKKFKSCK--
Synechococcus_sp_WH_8102            AEVLSHSPKADKSAGSTAPAPEAAAKEVSE
                                                                  
