# Supplementary material for: DIVERSITY in binding, regulation, and evolution revealed from high-throughput ChIP
Source: PLoS Comput Biol. 2018 Apr 23;14(4):e1006090. doi: 10.1371/journal.pcbi.1006090 (PMC5933800; doi:10.1371/journal.pcbi.1006090)
Supplement: S1 File — (GZ) [file pcbi.1006090.s009.tar.gz › DIVERSITY-master/weblogoMod/test_corebio/data/clustal_glualign.aln]

CLUSTAL W (1.82) multiple sequence alignment


GE0000012       GCTCTAGTAGCACAG-----C-GGATAGTGCAGCAGTTTCCTAAACTGCA--G------- 45
GE0000169       GTCCTCGTAGCTCAG-----CAGGATAGAGCGGTTGCCTCCTAAGCAGCA--G------- 46
GE0004091       GTCCCAGTAGCTCAG-----CTGGATAGAGCAACGGCCTTCTAAGCCGTC--G------- 46
GE0003789       GGGTGTGTAGCTTAG-----ATGG-TAGAGCAGTGGCCTCCAAAGCCGCC--G------- 45
GE0003790       GGGTGTGTAGCTTAG-----ATGG-TAGAGCAGTGGCCTCCAAAGCCGCC--G------- 45
GE0001564       GGGTGTGTAGCTTAG-----CTGG-TAGAGCAGTGGCCTCCAAAGCCGCC--G------- 45
GE0004931       GGCGGTGTAGCTCAG-----CTGGCTAGAGC-GTACGGTTCATACCCGTGA-G------- 46
GE0004954       GGCGGTGTAGCTCAG-----CTGGCTAGAGC-GTACGGTTCATACCCGTGA-G------- 46
GE0000297       TCCGGAGTAGC-TCA-----GCGGT-AGAGCAGTGGACTGTTAATCCATT--G------- 44
GE0000298       TCCGGAGTAGC-TCA-----GCGGT-AGAGCAGTGGACTGTTAATCCATT--G------- 44
GE0000318       TCCGGAGTAGC-TCA-----GCGGT-AGAGCAGTGGACTGTTAATCCATT--G------- 44
GE0004107       TCCGCAGTAGC-TCA-----GTGGT-AGAGCTATCGGCTGTTAACCGATC--G------- 44
GE0004108       TCCGCAGTAGC-TCA-----GTGGT-AGAGCTATCGGCTGTTAACCGATC--G------- 44
GE0004215       TCCGCAGTAGC-TCA-----GTGGT-AGAGCTATCGGCTGTTAACCGATC--G------- 44
GE0004221       TCCGCAGTAGC-TCA-----GTGGT-AGAGCTATCGGCTGTTAACCGATC--G------- 44
GE0004161       TCCACAGTAGC-TCA-----GTGGT-AGAGCTATCGGCTGTTAACCGATC--G------- 44
GE0004182       TCCACAGTAGC-TCA-----GTGGT-AGAGCTATCGGCTGTTAACCGATC--G------- 44
GE0004186       TCCACAGTAGC-TCA-----GTGGT-AGAGCTATCGGCTGTTAACCGATC--G------- 44
GE0000386       GGTGGCATAGC-CAA-----GCGGT-AAGGCCGAGGCCTGCAAAGCC-TC--T------- 43
GE0002012       GGTGGCATCGC-CAA-----GCGGT-AAGGCCGAGGCCTGCAAAGCC-TC--T------- 43
GE0004312       GGCGGCATAGC-CAA-----GTGGT-AAGGCAGAGGTCTGCAAAACC-TT--T------- 43
GE0004328       GGCGGCATAGC-CAA-----GTGGT-AAGGCAGAGGTCTGCAAAACC-TT--T------- 43
GE0005592       AGGGGCATAGT-GTA-----ACGGT-AGAACAGAGGTCTCCAAAACC-TC--C------- 43
GE0005602       AGGGGCATAGT-GTA-----ACGGT-AGAACAGAGGTCTCCAAAACC-TC--C------- 43
GE0000435       TGGGGTGTGGC-CAA-----GCGGT-AAGGCAGCGGTTTTTGGTACCGTG--C------- 44
GE0000436       TGGGGTGTGGC-CAA-----GCGGT-AAGGCAGCGGTTTTTGGTACCGTG--C------- 44
GE0002070       TGGGGTGTGGC-CAA-----GCGGT-AAGGCAGCGGTTTTTGGTACCGCG--C------- 44
GE0004429       TGGGCTATAGC-CAA-----GCGGT-AAGGCAACGGACTTTGACTCCGTC--A------- 44
GE0004457       TGGGCTATAGC-CAA-----GCGGT-AAGGCAACGGACTTTGACTCCGTC--A------- 44
GE0004494       TGGGCTATAGC-CAA-----GCGGT-AAGGCAACGGACTTTGACTCCGTC--A------- 44
GE0004330       TGGGCTATAGC-CAA-----GCGGT-AAGGCAATGGACTTTGACTCCGTG--A------- 44
GE0001033       GGCGGTATAGCTCAG-----GTGGTTAGAGCAGCAGAATCATAATCTGCG--T------- 46
GE0002394       GGCGGTATAGCTCAG-----GTGGTTAGAGCAGCGGAATCATAATCCGCG--T------- 46
GE0004968       CGCGGGGTGGAGCAG-----TTCGGTAGCTCGTCGGGCTCATAACCCGAA--G------- 46
GE0004982       CGCGGGGTGGAGCAG-----TTCGGTAGCTCGTCGGGCTCATAACCCGAA--G------- 46
GE0000991       CGCGGGATAGAGTAG-----TG-GTCATCTCGTTGGGCTCATAACCCAAA--G------- 45
GE0001069       GGGGCGGTAGC-TCA-----GTGGTTAGAGCTGCGGACTCATAACCCGTA--G------- 45
GE0002428       GGGGCAATAGC-TCA-----GCGGTTAGAGCTGCGGACTCATAACCCGTA--G------- 45
GE0003643       GCACCGATAGCTCAA-----TTGGATAGAGTACCTGGCTTCGGACCAGGTG--------- 46
GE0003644       GCACCGATAGCTCAA-----TTGGATAGAGTACCTGGCTTCGGACCAGGTG--------- 46
GE0003561       GCACCGATAGCTCAA-----TTGGATAGAGTACCTGGCTTCGGACCAGGTG--------- 46
GE0003560       GCACCGATAGCTCAA-----TTGGATAGAGTACCTGGCTTCGGACCAGGTG--------- 46
GE0003559       GCACCGATAGCTCAA-----TTGGATAGAGTACCTGGCTTCGGACCAGGTG--------- 46
GE0003476       GCACCGATAGCTCAA-----TTGGATAGAGTACCTGGCTTCGGACCAGGTG--------- 46
GE0003475       GCACCGATAGCTCAA-----TTGGATAGAGTACCTGGCTTCGGACCAGGTG--------- 46
GE0003474       GCACCGATAGCTCAA-----TTGGATAGAGTACCTGGCTTCGGACCAGGTG--------- 46
GE0003330       GCACCGATAGCTCAA-----TTGGATAGAGTACCTGGCTTCGGACCAGGTG--------- 46
GE0003329       GCACCGATAGCTCAA-----TTGGATAGAGTACCTGGCTTCGGACCAGGTG--------- 46
GE0003328       GCACCGATAGCTCAA-----TTGGATAGAGTACCTGGCTTCGGACCAGGTG--------- 46
GE0003327       GCACCGATAGCTCAA-----TTGGATAGAGTACCTGGCTTCGGACCAGGTG--------- 46
GE0003326       GCACCGATAGCTCAA-----TTGGATAGAGTACCTGGCTTCGGACCAGGTG--------- 46
GE0003325       GCACCGATAGCTCAA-----TTGGATAGAGTACCTGGCTTCGGACCAGGTG--------- 46
GE0003324       GCACCGATAGCTCAA-----TTGGATAGAGTACCTGGCTTCGGACCAGGTG--------- 46
GE0003323       GCACCGATAGCTCAA-----TTGGATAGAGTACCTGGCTTCGGACCAGGTG--------- 46
GE0002900       GCACCGATAGCTCAA-----TTGGATAGAGTACCTGGCTTCGGACCAGGTG--------- 46
GE0002899       GCACCGATAGCTCAA-----TTGGATAGAGTACCTGGCTTCGGACCAGGTG--------- 46
GE0002898       GCACCGATAGCTCAA-----TTGGATAGAGTACCTGGCTTCGGACCAGGTG--------- 46
GE0002897       GCACCGATAGCTCAA-----TTGGATAGAGTACCTGGCTTCGGACCAGGTG--------- 46
GE0002896       GCACCGATAGCTCAA-----TTGGATAGAGTACCTGGCTTCGGACCAGGTG--------- 46
GE0002895       GCACCGATAGCTCAA-----TTGGATAGAGTACCTGGCTTCGGACCAGGTG--------- 46
GE0002894       GCACCGATAGCTCAA-----TTGGATAGAGTACCTGGCTTCGGACCAGGTG--------- 46
GE0002893       GCACCGATAGCTCAA-----TTGGATAGAGTACCTGGCTTCGGACCAGGTG--------- 46
GE0002892       GCACCGATAGCTCAA-----TTGGATAGAGTACCTGGCTTCGGACCAGGTG--------- 46
GE0002891       GCACCGATAGCTCAA-----TTGGATAGAGTACCTGGCTTCGGACCAGGTG--------- 46
GE0002890       GCACCGATAGCTCAA-----TTGGATAGAGTACCTGGCTTCGGACCAGGTG--------- 46
GE0002889       GCACCGATAGCTCAA-----TTGGATAGAGTACCTGGCTTCGGACCAGGTG--------- 46
GE0002888       GCACCGATAGCTCAA-----TTGGATAGAGTACCTGGCTTCGGACCAGGTG--------- 46
GE0001839       GCACCGATAGCTCAA-----CTGGATAGAGTACCTGGCTTCGGACCAGGTG--------- 46
GE0001800       GCACCAGTAGCTCAG-----T-GGATAGAGTACCTGGCTACGAACCAGGTG--------- 45
GE0001817       GCACCAGTAGCTCAG-----T-GGATAGAGTACCTGGCTACGAACCAGGTG--------- 45
GE0000125       GCACCAGTAGCTCAG-----TCGGATAGAGTACCTGGCTACGAACCAGGTG--------- 46
GE0004001       GCGCCCGTAGCTCAA-----TTGGATAGAGCGTTTGACTACGGATCAAAAG--------- 46
GE0000251       GGACCGATAGCTCAG-----T-GGATAGAGCATTCGCCTTCTAAGCGAATG--------- 45
GE0000252       GGACCGATAGCTCAG-----T-GGATAGAGCATTCGCCTTCTAAGCGAATG--------- 45
GE0001911       GGACCGATAGCTCAG-----T-GGATAGAGCATCCGCCTTCTAAGCGGATG--------- 45
GE0001920       GGACCGATAGCTCAG-----T-GGATAGAGCATCCGCCTTCTAAGCGGATG--------- 45
GE0001923       GGACCGATAGCTCAG-----T-GGATAGAGCATCCGCCTTCTAAGCGGATG--------- 45
GE0001486       GCCCAGATAGCTCAG-----T--GGTAGAGCACTTGCATGGTAAGCAAGCG--------- 44
GE0003745       GCCCAGGTAGCTCAG-----T--GGTAGAGCACTTGCATGGTAAGCAAGTG--------- 44
GE0000050       GGGGTATTAGCTCAG-----TTGGT-AGAGCGCAACAATGGCATTGTTGAG--------- 45
GE0001713       GGGGTATTAGCTCAG-----TTGGT-AGAGCGCAACAATGGCATTGTTGAG--------- 45
GE0001633       GGGGTATTAGCTCAG-----TTGGTTAGAGCGTCACGTTGACATCGTGAAG--------- 46
GE0003866       -----ATTAGCTCAG-----TTGGTTAGAGCGTCACGTTGACATCGTGAAG--------- 41
GE0000520       GCGGGTGTAGCTCAG-----TGG--TAGAGCGTCACGTTGCCAACGTGAAG--------- 44
GE0002095       GCGGGTGTAGCTCAG-----TGG--TAGAGCGCCACGTTGCCAACGTGAAG--------- 44
GE0000649       GCGGTTATAGCTCAG-----TTGGTTAGAGCGCGACACTGATAATGTCGAG--------- 46
GE0000087       GGGGACTTAGCTTAG-----TTGGT-AGAGCGTCTGATTTGCATTCAGAAG--------- 45
GE0001752       GGGGACTTAGCTTAG-----TTGGT-AGAGCATCTGATTTGCATTCAGAAG--------- 45
GE0001759       GGGGACTTAGCTTAG-----TTGGT-AGAGCATCTGATTTGCATTCAGAAG--------- 45
GE0000839       GGGGCCTTAGCTCAG-----CTGGG-AGAGCGCCTGCTTTGCACGCAGGAG--------- 45
GE0003939       GGGGCCTTAGCTCAG-----CTGGG-AGAGCGCCTGCTTTGCACGCAGGAG--------- 45
GE0003956       GGGGCCTTAGCTCAG-----CTGGG-AGAGCGCCTGCTTTGCACGCAGGAG--------- 45
GE0005900       GGGGCTATAGCTCAT-----TTGGT-AGAGCGCTTGCATGGCATGCAAGAT--------- 45
GE0005903       GGGGCTATAGCTCAT-----TTGGT-AGAGCGCTTGCATGGCATGCAAGAT--------- 45
GE0005911       GGGGCTATAGCTCAT-----TTGGT-AGAGCGCTTGCATGGCATGCAAGAT--------- 45
GE0003911       GGGGCCATAGCTCAG-----CTGGG-AGAGCGCTACGCTGGCAGCGTAGAG--------- 45
GE0003912       GGGGCCATAGCTCAG-----CTGGG-AGAGCGCTACGCTGGCAGCGTAGAG--------- 45
GE0003935       GGGGCCATAGCTCAG-----CTGGG-AGAGCGCTACGCTGGCAGCGTAGAG--------- 45
GE0005407       GCTTCCATAGCTCAG-----CAGGT-AGAGCACTTCCATGGTAAGGAAGAG--------- 45
GE0005417       GCTTCCATAGCTCAG-----CAGGT-AGAGCACTTCCATGGTAAGGAAGAG--------- 45
GE0005799       GATTCCGTAGCTCAG-----CTGGG-AGAGCGCTACCTTGACAGGGTAGAG--------- 45
GE0000946       GGGTCTTTAGCTCAG-----C-GGTTAGAGCACCTCACTTTTAATGAGGGG--------- 45
GE0002360       GGGTCTTTAGCTCAG-----C-GGTTAGAGCATCTCACTTTTAATGAGAGG--------- 45
GE0004798       GGGCCTGTAGCTCAG-----CTGGTTAGAGCGCACGCCTGATAAGCGTGAG--------- 46
GE0004857       GGGCCTGTAGCTCAG-----CTGGTTAGAGCGCACGCCTGATAAGCGTGAG--------- 46
GE0004862       GGGCCTGTAGCTCAG-----CTGGTTAGAGCGCACGCCTGATAAGCGTGAG--------- 46
GE0005014       GGACCTTTAGCTCAG-----TTGGTTAGAGCAGACGGCTCATAACCGTCCG--------- 46
GE0001683       GGATGCGTAGCTCAG-----C-GGTTAGAGCACCTGTCTTACACACAGGGG--------- 45
GE0001710       GGATGCGTAGCTCAG-----C-GGTTAGAGCACCTGTCTTACACACAGGGG--------- 45
GE0004261       GGTCCGGTAGTTCAG-----TTGGTTAGAATGCCTGCCTGTCACGCAGGAG--------- 46
GE0004264       GGTCCGGTAGTTCAG-----TTGGTTAGAATGCCTGCCTGTCACGCAGGAG--------- 46
GE0001145       CTGGGTGTAGCGCAGC----CTGGT-AGCGCACTTGCATGGGGTGCAAGGG--------- 46
GE0001146       CTGGGTGTAGCGCAGC----CTGGT-AGCGCACTTGCATGGGGTGCAAGGG--------- 46
GE0002504       CTGGATGTAGCGCAGC----CTGGT-AGCGCACTTGCATGGGGTGCAAGGG--------- 46
GE0002505       CTGGATGTAGCGCAGC----CTGGT-AGCGCACTTGCATGGGGTGCAAGGG--------- 46
GE0002596       CGGAGTATAGCGCAGC----CTGGTTAGCGCGGTTGCTTTGGGAGCAATAG--------- 47
GE0002597       CGGAGTATAGCGCAGC----CTGGTTAGCGCGGTTGCTTTGGGAGCAATAG--------- 47
GE0001189       CGGAGTATAGCGCAGC----TTGGTTAGCGCGGTTGCTTTGGGAGCAATAG--------- 47
GE0005822       GGAGGATTAGCTCAGC----TGGG--AGAGCATTTGCCTTACAAGCAGAGG--------- 45
GE0005845       GGAGGATTAGCTCAGC----TGGG--AGAGCATTTGCCTTACAAGCAGAGG--------- 45
GE0005871       GGAGGATTAGCTCAGC----TGGG--AGAGCATCTGCCTTACAAGCAGAGG--------- 45
GE0005200       CGGGAAGTAGCTCAGC----TTGGT-AGAGCACATGGTTTGGGACCATGGG--------- 46
GE0005201       CGGGAAGTAGCTCAGC----TTGGT-AGAGCACATGGTTTGGGACCATGGG--------- 46
GE0005223       CGGGAAGTAGCTCAGC----TTGGT-AGAGCACATGGTTTGGGACCATGGG--------- 46
GE0005453       GCCGGTGTAGCTCAA-----TTGGT-AAAGCAACTGACTTGTAATCAGTAG--------- 45
GE0005464       GCCGGTGTAGCTCAA-----TTGGT-AAAGCAACTGACTTGTAATCAGTAG--------- 45
GE0005525       GCCGGTGTAGCTCAA-----TTGGT-AGAGCAACTGACTTGTAATCAGTAG--------- 45
GE0005534       GCCGGTGTAGCTCAA-----TTGGT-AGAGCAACTGACTTGTAATCAGTAG--------- 45
GE0001532       GCTGGAGTAGCTCAA-----TTGGC-AGAGCATTCGATTTGTAATCGAACG--------- 45
GE0000591       GCGAACGTAGCTCAG-----CTGGTTAGAGCGTCGGATTGTGGTTCCGAAG--------- 46
GE0002118       GCGAACGTAGCTCAG-----TTGGTTAGAGCGTCGGATTGTGGTTCCGAAG--------- 46
GE0004030       GCGCTCGTAGCTCAG-----TTGGATAGAGCGGTGGTTTCCGGTACCACGTCT------- 48
GE0001107       GGCTAGATAGCTCAG-----ATGGT-AGAGCAGAGGATTGAAGATCCTTGT--------- 45
GE0002463       GGCTAGATAGCTCAG-----CTGGT-AGAGCAGAGGACTGAAGATCCTTGT--------- 45
GE0005068       GGCTCGGTAGCTCAG-----TTGGT-AGAGCAACGGACTGAAAATCCGTGT--------- 45
GE0005094       GGCTCGGTAGCTCAG-----TTGGT-AGAGCAACGGACTGAAAATCCGTGT--------- 45
GE0005154       GGCTCGGTAGCTCAG-----TTGGT-AGAGCAACGGACTGAAAATCCGTGT--------- 45
GE0005174       GGCTCGGTAGCTCAG-----TTGGT-AGAGCAACGGACTGAAAATCCGTGT--------- 45
GE0005177       GGCTCGGTAGCTCAG-----TTGGT-AGAGCAACGGACTGAAAATCCGTGT--------- 45
GE0005098       GGCTCGGTAGCTCAG-----TTGGT-AAAGCAACGGACTGAAAATCCGTGT--------- 45
GE0005105       GGCTCGGTAGCTCAG-----TTGGT-AAAGCAACGGACTGAAAATCCGTGT--------- 45
GE0005142       GGCTCGGTAGCTCAG-----TTGGT-AAAGCAACGGACTGAAAATCCGTGT--------- 45
GE0001435       GCCTAAATAGCTCAG-----TTGGT-AGAGCAACACATTCGTAACGTGTAG--------- 45
GE0001439       GCCTAAATAGCTCAG-----TTGGT-AGAGCAACACATTCGTAACGTGTAG--------- 45
GE0001465       GCCTAAATAGCTCAG-----TTGGT-AGAGCAACACATTCGTAACGTGTAG--------- 45
GE0003714       GCCTAAATAGCTCAG-----TTGGT-AGAGCAACGCATTCGTAACGCGTAG--------- 45
GE0003720       GCCTAAATAGCTCAG-----TTGGT-AGAGCAACGCATTCGTAACGCGTAG--------- 45
GE0000340       GCGGGAGTAGTTCAA-----TTGGTTAGAGCACCGCCCTGTCAAGGCGGAA--------- 46
GE0001951       GCGGGAGTAGTTCAA-----CTGGTTAGAGCACCGCCCTGTCAAGGCGGAA--------- 46
GE0004611       GCGGGTGTAGTTTAG-----TGG--TAAAACCTCAGCCTTCCAAGCTGATG--------- 44
GE0004617       GCGGGTGTAGTTTAG-----TGG--TAAAACCTCAGCCTTCCAAGCTGATG--------- 44
GE0004647       GCGGGTGTAGTTTAG-----TGG--TAAAACCTCAGCCTTCCAAGCTGATG--------- 44
GE0004679       GCGGGTGTAGTTTAG-----TGG--TAAAACCTCAGCCTTCCAAGCTGATG--------- 44
GE0004680       GCGGGTGTAGTTTAG-----TGG--TAAAACCTCAGCCTTCCAAGCTGATG--------- 44
GE0000552       GCGCCCGTAGCTCAA-----TGG--TAGAGCTGTAGCCTTCCAAGCTACCG--------- 44
GE0004569       GCGGAAGTAGTTCAG-----TGG--TAGAACACCACCTTGCCAAGGTGGGG--------- 44
GE0000479       GGCCCCATCGTCTAGCC---TGGCCCAGGACATCGGATTTTCATTCCGGTA--------- 48
GE0000480       GGCCCCATCGTCTAGCC---TGGCCCAGGACATCGGATTTTCATTCCGGTA--------- 48
GE0004523       GGCCCGTTGGTCAAGC------GGTTAAGACACCGCCCTTTCACGGCGGTA--------- 45
GE0004524       GGCCCGTTGGTCAAGC------GGTTAAGACACCGCCCTTTCACGGCGGTA--------- 45
GE0004544       GGCCCGTTGGTCAAGC------GGTTAAGACACCGCCCTTTCACGGCGGTA--------- 45
GE0004711       GCGGTTGTGGCGAAGT------GGTTAACGCACCAGATTGTGGCTCTGGCA--------- 45
GE0004739       GCGGTTGTGGCGAAGT------GGTTAACGCACCAGATTGTGGCTCTGGCA--------- 45
GE0000801       GCGGAAGTGGCGGAATT-GGTATACG----CGCTATCTTGAGGTGGTAGTGGAGCTTTC- 54
GE0000802       GCGGAAGTGGCGGAATT-GGTATACG----CGCTATCTTGAGGTGGTAGTGGAGCTTTC- 54
GE0000215       GCGGATGTGGCGGAATT-GGCAGACG----CGCTAGAATCAGGCTCTAGTGTCTTTACAG 55
GE0002550       GCGGTCGTGGCGGAAT--GGCAGACG----CGCTAGGTTGAGGGCCTAGTGGGTGAATAA 54
GE0002551       GCGGTCGTGGCGGAAT--GGCAGACG----CGCTAGGTTGAGGGCCTAGTGGGTGAATAA 54
GE0000765       GCAGCTATGGCGAAATC-GGTAGACG----CGCTAGATTCAGGTTCTAGTGAGCTTATG- 54
GE0000766       GCAGCTATGGCGAAATC-GGTAGACG----CGCTAGATTCAGGTTCTAGTGAGCTTATG- 54
GE0002224       GCAGCTATGGCGGAACC-GGTAGACG----CGCTAGATTCAGGTTCTAGTGAGCTTTTG- 54
GE0002225       GCAGCTATGGCGGAACC-GGTAGACG----CGCTAGATTCAGGTTCTAGTGAGCTTTTG- 54
GE0002269       GCTCAGATGGTGGAAT--GGTAGACA----CTAGGGACTTAAAATCCCTTGGGCTTTGG- 53
GE0002270       GCTCAGATGGTGGAAT--GGTAGACA----CTAGGGACTTAAAATCCCTTGGGCTTTGG- 53
GE0000891       GCTCAGATGGTGGAAT--GGTAGACA----CTAGGGACTTAAAATCCCTTGGGCGTAGG- 53
GE0002315       GCCCAGGTGGTGAAATT-GGTAGACA----CGCTGGATTTAGGATCC--AGTGCTTCGC- 52
GE0002316       GCCCAGGTGGTGAAATT-GGTAGACA----CGCTGGATTTAGGATCC--AGTGCTTCGC- 52
GE0000910       GCCCAGGTGGTGAAATT-GGTAGACA----CGCTGGATTTAGGATCC--AGTGCTTTCG- 52
GE0000713       GCCGGTGTGGCGGAAT--GGTAGACG----CGGTAGACTCAAAATCTACTCTTAGCAAT- 53
GE0000714       GCCGGTGTGGCGGAAT--GGTAGACG----CGGTAGACTCAAAATCTACTCTTAGCAAT- 53
GE0002201       GCCGGCGTGGCGGAAT--GGTAGACG----CGGTAGACTCAAAATCTACTCTTAGCAGT- 53
GE0002202       GCCGGCGTGGCGGAAT--GGTAGACG----CGGTAGACTCAAAATCTACTCTTAGCAGT- 53
GE0004877       GCCGGTGTGGCGGAATT-GGCAGGCG----CGCACGACTCAAAATCG--TGTTCCTTCT- 52
GE0004878       GCCGGTGTGGCGGAATT-GGCAGGCG----CGCACGACTCAAAATCG--TGTTCCTTCT- 52
GE0001609       GGGGGTGTCGCATAGTG-GTCAATTG----CATCGGACTGTAAATCC--GGCTCCTTACG 53
GE0003848       GGGGGTGTCGCATAGCG-GTCAATTG----CATCGGACTGTAAATCC--GACTCCTTACG 53
GE0005698       GGAGGGGTAGCGAAGTG-GCTAAACG----CGGCGGACTGTAAATCC--GCTCCCTCA-G 52
GE0005729       GGAGGGGTAGCGAAGTG-GCTAAACG----CGGCGGACTGTAAATCC--GCTCCCTCA-G 52
GE0005751       GGAGGGGTAGCGAAGTG-GCTAAACG----CGGCGGACTGTAAATCC--GCTCCCTCA-G 52
GE0005643       GGAGGGGTAGCGAAGTG--CTAAACG----CGGCGGACTGTAAATCC--GCTCCCTCA-G 51
GE0002686       GGAAGAGTGGCAGAGT--GGTCGAA--TG-CATCTGATTCGAAATCAGAAGTCCCTCAAC 55
GE0002687       GGAAGAGTGGCAGAGT--GGTCGAA--TG-CATCTGATTCGAAATCAGAAGTCCCTCAAC 55
GE0001233       GGAAGAGTGGCAGAGT--GGTCGAA--TG-CGTCTGATTCGAAATCAGAAGTTCTCTTAC 55
GE0002641       ----GAATGGCAGAGC--GGTTTAA--TG-CACCTGTCTTGAAAACAGGAGACCT--GAA 49
GE0002642       ----GAATGGCAGAGC--GGTTTAA--TG-CACCTGTCTTGAAAACAGGAGACCT--GAA 49
GE0001391       GGAAGAATGGCAGAGC--GGTTTAA--TG-CACCTGTCTTGAAAACAGGAGACCT--GAA 53
GE0002730       GGAAAGATGACTGAGT--GGTCGAAAGTA-CGTCCCTGCTAAGGACGCGTACCCCTTAAA 57
GE0002731       GGAAAGATGACTGAGT--GGTCGAAAGTA-CGTCCCTGCTAAGGACGCGTACCCCTTAAA 57
GE0001275       GGAAAGATGACTGAGT--GGTCGAAAGTA-CGTCCCTGCTAAGGACGCGTACCCCT-AAA 56
GE0001276       GGAAAGATGACTGAGT--GGTCGAAAGTA-CGTCCCTGCTAAGGACGCGTACCCCT-AAA 56
GE0001320       GGAGAGATGTCCGAGT--GGCTTAAGGAG-CACGCTTGGAAAGCGTGTGTGCG-TTAACG 56
GE0001321       GGAGAGATGTCCGAGT--GGCTTAAGGAG-CACGCTTGGAAAGCGTGTGTGCG-TTAACG 56
GE0003146       GGAGAGATGTCCGAGT--GGCTTAAGGAG-CACGCTTGGAAAGCGTGTGTGCG-TTAACG 56
GE0003147       GGAGAGATGTCCGAGT--GGCTTAAGGAG-CACGCTTGGAAAGCGTGTGTGCG-TTAACG 56
GE0003148       GGAGAGATGTCCGAGT--GGCTTAAGGAG-CACGCTTGGAAAGCGTGTGTGCG-TTAACG 56
GE0003149       GGAGAGATGTCCGAGT--GGCTTAAGGAG-CACGCTTGGAAAGCGTGTGTGCG-TTAACG 56
GE0003150       GGAGAGATGTCCGAGT--GGCTTAAGGAG-CACGCTTGGAAAGCGTGTGTGCG-TTAACG 56
GE0003151       GGAGAGATGTCCGAGT--GGCTTAAGGAG-CACGCTTGGAAAGCGTGTGTGCG-TTAACG 56
GE0003152       GGAGAGATGTCCGAGT--GGCTTAAGGAG-CACGCTTGGAAAGCGTGTGTGCG-TTAACG 56
GE0003153       GGAGAGATGTCCGAGT--GGCTTAAGGAG-CACGCTTGGAAAGCGTGTGTGCG-TTAACG 56
GE0003154       GGAGAGATGTCCGAGT--GGCTTAAGGAG-CACGCTTGGAAAGCGTGTGTGCG-TTAACG 56
GE0005323       GGAGAGCTGTCCGAGT--GGTCGAAGGAG-CACGATTGGAAATCGTGTAGGCGGTCAACT 57
GE0005242       GGAGAAGTACTCAAGT--GGCTGAAGAGG-CGCCCCTGCTAAGGGTGTAGGTCGCGTAAG 57
GE0005247       GGAGAAGTACTCAAGT--GGCTGAAGAGG-CGCCCCTGCTAAGGGTGTAGGTCGCGTAAG 57
GE0005282       GGAGAAGTACTCAAGT--GGCTGAAGAGG-CGCCCCTGCTAAGGGTGTAGGTCGTGTAAG 57
GE0005335       GGAGGAATACCCAAGTCCGGCTGAAGGGATCGGTCTTGAAAACCGACAGGGGTGTCAAAG 60
GE0005359       GGAGGAATACCCAAGTCCGGCTGAAGGGATCGGTCTTGAAAACCGACAGGGGTGTCAAAG 60
GE0005388       GGAGGAATACCCAAGTCTGGCTGAAGGGATCGGTCTTGAAAACCGACAGGG-TGTCAAAG 59
                       *                                                    

GE0000012       ----GTCGGGAGTTCGAATCTCTCCTAGAGC---- 72
GE0000169       ----GCCATGCGTTCGAATCGCATCGAGGAC---- 73
GE0004091       ----GTCGGGAGTTCGAATCTCTCCTGGGAC---- 73
GE0003789       ----GTCGGGGGTTCGAATCCCTCCGCACTC---- 72
GE0003790       ----GTCGGGGGTTCGAATCCCTCCGCACTC---- 72
GE0001564       ----GTCGGGGGTTCGATTCCCTTCGCACCC---- 72
GE0004931       ----GTCGGGGGTTCGATCCCCTCCGCCGCTACCA 77
GE0004954       ----GTCGGGGGTTCGATCCCCTCCGCCGCTACCA 77
GE0000297       ----GTCGTTGGTTCGAACCCATCCTCCGGA---- 71
GE0000298       ----GTCGTTGGTTCGAACCCATCCTCCGGA---- 71
GE0000318       ----GTCGTTGGTTCGAACCCATCCTCCGGA---- 71
GE0004107       ----GTCGTAGGTTCGAATCCTACCTGCGGAG--- 72
GE0004108       ----GTCGTAGGTTCGAATCCTACCTGCGGAG--- 72
GE0004215       ----GTCGTAGGTTCGAATCCTACCTGCGGAGCC- 74
GE0004221       ----GTCGTAGGTTCGAATCCTACCTGCGGAGCC- 74
GE0004161       ----GTCGCAGGTTCGAATCCTGCCTGTGGAGCCA 75
GE0004182       ----GTCGCAGGTTCGAATCCTGCCTGTGGAGCCA 75
GE0004186       ----GTCGCAGGTTCGAATCCTGCCTGTGGAGCCA 75
GE0000386       ----ATCCCCGGTTCGATTCCGGGTGCCACC---- 70
GE0002012       ----ATCCCCGGTTCGATTCCGGGTGCCACC---- 70
GE0004312       ----ATCCCCGGTTCGAATCCGGGTGTCGCC---- 70
GE0004328       ----ATCCCCGGTTCGAATCCGGGTGTCGCC---- 70
GE0005592       ----GGTGTGGGTTCGATTCCTACTGCCCCTGCCA 74
GE0005602       ----GGTGTGGGTTCGATTCCTACTGCCCCTGCCA 74
GE0000435       ----ATCGGAGGTTCGAATCCTTCCACCCCA---- 71
GE0000436       ----ATCGGAGGTTCGAATCCTTCCACCCCA---- 71
GE0002070       ----ATCGGAGGTTCGAATCCTTCCACCCCA---- 71
GE0004429       ----TGCGTTGGTTCGAATCCAGCTAGCCCAGTC- 74
GE0004457       ----TGCGTTGGTTCGAATCCAGCTAGCCCAGTC- 74
GE0004494       ----TGCGTTGGTTCGAATCCAGCTAGCCCAGCC- 74
GE0004330       ----T-CGTTGGTTCGAATCCAGCTAGCCCA---- 70
GE0001033       ----GTCGTTGGTTCAAATCCGACTACCGCT---- 73
GE0002394       ----GTCGTTGGTTCAAGTCCGACTACCGCT---- 73
GE0004968       ----GTCGCAGGTTCAAATCCTGCCCCCGCAACCA 77
GE0004982       ----GTCGCAGGTTCAAATCCTGCCCCCGCAACCA 77
GE0000991       ----GTCGGAGGTTCGAATCCTTCTCCCGCT---- 72
GE0001069       ----GTCACAGGTTCAAATCCTGTCCGCCCC---- 72
GE0002428       ----GTCCCTGGTTCAAATCCAGGTTGCCCC---- 72
GE0003643       ----GTTGGAGGTTCGAGCCCTCTTCGGTGC---- 73
GE0003644       ----GTTGGAGGTTCGAGCCCTCTTCGGTGC---- 73
GE0003561       ----GTTGGAGGTTCGAGCCCTCTTCGGTGC---- 73
GE0003560       ----GTTGGAGGTTCGAGCCCTCTTCGGTGC---- 73
GE0003559       ----GTTGGAGGTTCGAGCCCTCTTCGGTGC---- 73
GE0003476       ----GTTGGAGGTTCGAGCCCTCTTCGGTGC---- 73
GE0003475       ----GTTGGAGGTTCGAGCCCTCTTCGGTGC---- 73
GE0003474       ----GTTGGAGGTTCGAGCCCTCTTCGGTGC---- 73
GE0003330       ----GTTGGAGGTTCGAGCCCTCTTCGGTGC---- 73
GE0003329       ----GTTGGAGGTTCGAGCCCTCTTCGGTGC---- 73
GE0003328       ----GTTGGAGGTTCGAGCCCTCTTCGGTGC---- 73
GE0003327       ----GTTGGAGGTTCGAGCCCTCTTCGGTGC---- 73
GE0003326       ----GTTGGAGGTTCGAGCCCTCTTCGGTGC---- 73
GE0003325       ----GTTGGAGGTTCGAGCCCTCTTCGGTGC---- 73
GE0003324       ----GTTGGAGGTTCGAGCCCTCTTCGGTGC---- 73
GE0003323       ----GTTGGAGGTTCGAGCCCTCTTCGGTGC---- 73
GE0002900       ----GTTGGAGGTTCGAGCCCTCTTCGGTGC---- 73
GE0002899       ----GTTGGAGGTTCGAGCCCTCTTCGGTGC---- 73
GE0002898       ----GTTGGAGGTTCGAGCCCTCTTCGGTGC---- 73
GE0002897       ----GTTGGAGGTTCGAGCCCTCTTCGGTGC---- 73
GE0002896       ----GTTGGAGGTTCGAGCCCTCTTCGGTGC---- 73
GE0002895       ----GTTGGAGGTTCGAGCCCTCTTCGGTGC---- 73
GE0002894       ----GTTGGAGGTTCGAGCCCTCTTCGGTGC---- 73
GE0002893       ----GTTGGAGGTTCGAGCCCTCTTCGGTGC---- 73
GE0002892       ----GTTGGAGGTTCGAGCCCTCTTCGGTGC---- 73
GE0002891       ----GTTGGAGGTTCGAGCCCTCTTCGGTGC---- 73
GE0002890       ----GTTGGAGGTTCGAGCCCTCTTCGGTGC---- 73
GE0002889       ----GTTGGAGGTTCGAGCCCTCTTCGGTGC---- 73
GE0002888       ----GTTGGAGGTTCGAGCCCTCTTCGGTGC---- 73
GE0001839       ----GTTGGAGGTTCGAACCCTCTTCGGTGC---- 73
GE0001800       ----GTCAGAGGTTCAAATCCTCTTTGGTGC---- 72
GE0001817       ----GTCAGAGGTTCAAATCCTCTTTGGTGC---- 72
GE0000125       ----GTCAGAGGTTCGAGTCCTCTCTGGTGC---- 73
GE0004001       ----GTTAGGGGTTCGACTCCTCTCGGGCGCGCCA 77
GE0000251       ----GTCGCAGGTTCGAGTCCTGCTCGGTCC---- 72
GE0000252       ----GTCGCAGGTTCGAGTCCTGCTCGGTCC---- 72
GE0001911       ----GTCGCAGGTTCGAATCCTGCTCGGTCC---- 72
GE0001920       ----GTCGCAGGTTCGAATCCTGCTCGGTCC---- 72
GE0001923       ----GTCGCAGGTTCGAATCCTGCTCGGTCC---- 72
GE0001486       ----GTCGTAGGTTCAATTCCTATTCTGGGC---- 71
GE0003745       ----GCCGTAGGTTCAATTCCTATTCTGGGC---- 71
GE0000050       ----GTCAGCGGTTCGACCCCGCTATGCTCC---- 72
GE0001713       ----GTCAGCGGTTCGATCCCGCTATGCTCC---- 72
GE0001633       ----GTCAGCTGTTCAAGTCAGCTATATCCC---- 73
GE0003866       ----GTCAGCTGTTCAAGTCAGCTATATCCC---- 68
GE0000520       ----GTCGTGAGTTCAAGCCTCATCACCCGC---- 71
GE0002095       ----GTCGTGAGTTCAAGCCTCATCACCCGC---- 71
GE0000649       ----GTCCCAAGTTCAAGTCTTGGTAACCGC---- 73
GE0000087       ----GTCAGGAGTTCGAATCTCCTAGTCTCC---- 72
GE0001752       ----GTCAGGAGTTCGAATCTCCTAGTCTCC---- 72
GE0001759       ----GTCAGGAGTTCGAATCTCCTAGTCTCC---- 72
GE0000839       ----GTCAGCGGTTCGATCCCGCTAGGCTCCA--- 73
GE0003939       ----GTCAGCGGTTCGATCCCGCTAGGCTCCACCA 76
GE0003956       ----GTCAGCGGTTCGATCCCGCTAGGCTCCACCA 76
GE0005900       ----GTCAGCGGTTCGATTCCGCTTAGCTCCACG- 75
GE0005903       ----GTCAGCGGTTCGATTCCGCTTAGCTCCACG- 75
GE0005911       ----GTCAGCGGTTCGATTCCGCTTAGCTCCACG- 75
GE0003911       ----GTCAGGGGTTCGAGCCCCCTTGGCTCC---- 72
GE0003912       ----GTCAGGGGTTCGAGCCCCCTTGGCTCC---- 72
GE0003935       ----GTCAGGGGTTCGAGCCCCCTTGGCTCC---- 72
GE0005407       ----GTCAGCGGTTCGAGCCCGCTTGGAAGCT--- 73
GE0005417       ----GTCAGCGGTTCGAGCCCGCTTGGAAGCT--- 73
GE0005799       ----GTCGCTGGTTCGAGCCCAGTCGGAATC---- 72
GE0000946       ----GTCGAAGGTTCAAATCCTTCAAGACCC---- 72
GE0002360       ----GTCGAAGGTTCGAATCCTTCAAGACCC---- 72
GE0004798       ----GTCGATGGTTCGAGTCCATTCAGGCCCACCA 77
GE0004857       ----GTCGGTGGTTCGAGTCCACTCAGGCCCACCA 77
GE0004862       ----GTCGGTGGTTCGAGTCCACTCAGGCCCACCA 77
GE0005014       ----GTCGTAGGTTCGAGTCCTACAAGGTCCACCA 77
GE0001683       ----GTCATAGGTTCAAATCCTGTCGTGTCC---- 72
GE0001710       ----GTCATAGGTTCAAATCCTGTCGTGTCC---- 72
GE0004261       ----GTCGCGGGTTCGAGTCCCGTCCGGACCGCC- 76
GE0004264       ----GTCGCGGGTTCGAGTCCCGTCCGGACCGCC- 76
GE0001145       ----GGCGGAGGTTCAAATCCTCTCATCCAG---- 73
GE0001146       ----GGCGGAGGTTCAAATCCTCTCATCCAG---- 73
GE0002504       ----GGCGGAGGTTCAAATCCTCTCATCCAG---- 73
GE0002505       ----GGCGGAGGTTCAAATCCTCTCATCCAG---- 73
GE0002596       ----GTCGGGGGTTCGAATCCCTCTACTCCG---- 74
GE0002597       ----GTCGGGGGTTCGAATCCCTCTACTCCG---- 74
GE0001189       ----GTCGGGGGTTCGAATCCCTCTACTCCG---- 74
GE0005822       ----GTCGGCGGTTCGAGCCCGTCATCCTCCACCA 76
GE0005845       ----GTCGGCGGTTCGAGCCCGTCATCCTCCACCA 76
GE0005871       ----GTCGGCGGTTCGAGCCCGTCATCCTCCACCA 76
GE0005200       ----GTCGCAGGTTCGAATCCTGTCTTCCCGACCA 77
GE0005201       ----GTCGCAGGTTCGAATCCTGTCTTCCCGACCA 77
GE0005223       ----GTCGCAGGTTCGAATCCTGTCTTCCCGACCA 77
GE0005453       ----GTTGGGGGTTCAAGTCCTCTTGCCGGC---- 72
GE0005464       ----GTTGGGGGTTCAAGTCCTCTTGCCGGC---- 72
GE0005525       ----GTTGGGGGTTCAAGTCCTCTTGCCGGC---- 72
GE0005534       ----GTTGGGGGTTCAAGTCCTCTTGCCGGCACCA 76
GE0001532       ----GTTGAGGGTTCAATTCCTTTCTCCAGC---- 72
GE0000591       ----GTCGCGGGTTCAAGCCCCGTCGTTCGC---- 73
GE0002118       ----GTCGCGGGTTCGAACCCCGTCGTTCGC---- 73
GE0004030       ----GTCGGGGGTTCGAATCCCTCCGAGCGC---- 75
GE0001107       ----GTCGTCGGTTCGATCCCGGCTCTGGCC---- 72
GE0002463       ----GTCGTCGGTTCGATCCCGGCTCTGGCC---- 72
GE0005068       ----GTCGGCGGTTCGATTCCGTCCCGAGCCA--- 73
GE0005094       ----GTCGGCGGTTCGATTCCGTCCCGAGCCA--- 73
GE0005154       ----GTCGGCGGTTCGATTCCGTCCCGAGCCACCA 76
GE0005174       ----GTCGGCGGTTCGATTCCGTCCCGAGCCACCA 76
GE0005177       ----GTCGGCGGTTCGATTCCGTCCCGAGCCACCA 76
GE0005098       ----GTCGGCGGTTCGATTCCGTCCCGAGCCACCA 76
GE0005105       ----GTCGGCGGTTCGATTCCGTCCCGAGCCACCA 76
GE0005142       ----GTCGGCGGTTCGATTCCGTCCCGAGCCACCA 76
GE0001435       ----GTCGTCGGTTCGATCCCGGCTTTGGGC---- 72
GE0001439       ----GTCGTCGGTTCGATCCCGGCTTTGGGC---- 72
GE0001465       ----GTCGTCGGTTCGATCCCGGCTTTGGGC---- 72
GE0003714       ----GTCGTCGGTTCGATCCCGGCTTTGGGC---- 72
GE0003720       ----GTCGTCGGTTCGATCCCGGCTTTGGGC---- 72
GE0000340       ----GTTGCGGGTTCGACCCCCGTCTCTCGC---- 73
GE0001951       ----GTTGCGGGTTCGAGCCCCGTCTCTCGC---- 73
GE0004611       -----TCGTGAGTTCGATTCTCATCACCCGCTCCA 74
GE0004617       -----TCGTGAGTTCGATTCTCATCACCCGCTCCA 74
GE0004647       -----TCGTGGGTTCGATTCCCATCACCCGCTCCA 74
GE0004679       -----TCGTGGGTTCGATTCCCATCACCCGCTCCA 74
GE0004680       -----TCGTGGGTTCGATTCCCATCACCCGCTCCA 74
GE0000552       -----GTGTCAGTTCGATTCTGATCGGGCGC---- 70
GE0004569       ----GTCGCGGGTTCGAATCCCGTCTTCCGCTCCA 75
GE0000479       ----A-CAGGGGTTCGAATCCCCTTGGGGTC---- 74
GE0000480       ----A-CAGGGGTTCGAATCCCCTTGGGGTC---- 74
GE0004523       ----A-CACGGGTTCGAATCCCGTACGGGTCA--- 72
GE0004524       ----A-CACGGGTTCGAATCCCGTACGGGTCA--- 72
GE0004544       ----A-CACGGGTTCGAATCCCGTACGGGTCA--- 72
GE0004711       ----CTCGTGGGTTCGATTCCCATCAATCGCCCC- 75
GE0004739       ----TTCGTGGGTTCGATTCCCATCAATCGCCCC- 75
GE0000801       ----CTTAGGGGTTCGAGTCCCCTCTTTCGC---- 81
GE0000802       ----CTTAGGGGTTCGAGTCCCCTCTTTCGC---- 81
GE0000215       --A-CGTGGGGGTTCAAGTCCCTTCATCCGCACCA 87
GE0002550       --CCCGTGGAGGTTCAAGTCCTCTCGGCCGCATC- 86
GE0002551       --CCCGTGGAGGTTCAAGTCCTCTCGGCCGCATC- 86
GE0000765       --CTCATGGAAGTTCAAGTCTTCTTAGCTGC---- 83
GE0000766       --CTCATGGAAGTTCAAGTCTTCTTAGCTGC---- 83
GE0002224       --CTCATGGAAGTTCAAGTCTTCTTAGCTGC---- 83
GE0002225       --CTCATGGAAGTTCAAGTCTTCTTAGCTGC---- 83
GE0002269       --CCCGTGCAAGTTCGAGTCTTGTTCTGAGC---- 82
GE0002270       --CCCGTGCAAGTTCGAGTCTTGTTCTGAGC---- 82
GE0000891       --CCCGTGCAAGTTCGAGTCTTGTTCTGAGC---- 82
GE0002315       --GGCATGTAGGTTCAAGTCCTATCCTGGGC---- 81
GE0002316       --GGCATGTAGGTTCAAGTCCTATCCTGGGC---- 81
GE0000910       --GGCATGTAGGTTCAAGTCCTATCCTGGGC---- 81
GE0000713       --AAGGTGTTGGTTCGAGTCCGATCACCGGC---- 82
GE0000714       --AAGGTGTTGGTTCGAGTCCGATCACCGGC---- 82
GE0002201       --AAGGTGTTGGTTCGAGTCCAATCGCCGGC---- 82
GE0002202       --AAGGTGTTGGTTCGAGTCCAATCGCCGGC---- 82
GE0004877       --GGAGTGTCGGTTCGACCCCGACCACCGGTA--- 82
GE0004878       --GGAGTGTCGGTTCGACCCCGACCACCGGTA--- 82
GE0001609       --GATACGTTGGTTCAAATCCAGCCACCCCC---- 82
GE0003848       --GATACGTTGGTTCAAATCCAGCCACCCCC---- 82
GE0005698       --GGTTCGGCAGTTCGAATCTGCCCCCCTCCACCA 85
GE0005729       --GGTTCGGCAGTTCGAATCTGCCCCCCTCCACCA 85
GE0005751       --GGTTCGGCAGTTCGAATCTGCCCCCCTCCACCA 85
GE0005643       --GGTTCGGCAGTTCGAATCTGCCCCCCTCCACC- 83
GE0002686       GGGGACCGGGGGTTCAAATCCCTTCTCTTCC---- 86
GE0002687       GGGGACCGGGGGTTCAAATCCCTTCTCTTCC---- 86
GE0001233       AGGAACCAGGGGTTCGAATCCCTTCTCTT------ 84
GE0002641       AGGGTCCGGGGGTTCGAATCCCTCTT--------- 75
GE0002642       AGGGTCCGGGGGTTCGAATCCCTCTT--------- 75
GE0001391       AGGGTCCGGGGGTTCGAATCCCTCTTCTTCC---- 84
GE0002730       GGGTACCGAGGGTTCGAATCCCTCTCTTTCC---- 88
GE0002731       GGGTACCGAGGGTTCGAATCCCTCTCTTTCC---- 88
GE0001275       GGGTACCGAGGGTTCGAATCCCTCTCTTTCC---- 87
GE0001276       GGGTACCGAGGGTTCGAATCCCTCTCTTTCC---- 87
GE0001320       C-GTACCGTGGGTTCGAATCCCACTCTCTCC---- 86
GE0001321       C-GTACCGTGGGTTCGAATCCCACTCTCTCC---- 86
GE0003146       C-GTACCGAGGGTTCGAATCCCTCTCTCTCC---- 86
GE0003147       C-GTACCGAGGGTTCGAATCCCTCTCTCTCC---- 86
GE0003148       C-GTACCGAGGGTTCGAATCCCTCTCTCTCC---- 86
GE0003149       C-GTACCGAGGGTTCGAATCCCTCTCTCTCC---- 86
GE0003150       C-GTACCGAGGGTTCGAATCCCTCTCTCTCC---- 86
GE0003151       C-GTACCGAGGGTTCGAATCCCTCTCTCTCC---- 86
GE0003152       C-GTACCGAGGGTTCGAATCCCTCTCTCTCC---- 86
GE0003153       C-GTACCGAGGGTTCGAATCCCTCTCTCTCC---- 86
GE0003154       C-GTACCGAGGGTTCGAATCCCTCTCTCTCC---- 86
GE0005323       CCGTCTCAAGGGTTCGAATCCCTTGCTCTCCGCC- 91
GE0005242       C-GGCGCGAGGGTTCAAATCCCTCCTTCTCCGCCA 91
GE0005247       C-GGCGCGAGGGTTCAAATCCCTCCTTCTCCGCCA 91
GE0005282       C-GGCGCGAGGGTTCAAATCCCTCCTTCTCCGCCA 91
GE0005335       C-C-CGCGGGGGTTCGAATCCCTCTTCCTCCGCC- 92
GE0005359       C-C-CGCGGGGGTTCGAATCCCTCTTCCTCCGCC- 92
GE0005388       C-C-CGCGGGGGTTCGAATCCCTCTTCCTCCGCC- 91
                           **** *  *               
