# Supplementary material for: DIVERSITY in binding, regulation, and evolution revealed from high-throughput ChIP
Source: PLoS Comput Biol. 2018 Apr 23;14(4):e1006090. doi: 10.1371/journal.pcbi.1006090 (PMC5933800; doi:10.1371/journal.pcbi.1006090)
Supplement: S1 File — (GZ) [file pcbi.1006090.s009.tar.gz › DIVERSITY-master/weblogoMod/test_corebio/data/clustal_headerless.aln]

AGO1___SCHPO     ----IPKSNPLGN----------VPTLILGGDVYHPGVGATG-----------V---S-I
O02095_CAEEL     -----IGSEAFNK----------PNRLIVGFVTSQRVGGNPD-----------Y--PI-S
O16386_CAEEL     -----LRSGVFSN----------SKRLIIGFETSQR-GGLGD-----------A--PI-A
O16720_CAEEL     --LPNVRPR-IFN----------EPVIFLGCDITHPAAGDTR-----------K--PS-I
O48771_ARATH     GIEYSYNIPLINK----------IPTLILGMDVSHGPPGRAD-----------V--PS-V
O62275_CAEEL     --------------FVDAKKQL-DSHLIIGVGISAPPAGTKYAMEN---KGVLN--PN-V
O67434_AQUAE     -------LKEIEG----------KVDAFVGIDISRITRDGKT-----------------V
O76922_DROME     -------QVVIPL----------HGLMTVGFDVCHSPKNKNK-----------S-----Y
PINH___ARATH     VDAISCRIPLVSD----------IPTIIFGADVTHPENGEES-----------S--PS-I
PIWI___ARCFU     --------------ILNVDPEK-GSDIIIGTGATRIDNVNLF-----------------C
PIWI___DROME     -------MIELPL----------SGLMTIGFDIAKSTRDRKR-----------A-----Y
PIWL1__HUMAN     -------RVDIPL----------KLVMIVGIDCYHDMTAGRR-----------S-----I
Q17567_CAEEL     -------KVNIPL----------KSTMIVGYDLYHDSTLKGK-----------T-----V
Q19645_CAEEL     -ADIPRDLACWNE----------VSTFVIGMDVAHPDRNAAR-------EG--N--PS-T
Q21495_CAEEL     -----VNSETWND----------SGLLLIGLSTAPYLNSYSS-----------E--NVTT
Q21691_CAEEL     -VPESVGHRVVCNNSAEMRAKLYAKTQFIGFEMSHTGARTRFDIQKVMFDG--D--PT-V
Q23415_CAEEL     --------------VSDAKKSMTDEQLIIGVGVSAPPAGTKYMMDN---KGHLN--PQ-I
Q9ZVD5_ARATH     SVERTPAFTVISK----------VPTIILGMDVSHGSPGQSD-----------V--PS-I
TAG76__CAEEL     IVADKITNKYLVD----------QPTMVVGIDVTHPTQAEMR-----------MNMPS-V
Y1321__METJA     --------------ILDSKT---PYDYIMGLDTGLGIFGNHR-----------------V
YQ53___CAEEL     -IPNAVRGKAVCSNNETLRKKLLEHVQFIGFEISHGASRTLFDRSRSQMDG--E--PS-V


AGO1___SCHPO     ----VSVPVHYTVLHDE----IQMPPDQ-FQTLCYNLCYVYARATSAVS--------LVP
O02095_CAEEL     ----TAKATKFTLIFTTKAGPQAEPLWH-LEQLTNDLCYDHQIVFHPVG--------LPV
O16386_CAEEL     ----TSKLVKYSLIFNTK---KNEKLSV-YERLTNELCYEMQIVFHPTS--------LPI
O16720_CAEEL     ----TSRPSHYHVLWDD----NDLTADE-LQQLTYQMCHTYVRCTRSVS--------IPA
O48771_ARATH     ----TSRPAHYHVLLDE----IGFSPDD-LQNLIHSLSYKLLNSIFNVSSLLCVFVLSVA
O62275_CAEEL     ----TAKTPLYTVLADD----AKVSMTA-LEDITYKLCHLHQIVGLPTS--------LPT
O67434_AQUAE     ----THQPIKVRKVYGE------LPVEV-LCSQILSLTLMNYSSFQPIK--------LPA
O76922_DROME     ----TVSPTSYNVISDN----MGLNADK-LQMLSYKMTHMYYNYSGTIR--------VPA
PINH___ARATH     ----TSRPAHYHVLWDE----NNFTADG-IQSLTNNLCYTYARCTRSVS--------IVP
PIWI___ARCFU     EMVTPIKPLSVEIVSDN-WT-SEEYYHN-VHEILDEIYYLSKMNWRGFR---SRN--LPV
PIWI___DROME     ----TVSPTSYNVLYSS----MGLSPEK-MQKLTYKMCHLYYNWSGTTR--------VPA
PIWL1__HUMAN     ----SVSPTHYNVIYDN----SGLKPDH-IQRLTYKLCHIYYNWPGVIR--------VPA
Q17567_CAEEL     ----TVTPVSYNIIHDD----TGLGPDK-HQQLAFKLCHLYYNWQGTVR--------VPA
Q19645_CAEEL     ----TAKVPSFLVIRDD----EEVSDEH-VAKMVCAVCSLHQLVNSPTS--------IPT
Q21495_CAEEL     ----TCKATKYTVLY-----PESPKMEW-IQRMTNDLCYMHEIVFHPVS--------LPA
Q21691_CAEEL     ----TVKPTKYTIIVND----CRWSKNE-IMNVTYHLAFAHQVSYAPPA--------IPN
Q23415_CAEEL     ----TAKTPLYTILADD----CNAPMDR-LEELTYTLCHHHQIVALSTS--------IPT
Q9ZVD5_ARATH     ----TTRPTHYHVLYDE----IGFSADE-LQELVHSLSYVYQRSTSAIS--------VVA
TAG76__CAEEL     ----TSRPARYHVLLDE----CKFTADE-IQSITYGMCHTYGRCTRSVS--------IPT
Y1321__METJA     SN--PVKLSTWLRFNCG-NE-EGLKINESIMQLLYDLTKMNYSALYGEG--RYLR--IPA
YQ53___CAEEL     ----TVRPCKYTILVND----AKWSKNE-LMHLTYFRAFGHQVSYQPPS--------VPD


AGO1___SCHPO     PVYYAHLVSNLARYQDV
O02095_CAEEL     PLYIADRYSQRGAMVLA
O16386_CAEEL     PLHIAGTYSERGSQMLA
O16720_CAEEL     PAYYAHLVAFRARYHLV
O48771_ARATH     PVRYAHLAAAQVAQFTK
O62275_CAEEL     PLYVANEYAKRGRNLWN
O67434_AQUAE     TVHYSDKITKLMLRGIE
O76922_DROME     VCHYAHKLAFLVAESIN
PINH___ARATH     PAYYAHLAAFRARFYLE
PIWI___ARCFU     TVNYPKLVAGIIANVNR
PIWI___DROME     VCQYAKKLATLVGTNLH
PIWL1__HUMAN     PCQYAHKLAFLVGQSIH
Q17567_CAEEL     PCQYAHKLAFLTAQSLH
Q19645_CAEEL     PVYVAHELAKRGTGLYK
Q21495_CAEEL     PLYLTAEMAERGTKNLA
Q21691_CAEEL     VSYAAQNLAKRGHNNYK
Q23415_CAEEL     PLYVANEYAKRGRDLWS
Q9ZVD5_ARATH     PICYAHLAAAQLGTFMK
TAG76__CAEEL     PVYYADLVATRARCHVK
Y1321__METJA     PIHYADKFVKALGKNWK
YQ53___CAEEL     VLYAAENLAKRGRNNYK
