# Supplementary material for: DIVERSITY in binding, regulation, and evolution revealed from high-throughput ChIP
Source: PLoS Comput Biol. 2018 Apr 23;14(4):e1006090. doi: 10.1371/journal.pcbi.1006090 (PMC5933800; doi:10.1371/journal.pcbi.1006090)
Supplement: S1 File — (GZ) [file pcbi.1006090.s009.tar.gz › DIVERSITY-master/weblogoMod/test_corebio/data/clustalw.pir]

>DL;804Angiostrongylus_cantonensis

--------------------------------------------------
----------------------------------ATT-AAGCCATG-CA-
T-GAG-GA--GTTC-A--GC------TT--TA-A----G-T-GA--AA-C
-TGCGAACGGCTCATTAG-AGCAGATG-T-GATT---TATT-CG--G--A
A-A--A-T--CC-T----ATT-GGA--TAACTGCG--GTAAT-TCTGGAG
CTAATACATGCGTAT-A-A-AC-CCTG-AC---T--T-T--C---GAAA-
-GGGTGCAAT-TA-TTAGAG---C---AA-A-TCAAT-CAT---------
----T-T---TC----------G-GA------TG----TAGTT-------
---T---GCT---G-A-C-TC-TGAATA-A---CG--CAG--CATA-TCG
G-CGGC-T-T-GT---TCGCCGATAAT-CCGAAAA----AG---TGT-C-
TGCCC-TATCA--AC---CT---GA-TGGTAGTCTATTAGTCTA-CCATG
GTTATTACGGGTAACGGAGAATAAGGGTT-CGACTCCGGAGAGGGAGCCT
TAGAAACGGCTACCACATCCAAGGAAGGCAGCAG-GCGCGAAACTTATCC
AA-T-CTTG-----A-ATAGATGA-GATAGTGACT---------------
--------AAAAATAAAAA--GACCA---TTCC-T-AT-G--GAACG-GT
TATTTCAATGAGT--TGATCATAAACCTTTTTT--C-G-AGTA--TCCAG
TGGAGGGCAAGTCTGGTGCCAGCAGCCGCGGTAATTCCAGCTC--CACTA
GTGTA-AATCGTCATTGCTGCGGTTAAAAAGC-TCGTAGTTGGAT-C-TG
AGTTGC---AT--GCA-AT-G-ATTCG--C-CT----T--TG--G--CGT
----TAAT------C---AT-TG-TTGTG---ACTA---T------T-T-
--G--CTG--G-T-T--TTCT-AT--TG-A--AA-----TTTC-----G-
A-TT-----TCTTTA-GTG-GC-TA--GCGA-GTT-TA-CTTTGA-AT-A
AATTAAAGTGCT-CAGAACAAG---CGTT-----T--GC-TT-G--AAT-
G-GTCGAT-CATGGAATAA-----TAAAAGAGGAC--TTCG---GT-T--
----CTATT-T----ATTGGTTC-AG---G-AA------CTG------AA
GT-AATGATTAAGAGGGACA--ATTC-GGGGGCATTCGTATCCCTGCGCG
AGAGGTGAAATTCGTG-GACCG-CAGGGGGACGCCCTAAAGCGAAAG-CA
TTTGCC-AAGAAT--GTCTTCATTAATCA-AGAACGAAAGTCAGAGGTTC
GAAGGCGATTAGATA--CCGCCC-TAGTTCTGACCGTAAACTATGCCATC
TAGC-GA--TCC-GAT--GG-GG--TA--T--TG--T-T----GCCTT--
GTCGAGG-AGCTT-CCCGGAAACGA--AA-GTCTTTCGGT-TCCTGGGGT
AGTATGGTTGC-AAAGCT-G-AAACTTAAAGA-AATTGACGGAATGGCAC
CACCAGGAGTGGAGCCTGCGGCTTAATTTGACTCAACACGGGA--AAACT
-CACCC-GGCCCGGACACCGTAA-GGATTGAC-----AGATTGA--A---
AGCTCTTTCTC-GATTTGGTGGTTGGTGGTGCATGGCCGTTCTTAGTTG-
GTGGAG-CGATTTGTCTGGTTTATTCC-GAT-AACGAGCGAGACTCT-AG
-C-C--TG-CTAAA-TA-G--TGA--CTA---------------GA----
TT-----------AT------T----GAGTC-------TA-G----T--C
-------TA-------------C-TT-----CTT-AG---AGGGATAAG-
CGG---TGTT-T-----A-G-C--CGCA--CG-AGATTGAGCGATAACAG
GTCTGTGATGCCCTTAGATGTCCGGGG-CTG-CACGCGCGCTACAATGGA
AG-AAT-CAGC--TGGC---CTA--T----CCAT-TGC-CG-A-AAGGT-
AT----T----GGTAAACCG-TTGAAACT--CTTCC-GTG-ACCGGGATA
GGGAATTGT--A-ATT---------ATT---TCCC-TTGAACG-AGGAAT
TCCTAGTAAGTGTG-AGTCATCAGCTCACGCTGATTACGTCCC-TGCCAT
TTGTACACACCGCCCGTCGCTGTC-CGGG-ACTG--AGC-TGTC--TCGA
GAGGACT-GCGG-A-CTA----CT--GTA----TTGA-GG---CCT----
---T---CGGG------TCG-----CGATA----TGGCG---GG-AAA-C
AG-TTC-AATC-G-CAATG-G--CTTGAACCGGGTAAAAGTCGT-AACAA
GGTATCTG------------------------------------------
---------------------------
*
>DL;815Parelaphostrongylus_odocoil

--------------------------------------------------
----------------------------------ATT-AAGCCATG-CA-
T-GTG-GA--GTTC-A--AC------TT--CA-A---AG-T-GA--AA-C
-TGCGAACGGCTCATTAG-AGCAGATG-T-CATT---TATT-CG--G--A
A-A--A-T--CC-T--T-AAT-GGA--TAACTGCG--GTAAT-TCTGGAG
CTAATACATATGCAT-A-A-AC-CCTG-AC---T--C-TG-T---GAAA-
-GGGTGCAAT-TA-TTAGAG---C---AA-A-TCAAT-CAT---------
----T-T---TC----------G-GA------TG----TAGTT-------
---T---GCT---G-A-C-TC-TGAATA-A---CG--CAG--CATA-TCG
G-CGGC-T-T-GT---TCGCCGATATT-CCGAAAA----AG---TGT-C-
TGCCC-TATCA--AC---CT---GA-TGGTAGTCTATTAGTCTA-CCATG
GTTATTACGGGTAACGGAGAATAAGGGTT-CGACTCCGGAGAGGGAGCCT
TAGAAACGGCTACCACATCCAAGGAAGGCAGCAG-GCGCGAAACTTATCC
AA-T-CTTG-----A-ATAGATGA-GATAGTGACT---------------
--------AAAAATAAAAA--GACCA---TTCC-T-AT-G--GAACG-GT
CATTTCAATGAGT--TGATCATAAACCTTTTTT--C-G-AGTA--TCAAG
TGGAGGGCAAGTCTGGTGCCAGCAGCCGCGGTAATTCCAGCTC--CACTA
GTGTA-AATCGTCATTGCTGCGGTTAAAAAGC-TCGTAGTTGGAT-C-TG
AGTCGC---AT--GCA-AT-G-ATTCG--C-CT----T--TG--G--CGT
----TAAT------C---AT-TG-TTGTG---ACTA---T------T-T-
--G--CTG--G-T-T--TTCT-AT--TG-A--AA-----TTTC-----G-
A-TT-----TCTATA-GTG-GC-TA--GCGA-GTT-TA-CTTTGA-AT-A
AATTAAAGTGCT-CAGAACAAG---CGTT-----T--GC-TT-G--AAT-
G-GTCGAT-CATGGAATAA-----TAAAAGAGGAC--TTCG---GT-T--
----CTATT-T----ATTGGTTC-AG---G-AA------CTG------AA
AT-AATGGTTAAGAGGGACA--ATTC-GGGGGCATTCGTATCCCTGCGCG
AGAGGTGAAATTCGTG-GACCG-CAGGGGGACGCCCTAAAGCGAAAG-CA
TTTGCC-AAGAAT--GTCTTCATTAATCA-AGAACGAAAGTCAGAGGTTC
GAAGGCGATTAGATA--CCGCCC-TAGTTCTGACCGTAAACTATGCCATC
TAGC-GA--TCC-GAT--GG-GG--TA--T--TG--T-T----GCCTT--
GTCGAGG-AGCTT-CCCGGAAACGA--AA-GTCTTTCGGT-TCCTGGGGT
AGTATGGTTGC-AAAGCT-G-AAACTTAAAGA-AATTGACGGAATGGCAC
CACCAGGAGTGGAGCCTGCGGCTTAATTTGACTCAACACGGGA--AAACT
-CACCC-GGCCCGGACACCGTAA-GGATTGAC-----AGATTGA--A---
AGCTCTTTCTC-GATTTGGTGGTTGGTGGTGCATGGCCGTTCTTAGTTG-
GTGGAG-CGATTTGTCTGGTTTATTCC-GAT-AACGAGCGAGACTCT-AG
-C-C--TG-CTAAA-TA-G--TGA--CTA---------------GA----
T------------ACG-----T----ATGTC-------TA-G----T--C
-------TA-------------C-TT-----CTT-AG---AGGGATAAG-
CGG---TGTT-T-----A-G-C--CGCA--CG-AGATTGAGCGATAACAG
GTCTGTGATGCCCTTAGATGTTCGGGG-CTG-CACGCGCGCTACAATGGA
AG-AAT-CAGC--TGGC---CTA--T----CCAT-TAC-CG-A-AAGGT-
AT----T----GGTAAACCG-TTGAAACT--CTTCC-GTG-ACCGGGATA
GGGAATTGT--A-ATT---------ATT---TCCC-TTGAACG-AGGAAT
TCCTAGTAAGTGTG-AGTCATCAGCTCACGCTGATTACGTCCC-TGCCAT
TTGTACACACCGCCCGTCGCTGTC-CGGG-ACTG--AGC-TGTC--TCGA
GAGGACT-GCGG-A-CTA----CT--GTA----TTGA-GG---CCT----
---T---CGGG------TCG-----CGATA----TGGCG---GG-AAA-C
AG-TTC-AATC-G-CAATG-G--CTTGAACCGGGTAAAAGTCGT-A----
--------------------------------------------------
---------------------------
*
