# Supplementary material for: DIVERSITY in binding, regulation, and evolution revealed from high-throughput ChIP
Source: PLoS Comput Biol. 2018 Apr 23;14(4):e1006090. doi: 10.1371/journal.pcbi.1006090 (PMC5933800; doi:10.1371/journal.pcbi.1006090)
Supplement: S1 File — (GZ) [file pcbi.1006090.s009.tar.gz › DIVERSITY-master/weblogoMod/test_corebio/data/clustalw182.aln]

CLUSTAL W (1.82) multiple sequence alignment


Bks             ----TPSCFLKVS-----RLEAQLLLER-YPECGN-----LLLRPS--GDGADGVSVTTR 43
Brdg1           ----MPACFYTVS-----RKEATEMLQK-NPSLGN-----MILRP---GSDSRNYSITIR 42
BC007586        ----QVWYHGAIS-----RTDAENLLRL-CKE-AS-----YLVRNS--ETSKNDFSLSLK 42
Shb             ----QIWYHGAIS-----RGDAENLLRL-CKE-CS-----YLVRNS--QTSKHDYPLSLR 42
Shd             ----QPWFHGPLN-----RADAESLLSL-CKE-GS-----YLVRLS--ETNPQDCSLSLR 42
Hsh2            ----PEWFHGAIS-----REDAENLLES-QPL-GS-----FLIRVS--HS-HVGYTLSYK 41
Vrap            ----PAWFHGFIT-----RREAERLLEP-KPQ-GC-----YLVRFS--ES-AVTFVLTYR 41
Sh2a            ----APWFHGILT-----LKKANELLLS-TGMPGS-----FLIRVS--ER-IKGYALSYL 42
Abl             ----HSWYHGPVS-----RNAAEYLLSSGIN--GS-----FLVRES-ESS-PSQRSISLR 42
Arg             ----HSWYHGPVS-----RSAAEYLLSSLIN--GS-----FLVRES-ESS-PGQLSISLR 42
Hck             ----EEWFFKGIS-----RKDAERQLLAPGNMLGS-----FMIRDS-ETT-KGSYSLSVR 44
Lck             ----EPWFFKNLS-----RKDAERQLLAPGNTHGS-----FLIRES-EST-AGSFSLSVR 44
Lyn             ----EEWFFKDIT-----RKDAERQLLAPGNSAGA-----FLIRES-ETL-KGSFSLSVR 44
Blk             ----ERWFFRSQG-----RKEAERQLLAPINKAGS-----FLIRES-ETN-KGAFSLSVK 44
Fgr             ----EEWYFGKIG-----RKDAERQLLSPGNPQGA-----FLIRES-ETT-KGAYSLSIR 44
Fyn             ----EEWYFGKLG-----RKDAERQLLSFGNPRGT-----FLIRES-ETT-KGAYSLSIR 44
Yes             ----EEWYFGKMG-----RKDAERLLLNPGNQRGI-----FLVRES-ETT-KGAYSLSIR 44
Src             ----EEWYFGKIT-----RRESERLLLNAENPRGT-----FLVRES-ETT-KGAYCLSVS 44
Frk             ----EPWFFGAIG-----RSDAEKQLLYSENKTGS-----FLIRES-ESQ-KGEFSLSV- 43
Slap            ----HGWLFEGLG-----RDKAEELLQLPDTKVGS-----FMIRES-ETK-KGFYSLSVR 44
Slap2           ----HGWLYEGLS-----REKAEELLLLPGNPGGA-----FLIRES-QTR-RGSYSLSVR 44
Brk             ----EPWFFGCIS-----RSEAVRRLQAEGNATGA-----FLIRVS-EKP-SADYVLSVR 44
Srms            ----QPWYFSGVS-----RTQAQQLLLSPPNEPGA-----FLIRPS-ESS-LGGYSLSVR 44
SykC            ----MPWFHGKIS-----REESEQIVLIGSKTNGK-----FLIRA--RDN-NGSYALCLL 43
Zap70C          ----MPWYHSSLT-----REEAERKLYSGAQTDGK-----FLLRP--RKE-QGTYALSLI 43
SykN            ----LPFFFGNIT-----REEAEDYLVQGGMSDGL-----YLLRQS-RNY-LGGFALSVA 44
Zap70N          ----LPFFYGSIS-----RAEAEEHLKLAGMADGL-----FLLRQC-LRS-LGGYVLSLV 44
Csk             ----MPWFHGKIT-----REQAERLLYPPET--GL-----FLVRES-TNY-PGDYTLCVS 42
Lsk             ----MPWFHGKIS-----GQEAVQQLQPPED--GL-----FLVRES-ARH-PGDYVLCVS 42
Cis1            ----SGWYWGSIT-----ASEARQHLQ--KMPEGT-----FLVRDS-THP-SYLFTLSVK 42
Socs2           ----TGWYWGSMT-----VNEAKEKLK--EAPEGT-----FLIRDS-SHS-DYLLTISVK 42
Socs3           ----SGFYWSAVT-----GGEANLLLS--AEPAGT-----FLIRDS-SDQ-RHFFTLSVK 42
Socs1           ----CGFYWGPLS-----VHGAHERLR--AEPVGT-----FLVRDS-RQR-NCFFALSVK 42
Nap4            ----CGWYWGPMN-----WEDAEMKLK--GKPDGS-----FLVRDS-SDP-RYILSLSFR 42
Socs4           ----QGWYWGPIT-----RWEAEGKLA--NVPDGS-----FLVRDS-SDD-RYLLSLSFR 42
Socs5           ----NPCYWGVMD-----RYEAEALLE--GKPEGT-----FLLRDS-AQE-DYLFSVSFR 42
Socs7           ----NPCYWGVMD-----KYAAEALLE--GKPEGT-----FLLRDS-AQE-DYLFSVSFR 42
Crk             ----SSWYWGRLS-----RQEAVALLQ--GQRHGV-----FLVRDS-STS-PGDYVLSVS 42
CrkL            ----SAWYMGPVS-----RQEAQTRLQ--GQRHGM-----FLVRDS-STC-PGDYVLSVS 42
Pi3kCaplha      ----KTWNVGSSN-----RNKAENLLR--GKRDGT-----FLVRES-SK--QGCYACSVV 41
Pi3kCgamma      ----KTWFVEDIN-----RVQAEDLLY--GKPDGA-----FLIRES-SK--KGCYACSVV 41
Pi3kCbeta       ----RTWYVGKIN-----RTQAEEMLS--GKRDGT-----FLIRES-SQ--RGCYACSVV 41
Pi3kNalpha      ----AEWYWGDIS-----REEVNEKLR--DTADGT-----FLVRDA-STKMHGDYTLTLR 43
Pi3kNgamma      ----AEWYWGDIS-----REEVNDKLR--DMPDGT-----FLVRDA-STKMQGDYTLTLR 43
Pi3kNbeta       ----AEWYWGDIS-----REEVNEKLR--DTPDGT-----FLVRDA-SSKIQGEYTLTLR 43
Vav1            ----HLWYAGPME-----RAGAESILA--NRSDGT-----FLVRQR-VKD-AAEFAISIK 42
Vav3            ----QPWYAGAME-----RLQAETELI--NRVNST-----YLVRHR-TKE-SGEYAISIK 42
Vav2            ----YPWFAGNME-----RQQTDNLLK--SHASGT-----YLIRER-PAE-AERFAISIK 42
Mist            ----NEWYIGEYS-----RQAVE-EAFMKENKDGS-----FLVRDCSTKSKEEPYVLAVF 45
Slp76           ----EEWYVSYIT-----RPEAE-AALRKINQDGT-----FLVRDSSKKTTTNPYVLMVL 45
Blnk            ----KPWYAGACD-----RKSAE-EALHRSNKDGS-----FLIRKSSGHDSKQPYTLVVF 45
Plcg1C          ----KEWYHASLT-----RAQAE-HMLMRVPRDGA-----FLVRK---RNEPNSYAISFR 42
Plcg2C          ----KPWYYDSLS-----RGEAE-DMLMRIPRDGA-----FLIRK---REGSDSYAITFR 42
Btk             ----YEWYSKHMT-----RSQAE-QLLKQEGKEGG-----FIVRD---SSKAGKYTVSVF 42
Txk             ----YEWYHRNIT-----RNQAE-HLLRQESKEGA-----FIVRD---SRHLGSYTISVF 42
Itk             ----YEWYNKSIS-----RDKAE-KLLLDTGKEGA-----FMVRD---SRTAGTYTVSVF 42
Tec             ----YEWYCRNMN-----RSKAE-QLLRSEDKEGG-----FMVRD---SSQPGLYTVSLY 42
Bmx             ----YDWFAGNIS-----RSQSE-QLLRQKGKEGA-----FMVRN---SSQVGMYTVSLF 42
Eat2            ----LPYYHGRLT-----KQDCE-TLLLKEGVDGN-----FLLRDS--ESIPGVLCLCVS 43
Sap             ----VAVYHGKIS-----RETGE-KLLLATGLDGS-----YLLRDS--ESVPGVYCLCVL 43
Ship            ----PCWNHGNIT-----RSKAE-ELLSRTGKDGS-----FLVRAS--ESISRAYALCVL 43
Ship2           ----PSWYHRDLS-----RAAAE-ELLARAGRDGS-----FLVRDS--ESVAGAFALCVL 43
Nck             ----NPWYYGKVT-----RHQAE-MALNERGHEGD-----FLIRDS--ESSPNDFSVSLK 43
Nck2            ----REWYYGNVT-----RHQAQ-CALNERGVEGD-----FLIRDS--ESSPSDFSVSLK 43
Dapp1           ----LGWYHGNLT-----RHAAE-ALLLSNGCDGS-----YLLRDS--NETTGLYSLSVR 43
Grap            ----HPWYSGRIS-----RQLAE-EILMKRNHLGA-----FLIRES--ESSPGEFSVSVN 43
Grb2            ----HPWFFGKIP-----RAKAE-EMLSKQRHDGA-----FLIRES--ESAPGDFSLSVK 43
Grap2           ----PKWFHEGLS-----RHQAE-NLLMG-KEVGF-----FIIRAS--QSSPGDFSISVR 42
Shp1C           ----ERWYHGHMS-----GGQAE-TLLQAKGEPWT-----FLVRES--LSQPGDFVLSVL 43
Shp2C           ----ERWFHGHLS-----GKEAE-KLLTEKGKHGS-----FLVRES--QSHPGDFVLSVR 43
Shp1N           ----VRWFHRDLS-----GLDAE-TLLKGRGVHGS-----FLARPS--RKNQGDFSLSVR 43
Shp2N           ----RRWFHPNIT-----GVEAE-NLLLTRGVDGS-----FLARPS--KSNPGDFTLSVR 43
Aps             ----YPWFHGTLS-----RVKAAQLVLA----GGPRNHGLFVIRQS--ETRPGEYVLTFN 45
Sh2b            ----YPWFHGMLS-----RLKAAQLVLT----GGTGSHGVFLVRQS--ETRRGEYVLTFN 45
Lnk             ----YPWFHGPIS-----RVKAAQLVQL----QGPDAHGVFLVRQS--ETRRGEYVLTFN 45
Fer             ----QDWYHGAIP-----RIEAQELLKK----QGD-----FLVRES--HGKPGEYVLSVY 40
Fes             ----QLWYHGAIP-----RAEVAELLVH----SGD-----FLVRES--QGKQ-EYVLSVL 39
Nsp2            ----HAWYHGRIP-----RQVSENLVQR----DGD-----FLVRDS--LSSPGNFVLTCQ 40
Nsp3            ----HAWYHGRIP-----REVSETLVQR----NGD-----FLIRDS--LTSLGDYVLTCR 40
Nsp1            ----QPWYHGLLS-----RQKAEALLQQ----DGD-----FLVRAS--GSRGGNPVISCR 40
Shca            ----EPWFHGKLS-----RREAEALLQL----NGD-----FLVRES--TTTPGQYVLTGL 40
Shcd            QLWSEECYHGKLS-----RKAAESLLVK----DGD-----FLVRES--ATSPGQYVLSGL 44
Shcc            ----ETWYQGEMS-----RKEAEGLLEK----DGD-----FLVRKS--TTNPGSFVLTGM 40
Shcb            ----EPWYHGRMS-----RRAAERMLRA----DGD-----FLVRDS--VTNPGQYVLTGM 40
Grb10           ----QHWFHGRIS-----REESHRIIKQ----QGLVD-GLFLLRDS--QSNPKAFVLTLC 44
Grb14           ----QPWFHHKIS-----RDEAQRLIIQ----QGLVD-GVFLVRDS--QSNPKTFVLSMS 44
Grb7            ----QLWFHGRIS-----REESQRLIGQ----QGLVD-GLFLVRES--QRNPQGFVLSLC 44
Plcg1N          ----EKWFHGKLGAGRDGRHIAERLLTEYCIETGAPD-GSFLVRES--ETFVGDYTLSFW 53
Plcg2N          ----EKWFHKKV----EKRTSAEKLLQEYCMETGGKD-GTFLVRES--ETFPNDYTLSFW 49
Chimerin1       ----GREFHGMIS-----REAADQLLIV---AEGS-----YLIRES--QRQPGTYTLALR 41
Chimerin2       ----GREFHGIIS-----REQADELLGG---VEGA-----YILRES--QRQPGCYTLALR 41
Tens1           ----KFWYKADIS-----REQAIAMLKD--KEPGS-----FIVRDS--HSFRGAYGLAMK 42
Tensin          ----KYWYKPEIS-----REQAIALLKD--QEPGA-----FIIRDS--HSFRGAYGLAMK 42
Tenc1           ----KFWYKPHLS-----RDQAIALLKD--KDPGA-----FLIRDS--HSFQGAYGLALK 42
Cten            ----KYWFKPNIT-----REQAIELLRK--EEPGA-----FVIRDS--SSYRGSFGLALK 42
Rin2            ----PIWLQLSLS-----EEEAAEVLQA--QPPGI-----FLVHKS--TKMQ-KKVLSLR 41
Rin3            ----PVWLQLSLG-----QAEVARILHR--VVAGM-----FLVRRD--SSSK-QLVLCVH 41
Rin1            ----PVWLQLQAN-----AAAALHMLRT--EPPGT-----FLVRKS--NTRQ-CQALCMR 41
Stat1           ----PLWNDGCIMG--FISKERERALLK-DQQPGT-----FLLRFS-ESSREGAITFTWV 47
Stat4           ----PLWIDGYVMG--FVSKEKERLLLK-DKMPGT-----FLLRFS-ES-HLGGITFTWV 46
Stat3           ----ALWNEGYIMG--FISKERERAILS-TKPPGT-----FLLRFS-ESSKEGGVTFTWV 47
Stat2           ----DLWNDGRIMG--FVSRSQERRLLK-KTMSGT-----FLLRFS-ES-SEGGITCSWV 46
Stat5a          ----PHWNDGAILG--FVNKQQAHDLLI-NKPDGT-----FLLRFS-DS-EIGGITIAWK 46
Stat5b          ----PHWNDGAILG--FVNKQQAHDLLI-NKPDGT-----FLLRFS-DS-EIGGITIAWK 46
Stat6           ----SYWSDRLIIG--FISKQYVTSLLL-NEPDGT-----FLLRFS-DS-EIGGITIAHV 46
Jak2            ----QSNCHGPIS-----MDFAISKLKKAGNQTGL-----YVLRCS--PKDFNKYFLTF- 43
Jak3            ----AEQCHGPIT-----LDFAINKLKTGGSRPGS-----YVLRRS--PQDFDSFLLTV- 43
Jak1            ----QNGCHGPIC-----TEYAINKLRQEGSEEGM-----YVLRWS--CTDFDNILMTVT 44
Cbl             ----HPGYMAFLT-----YDEVKARLQKFIHKPGS-----YIFRLS--CTRLGQWAIGYV 44
Cblb            ----HPGYMAFLT-----YDEVKARLQKYSTKPGS-----YIFRLS--CTRLGQWAIGYV 44
Cblc            ----HPGYMAFLT-----YDEVQERLQACRDKPGS-----YIFRPS--CTRLGQWAIGYV 44
RasGapN         ----NQWYHGKLD-----RTIAEERLRQ-AGKSGS-----YLIRES--DRRPGSFVLSFL 43
RasGapC         ----KIWFHGKIS-----KQEAYNLLMT-VGQVCS-----FLVRPS--DNTPGDYSLYFR 43
Tyk2            -----DGIHGPLL-----EPFVQAKLRP---EDGL-----YLIHWS--TSHPYRLILTVA 40
Sh3bp2          ----NSVFVNTTE------SCEVERLFKATSPRGEPQDGLYCIRNS--STKSGKVLVVWD 48
Supt6h          ----HPSFHNINF------KQAEKMMET--MDQGD-----VIIRPS--SKGENHLTVTWK 41
                                                           :                

Bks             QMHNG--------------THVVRHYKVKREGPKY-------VIDVEQPFS------CTS 76
Brdg1           QEID---------------IPRIKHYKVMSVGQNY-------TIELEKPVT------LPN 74
BC007586        S------------------SQGFMHMKLSRTKEH-------KYVLGQNSPP------FSS 71
Shb             S------------------NQGFMHMKLAKTKE--------KYVLGQNSPP------FDS 70
Shd             S------------------SQGFLHLKFARTREN-------QVVLGQHSGP------FPS 71
Hsh2            A------------------QSSCCHFMVKLLDDG-------TFMIPGEKVA------HTS 70
Vrap            S------------------RTCCRHFLLAQLRDG-------RHVVLGEDSA------HAR 70
Sh2a            S------------------EDGCKHFLIDASADA-------YSFLGVDQLQ------HAT 71
Abl             ------------------YEGRVYHYRINTASDGK------LYVSSESR--------FNT 70
Arg             ------------------YEGRVYHYRINTTADGK------VYVTAESR--------FST 70
Hck             DYDP-----R--------QGDTVKHYKIRTLDNGG------FYISPRST--------FST 77
Lck             DFDQ-----N--------QGEVVKHYKIRNLDNGG------FYISPRIT--------FPG 77
Lyn             DFDP-----V--------HGDVIKHYKIRSLDNGG------YYISPRIT--------FPC 77
Blk             DVT------T--------QGELIKHYKIRCLDEGG------YYISPRIT--------FPS 76
Fgr             DWDQ-----T--------RGDHVKHYKIRKLDMGG------YYITTRVQ--------FNS 77
Fyn             DWDD-----M--------KGDHVKHYKIRKLDNGG------YYITTRAQ--------FET 77
Yes             DWDE-----I--------RGDNVKHYKIRKLDNGG------YYITTRAQ--------FDT 77
Src             DFDN-----A--------KGLNVKHYKIRKLDSGG------FYITSRTQ--------FNS 77
Frk             ---------L--------DGAVVKHYRIKRLDEGG------FFLTRRRI--------FST 72
Slap            HR-------------------QVKHYRIFRLPNNW------YYISPRLT--------FQC 71
Slap2           LSRP-----A--------SWDRIRHYRIHCLDNGW------LYISPRLT--------FPS 77
Brk             ------------------DTQAVRHYKIWRRAGGR------LHLNEAVS--------FLS 72
Srms            ------------------AQAKVCHYRVSMAADGS------LYLQKGRL--------FPG 72
SykC            ------------------HEGKVLHYRIDKDKTGK------LSIPEGKK--------FDT 71
Zap70C          ------------------YGKTVYHYLISQDKAGK------YCIPEGTK--------FDT 71
SykN            ------------------HGRKAHHYTIERELNGT------YAIAGGRT--------HAS 72
Zap70N          ------------------HDVRFHHFPIERQLNGT------YAIAGGKA--------HCG 72
Csk             ------------------CDGKVEHYRIMYH-ASK------LSIDEEVY--------FEN 69
Lsk             ------------------FGRDVIHYRVLHR-DGH------LTIDEAVF--------FCN 69
Cis1            ------------------TTRGPTNVRIEYA-DSS------FRLDSNCLSRPR-ILAFPD 76
Socs2           ------------------TSAGPTNLRIEYQ-DGK------FRLDSIICVKSK-LKQFDS 76
Socs3           ------------------TQSGTKNLRIQCE-GGS------FSLQSDPRSTQP-VPRFDC 76
Socs1           ------------------MASGPTSIRVHFQ-AGR------FHLDG---SRE----SFDC 70
Nap4            ------------------SQGITHHTRMEHY-RGT------FSLWCHPKFEDR-CQSVVE 76
Socs4           ------------------SHGKTLHTRIEHS-NGR------FSFYEQPDVEG--HTSIVD 75
Socs5           ------------------RYNRSLHARIEQW-NHN------FSFDAHDPCVFH-SSTVTG 76
Socs7           ------------------RYSRSLHARIEQW-NHN------FSFDAHDPCVFH-SPDITG 76
Crk             ------------------ENSRVSHYIINSS-GPR------PPVPPSPAQPPP-GVSPSR 76
CrkL            ------------------ENSRVSHYIINSL-PNR------------------------R 59
Pi3kCaplha      ------------------VDGEVKHCVINKT-ATG------YGFAEPYNL-------YSS 69
Pi3kCgamma      ------------------ADGEVKHCVIYST-ARG------YGFAEPYNL-------YSS 69
Pi3kCbeta       ------------------VDGDTKHCVIYRT-ATG------FGFAEPYNL-------YGS 69
Pi3kNalpha      ------------------KGGNNKLIKIFHR-DGK------YGFSDPLT--------FSS 70
Pi3kNgamma      ------------------KGGNNKLIKIYHR-DGK------YGFSDPLT--------FNS 70
Pi3kNbeta       ------------------KGGNNKLIKVFHR-DGH------YGFSEPLT--------FCS 70
Vav1            ------------------YNVEVKHIKIMTA-EGL------YRITEKKA--------FRG 69
Vav3            ------------------YNNEAKHIKILTR-DGF------FHIAENRK--------FKS 69
Vav2            ------------------FNDEVKHIKVVEK-DNW------IHITEAKK--------FDS 69
Mist            YE-------N--------KVYNVKIRFLERNQQFA------LGTGLRGDEK------FDS 78
Slp76           YK-------D--------KVYNIQIRYQKESQVYL------LGTGLRGKED------FLS 78
Blnk            FN-------K--------RVYNIPVRFIEATKQYA------LGRKKNGEEY------FGS 78
Plcg1C          AE-------G--------KIKHCRVQ--QEGQTVM------LG----NSE-------FDS 68
Plcg2C          AR-------G--------KVKHCRIN--RDGRHFV------LG----TSAY------FES 69
Btk             AK----STGD--------PQGVIRHYVVCSTPQS--------QYYLAEKHL------FST 76
Txk             MG----ARRS--------TEAAIKHYQIKKNDSG--------QWYVAERHA------FQS 76
Itk             TKA---VVSE--------NNPCIKHYHIKETNDNP------KRYYVAEKYV------FDS 79
Tec             TK----FGGE--------GSSGFRHYHIKETTTSP------KKYYLAEKHA------FGS 78
Bmx             SK----AVND--------KKGTVKHYHVHTNAEN--------KLYLAENYC------FDS 76
Eat2            FK-------N--------IVYTYRIFREKHGYYRI------QTAEGSPKQV------FPS 76
Sap             YH-------G--------YIYTYRVSQTETGSWSA------ETAPGVHKRY------FRK 76
Ship            YR-------N--------CVYTYRILPNEDDKFTV------QASEGVSMRF------FTK 76
Ship2           YQ-------K--------HVHTYRILPDGEDFLAV------QTSQGVPVRR------FQT 76
Nck             AQG------------------KNKHFKVQLKETV---------YCIG-QRK------FST 69
Nck2            ASG------------------KNKHFKVQLVDNV---------YCIG-QRR------FHT 69
Dapp1           AKD------------------SVKHFHVEYTGYS---------FKFG-FNE------FSS 69
Grap            YGD------------------QVQHFKVLREASG---------KYFLWEEK------FNS 70
Grb2            FGN------------------DVQHFKVLRDGAG---------KYFLWVVK------FNS 70
Grap2           HED------------------DVQHFKVMRDNKG---------NYFLWTEK------FPS 69
Shp1C           SDQPKAGPGS---------PLRVTHIKVMCEGGR---------YTVGGLET------FDS 79
Shp2C           TGDDKGESND--------GKSKVTHVMIRCQELK---------YDVGGGER------FDS 80
Shp1N           VGD------------------QVTHIRIQNSGDF---------YDLYGGEK------FAT 70
Shp2N           RNG------------------AVTHIKIQNTGDY---------YDLYGGEK------FAT 70
Aps             F------------------QGKAKHLRLSLNGHG--------QCHVQHL-------WFQS 72
Sh2b            F------------------QGKAKHLRLSLNEEG--------QCRVQHL-------WFQS 72
Lnk             F------------------QGIAKHLRLSLTERG--------QCRVQHL-------HFPS 72
Fer             S------------------DGQRRHFIIQYVDN---------MYRFEGT-------GFSN 66
Fes             W------------------DGLPRHFIIQSLDN---------LYRLEGE-------GFPS 65
Nsp2            W------------------KNLAQHFKINRTVLRLSEAYSRVQYQFEME-------SFDS 75
Nsp3            W------------------RNQALHFKINKVVVKAGESYTHIQYLFEQE-------SFDH 75
Nsp1            W------------------RGSALHFEVFRVALRPRPGRPTALFQLEDE-------QFPS 75
Shca            Q------------------SGQPKHLLLVDPEG---------VVRTKDH-------RFES 66
Shcd            Q------------------GGQAKHLLLVDPEG---------KVRTKDH-------VFDN 70
Shcc            H------------------NGQAKHLLLVDPEG---------TIQTKDR-------VFDS 66
Shcb            H------------------AGQPKHLLLVDPEG---------VVRTKDV-------LFES 66
Grb10           H------------------HQKIKNFQILPCEDD-----GQTFFSLDDGNT-----KFSD 76
Grb14           H------------------GQKIKHFQIIPVEDD-----GEMFHTLDDGHT-----RFTD 76
Grb7            H------------------LQKVKHYLILPSEEE-----GRLYFSMDDGQT-----RFTD 76
Plcg1N          R------------------NGKVQHCRIHSRQDA-----GTPKFFLTDN-L-----VFDS 84
Plcg2N          R------------------SGRVQHCRIRSTMEG-----GTLKYYLTDN-L-----RFRR 80
Chimerin1       ------------------FGSQTRNFRLYYDGKH---------FVGEKR--------FES 66
Chimerin2       ------------------FGNQTLNYRLFHDGKH---------FVGEKR--------FES 66
Tens1           VATPPPSVLQLNKKAGDLANELVRHFLIECTPKG---------VRLKGCSN---EPYFGS 90
Tensin          VSSPPPTIMQQNKK-GDMTHELVRHFLIETGPRG---------VKLKGCPN---EPNFGS 89
Tenc1           VATPPPSAQP--WK-GDPVEQLVRHFLIETGPKG---------VKIKGCPS---EPYFGS 87
Cten            VQEVPASAQN---RPGEDSNDLIRHFLIESSAKG---------VHLKGADE---EPYFGS 87
Rin2            LP--CEFGAP------------LKEFAIKESTYT---------FSLEGS-----GISFAD 73
Rin3            FPSLNESSAE------------VLEYTIKEEKSI---------LYLEGS-----ALVFED 75
Rin1            LP---EASGPS----------FVSSHYILESPGG---------VSLEGS-----ELMFPD 74
Stat1           ERS--------------QNGGEPDFHAVEPYTKKE---LSAVTFPDIIRNYKVMAAENIP 90
Stat4           DHS--------------ESG-EVRFHSVEPYNKGR---LSALPFADILRDYKVIMAENIP 88
Stat3           EKD--------------ISG-KTQIQSVEPYTKQQ---LNNMSFAEIIMGYKIMDATNIL 89
Stat2           EHQ--------------DDD-KVLIYSVQPYTKEV---LQSLPLTEIIRHYQLLTEENIP 88
Stat5a          FD---------------SPER--NLWNLKPFTTRD---FSIRSLADRLG----------D 76
Stat5b          FD---------------SQER--MFWNLMPFTTRD---FSIRSLADRLG----------D 76
Stat6           IR---------------GQDGSPQIENIQPFSAKD---LSIRSLGDRIR----------D 78
Jak2            AVERE-------------NVIEYKHCLITKNENEE------YNLSGTKKN-------FSS 77
Jak3            CVQNP-------------LGPDYKGCLIRRSPTGT------FLLVGLSRP-------HSS 77
Jak1            CFEKSEQVQG--------AQKQFKNFQIEVQ-KGR------YSLHGSDRS-------FPS 82
Cbl             TA----------------DGNILQTIPHNKPLFQALIDGFREGFYLFPDGR-------NQ 81
Cblb            TG----------------DGNILQTIPHNKPLFQALIDGSREGFYLYPDGR-------SY 81
Cblc            SS----------------DGSILQTIPANKPLSQVLLEGQKDGFYLYPDGK-------TH 81
RasGapN         S-----------------QMNVVNHFRIIAMCGDY--------YIGGRR--------FSS 70
RasGapC         T------------------NENIQRFKICPTPNNQ--------FMMGGR-------YYNS 70
Tyk2            QRSQ--------------APDGMQSLRLRKFPIEQ----QDGAFVLEGWGR-----SFPS 77
Sh3bp2          ET-----------------SNKVRNYRIFEKDSK---------FYLEGEVL------FVS 76
Supt6h          VS-----------------DGIYQHVDVREEGKEN-------AFSLGATLWIN-SEEFED 76
                                                                            

Bks             LDAVVNYFVSHTK------KALVP--------FLLDEDYEKVLGYVE- 109
Brdg1           LFSVIDYFVKETR------GNLRP--------FICSTD---------- 98
BC007586        VPEIVHHYASRK----LPIKGA----------EHMSLLYP-------- 97
Shb             VPEVIHYYTTRK----LPIKGA----------EHLSLLYPVAVRTL-- 102
Shd             VPELVLHYSSRP----LPVQGA----------EHLALLY--------- 96
Hsh2            LDALVTFHQQKP----IEPRR-----------ELLTQPC--------- 94
Vrap            LQDLLLHYTAHP----LSPYG-----------ETLTEPLARQ------ 97
Sh2a            LADLVEYHKEEP----ITSLGK----------ELLLYPC--------- 96
Abl             LAELVHHHSTVAD-------GLI---------TTLHYPA--------- 93
Arg             LAELVHHHSTVAD-------GLV---------TTLHYPAP-------- 94
Hck             LQELVDHYKKGND-------GLC---------QKLSVPC--------- 100
Lck             LHELVRHYTNASD-------GLC---------TRLSRPC--------- 100
Lyn             ISDMIKHYQKQAD-------GLC---------RRLEKAC--------- 100
Blk             LQALVQHYSKKGD-------GLC---------QRLTLPC--------- 99
Fgr             VQELVQHYMEVND-------GLC---------NLLIAPC--------- 100
Fyn             LQQLVQHYSERAA-------GLC---------CRLVVPC--------- 100
Yes             LQKLVKHYTEHAD-------GLC---------HKLTTVC--------- 100
Src             LQQLVAYYSKHAD-------GLC---------HRLTTVC--------- 100
Frk             LNEFVSHYTKTSD-------GLC---------VKLGKPC--------- 95
Slap            LEDLVNHYSEVAD-------GLC---------CVLTTPC--------- 94
Slap2           LQALVDHYSELAD-------DIC---------CLLKEPC--------- 100
Brk             LPELVNYHRAQSL-------SHG---------LRLAAPC--------- 95
Srms            LEELLTYYKANWK-------LIQ---------NPLLQPC--------- 95
SykC            LWQLVEHYSYKAD-------GLL---------RVLTVPCQKIGTQ--- 100
Zap70C          LWQLVEYLKLKAD-------GLI---------YCLKEACPNSSASNAS 103
SykN            PADLCHYHSQESD-------GLV---------CLLKKPFNRPQ----- 99
Zap70N          PAELCEFYSRDPD-------GLP---------CNLRKPC--------- 95
Csk             LMQLVEHYTSDAD-------GLC---------TRLIKPK--------- 92
Lsk             LMDMVEHYSKDKG-------AIC---------TKLVRPK--------- 92
Cis1            VVSLVQHYVASCTADTRSDSPDP---------AP-TPALPMPK----- 109
Socs2           VVHLIDYYVQMCK-DKRTGPEAP---------RNGTVHLYLTKPL--- 111
Socs3           VLKLVYHYMPPPG-----APSFP---------SPPTEPSS-------- 102
Socs1           LFELLEHYVAAPR--RMLGAPLR---------QRRVRPL--------- 98
Nap4            FIKRAIMHSKNGKFLYFLRSRVP---------GLPPTPVQLLYPV--- 112
Socs4           LIEHSIRDSENGAFCYS-RSRLP---------GSATYPVRLTNPV--- 110
Socs5           LLEH---YKDPSSCMFF----------------EPLLTISL------- 98
Socs7           LLEH---YKDPSACMFF----------------EPLLSTPL------- 98
Crk             LRIGDQEFDSLPALLEFYKIHYL---------DTTTLIEPV------- 108
CrkL            FKIGDQEFDHLPALLEFYKIHYL---------DTTTLIEPA------- 91
Pi3kCaplha      LKELVLHYQHTSLVQHN--DSLN---------VTLAYP---------- 96
Pi3kCgamma      LKELVLHYQQTSLVQHN--DSLN---------VRLAYPV--------- 97
Pi3kCbeta       LKELVLHYQHASLVQHN--DALT---------VTLAHPVR-------- 98
Pi3kNalpha      VVELINHYRNESLAQYN--PKLD---------VKLLYPV--------- 98
Pi3kNgamma      VVELINHYHHESLAQYN--PKLD---------VKLMYPV--------- 98
Pi3kNbeta       VVDLINHYRHESLAQYN--AKLD---------TRLLYPV--------- 98
Vav1            LTELVEFYQQNSLKDCF--KSLD---------TTLQFPF--------- 97
Vav3            LMELVEYYKHHSLKEGF--RTLD---------TTLQFPY--------- 97
Vav2            LLELVEYYQCHSLKESF--KQLD---------TTLKYPY--------- 97
Mist            VEDIIEHYKNFP-------IILIDGKDKTGV-HRKQCHLTQPL----- 113
Slp76           VSDIIDYFRKMP-------LLLIDGKNRG---SRYQCTLTHA------ 110
Blnk            VAEIIRNHQHSP-------LVLIDSQNNTKDSTRLKYAVKVS------ 113
Plcg1C          LVDLISYYEKHP-------LYRK---------MKLRYPI--------- 91
Plcg2C          LVELVSYYEKHS-------LYRK---------MRLRYPV--------- 92
Btk             IPELINYHQHNS-------AGLI---------SRLKYPV--------- 99
Txk             IPELIWYHQHNA-------AGLM---------TRLRYPV--------- 99
Itk             IPLLINYHQHNG-------GGLV---------TRLRYPV--------- 102
Tec             IPEIIEYHKHNA-------AGLV---------TRLRYPV--------- 101
Bmx             IPKLIHYHQHNS-------AGMI---------TRLRHPV--------- 99
Eat2            LKELISKFEKPN-------QGMV---------VHLLKPI--------- 99
Sap             IKNLISAFQKPD-------QGIV---------IPLQYPVEKKSSARST 108
Ship            LDQLIEFYKKEN-------MGLV---------THLQYPVPLE------ 102
Ship2           LGELIGLYAQPN-------QGLV---------CALLLPV--------- 99
Nck             MEELVEHYKKAP--IFTSEQGEK---------LYLVKHL--------- 97
Nck2            MDELVEHYKKAP--IFTSEHGEK---------LYLVRA---------- 96
Dapp1           LKDFVKHFANQP--LIGSETGTL---------MVLKHPYPRKV----- 101
Grap            LNELVDFYRTTT---I-------------------------------- 83
Grb2            LNELVDYHRSTS---VSRNQQIF---------LRDIE----------- 95
Grap2           LNKLVDYYRTNS---ISRQKQIF---------LRDRTREDQ------- 98
Shp1C           LTDLVEHFKKTG---IEEASGAF---------VYLRQPY--------- 106
Shp2C           LTDLVEHYKKNP---MVETLGTV---------LQLKQPL--------- 107
Shp1N           LTELVEYYTQQQG-VLQDRDGTI---------IHLKYPL--------- 99
Shp2N           LAELVQYYMEHHG-QLKEKNGDV---------IELKYP---------- 98
Aps             VLDMLRHFHTH---PIPLESGGSA-------DITLRSYV--------- 101
Sh2b            IFDMLEHFRVH---PIPLESGGSS-------DVVLVSYV--------- 101
Lnk             VVDMLHHFQRS---PIPLECGAAC-------DVRLSSYV--------- 101
Fer             IPQLIDHHYTT---KQVITKKSG--------VVLLNPI---------- 93
Fes             IPLLIDHLLST---QQPLTKKSG--------VVLHRAV---------- 92
Nsp2            IPGLVRCYVGN---RRPISQQSG--------AIIF------------- 99
Nsp3            VPALVRYHVGS---RKAVSEQSG--------AIIYCPVNRTFP----- 107
Nsp1            IPALVHSYMTG---RRPLSQATG--------AVVSRPVT--------- 103
Shca            VSHLISYHMDN---HLPIISAGS--------ELCLQQPV--------- 94
Shcd            VGHLIRYHMDN---SLPIISSGS--------EVSLKQP---------- 97
Shcc            ISHLINHHLES---SLPIVSAGS--------ELCLQQPV--------- 94
Shcb            ISHLIDHHLQNG--QPPIVAAES--------ELHLRGVVSREP----- 99
Grb10           LIQLVDFY--------QLNKGV-------------------------- 90
Grb14           LIQLVEFY--------QLNKGVL--------PCKLKHYC--------- 99
Grb7            LLQLVEFH--------QLNRGIL--------PCLLRHCC--------- 99
Plcg1N          LYDLITHYQQV-----PLRCNEF--------EMRLSEPV--------- 110
Plcg2N          MYALIQHYRET-----HLPCAEF--------ELRLTDPVP-------- 107
Chimerin1       IHDLVTDGLITLY------IETK----------AAEYIAK-------- 90
Chimerin2       IHDLVTDGLITLY------IETK----------AAEYISK-------- 90
Tens1           LTALVCQHSITP-------LALP---------C-LLIPERDPL----- 116
Tensin          LSALVYQHSIIP-------LALP---------CKLVIPNR-------- 113
Tenc1           LSALVSQHSISP-------ISLP---------CCLRIPSK-------- 111
Cten            LSAFVCQHSIMA-------LALP---------CKLTIPQ--------- 110
Rin2            LFRLIAFYCISR-------DVLP---------FTLKLPY--------- 96
Rin3            IFRLIAFYCVSR-------DLLP---------FTLRLPQ--------- 98
Rin1            LVQLICAYCHTR-------DILL---------LPLQLPR--------- 97
Stat1           ENPLKYLYPNIDK-----DHAFG---------KYYSRPK--------- 115
Stat4           ENPLKYLYPDIPK-----DKAFG---------KHYSS----------- 111
Stat3           VSPLVYLYPDIPK-----EEAFG---------KYCRP----------- 112
Stat2           ENPLRFLYPRIPR-----DEAFG---------CYYQEK---------- 112
Stat5a          LSYLIYVFPDRPK-----DEVFS---------KYYTPVL--------- 101
Stat5b          LNYLIYVFPDRPK-----DEVYS---------KYYTPVCESAT----- 105
Stat6           LAQLKNLYPKKPK-----DEAFR---------SHYKPEQ--------- 103
Jak2            LKDLLN-CYQ--------METVR------------------------- 91
Jak3            LRELLATCWDGGL----HVDGVA---------VTLTSCC--------- 103
Jak1            LGDLMSHLKKQIL----RTDNIS---------FMLKRCC--------- 108
Cbl             NPDLTGLCEPTPQ-------------------DHIK------------ 98
Cblb            NPDLTGLCEPTPH-------------------DHIK------------ 98
Cblc            NPDLTELGQAEPQ-------------------QRIHVSEEQLQLYW-- 108
RasGapN         LSDLIGYYSHVS-------CLLKG--------EKLLYPV--------- 94
RasGapC         IGDIIDHYRKEQ-------IVEG---------YYLKEPV--------- 93
Tyk2            VRELGAALQGCLLRAGDDCFSLRR--------CCLPQPGETS------ 111
Sh3bp2          VGSMVEHYHTHVLP-----SHQS---------LLLRHPY--------- 101
Supt6h          LDEIVARYVQPMAS---FARDLLN--------HKYYQDCSG------- 106
                                                                
