# Supplementary material for: DIVERSITY in binding, regulation, and evolution revealed from high-throughput ChIP
Source: PLoS Comput Biol. 2018 Apr 23;14(4):e1006090. doi: 10.1371/journal.pcbi.1006090 (PMC5933800; doi:10.1371/journal.pcbi.1006090)
Supplement: S1 File — (GZ) [file pcbi.1006090.s009.tar.gz › DIVERSITY-master/weblogoMod/test_corebio/data/cox2.nbrf]

>P1;cox2_leita
cox2_leita       176 bp, 176 bases, DE32618C checksum.
 MAFILSFWMI FLLDSVIVLL SFVCFVCVWI CALLFSTVLL VSKLNNIYCT
 WDFTASKFID VYWFTIGGMF SLGLLLRLCL LLYFGHLNFV SFDLCKVVGF
 QWYWVYFIFG ETTIFSNLIL ESDYMIGDLR LLQCNHVLTL LSLVIYKLWL
 SAVDVIHSFA ISSLGVKVEN LVAVMK*

>P1;cox2_crifa
cox2_crifa       210 bp, 210 bases, 95726DC8 checksum.
 MAFILSFWMI FLIDAVIVLL SFVCFVCIWI CSLFFSSFLL VSKINNVYCT
 WDFTASKFID AYWFTIGGMF VLCLLLRLCL LLYFGCLNFV SFDLCKVVGF
 QWYWVYFIFG ETTIFSNLIL ESDYLIGDLR LLQCNHVLTL LSLVIYKLWL
 SAVDVIHSFA VSSLGIKVDC IPGRCNEIVL FSSNNSTVYG QCSELCGVLH
 GFMPIVICFI*

>P1;cox2_bsalt.pep
cox2_bsalt.pep       210 bp, 210 bases, 2CFBBFE6 checksum.
 MSFIISFWML FLIDSLIVLL SGAIFVCIWI CSLFFLCILF ICKLDYIFCS
 WDFISAKFID LYWFTLGCLF IVCLLIRLCL LLYFSCLNFV CFDLCKCIGF
 QWYWVYFIFG ETTIFSNLIL ESDYLIGDLR LLQCNHVLTL LSLVIYKVWL
 SAIDVIHSFT LANLGIKVD? ?PGRCNEIII FSNSSSTIYG QCSELCGVLH
 GFMPIVVSFV*

>P1;cox2_trybb
cox2_trybb       209 bp, 209 bases, 7A522BE5 checksum.
 MSFILTFWMI FLMDSIIVLI SFSIFLSVWI CALIIATVLT VTKINNIYCT
 WDFISSKFID TYWFVLGMMF ILCLLLRLCL LLYFSCINFV SFDLCKVIGF
 QWYWVYFLFG ETTIFSNLIL ESDYLIGDLR ILQCNHVLTL LSLVIYKLWV
 SAVDVIHSFT ISSLGIKVEN PGRCNEIILF ATNNATLYGQ CSELCGVLHG
 FMPIVINFI*

>P1;cox2_tborr
cox2_tborr       210 bp, 210 bases, 4F4581DF checksum.
 MLFFINQLLL LLVDTFVILE IFSLFVCVFI IVMYILFINY NIFLKNINVY
 LDFIGSKYLD LYWFLIGIFF VIVLLIRLCL LLYYSWISLL IFDLCKIMGF
 QWYWIFFVFK ENVIFSNLLI ESDYWIGDLR LLQCNNTFNL ICLVVYKIWV
 TSIDVIHSFT ISTLGIKIDC IPGRCNELTI FSNIGGTFYG QCSELCGVLH
 GFMPVVIEFI*
