# Supplementary material for: DIVERSITY in binding, regulation, and evolution revealed from high-throughput ChIP
Source: PLoS Comput Biol. 2018 Apr 23;14(4):e1006090. doi: 10.1371/journal.pcbi.1006090 (PMC5933800; doi:10.1371/journal.pcbi.1006090)
Supplement: S1 File — (GZ) [file pcbi.1006090.s009.tar.gz › DIVERSITY-master/weblogoMod/test_corebio/data/cox2.phylip]

 5 176
cox2_leita   MAFILSFWMI FLLDSVIVLL SFVCFVCVWI CALLFSTVLL VSKLNNIYCT
cox2_crifa   MAFILSFWMI FLIDAVIVLL SFVCFVCIWI CSLFFSSFLL VSKINNVYCT
cox2_bsalt   MSFIISFWML FLIDSLIVLL SGAIFVCIWI CSLFFLCILF ICKLDYIFCS
cox2_trybb   MSFILTFWMI FLMDSIIVLI SFSIFLSVWI CALIIATVLT VTKINNIYCT
cox2_tborr   MLFFINQLLL LLVDTFVILE IFSLFVCVFI IVMYILFINY NIFLKNINVY

             WDFTASKFID VYWFTIGGMF SLGLLLRLCL LLYFGHLNFV SFDLCKVVGF
             WDFTASKFID AYWFTIGGMF VLCLLLRLCL LLYFGCLNFV SFDLCKVVGF
             WDFISAKFID LYWFTLGCLF IVCLLIRLCL LLYFSCLNFV CFDLCKCIGF
             WDFISSKFID TYWFVLGMMF ILCLLLRLCL LLYFSCINFV SFDLCKVIGF
             LDFIGSKYLD LYWFLIGIFF VIVLLIRLCL LLYYSWISLL IFDLCKIMGF

             QWYWVYFIFG ETTIFSNLIL ESDYMIGDLR LLQCNHVLTL LSLVIYKLWL
             QWYWVYFIFG ETTIFSNLIL ESDYLIGDLR LLQCNHVLTL LSLVIYKLWL
             QWYWVYFIFG ETTIFSNLIL ESDYLIGDLR LLQCNHVLTL LSLVIYKVWL
             QWYWVYFLFG ETTIFSNLIL ESDYLIGDLR ILQCNHVLTL LSLVIYKLWV
             QWYWIFFVFK ENVIFSNLLI ESDYWIGDLR LLQCNNTFNL ICLVVYKIWV

             SAVDVIHSFA ISSLGVKVEN LVAVMK
             SAVDVIHSFA VSSLGIKVDC IPGRCN
             SAIDVIHSFT LANLGIKVD? ?PGRCN
             SAVDVIHSFT ISSLGIKVEN PGRCNE
             TSIDVIHSFT ISTLGIKIDC IPGRCN
