# Supplementary material for: DIVERSITY in binding, regulation, and evolution revealed from high-throughput ChIP
Source: PLoS Comput Biol. 2018 Apr 23;14(4):e1006090. doi: 10.1371/journal.pcbi.1006090 (PMC5933800; doi:10.1371/journal.pcbi.1006090)
Supplement: S1 File — (GZ) [file pcbi.1006090.s009.tar.gz › DIVERSITY-master/weblogoMod/test_corebio/data/cox2b.phylip]

 5 166
cox2_leita   MAFILSFWMI FLLDSVIVL? ???LSFVCFV CVWICALLFS TVLLVSKLN?
cox2_crifa   MAFILSFWMI FLIDAVIVL? ???LSFVCFV CIWICSLFFS SFLLVSKIN?
cox2_trybb   MSFILTFWMI FLMDSIIVL? ???ISFSIFL SVWICALIIA TVLTVTKIN?
Cox2_bsalt   MSFIISFWML FLIDSLIVL? ???LSGAIFV CIWICSLFFL CILFICKLD?
cox2_tborr   MLFFINQLLL LLVDTFVIL? ???EIFSLFV CVFIIVMYIL FINYNIFLK?

             ?NIYCTWDFT ASKFIDVYWF TIGGMFSLGL ?LLRLCLLLY FGHLN?????
             ?NVYCTWDFT ASKFIDAYWF TIGGMFVLCL ?LLRLCLLLY FGCLN?????
             ?NIYCTWDFI SSKFIDTYWF VLGMMFILCL ?LLRLCLLLY FSCIN?????
             ?YIFCSWDFI SAKFIDLYWF TLGCLFIVCL ?LIRLCLLLY FSCLN?????
             ?NINVYLDFI GSKYLDLYWF LIGIFFVIVL ?LIRLCLLLY YSWIS?????

             ???FVSFDLC KVVGFQWYWV YFIFG????? ??ETTIFSNL ILESDYMIGD
             ???FVSFDLC KVVGFQWYWV YFIFG????? ??ETTIFSNL ILESDYLIGD
             ???FVSFDLC KVIGFQWYWV YFLFG????? ??ETTIFSNL ILESDYLIGD
             ???FVCFDLC KCIGFQWYWV YFIFG????? ??ETTIFSNL ILESDYLIGD
             ???LLIFDLC KIMGFQWYWI FFVFK????? ??ENVIFSNL LIESDYWIGD

             LR???????? ??????
             LR???????? ??????
             LR???????? ??????
             LR???????? ??????
             LR???????? ??????
