# Supplementary material for: DIVERSITY in binding, regulation, and evolution revealed from high-throughput ChIP
Source: PLoS Comput Biol. 2018 Apr 23;14(4):e1006090. doi: 10.1371/journal.pcbi.1006090 (PMC5933800; doi:10.1371/journal.pcbi.1006090)
Supplement: S1 File — (GZ) [file pcbi.1006090.s009.tar.gz › DIVERSITY-master/weblogoMod/test_corebio/data/dist.20comp]

ClassName = DirichletReg
Name = dist.20comp
Alphabet = ExtAA
Order =  A C D E F G H I K L M N P Q R S T V W Y
AlphaChar= 20
NumDistr= 20


comment= The 1216 ids in this set were chosen from one of Dunbrack's culled PDB
comment= sets (20% 3.0 Ang) with fragments removed (no piece >=20 residues) and
comment= further restricting the set to those that had >=10 chains in
comment= t2k-thin62 (t2k alignments thinned to 62% residue identity).
comment= 
comment= The t2k-thin62 alignments were used to get the column counts, with no
comment= weighting.
comment= 
comment= Encoding cost in bits using optimum regularizer from small sample:
comment= For test with 314585 columns 
comment=                        	  0         1         2         3         4
comment= optimum regularizer           4.166909  3.761509  3.559019  3.440795  3.362272
comment= Savings over background       0         0.4054    0.6079    0.7261    0.8046
comment= 
comment= Log-prob(data | regularizer) 3.10736 bits/char  (1.0595 bits saved)

Number= 0
Mixture= 0.118635
Alpha= 38.9068 2.5669 0.370774 1.44056 2.9283 1.21428 0.97375 1.03532 3.09741 2.54321 4.45023 1.16301 1.2358 1.08008 1.97643 2.78802 2.01298 2.67868 3.74557 0.410179 1.19537
Comment= Q M R T V I K E L H >< Y W S A F N D P C , G

Number= 1
Mixture= 0.116771
Alpha= 34.0172 2.50787 0.228286 3.74106 3.03401 0.4579 3.5709 0.972283 0.34445 2.57772 0.837683 0.264509 2.80803 1.84689 1.65971 2.08515 3.79011 1.92961 0.604308 0.200458 0.55629
Comment= N D S Q E K G P H R T >< A W , Y C M F L , V I

Number= 2
Mixture= 0.0839451
Alpha= 20.5573 1.53868 0.122294 0.801739 1.74177 0.231959 0.582686 0.583441 0.370793 3.94398 0.813473 0.260941 0.911761 0.373579 1.49984 3.71333 1.17303 0.953111 0.546242 0.0792836 0.31536
Comment= K R Q , E H N >< S A T D M , Y P L C G V W I F

Number= 3
Mixture= 0.0706342
Alpha= 10.6105 0.382593 0.10393 0.0302879 0.0624518 0.80017 0.0505664 0.0410875 1.66573 0.074861 4.90828 0.719483 0.0410838 0.0682095 0.079238 0.0881338 0.0858233 0.154562 1.00948 0.0797825 0.164767
Comment= L , M I , F V >< W C , Y A T , Q H R P S K , E N , G D

Number= 4
Mixture= 0.0687598
Alpha= 23.6749 2.23394 0.570614 0.289279 0.30002 2.12034 0.998395 0.322163 2.55709 0.313104 4.12883 1.10293 0.390912 0.658897 0.313286 0.424506 0.992988 1.30493 3.09516 0.431337 1.12613
Comment= F M , L V I W C Y A T >< S P H G , N Q R , K D E

Number= 5
Mixture= 0.0625805
Alpha= 31.8975 2.70283 0.0625563 4.14249 10.0799 0.211644 0.813422 0.42774 0.36793 2.59637 0.699532 0.228439 1.063 0.734675 2.43315 1.50938 1.63213 1.19589 0.65561 0.0899207 0.250834
Comment= E , D Q , K A >< R S N T H P , M G V , W Y L I F C

Number= 6
Mixture= 0.0580265
Alpha= 0.121746 0.00537672 0.00757924 0.0118262 0.00704899 0.00208465 0.0285007 0.00521748 0.00172387 0.00508969 0.00632526 0.00088775 0.00522821 0.0104857 0.00172908 0.00608784 0.00410175 0.00466313 0.00160838 0.00251289 0.00366817
Comment= C , G , P H W D N >< R E Y K T S L A , F Q M , I V

Number= 7
Mixture= 0.0551574
Alpha= 16.0251 0.626135 0.163768 0.0365417 0.0600313 0.574623 0.0715377 0.0591798 5.07885 0.0763446 2.49034 0.358724 0.0455369 0.0957408 0.0534047 0.0810176 0.117994 0.326469 5.43037 0.0494101 0.229061
Comment= I V ,, L M >< F C , A Y T W , H P , S Q R K N , E G D

Number= 8
Mixture= 0.0468342
Alpha= 17.0288 0.973071 0.22054 0.566033 0.6393 1.95722 0.681537 1.02681 0.602807 0.58915 1.39446 0.375235 0.682389 0.386498 0.515409 0.889406 0.832358 0.657265 0.718106 0.698962 2.62227
Comment= Y , W F H , M >< R N Q C L S T A K E D I V G P

Number= 9
Mixture= 0.0451463
Alpha= 19.377 7.61537 0.706652 0.146257 0.30079 0.350714 1.4097 0.169752 0.901333 0.213755 1.31586 0.420008 0.207333 0.202484 0.239804 0.25426 1.60805 0.981565 2.00443 0.0655797 0.263306
Comment= A , C , V S M >< T G I L , F Y H Q W N , R E P K D

Number= 10
Mixture= 0.0405728
Alpha= 25.896 1.8832 0.129465 0.94377 1.19092 0.386733 0.929517 0.331773 0.62983 1.03159 1.0316 0.218096 0.569141 11.5287 0.541324 0.798838 1.43455 0.927807 0.949527 0.119681 0.319962
Comment= P ,,,>< S A K E T D Q R H N , V G L W M I Y F C

Number= 11
Mixture= 0.0396313
Alpha= 36.7748 1.74247 0.169971 1.52036 0.992363 0.310239 22.4882 0.465764 0.262031 1.10621 0.495215 0.191912 1.80494 0.655939 0.619611 0.848604 1.622 0.655503 0.414462 0.101954 0.307101
Comment= G ,,, N >< S D A K H , Q R E P T C Y , W M F V L , I

Number= 12
Mixture= 0.0349161
Alpha= 2.83144 0.0670238 0.0338125 0.00791097 0.0168524 0.877469 0.0154565 0.0780456 0.152439 0.0200816 0.327316 0.0737535 0.0138475 0.0264786 0.0163551 0.0244423 0.0322599 0.0432955 0.148994 0.215284 0.640326
Comment= F Y W ,, M L H >< I C V , T A , P S Q R K , N E G , D

Number= 13
Mixture= 0.0321127
Alpha= 14.0263 0.815096 0.205353 0.477846 0.375615 0.152601 0.425373 0.164154 0.316463 0.338321 0.331542 0.14924 0.655764 0.284447 0.258584 0.308435 3.49932 4.48875 0.589395 0.0351409 0.154839
Comment= T S ,, N >< C A D V Q , H M P K E R G I Y F , L W

Number= 14
Mixture= 0.0273166
Alpha= 3.44479 0.474214 0.152165 0.0105189 0.034434 0.0257615 0.0476519 0.00611497 0.48937 0.0354143 0.360611 0.0982885 0.0299312 0.0834673 0.0259538 0.0234012 0.0891168 0.339496 1.10909 0.00646119 0.00332728
Comment= V , C I , T A M L >< P , S , Q N K F G W E R , H , D , Y

Number= 15
Mixture= 0.0254724
Alpha= 20.5453 0.551619 0.0608604 10.3798 1.93102 0.105669 0.738914 0.385215 0.133247 0.563812 0.205654 0.0677289 1.94283 0.37973 0.440017 0.39716 1.19039 0.660318 0.211909 0.0386401 0.160771
Comment= D ,, N , E >< S H Q T K , G P R A , Y C W M V F , I L

Number= 16
Mixture= 0.024399
Alpha= 2.35081 0.127624 0.0319621 0.118859 0.178977 0.0273779 0.0591804 0.299987 0.0332517 0.10796 0.124812 0.0664956 0.210617 0.0400719 0.274157 0.190973 0.162483 0.108077 0.0526538 0.033998 0.101289
Comment= H , Q N , R M Y W E S >< C D T K A L , P G V F , I

Number= 17
Mixture= 0.0225499
Alpha= 2.65285 0.89738 0.089521 0.0427292 0.0334136 0.0233354 0.610527 0.00869405 0.00269214 0.0201024 0.0231746 0.0145827 0.0436343 0.0793107 0.0198705 0.0292587 0.510413 0.137974 0.0371611 0.0110513 0.0180191
Comment= A , S G C ,>< T P , N W D M , Q F R Y E V K H , L ,, I

Number= 18
Mixture= 0.0138156
Alpha= 11.7158 0.311036 0.197499 1.12597 0.194769 0.152485 0.636091 0.469855 0.14881 0.369246 0.215269 0.06982 4.99574 0.099792 0.227196 0.270685 1.18863 0.635224 0.186391 0.0193464 0.201948
Comment= N ,,, H D S C T >< G K Q Y , R F A M E , V I P L W

Number= 19
Mixture= 0.0127238
Alpha= 3.13702 0.0857215 0.0113884 0.0034858 0.0656184 0.02952 0.0692149 0.0034858 0.0993031 0.751119 0.186025 0.055619 0.0552037 0.0730833 0.148809 1.16193 0.0642702 0.0962008 0.108956 0.0254982 0.0425675
Comment= R K ,, Q >< M W L T P I , V N Y S E A G , C F ,, H , D
EndClassName = DirichletReg
