# Supplementary material for: DIVERSITY in binding, regulation, and evolution revealed from high-throughput ChIP
Source: PLoS Comput Biol. 2018 Apr 23;14(4):e1006090. doi: 10.1371/journal.pcbi.1006090 (PMC5933800; doi:10.1371/journal.pcbi.1006090)
Supplement: S1 File — (GZ) [file pcbi.1006090.s009.tar.gz › DIVERSITY-master/weblogoMod/test_corebio/data/dna.msf]

PileUp


   MSF:  705  Type: N    Check:  2677   .. 

 Name: Cow oo  Len:  705  Check:  4675  Weight:  0.0
 Name: Carp oo  Len:  705  Check:  6669  Weight:  100.0
 Name: Chicken oo  Len:  705  Check:  5185  Weight:  100.0
 Name: Human oo  Len:  705  Check:  3974  Weight:  100.0
 Name: Loach          oo  Len:  705  Check:  3713  Weight:  100.0
 Name: Mouse oo  Len:  705  Check:  4218  Weight:  100.0
 Name: Rat oo  Len:  705  Check:  3143  Weight:  100.0
 Name: Seal oo  Len:  705  Check:  4879  Weight:  100.0
 Name: Whale oo  Len:  705  Check:  1453  Weight:  100.0
 Name: Frog oo  Len:  705  Check:  4768  Weight:  100.0

//


Cow                 ATGGCATATC CCATACAACT AGGATTCCAA GATGCAACAT CACCAATCAT 
Carp                ATGGCACACC CAACGCAACT AGGTTTCAAG GACGCGGCCA TACCCGTTAT 
Chicken             ATGGCCAACC ACTCCCAACT AGGCTTTCAA GACGCCTCAT CCCCCATCAT 
Human               ATGGCACATG CAGCGCAAGT AGGTCTACAA GACGCTACTT CCCCTATCAT 
Loach               ATGGCACATC CCACACAATT AGGATTCCAA GACGCGGCCT CACCCGTAAT 
Mouse               ATGGCCTACC CATTCCAACT TGGTCTACAA GACGCCACAT CCCCTATTAT 
Rat                 ATGGCTTACC CATTTCAACT TGGCTTACAA GACGCTACAT CACCTATCAT 
Seal                ATGGCATACC CCCTACAAAT AGGCCTACAA GATGCAACCT CTCCCATTAT 
Whale               ATGGCATATC CATTCCAACT AGGTTTCCAA GATGCAGCAT CACCCATCAT 
Frog                ATGGCACACC CATCACAATT AGGTTTTCAA GACGCAGCCT CTCCAATTAT 


Cow                 AGAAGAACTA CTTCACTTTC ATGACCACAC GCTAATAATT GTCTTCTTAA 
Carp                AGAGGAACTT CTTCACTTCC ACGACCACGC ATTAATAATT GTGCTCCTAA 
Chicken             AGAAGAGCTC GTTGAATTCC ACGACCACGC CCTGATAGTC GCACTAGCAA 
Human               AGAAGAGCTT ATCACCTTTC ATGATCACGC CCTCATAATC ATTTTCCTTA 
Loach               AGAAGAACTT CTTCACTTCC ATGACCATGC CCTAATAATT GTATTTTTGA 
Mouse               AGAAGAGCTA ATAAATTTCC ATGATCACAC ACTAATAATT GTTTTCCTAA 
Rat                 AGAAGAACTT ACAAACTTTC ATGACCACAC CCTAATAATT GTATTCCTCA 
Seal                AGAGGAGTTA CTACACTTCC ATGACCACAC ATTAATAATT GTGTTCCTAA 
Whale               AGAAGAGCTC CTACACTTTC ACGATCATAC ACTAATAATC GTTTTTCTAA 
Frog                AGAAGAATTA CTTCACTTCC ACGACCATAC CCTCATAGCC GTTTTTCTTA 


Cow                 TTAGCTCATT AGTACTTTAC ATTATTTCAC TAATACTAAC GACAAAGCTG 
Carp                TTAGCACTTT AGTTTTATAT ATTATTACTG CAATGGTATC AACTAAACTT 
Chicken             TTTGCAGCTT AGTACTCTAC CTTCTAACTC TTATACTTAT AGAAAAACTA 
Human               TCTGCTTCCT AGTCCTGTAT GCCCTTTTCC TAACACTCAC AACAAAACTA 
Loach               TTAGCGCCCT AGTACTTTAT GTTATTATTA CAACCGTCTC AACAAAACTC 
Mouse               TTAGCTCCTT AGTCCTCTAT ATCATCTCGC TAATATTAAC AACAAAACTA 
Rat                 TCAGCTCCCT AGTACTTTAT ATTATTTCAC TAATACTAAC AACAAAACTA 
Seal                TTAGCTCATT AGTACTCTAC ATTATCTCAC TTATACTAAC CACGAAACTC 
Whale               TTAGCTCTTT AGTTCTCTAC ATTATTACCC TAATGCTTAC AACCAAATTA 
Frog                TTAGTACGCT AGTTCTTTAC ATTATTACTA TTATAATAAC TACTAAACTA 


Cow                 ACCCATACAA GCACGATAGA TGCACAAGAA GTAGAGACAA TCTGAACCAT 
Carp                ACTAATAAAT ATATTCTAGA CTCCCAAGAA ATCGAAATCG TATGAACCAT 
Chicken             TCA...TCAA ACACCGTAGA TGCCCAAGAA GTTGAACTAA TCTGAACCAT 
Human               ACTAATACTA ACATCTCAGA CGCTCAGGAA ATAGAAACCG TCTGAACTAT 
Loach               ACTAACATAT ATATTTTGGA CTCACAAGAA ATTGAAATCG TATGAACTGT 
Mouse               ACACATACAA GCACAATAGA TGCACAAGAA GTTGAAACCA TTTGAACTAT 
Rat                 ACACACACAA GCACAATAGA CGCCCAAGAA GTAGAAACAA TTTGAACAAT 
Seal                ACCCACACAA GTACAATAGA CGCACAAGAA GTGGAAACGG TGTGAACGAT 
Whale               ACACATACTA GTACAATAGA CGCCCAAGAA GTAGAAACTG TCTGAACTAT 
Frog                ACTAATACAA ACCTAATGGA CGCACAAGAG ATCGAAATAG TGTGAACTAT 


Cow                 TCTGCCCGCC ATCATCTTAA TTCTAATTGC TCTTCCTTCT TTACGAATTC 
Carp                TCTACCAGCC GTCATTTTAG TACTAATCGC CCTGCCCTCC CTACGCATCC 
Chicken             CCTACCCGCT ATTGTCCTAG TCCTGCTTGC CCTCCCCTCC CTCCAAATCC 
Human               CCTGCCCGCC ATCATCCTAG TCCTCATCGC CCTCCCATCC CTACGCATCC 
Loach               GCTCCCTGCC CTAATCCTCA TTTTAATCGC CCTCCCCTCA CTACGAATTC 
Mouse               TCTACCAGCT GTAATCCTTA TCATAATTGC TCTCCCCTCT CTACGCATTC 
Rat                 TCTCCCAGCT GTCATTCTTA TTCTAATTGC CCTTCCCTCC CTACGAATTC 
Seal                CCTACCCGCT ATCATTTTAA TTCTCATTGC CCTACCATCA TTACGAATCC 
Whale               CCTCCCAGCC ATTATCTTAA TTTTAATTGC CTTGCCTTCA TTACGGATCC 
Frog                TATACCAGCT ATTAGCCTCA TCATAATTGC CCTTCCATCC CTTCGTATCC 


Cow                 TATACATAAT AGATGAAATC AATAACCCAT CTCTTACAGT AAAAACCATA 
Carp                TGTACCTTAT AGACGAAATT AACGACCCTC ACCTGACAAT TAAAGCAATA 
Chicken             TCTACATAAT AGACGAAATC GACGAACCTG ATCTCACCCT AAAAGCCATC 
Human               TTTACATAAC AGACGAGGTC AACGATCCCT CCCTTACCAT CAAATCAATT 
Loach               TATATCTTAT AGACGAGATT AATGACCCCC ACCTAACAAT TAAGGCCATG 
Mouse               TATATATAAT AGACGAAATC AACAACCCCG TATTAACCGT TAAAACCATA 
Rat                 TATACATAAT AGACGAGATT AATAACCCAG TTCTAACAGT AAAAACTATA 
Seal                TCTACATAAT GGACGAGATC AATAACCCTT CCTTGACCGT AAAAACTATA 
Whale               TTTACATAAT AGACGAAGTC AATAACCCCT CCCTCACTGT AAAAACAATA 
Frog                TATATTTAAT AGATGAAGTT AATGATCCAC ACTTAACAAT TAAAGCAATC 


Cow                 GGACATCAGT GATACTGAAG CTATGAGTAT ACAGATTATG AGGACTTAAG 
Carp                GGACACCAAT GATACTGAAG TTACGAGTAT ACAGACTATG AAAATCTAGG 
Chicken             GGACACCAAT GATACTGAAC CTATGAATAC ACAGACTTCA AGGACCTCTC 
Human               GGCCACCAAT GGTACTGAAC CTACGAGTAC ACCGACTACG GCGGACTAAT 
Loach               GGGCACCAAT GATACTGAAG CTACGAGTAT ACTGATTATG AAAACTTAAG 
Mouse               GGGCACCAAT GATACTGAAG CTACGAATAT ACTGACTATG AAGACCTATG 
Rat                 GGACACCAAT GATACTGAAG CTATGAATAT ACTGACTATG AAGACCTATG 
Seal                GGACATCAGT GATACTGAAG CTATGAGTAC ACAGACTACG AAGACCTGAA 
Whale               GGTCACCAAT GATATTGAAG CTATGAGTAT ACCGACTACG AAGACCTAAG 
Frog                GGCCACCAAT GATACTGAAG CTACGAATAT ACTAACTATG AGGATCTCTC 


Cow                 CTTCGACTCC TACATAATTC CAACATCAGA ATTAAAGCCA GGGGAGCTAC 
Carp                ATTCGACTCC TATATAGTAC CAACCCAAGA CCTTGCCCCC GGACAATTCC 
Chicken             ATTTGACTCC TACATAACCC CAACAACAGA CCTCCCCCTA GGCCACTTCC 
Human               CTTCAACTCC TACATACTTC CCCCATTATT CCTAGAACCA GGCGACCTGC 
Loach               TTTTGACTCC TACATAATCC CCACCCAGGA CCTAACCCCT GGACAATTCC 
Mouse               CTTTGATTCA TATATAATCC CAACAAACGA CCTAAAACCT GGTGAACTAC 
Rat                 CTTTGACTCC TACATAATCC CAACCAATGA CCTAAAACCA GGTGAACTTC 
Seal                CTTTGACTCA TATATGATCC CCACACAAGA ACTAAAGCCC GGAGAACTAC 
Whale               CTTCGACTCC TATATAATCC CAACATCAGA CCTAAAGCCA GGAGAACTAC 
Frog                ATTTGACTCT TATATAATTC CAACTAATGA CCTTACCCCT GGACAATTCC 


Cow                 GACTATTAGA AGTCGATAAT CGAGTTGTAC TACCAATAGA AATAACAATC 
Carp                GACTTCTGGA AACAGACCAC CGAATAGTTG TTCCAATAGA ATCCCCAGTC 
Chicken             GCCTACTAGA AGTCGACCAT CGCATTGTAA TCCCCATAGA ATCCCCCATT 
Human               GACTCCTTGA CGTTGACAAT CGAGTAGTAC TCCCGATTGA AGCCCCCATT 
Loach               GGCTACTAGA GACAGACCAC CGAATGGTTG TTCCCATAGA ATCCCCTATT 
Mouse               GACTGCTAGA AGTTGATAAC CGAGTCGTTC TGCCAATAGA ACTTCCAATC 
Rat                 GTCTATTAGA AGTTGATAAT CGGGTAGTCT TACCAATAGA ACTTCCAATT 
Seal                GACTGCTAGA AGTAGACAAT CGAGTAGTCC TCCCAATAGA AATAACAATC 
Whale               GATTATTAGA AGTAGATAAC CGAGTTGTCT TACCTATAGA AATAACAATC 
Frog                GGCTGCTAGA AGTTGATAAT CGAATAGTAG TCCCAATAGA ATCTCCAACC 


Cow                 CGAATGTTAG TCTCCTCTGA AGACGTATTA CACTCATGAG CTGTGCCCTC 
Carp                CGTGTCCTAG TATCTGCTGA AGACGTGCTA CATTCTTGAG CTGTTCCATC 
Chicken             CGAGTAATCA TCACCGCTGA TGACGTCCTC CACTCATGAG CCGTACCCGC 
Human               CGTATAATAA TTACATCACA AGACGTCTTG CACTCATGAG CTGTCCCCAC 
Loach               CGCATTCTTG TTTCCGCCGA AGATGTACTA CACTCCTGGG CCCTTCCAGC 
Mouse               CGTATATTAA TTTCATCTGA AGACGTCCTC CACTCATGAG CAGTCCCCTC 
Rat                 CGTATACTAA TCTCATCCGA AGACGTCCTG CACTCATGAG CCATCCCTTC 
Seal                CGCATACTAA TCTCATCAGA AGATGTACTC CACTCATGAG CCGTACCGTC 
Whale               CGAATATTAG TCTCATCAGA AGACGTACTC CACTCATGGG CCGTACCCTC 
Frog                CGACTTTTAG TTACAGCCGA AGACGTCCTC CACTCGTGAG CTGTACCCTC 


Cow                 TCTAGGACTA AAAACAGACG CAATCCCAGG CCGTCTAAAC CAAACAACCC 
Carp                CCTTGGCGTA AAAATGGACG CAGTCCCAGG ACGACTAAAT CAAGCCGCCT 
Chicken             CCTCGGGGTA AAAACAGACG CAATCCCTGG ACGACTAAAT CAAACCTCCT 
Human               ATTAGGCTTA AAAACAGATG CAATTCCCGG ACGTCTAAAC CAAACCACTT 
Loach               CATGGGGGTA AAGATAGACG CGGTCCCAGG ACGCCTTAAC CAAACCGCCT 
Mouse               CCTAGGACTT AAAACTGATG CCATCCCAGG CCGACTAAAT CAAGCAACAG 
Rat                 ACTAGGGTTA AAAACCGACG CAATCCCCGG CCGCCTAAAC CAAGCTACAG 
Seal                CCTAGGACTA AAAACTGATG CTATCCCAGG ACGACTAAAC CAAACAACCC 
Whale               CTTGGGCCTA AAAACAGATG CAATCCCAGG ACGCCTAAAC CAAACAACCT 
Frog                CTTGGGTGTC AAAACAGATG CAATCCCAGG ACGACTTCAT CAAACATCAT 


Cow                 TTATATCGTC CCGTCCAGGC TTATATTACG GTCAATGCTC AGAAATTTGC 
Carp                TTATTGCCTC ACGCCCAGGG GTCTTTTACG GACAATGCTC TGAAATTTGT 
Chicken             TCATCACCAC TCGACCAGGA GTGTTTTACG GACAATGCTC AGAAATCTGC 
Human               TCACCGCTAC ACGACCGGGG GTATACTACG GTCAATGCTC TGAAATCTGT 
Loach               TTATTGCCTC CCGCCCCGGG GTATTCTATG GGCAATGCTC AGAAATCTGT 
Mouse               TAACATCAAA CCGACCAGGG TTATTCTATG GCCAATGCTC TGAAATTTGT 
Rat                 TCACATCAAA CCGACCAGGT CTATTCTATG GCCAATGCTC TGAAATTTGC 
Seal                TAATAACCAT ACGACCAGGA CTGTACTACG GTCAATGCTC AGAAATCTGT 
Whale               TAATATCAAC ACGACCAGGC CTATTTTATG GACAATGCTC AGAGATCTGC 
Frog                TTATTGCTAC TCGTCCGGGA GTATTTTACG GACAATGTTC AGAAATTTGC 


Cow                 GGGTCAAACC ACAGTTTCAT ACCCATTGTC CTTGAGTTAG TCCCACTAAA 
Carp                GGAGCTAATC ACAGCTTTAT ACCAATTGTA GTTGAAGCAG TACCTCTCGA 
Chicken             GGAGCTAACC ACAGCTACAT ACCCATTGTA GTAGAGTCTA CCCCCCTAAA 
Human               GGAGCAAACC ACAGTTTCAT GCCCATCGTC CTAGAATTAA TTCCCCTAAA 
Loach               GGAGCAAACC ACAGCTTTAT ACCCATCGTA GTAGAAGCGG TCCCACTATC 
Mouse               GGATCTAACC ATAGCTTTAT GCCCATTGTC CTAGAAATGG TTCCACTAAA 
Rat                 GGCTCAAATC ACAGCTTCAT ACCCATTGTA CTAGAAATAG TGCCTCTAAA 
Seal                GGTTCAAACC ACAGCTTCAT ACCTATTGTC CTCGAATTGG TCCCACTATC 
Whale               GGCTCAAACC ACAGTTTCAT ACCAATTGTC CTAGAACTAG TACCCCTAGA 
Frog                GGAGCAAACC ACAGCTTTAT ACCAATTGTA GTTGAAGCAG TACCGCTAAC 


Cow                 GTACTTTGAA AAATGATCTG CGTCAATATT A......... .......... 
Carp                ACACTTCGAA AACTGATCCT CATTAATACT AGAAGACGCC TCGCTAGGAA 
Chicken             ACACTTTGAA GCCTGATCCT CACTA..... .......... ...CTGTCAT 
Human               AATCTTTGAA ATA....... .......... ....GGGCCC GTATTTACCC 
Loach               TCACTTCGAA AACTGGTCCA CCCTTATACT AAAAGACGCC TCACTAGGAA 
Mouse               ATATTTCGAA AACTGATCTG CTTCAATAAT T......... .......... 
Rat                 ATATTTCGAA AACTGATCAG CTTCTATAAT T......... .......... 
Seal                CCACTTCGAG AAATGATCTA CCTCAATGCT T......... .......... 
Whale               AGTCTTTGAA AAATGATCTG TATCAATACT A......... .......... 
Frog                CGACTTTGAA AACTGATCTT CATCAATACT A...GAAGCA TCACTA.... 


Cow                 ..TAA
Carp                GCTAA
Chicken             CTTAA
Human               TATAG
Loach               GCTAA
Mouse               ..TAA
Rat                 ..TAA
Seal                ..TAA
Whale               ..TAA
Frog                ..AGA
