# Supplementary material for: DIVERSITY in binding, regulation, and evolution revealed from high-throughput ChIP
Source: PLoS Comput Biol. 2018 Apr 23;14(4):e1006090. doi: 10.1371/journal.pcbi.1006090 (PMC5933800; doi:10.1371/journal.pcbi.1006090)
Supplement: S1 File — (GZ) [file pcbi.1006090.s009.tar.gz › DIVERSITY-master/weblogoMod/test_corebio/data/example1.saf]

t2_11751 EFQEDQENVN PEKAAPAQQP RTRAGLAVLR AGNSRGAGGA PTLPETLNVA
name_1   EFQEDQENVN PEKAAPAQQP RTRAGLAVLR AGNSRGAGGA PTLPETLNVA
name_2   ...EDQENvk PEKAAPAQQP RTRAGLAVLR AGNSRG.... ...PETLNV.
name_22  ...EDQENvk PEKAAPAQQP RTRAGLAVLR AGNSRG.... ...PETLNV.

t2_11751 GGAPTLPETL NVAGGAPTLP ETLNVAGGAP TLPETLNV
name_1   GGAPTLPETL NVAGGAPTLP ETLNVAGGAP TLPETLNV
