# Supplementary material for: DIVERSITY in binding, regulation, and evolution revealed from high-throughput ChIP
Source: PLoS Comput Biol. 2018 Apr 23;14(4):e1006090. doi: 10.1371/journal.pcbi.1006090 (PMC5933800; doi:10.1371/journal.pcbi.1006090)
Supplement: S1 File — (GZ) [file pcbi.1006090.s009.tar.gz › DIVERSITY-master/weblogoMod/test_corebio/data/intelligenetics.txt]

;H.sapiens fau mRNA, 518 bases
HSFAU
ttcctctttctcgactccatcttcgcggtagctgggaccgccgttcagtc
gccaatatgcagctctttgtccgcgcccaggagctacacaccttcgaggt
gaccggccaggaaacggtcgcccagatcaaggctcatgtagcctcactgg
agggcattgccccggaagatcaagtcgtgctcctggcaggcgcgcccctg
gaggatgaggccactctgggccagtgcggggtggaggccctgactaccct
ggaagtagcaggccgcatgcttggaggtaaagttcatggttccctggccc
gtgctggaaaagtgagaggtcagactcctaaggtggccaaacaggagaag
aagaagaagaagacaggtcgggctaagcggcggatgcagtacaaccggcg
ctttgtcaacgttgtgcccacctttggcaagaagaagggccccaatgcca
actcttaagtcttttgtaattctggctttctctaataaaaaagccactta
gttcagtcaaaaaaaaaa1
;H.sapiens fau 1 gene, 2016 bases
HSFAU1
ctaccattttccctctcgattctatatgtacactcgggacaagttctcct
gatcgaaaacggcaaaactaaggccccaagtaggaatgccttagttttcg
gggttaacaatgattaacactgagcctcacacccacgcgatgccctcagc
tcctcgctcagcgctctcaccaacagccgtagcccgcagccccgctggac
accggttctccatccccgcagcgtagcccggaacatggtagctgccatct
ttacctgctacgccagccttctgtgcgcgcaactgtctggtcccgccccg
tcctgcgcgagctgctgcccaggcaggttcgccggtgcgagcgtaaaggg
gcggagctaggactgccttgggcggtacaaatagcagggaaccgcgcggt
cgctcagcagtgacgtgacacgcagcccacggtctgtactgacgcgccct
cgcttcttcctctttctcgactccatcttcgcggtagctgggaccgccgt
tcaggtaagaatggggccttggctggatccgaagggcttgtagcaggttg
gctgcggggtcagaaggcgcggggggaaccgaagaacggggcctgctccg
tggccctgctccagtccctatccgaactccttgggaggcactggccttcc
gcacgtgagccgccgcgaccaccatcccgtcgcgatcgtttctggaccgc
tttccactcccaaatctcctttatcccagagcatttcttggcttctctta
caagccgtcttttctttactcagtcgccaatatgcagctctttgtccgcg
cccaggagctacacaccttcgaggtgaccggccaggaaacggtcgcccag
atcaaggtaaggctgcttggtgcgccctgggttccattttcttgtgctct
tcactctcgcggcccgagggaacgcttacgagccttatctttccctgtag
gctcatgtagcctcactggagggcattgccccggaagatcaagtcgtgct
cctggcaggcgcgcccctggaggatgaggccactctgggccagtgcgggg
tggaggccctgactaccctggaagtagcaggccgcatgcttggaggtgag
tgagagaggaatgttctttgaagtaccggtaagcgtctagtgagtgtggg
gtgcatagtcctgacagctgagtgtcacacctatggtaatagagtacttc
tcactgtcttcagttcagagtgattcttcctgtttacatccctcatgttg
aacacagacgtccatgggagactgagccagagtgtagttgtatttcagtc
acatcacgagatcctagtctggttatcagcttccacactaaaaattaggt
cagaccaggccccaaagtgctctataaattagaagctggaagatcctgaa
atgaaacttaagatttcaaggtcaaatatctgcaactttgttctcattac
ctattgggcgcagcttctctttaaaggcttgaattgagaaaagaggggtt
ctgctgggtggcaccttcttgctcttacctgctggtgccttcctttccca
ctacaggtaaagtccatggttccctggcccgtgctggaaaagtgagaggt
cagactcctaaggtgagtgagagtattagtggtcatggtgttaggacttt
ttttcctttcacagctaaaccaagtccctgggctcttactcggtttgcct
tctccctccctggagatgagcctgagggaagggatgctaggtgtggaaga
caggaaccagggcctgattaaccttcccttctccaggtggccaaacagga
gaagaagaagaagaagacaggtcgggctaagcggcggatgcagtacaacc
ggcgctttgtcaacgttgtgcccacctttggcaagaagaagggccccaat
gccaactcttaagtcttttgtaattctggctttctctaataaaaaagcca
cttagttcagtcatcgcattgtttcatctttacttgcaaggcctcaggga
gaggtgtgcttctcgg1
