# Supplementary material for: DIVERSITY in binding, regulation, and evolution revealed from high-throughput ChIP
Source: PLoS Comput Biol. 2018 Apr 23;14(4):e1006090. doi: 10.1371/journal.pcbi.1006090 (PMC5933800; doi:10.1371/journal.pcbi.1006090)
Supplement: S1 File — (GZ) [file pcbi.1006090.s009.tar.gz › DIVERSITY-master/weblogoMod/test_corebio/data/pfam.txt]

# STOCKHOLM 1.0
#=GF ID   14-3-3
#=GF AC   PF00244
#=GF DE   14-3-3 protein
#=GF AU   Finn RD
#=GF AL   Clustalw
#=GF SE   Prosite
#=GF GA   25 25
#=GF TC   35.40 35.40
#=GF NC   19.10 19.10
#=GF TP   Domain
#=GF BM   hmmbuild -f HMM SEED
#=GF BM   hmmcalibrate --seed 0 HMM
#=GF RN   [1]
#=GF RM   95327195
#=GF RT   Structure of a 14-3-3 protein and implications for
#=GF RT   coordination of multiple signalling pathways. 
#=GF RA   Xiao B, Smerdon SJ, Jones DH, Dodson GG, Soneji Y, Aitken
#=GF RA   A, Gamblin SJ; 
#=GF RL   Nature 1995;376:188-191.
#=GF RN   [2]
#=GF RM   95327196
#=GF RT   Crystal structure of the zeta isoform of the 14-3-3
#=GF RT   protein. 
#=GF RA   Liu D, Bienkowska J, Petosa C, Collier RJ, Fu H, Liddington
#=GF RA   R; 
#=GF RL   Nature 1995;376:191-194.
#=GF RN   [3]
#=GF RM   96182649
#=GF RT   Interaction of 14-3-3 with signaling proteins is mediated
#=GF RT   by the recognition of phosphoserine. 
#=GF RA   Muslin AJ, Tanner JW, Allen PM, Shaw AS; 
#=GF RL   Cell 1996;84:889-897.
#=GF RN   [4]
#=GF RM   97424374
#=GF RT   The 14-3-3 protein binds its target proteins with a common
#=GF RT   site located towards the C-terminus. 
#=GF RA   Ichimura T, Ito M, Itagaki C, Takahashi M, Horigome T,
#=GF RA   Omata S, Ohno S, Isobe T 
#=GF RL   FEBS Lett 1997;413:273-276.
#=GF RN   [5]
#=GF RM   96394689
#=GF RT   Molecular evolution of the 14-3-3 protein family. 
#=GF RA   Wang W, Shakes DC 
#=GF RL   J Mol Evol 1996;43:384-398.
#=GF RN   [6]
#=GF RM   96300316
#=GF RT   Function of 14-3-3 proteins. 
#=GF RA   Jin DY, Lyu MS, Kozak CA, Jeang KT 
#=GF RL   Nature 1996;382:308-308.
#=GF DR   PROSITE; PDOC00633;
#=GF DR   SMART; 14_3_3;
#=GF DR   PRINTS; PR00305;
#=GF DR   SCOP; 1a4o; fa;
#=GF DR   INTERPRO; IPR000308;
#=GF DR   PDB; 1a37 A; 3; 228;
#=GF DR   PDB; 1a37 B; 3; 228;
#=GF DR   PDB; 1a38 A; 3; 228;
#=GF DR   PDB; 1a38 B; 3; 228;
#=GF DR   PDB; 1a4o A; 3; 228;
#=GF DR   PDB; 1a4o B; 3; 228;
#=GF DR   PDB; 1a4o C; 3; 228;
#=GF DR   PDB; 1a4o D; 3; 228;
#=GF DR   PDB; 1qja B; 3; 229;
#=GF DR   PDB; 1qja A; 3; 230;
#=GF DR   PDB; 1qjb A; 3; 232;
#=GF DR   PDB; 1qjb B; 3; 232;
#=GF SQ   148
#=GS O61131/11-251      AC O61131
#=GS 143L_ARATH/7-245   AC P48349
#=GS O49082/8-245       AC O49082
#=GS 143R_ARATH/7-245   AC P42647
#=GS 1433_XENLA/1-227   AC P29309
#=GS 1433_ENTHI/1-236   AC P42650
#=GS Q24902/13-244      AC Q24902
#=GS 1432_ENTHI/4-238   AC P42649
#=GS O24222/3-240       AC O24222
#=GS 143Z_SHEEP/3-236   AC P29361
#=GS 1433_CANAL/5-240   AC O42766
#=GS 143X_MAIZE/1-56    AC P29306
#=GS 143B_BOVIN/4-237   AC P29358
#=GS Q42106/1-38        AC Q42106
#=GS Q9VEA8/4-239       AC Q9VEA8
#=GS O96436/9-256       AC O96436
#=GS P93787/9-246       AC P93787
#=GS 1435_LYCES/5-242   AC P93210
#=GS 1434_LYCES/6-243   AC P42652
#=GS 1431_LYCES/9-246   AC P93206
#=GS Q9XEW6/1-118       AC Q9XEW6
#=GS 1433_LYCES/9-246   AC P93209
#=GS 143E_DROME/4-239   AC P92177
#=GS 143G_BOVIN/3-240   AC P29359
#=GS 1433_TOBAC/5-239   AC Q41246
#=GS Q9UR29/5-240       AC Q9UR29
#=GS Q9UP48/1-164       AC Q9UP48
#=GS Q9SP07/8-245       AC Q9SP07
#=GS Q42260/1-75        AC Q42260
#=GS 143G_RAT/3-240     AC P35214
#=GS Q9XEW7/1-93        AC Q9XEW7
#=GS 1432_MAIZE/8-245   AC Q01526
#=GS 1433_TRIHA/3-238   AC Q99002
#=GS Q9XYW8/1-233       AC Q9XYW8
#=GS Q9S9Z8/5-240       AC Q9S9Z8
#=GS 1431_SCHMA/14-246  AC Q26540
#=GS Q21539/1-97        AC Q21539
#=GS 1438_LYCES/7-131   AC P93213
#=GS Q9T0N0/8-245       AC Q9T0N0
#=GS O24221/9-246       AC O24221
#=GS 143B_HUMAN/4-237   AC P31946
#=GS O24223/8-249       AC O24223
#=GS O70456/3-238       AC O70456
#=GS O80367/7-242       AC O80367
#=GS Q9SEC9/1-127       AC Q9SEC9
#=GS O77642/3-238       AC O77642
#=GS Q28541/1-40        AC Q28541
#=GS 1433_ORYSA/8-245   AC Q06967
#=GS Q9XG89/8-245       AC Q9XG89
#=GS 143A_TOBAC/5-241   AC P93342
#=GS 1433_SOLTU/5-242   AC Q41418
#=GS 143B_RAT/4-237     AC P35213
#=GS 1435_SOLTU/5-243   AC P93784
#=GS Q39558/8-246       AC Q39558
#=GS 143S_HUMAN/3-238   AC P31947
#=GS O61132/1-232       AC O61132
#=GS 143B_SOYBN/6-244   AC Q96451
#=GS 143C_SOYBN/7-242   AC Q96452
#=GS 1433_MESCR/7-244   AC P93259
#=GS 1433_CAEEL/5-237   AC P41932
#=GS O76466/1-54        AC O76466
#=GS BMH1_YEAST/4-240   AC P29311
#=GS 143E_ARATH/5-240   AC P48347
#=GS Q9SCA7/1-230       AC Q9SCA7
#=GS Q06854/1-144       AC Q06854
#=GS 143T_MOUSE/3-236   AC P35216
#=GS 143P_ARATH/4-241   AC P42644
#=GS 143O_ARATH/5-242   AC Q01525
#=GS 143M_ARATH/7-242   AC Q96299
#=GS 143K_ARATH/7-245   AC P48348
#=GS 143Z_MOUSE/3-236   AC P35215
#=GS 143U_ARATH/7-244   AC P42645
#=GS 143F_MOUSE/3-240   AC P11576
#=GS 143H_ARATH/11-248  AC P46077
#=GS 143B_VICFA/7-242   AC P42654
#=GS 1431_ENTHI/4-239   AC P42648
#=GS 143A_VICFA/8-245   AC P42653
#=GS 1433_OENHO/8-245   AC P29307
#=GS 143A_LYCES/11-138  AC P93207
#=GS 1433_DICDI/3-238   AC P54632
#=GS O24001/9-246       AC O24001
#=GS 1432_SCHMA/1-205   AC Q26537
#=GS Q42058/7-112       AC Q42058
#=GS Q9SHV6/16-54       AC Q9SHV6
#=GS 1433_CHLRE/5-242   AC P52908
#=GS O70455/5-238       AC O70455
#=GS Q9XEW4/21-220      AC Q9XEW4
#=GS O60955/9-251       AC O60955
#=GS P93785/3-240       AC P93785
#=GS O65165/1-21        AC O65165
#=GS Q9UAH0/5-239       AC Q9UAH0
#=GS O57468/4-239       AC O57468
#=GS O96945/8-241       AC O96945
#=GS Q9U491/4-239       AC Q9U491
#=GS 1432_LYCES/3-240   AC P93208
#=GS Q42053/5-100       AC Q42053
#=GS O81976/1-54        AC O81976
#=GS Q9U408/13-244      AC Q9U408
#=GS 1436_LYCES/5-243   AC P93211
#=GS 1437_LYCES/5-129   AC P93212
#=GS Q9XEW5/1-219       AC Q9XEW5
#=GS Q9V5G6/6-144       AC Q9V5G6
#=GS O61173/2-194       AC O61173
#=GS O70457/4-241       AC O70457
#=GS Q42020/1-90        AC Q42020
#=GS 1433_SPIOL/1-198   AC P29308
#=GS Q42083/11-79       AC Q42083
#=GS Q9SFK4/1-214       AC Q9SFK4
#=GS 1431_MAIZE/8-245   AC P49106
#=GS Q9XEW3/1-100       AC Q9XEW3
#=GS Q9XEW8/1-86        AC Q9XEW8
#=GS 143Z_XENLA/3-238   AC Q91896
#=GS Q9U8K4/15-247      AC Q9U8K4
#=GS 1439_LYCES/7-131   AC P93214
#=GS 143Z_DROME/6-239   AC P29310
#=GS O49152/7-242       AC O49152
#=GS 1433_HELAN/8-246   AC O65352
#=GS 143E_HUMAN/4-239   AC P42655
#=GS 143G_HUMAN/4-238   AC Q9UN99
#=GS 143C_ARATH/10-247  AC P42643
#=GS Q9UDP2/1-212       AC Q9UDP2
#=GS 143B_TOBAC/3-241   AC O49995
#=GS O57469/3-236       AC O57469
#=GS Q9SWP7/7-245       AC Q9SWP7
#=GS Q9XZV0/2-235       AC Q9XZV0
#=GS 1434_SOLTU/5-241   AC Q43643
#=GS 143A_SOYBN/6-243   AC Q96450
#=GS 143T_HUMAN/3-236   AC P27348
#=GS 1433_FUCVE/4-237   AC Q39757
#=GS 1433_PEA/8-245     AC P46266
#=GS 143F_TOBAC/5-243   AC O49998
#=GS 143E_TOBAC/6-243   AC O49997
#=GS P93786/8-245       AC P93786
#=GS 143D_SOYBN/7-242   AC Q96453
#=GS 143C_TOBAC/8-245   AC P93343
#=GS 1434_CAEEL/5-238   AC Q20655
#=GS 143Z_HUMAN/3-236   AC P29312
#=GS BMH2_YEAST/4-240   AC P34730
#=GS 143D_TOBAC/9-246   AC O49996
#=GS Q9XYW7/4-229       AC Q9XYW7
#=GS O24533/1-181       AC O24533
#=GS 143F_HUMAN/3-240   AC Q04917
#=GS 143A_HORVU/8-245   AC P29305
#=GS RA25_SCHPO/5-240   AC P42657
#=GS 1433_NEOCA/9-251   AC Q25538
#=GS RA24_SCHPO/6-241   AC P42656
#=GS 143B_HORVU/9-246   AC Q43470
#=GS 143N_ARATH/5-242   AC Q96300
#=GS 143Z_HUMAN/3-236 DR PDB; 1a37 A; 3; 228;
#=GS 143Z_HUMAN/3-236 DR PDB; 1a37 B; 3; 228;
#=GS 143Z_HUMAN/3-236 DR PDB; 1a38 A; 3; 228;
#=GS 143Z_HUMAN/3-236 DR PDB; 1a38 B; 3; 228;
#=GS 143Z_HUMAN/3-236 DR PDB; 1a4o A; 3; 228;
#=GS 143Z_HUMAN/3-236 DR PDB; 1a4o B; 3; 228;
#=GS 143Z_HUMAN/3-236 DR PDB; 1a4o C; 3; 228;
#=GS 143Z_HUMAN/3-236 DR PDB; 1a4o D; 3; 228;
#=GS 143Z_HUMAN/3-236 DR PDB; 1qja B; 3; 229;
#=GS 143Z_HUMAN/3-236 DR PDB; 1qja A; 3; 230;
#=GS 143Z_HUMAN/3-236 DR PDB; 1qjb A; 3; 232;
#=GS 143Z_HUMAN/3-236 DR PDB; 1qjb B; 3; 232;
O61131/11-251                RSDCTYRSKLAEQAERYDEMADAMRTLVEQCVnn.......dkdELTVEERNLLSVAYKNAVGARRASWRIISSVEQKEMSKA.NVHNKNIAATYRKKVEEELNNIC.QDILN.LLTKKLIPNT..SESESKVFYYKMKGDYYRYISEFS.CDE.GKKEASNFAQEAYQKATDIAENELPSTHPIRLGLALNYSVFFY..EILNQPHQACEMAKRAF...DDAITEFDNV..SEDS..YKDSTLI.MQLLRDNLTLWTSDLQGDQ
O61132/1-232                 ---------LAEQAERYDEMADAMRTLVEQCVnn.......dkdELTVEERNLLSVAYKNAVGARRASWRIISSVEQKEMSKA.NVHNKNVAATYRKKVEEELNNIC.QDILN.LLTKKLIPNT..SESESKVFYYKMKGDYYRYISEFS.CDE.GKKEASNFAQEAYQKDTDIAENELPSTHPIRLGLALNYSVFFY..EILNQLHQACEMAKRAF...DDAITEFDNV..SEDS..YKDSTLI.MQLLRDNLTLWTSDLQGDQ
O96436/9-256                 REEHVYRAKLAEQAERYDEMAEAMKNLVENCLdqnnsppgakgdELTVEERNLLSVAYKNAVGARRASWRIISSVEQKEANRN.HMANKALAASYRQKVENELNKIC.QEILT.LLTDKLLPRT..TDSESRVFYFKMKGDYYRYISEFS.NEE.GKKASAEQAEESYKRATDTAEAELPSTHPIRLGLALNYSVFYY..EILNQPQKACEMAKLAF...DDAITEFDSV..SEDS..YKDSTLI.MQLLRDNLTLWTSDLQTQE
O60955/9-251                 RDEYVYKAKLAEQAERYDEMAEAMKNLVENCLdeq.....qpkdELSVEERNLLSVAYKNAVGARRASWRIISSVEQKELSKQ.HMQNKALAAEYRQKVEEELNKIC.HDILQ.LLTDKLIPKT..SDSESKVFYYKMKGDYYRYISEFS.GEE.GKKQAADQAQESYQKATETAEAELPSTHPIRLGLALNYSVFFY..EILNLPQQACEMAKRAF...DDAITEFDNV..SEDS..YKDSTLI.MQLLRDNLTLWTSDLQADQ
1433_NEOCA/9-251             RDEYVYKAKLAEQAERYDEMAEAMKNLVENCLdeq.....qpkdELSVEERNLLSVAYKNAVGARRASWRIISSVEQKELSKQ.HMQNKALAAEYRQKVEEELNKIC.HDILQ.LLTDKLIPKT..SDSESKVFYYKMKGDYYRYISEFS.GEE.GKKQAADQAQESYQKATETAEGHSPATHPIRLGLALNYSVFFY..EILNLPQQACEMAKRAF...DDAITEFDNV..SEDS..YKDSTLI.MQLLRDNLTLWTSDLQADQ
Q21539/1-97                  --------------------------------............---------------------------------------.-----------------------.-----.----------..-----------MVADHFRYLVQYD.-DI.NREEHAHKSRIAYQEALGIAKDKMQPTHPIRLGLALNASALNF..DVLNLPKEANEIAQSAL...DSAHRELEKMksSLDS..YDISNL-.-------------------
O65165/1-21                  --------------------------------............---------------------------------------.-----------------------.-----.----------..------------------------.---.-------------------------------------------..-----------------...----------..----..-----LI.MQLLRDNLTLWTSDMQEDG
Q9U491/4-239                 REALVYRAKLAEQLERYDEMVDAMKEVVEMAE............ELTVEERNLLSVAYKNVIGSRRSSWRVFSAVEQTEGNRG.NAEKQACAKKFREVLESELDRVS.KDILE.LIDKYLIKSA..TKSDSKVFYLKMKGDYFRYMAEFS.VDP.QRKKAAEESNKAYQEASEIAATQLFPTHPIRLGLALNYSVYFY..EIMNDPDEACRLAQAAF...DDAIAKLDQL..SEES..YKDSTLI.MQLLRDNLTLWTSDPERDD
1433_XENLA/1-227             -------AKLSEQAERYDDMAASMKAVTELGA............ELSNEERNLLSVAYKNVVGARRSSWRVISSIEQKTEG--.NDKRQQMAREYREKVETELQDIC.KDVLD.LLDRFLVPNA..TPPESKVFYLKMKGDYYRYLSEVA.SGD.SKQETVASSQQAYQEAFEISKSEMQPTHPIRLGLALNFSVFYY..EILNSPEKACSLAKSAF...DEAIRELDTL..NEES..YKDSTLI.MQLLRDNLTLWTSENQGEE
143B_BOVIN/4-237             KSELVQKAKLAEQAERYDDMAAAMKAVTEQGH............ELSNEERNLLSVAYKNVVGARRSSWRVISSIEQKTER--.NEKKQQMGKEYREKIEAELQDIC.NDVLQ.LLDKYLIPNA..TQPESKVFYLKMKGDYFRYLSEVA.SGD.NKQTTVSNSQQAYQEAFEISKKEMQPTHPIRLGLALNFSVFYY..EILNSPEKACSLAKTAF...DEAIAELDTL..NEES..YKDSTLI.MQLLRDNLTLWTSENQGDE
143B_HUMAN/4-237             KSELVQKAKLAEQAERYDDMAAAMKAVTEQGH............ELSNEERNLLSVAYKNVVGARRSSWRVISSIEQKTER--.NEKKQQMGKEYREKIEAELQDIC.NDVLE.LLDKYLIPNA..TQPESKVFYLKMKGDYFRYLSEVA.SGD.NKQTTVSNSQQAYQEAFEISKKEMQPTHPIRLGLALNFSVFYY..EILNSPEKACSLAKTAF...DEAIAELDTL..NEES..YKDSTLI.MQLLRDNLTLWTSENQGDE
143B_RAT/4-237               KSELVQKAKLAEQAERYDDMAAAMKAVTEQGH............ELSNEERNLLSVAYKNVVGARRSSWRVISSIEQKTER--.NEKKQQMGKEYREKIEAELQDIC.SDVLE.LLDKYLILNA..THAESKVFYLKMKGDYFRYLSEVA.SGD.NKQTTVSNSQQAYQEAFEISKKEMQPTHPIRLGLALNFSVFYY..EILNSPEKACSLAKTAF...DEAIAELDTL..NEES..YKDSTLI.MQLLRDNLTLWTSENQGDE
O70455/5-238                 KSELVHKAKLAEQAERYDDMAAAMKAVTEQGH............ELSNEERNLLSVAYKNVVGARRSSWRVISSIEQKTER--.DEKKQQMGKEYREKIEAELQDIC.NDVLE.LLDKYLILNA..TQAESKVFYLKMKGDYFRYLSEVA.SGE.NKQTTVSNSQQAYQEAFEISKKEMQPTHPIRLGLALNFSVFYY..EILNSPEKACSLAKTAF...DEAIAELDTL..NEES..YKDSTLI.MQLLRDNLTLWTSENQGDE
143Z_SHEEP/3-236             KNELVQKAKLAEQAERYDDMAACMKSVTEQGA............ELSNEERNLLSVAYKNVVGARRSSWRVVSSIEQKTEG--.AEKKQQMAREYREKIETELRDIC.NDVLS.LLEKFLIPNR..SQPESKVFYLKMKGDYYRYLAEVA.AGD.DKKGIVDQSQQAYQEAFEISKKEMQPTHPIRLGLALNFSVFYY..EILNSPEKACSLAKTAF...DEAIAELDTL..SEES..YKDSTLI.MQLLRDNLTLWTSDTQGDE
143Z_MOUSE/3-236             KNELVQKAKLAEQAERYDDMAACMKSVTEQGA............ELSNEERNLLSVAYKNVVGARRSSWRVVSSIEQKTEG--.AEKKQQMAREYREKIETELRDIC.NDVLS.LLEKFLIPNA..SQPESKVFYLKMKGDYYRYLAEVA.AGD.DKKGIVDQSQQAYQEAFEISKKEMQPTHPIRLGLALNFSVFYY..EILNSPEKACSLAKTAF...DEAIAELDTL..SEES..YKDSTLI.MQLLRDNLTLWTSDTQGDE
143Z_HUMAN/3-236             KNELVQKAKLAEQAERYDDMAACMKSVTEQGA............ELSNEERNLLSVAYKNVVGARRSSWRVVSSIEQKTEG--.AEKKQQMAREYREKIETELRDIC.NDVLS.LLEKFLIPNA..SQAESKVFYLKMKGDYYRYLAEVA.AGD.DKKGIVDQSQQAYQEAFEISKKEMQPTHPIRLGLALNFSVFYY..EILNSPEKACSLAKTAF...DEAIAELDTL..SEES..YKDSTLI.MQLLRDNLTLWTSDTQGDE
#=GR 143Z_HUMAN/3-236 SS     HHHHHHHHHHHHHTTCHHHHHHHHHHHHTTSC............CCCHHHHHHHHHHHHHHHHHHHHHHHHHHHHHHCTTT--.CCHHHHHHHHHHHHHHHHHHHHH.HHHHH.HHHHTTTTCC..CSCHHHHHHHHHHHHHHHHHHHHC.CSC.HHHHHHHHHHHHHHHHHHHHHCHCCTTCHCHHHHHHHHHHHHC..HTSCCHHHCHHHHHHHH...HHHHTTCGGC..CTTT..HHHHHHH.HHHHHHHHHHCTCCCXXXX
#=GR 143Z_HUMAN/3-236 SA     26310320300350512510050022003352............4045500400120033002310402420152179179--.38752510440144014203510.43002.0035201642..754403000010100011100201.867.7465125302500340252067635113122100001001127..31372485135106412...5415867932..3994..6651462.142043126627759XXXX
143Z_XENLA/3-238             KNELVQKAKLAEQAERYDDMAACMKRVTEEGG............ELSNEERNLLSVAYKNVVGARRSSWRVVSSIEQKTEG--.AEKKQEMSREYREKIEAELREIC.NDVLN.LLDKFLIANA..TQPESKVFYLKMKGDYYRYLAEVA.AGN.AKTEIVGQSQKAYQDAFDISKTEMQPTHPIRLGLALKLLCVLTneESSTVQDKACALAKAAF...DEAIAELDTL..SEES..YKDSTLI.MQLLRDNLTLWTSDTQGDE
O57469/3-236                 KNELVQKAKLAEQAERYDDMAACMKRVTEEGG............ELSNEERNLLSVAYKNVVGARRSSWRVVSSIEQKTEG--.AEKKQEMSREYREKIEAELREIC.NDVLN.LLDKFLIANA..TQPESKVFYLKMKGDYYRYLAEVA.AGN.AKTEIVGQSQKAYQDAFDISKTEMQPTHPIRLGLALNFSVFYY..EILNCPDKACALAKAAF...DEAIAELDTL..SEES..YKDSTLI.MQLLRDNLTLWTSDTQGDE
Q9UP48/1-164                 --------------------------------............---------------------------------------.-DKKLQLIKDYREKVESELRSIC.TTVLE.LLDKYLIANA..TNPESKVFYLKMKGDYFRYLAEVA.CGD.DRKQTIDNSQGAYQEAFDISKKEMQPTHPIRLGLALNFSVFYY..EILNNPELACTLAKTAF...DEAIAELDTL..NEDS..YKDSTLI.MQLLRDNLTLWTSDSAGEE
143T_HUMAN/3-236             KTELIQKAKLAEQAERYDDMATCMKAVTEQGA............ELSNEERNLLSVAYKNVVGGRRSAWRVISSIEQKTDT--.SDKKLQLIKDYREKVESELRSIC.TTVLE.LLDKYLIANA..TNPESKVFYLKMKGDYFRYLAEVA.CGD.DRKQTIDNSQGAYQEAFDISKKEMQPTHPIRLGLALNFSVFYY..EILNNPELACTLAKTAF...DEAIAELDTL..NEDS..YKDSTLI.MQLLRDNLTLWTSDSAGEE
143T_MOUSE/3-236             KTELIQKAKLAEQAERYDDMATCMKAVTEQGA............ELSNEERNLLSVAYKNVVGGRRSAWRVISSIEQKTDT--.SDKKLQLIKDYREKVESELRSIC.TTVLE.LLDKYLIANA..TNPESKVFYLKMKGDYFRYLAEVA.CGD.DRKQTIENSQGAYQEAFDISKKEMQPTHPIRLGLALNFSVFYY..EILNNPELACTLAKTAF...DEAIAELDTL..NEDS..YKDSTLI.MQLLRDNLTLWTSDSAGEE
Q9V5G6/6-144                 KEELVQKAKLAEQSERYDDMAQAMKSVTETGV............ELSNEERNLLSVAYKNVVGARRSSWRVISSIEQKTEA--.SARKQQLAREYRERVEKELREIC.YEVLEgLLDKYLIPKA..SNPESKVFYLKMKGDYYRYLAEVA.TGD.ARNS---------------------------------------..-----------------...----------..----..-------.-------------------
143Z_DROME/6-239             KEELVQKAKLAEQSERYDDMAQAMKSVTETGV............ELSNEERNLLSVAYKNVVGARRSSWRVISSIEQKTEA--.SARKQQLAREYRERVEKELREIC.YEVLG.LLDKYLIPKA..SNPESKVFYLKMKGDYYRYLAEVA.TGD.ARNTVVDDSQTAYQDAFDISKGKMQPTHPIRLGLALNFSVFYY..EILNSPDKACQLAKQAF...DDAIAELDTL..NEDS..YKDSTLI.MQLLRDNLTLWTSDTQGDE
143G_BOVIN/3-240             REQLVQKARLAEQAERYDDMAAAMKNVTELNE............PLSNEERNLLSVAYKNVVGARRSSWRVISSIEQKTSADG.NEKKIEMVRAYREKIEKELEAVC.QDVLS.LLDNYLIKNCseTQIESKVFYLKMKGDYYRYLAEVA.TGE.KRATVVESSEKAYSEAHEISKEHMQPTHPIRLGLALNYSVFYY..EIQNAPEQACHLAKTAF...DDAIAELDTL..NEDS..YKDSTLI.MQLLRDNLTLWTSDQQDDD
143G_RAT/3-240               REQLVQKARLAEQAERYDDMAAAMKNVTELNE............PLSNEERNLLSVAYKNVVGARRSSWRVISSIEQKTSADG.NEKKIEMVRAYREKIEKELEAVC.QDVLS.LLDNYLIKNCseTQYESKVFYLKMKGDYYRYLAEVA.TGE.KRATVVESSEKAYSEAHEISKEHMQPTHPIRLGLALNYSVFYY..EIQNAPEQACHLAKTAF...DDAIAELDTL..NEDS..YKDSTLI.MQLLRDNLTLWTSDQQDDD
Q9UDP2/1-212                 --------------------------VTELNE............PLSNEERNLLSVAYKNVVGARRSSWRVISSIEQKTSADG.NEKKIEMVRAYREKIEKELEAVC.QDVLS.LLDNYLIKNCseTQYESKVFYLKMKGDYYRYLAEVA.TGE.KRATVVESSEKAYSEAHEISKEHMQPTHPIRLGLALNYSVFYY..EIQNAPEQACHLAKTAF...DDAIAELDTL..NEDS..YKDSTLI.MQLLRDNLTLWTSDQQDDD
O70457/4-241                 REQLVQKARLAEQAERYDDMAAAMKNVTELNE............PLSNEERNLLSVAYKNVVGARRSSWRVISSIEQKTSADG.NEKKIEMVRAYREKIEKELEAVC.QDVLS.LLDNYLIKNCseTQYESKVFYLKMKGDYYRYLAEVA.TGE.KRATVVESFEKAYSEAHEISKEHMQPTHPIRLGLALNYSVFYY..EIQNAPEQACHLAKTAF...DDAIAELDTL..NEDS..YKDSTLI.MQLLRDNLTLWTSDQQDDD
143G_HUMAN/4-238             -EQLVQKARLAEQAEGYDDMAAAMKNVTELNE............PLSNEERNLLSVAYKNVVGARRSSWRVISSIEQKTSADG.NE-KIEMVRAYREKVEKELEAVC.QDVLS.LVDNYLYKNCseTQYERKDLYLKMKGDYYRYLAEVA.TGE.KRGDVVESSEKAYSE-REISKEHMQPTHPIRLGLALNYSVFYY..EIQNAPEQACHLAKTEF...EDAIAELDTL..NEES..YKDSTLI.MQLLRDNLTLWTSDQQDDH
Q28541/1-40                  --------------------------------............---------------------------------------.-----------------------.-----.----------..------------------------.---.-------------------------------------------..-----------------...DDAIAELDTL..NEDS..YKDSTLI.MQLLRDNLTLWTSDQQDEE
143F_MOUSE/3-240             REQLLQRARLAEQAERYDDMASAMKAVTELNE............PLSNEDRNLLSVAYKNVVGARRSSWRVISSIEQKTMADG.NEKKLEKVKAYREKIEKELETVC.NDVLA.LLDKFLIKNCndFQYESKVFYLKMKGDYYRYLAEVA.SGE.KKNSVVEASEAAYKEAFEISKEHMQPTHPIRLGLALNFSVFYY..EIQNAPEQACLLAKQAF...DDAIAELDTL..NEDS..YKDSTLI.MQLLRDNLTLWTSDQQDEE
143F_HUMAN/3-240             REQLLQRARLAEQAERYDDMASAMKAVTELNE............PLSNEDRNLLSVAYKNVVGARRSSWRVISSIEQKTMADG.NEKKLEKVKAYREKIEKELETVC.NDVLS.LLDKFLIKNCndFQYESKVFYLKMKGDYYRYLAEVA.SGE.KKNSVVEASEAAYKEAFEISKEQMQPTHPIRLGLALNFSVFYY..EIQNAPEQACLLAKQAF...DDAIAELDTL..NEDS..YKDSTLI.MQLLRDNLTLWTSDQQDEE
1433_CAEEL/5-237             VEELVQRAKLAEQAERYDDMAAAMKKVTEQGQ............ELSNEERNLLSVAYKNVVGARRSSWRVISSIEQKTEG--.SEKKQQLAKEYRVKVEQELNDIC.QDVLK.LLDEFLIVKA..GAAESKAFYLKMKGDYYRYLAEVA.S-E.DRAAVVEKSQKAYQEALDIAKDKMQPTHPIRLGLALNFSVFYY..EILNTPEHACQLAKQAF...DDAIAELDTL..NEDS..YKDSTLI.MQLLRDNLTLWTSDVGAED
O76466/1-54                  --------------------------------............---------------------------------------.-----------------------.-----.----------..------------------------.---.-------------------------------------------..---NSPDKACQLAKQAF...DDAIAELDTL..NEDS..YKDSTLI.MQLLRDNLTLWTSDTAGDE
1434_CAEEL/5-238             KEELVNRAKLAEQAERYDDMAASMKKVTELGA............ELSNEERNLLSVAYKNVVGARRSSWRVISSIEQKTEG--.SEKKQQMAKEYREKVEKELRDIC.QDVLN.LLDKFLIPKA..GAAESKVFYLKMKGDYYRYLAEVA.SGD.DRNSVVEKSQQSYQEAFDIAKDKMQPTHPIRLGLALNFSVFFY..EILNAPDKACQLAKQAF...DDAIAELDTL..NEDS..YKDSTLI.MQLLRDNLTLWTSDAATDD
1432_SCHMA/1-205             -----------------------------SNN............ELTNEERNLLSVAYKNVVGARRSSWRVISSIEQKTEG--.SERKQQMAKDYREKIEKELKDIC.HEVLT.LLDKFLIPKA..TTAESKVFYLKMKGDYYRYLAEVA.TGD.ERQKVIEESQRAYNDAFDIAKNQMQPTHPIRLGLALNFSVFYY..EILNAPDRACHLAKQAF...DDAIAELDTL..NEDS..YKDSTLI.MQLLRDNLTLWTSDTGGDD
O96945/8-241                 -SPLTTKARIAEQAERYEDMAKFMKEVTEKAT...........eELSPDDRNLLSVAYKNVVGTRRSSWRVISSIEQKSSD--.-ENKKEMAKAYREKIEKELDEIC.NEVLT.LLDDHLLKKA..TSDESKVFYQKMKGDYYRYLAEVTpSGD.KREDVVVKAKDSYNKALEVATEKMPPTHPIRLGLALNFSVFHY..EIQNAPEKACEMAKKAF...DEAIAELDNL..KEDS..YKDSTLI.MQLLRDNLTLWTSEGQTEE
O70456/3-238                 RASLIQKAKLAEQAERYEDMAAFMKSAVEKGE............ELSCEERNLLSVAYKNVVGGQRAAWRVLSSIEQKSNEEG.SEEKGPEVKEYREKVETELRGVC.DTVLG.LLDSHLIKGA..GDAESRVFYLKMKGDYYRYLAEVA.TGD.DKKRIIDSARSAYQEAMDISKKEMPPTNPIRLGLALNFSVFHY..EIANSPEEAISLAKTTF...DEAMADLHTL..SEDS..YKDSTLI.MQLLRDNLTLWTADSAGEE
O77642/3-238                 RASLIQKAKLAEQAERYEDMAAFMKSAVEKGE............ELSCEERNLLSVAYKNVVGGQRAAWRVLSSIEQKSNEES.SEEKGPEVQEYREKVETELRGVC.DTVLG.LLDTHLIKEA..GDAESRVFYLKMKGDYYRYLAEVA.TGD.DKKRIIDSARSAYQEAMDISKKEMPPTNPIRLGLALNFSVFHY..EIANSPEEAISLAKTTF...DEAMADLHTL..SEDS..YKDSTLI.MQLLRDNLTLWTADNAGEE
143S_HUMAN/3-238             RASLIQKAKLAEQAERYEDMAAFMKGAVEKGE............ELSCEERNLLSVAYKNVVGGQRAAWRVLSSIEQKSNEEG.SEEKGPEVREYREKVETELQGVC.DTVLG.LLDSHLIKEA..GDAESRVFYLKMKGDYYRYLAEVA.TGD.DKKRIIDSARSAYQEAMDISKKEMPPTNPIRLGLALNFSVFHY..EIANSPEEAISLAKTTF...DEAMADLHTL..SEDS..YKDSTLI.MQLLRDNLTLWTADNAGEE
1431_SCHMA/14-246            NTDLVHIAKLAEQAERYDDMAAAMKRYTEASG............NLGNEERNLLSVAYKNVVGARRSAWRVIHGSEMKAVN--.DRTKKQIAEEYRIKMEKELNTIC.NQVLA.LLEDYLLPNA..SPDDSKVFFLKMQGDYYRYLAEVA.TDD.ARTEVVQKSLDAYTKATTAA-ENLPTTHPIRLGLALNFSVFFY..EIQNDAAKACELAKSAF...DSAIAELDQL..QDDS..YKDSTLI.MQLLRDNLTLWASDQTAEG
Q9U8K4/15-247                -SDLVQIAKLAEQAERYDDMAAAMKAYAELPA............ELGSEERNLFSVAYKNVVGARRSAWRVISAVEHKHDE--.NSKKRQLTKEYRVKMEEELNEIC.REVLT.LLSKYLTPKS..NGFESQVFYRKMEGDYYRFLAEVA.TGD.ARKEVVEKSQAAYEKATEIAEEMLPSTHPIRLGLALNFSMFYY..EIKCDPTQACNLAKRAF...DTSIGELDSL..QDDS..YKDSTLI.MQLLRDNLTLWASDQPEAE
Q9SHV6/16-54                 --------------------------------............---------------------------------------.-----------------------.-----.----------..------------------------.---.-------------------------------------------..-----------------...-EALMMLDAL..GDEL..YKDSTLI.MKILRDNLTFWTSDMTDEA
Q24902/13-244                VDELVQRAKLAEQAERYDDMAGACKTMAEMGN............ELNNEERNLLSVAYKNVLGARRSSWRIMSSIAKKQAG--.-TPLADQTDIYLKKVEEELIPIC.NDVLA.-LPVLPITEK..IGAEAKIFYYKMMGDYYRYLAEVQ.EGE.QNDKSTEAAEEANQKATSLAEAELSVTHPIRLGLALNFSVFYY..EIKNMPEKACSLAKAAF...DAAITEVDSI..KDET..YKDSTLI.MQLLRDNLTLWNSECETDS
Q9U408/13-244                VDELVQRAKLAEQAERYDDMAGACKTMAKMRN............ELNNEEANLLSVAYKNVVGARRSSWRIMSSIAKKQAG--.-TPLAHQHDIYLKKVEEELIQIC.NDVLA.-LPVLPITEK..IGAEAKIFYYKMMGDYYRYSAEVQ.EGE.QNDKSTEAAEEANQKATSLAEAELSVTHPIRLGLALNFSVFYY..EIKNMPEKACSLAKAAF...DAAITEVDSI..KDET..YKDSTLI.MQLLRDNLTLWNSECETDS
143L_ARATH/7-245             RDQYVYMAKLAEQAERYEEMVQFMEQLVTGATp.........aeELTVEERNLLSVAYKNVIGSLRAAWRIVSSIEQKEESRK.NDEHVSLVKDYRSKVESELSSVC.SGILK.LLDSHLIPSA..GASESKVFYLKMKGDYHRYMAEFK.SGD.ERKTAAEDTMLAYKAAQDIAAADMAPTHPIRLGLALNFSVFYY..EILNSSDKACNMAKQAF...EEAIAELDTL..GEES..YKDSTLI.MQLLRDNLTLWTSDMQEQM
143R_ARATH/7-245             RDQYVYMAKLAEQAERYEEMVQFMEQLVTGATp.........aeELTVEERNLLSVAYKNVIGSLRAAWRIVSSIEQKEESRK.NDEHVSLVKDYRSKVESELSSVC.SGILK.LLDSHLIPSA..GASESKVFYLKMKGDYHRYMAEFK.SGD.ERKTAAEDTMLAYKAAQDIAAADMAPTHPIRLGLALNFSVFYY..EILNSSDKACNMAKQAF...EEAIAELDTL..GEES..YKDSTLI.MQLLRDNLTLWTSDYAGAD
143K_ARATH/7-245             RDQYVYMAKLAEQAERYEEMVQFMEQLVSGATp.........agELTVEERNLLSGAYKNVIGSLRAAWRIVSSLEQKEESRK.NEEHVSLVKDYRSKVETELSSIF.SGILR.LLDSHLIPSA..TARESKVFYLKMKGDYHRYLAEFK.SGD.ERKTAAEDAMIAYKAAQDVAVADLAPTHPIRLGLALNFSVFYY..EILNSSEKACSMAKQAF...EEAIAELDTL..GEES..YKDSTLI.MQLLRDNLTLWTSDMQEQM
Q9SWP7/7-245                 RDQYVYMAKLAEQAERYEEMVQFMEQLVSGATp.........agELTVEERNLLSVAYKNVIGSLRAAWRIVSSIEQKEESRK.NEEHVSLVKDYRSKVETELSSIC.SGILR.LLDSHLIPSA..TASESKVFYLKMKGDYHRYLAEFK.SGD.ERKTAAEDTMIAYKAAQDVAVADLAPTHPIRLGLALNFSVFYY..EILNSSEKACSMAKQAF...EEAIAELDTL..GEES..YKDSTLI.MQLLRDNLTLWTSDMQEQM
Q9SEC9/1-127                 --------------------------------............---------------------------------------.-----------------------.-----.----------..GTRESKVFYLKMKGDYHRYMAEFK.VGD.ERKNAAEDTMNSYKAAQDIALADLAPTHPIRLGLALNFSVFYY..EILNSSDKACSMAKQAF...EEAIAELDTL..GEES..YKDSTLI.MQLLRDNLTLWTSDSQDQL
143B_SOYBN/6-244             REQYVYLANVSEQAERYEEMVEFMQKVVVGSTp.........asELTVEERNLLSVAYKNVIGSLRAAWRIVSSIEQKEEGRK.NDDHVSLVKHYRSKVENELTQVC.ATILS.LLDSNLVPSA..SASESKVFYLKMKGDYHRYLAEFK.VGD.ERKTATEDTMLSYKAAQDIASADLPPTHPIRLGLALNFSVFYY..EILNQSDKACAMAKQAF...EEAIAELDTL..GEES..YKDSTLI.MQLLRDNLTLWTSDVQDQL
O24533/1-181                 --------------------------------............-----------VAYKNVIGSLRAAWRIVSSIEQKEEGRK.NDDHVVLVKDYRSKVEAELSNVC.ASILE.LLDKNLIPSG..SSSESKVFYYKMKGDYHRYLAEFK.IGE.ERKSAAEDTMLSYKAAQDIAAADLPSTHPIRLGLALNFSVFYY..EILNQSDKACAMAKQAF...EEAIAELDTL..GEES..YKDSTLI.MQLFRDN------------
P93787/9-246                 REQCLYLAKLAEQAERYEEMVKFMDKLVIGSGs..........sELTVEERNLLSVAYKNVIGSLRAAWRIVSSIEQKEEGRK.NDEHVVLVKDYRSKVESELSDVC.AGILK.ILDQYLIPSA..SAGESKVFYLKMKGDYYRYLAEFK.VGN.ERKEAAEDTMLAYKAAQDIAVAELAPTHPIRLGLALNFSVFYY..EILNASEKACSMAKQAF...EEAIAELDTL..GEES..YKDSTLI.MQLLRDNLTLWTSDMQEQM
1431_LYCES/9-246             REQCLYLANVAEQAERYEEMVKFMDKLVIGSGs..........sELTVEERNLLSVAYKNVIGSLRAAWRIVSSIEQKEEGRK.NDEHVVLVKDYRSKVESELSDVC.AGILK.ILDQYLIPSA..SAGESKVFYLKMKGDYYRYLAEFK.VGN.ERKEAAEDTMLAYKAAQDIAVADVAPTHPIRLGLALNFSVFYY..EILNASEKACSMAKQAF...EEAIAELDTM..GEES..YKDSTLI.MQLLRDNLTLWTSDMQEQM
143D_TOBAC/9-246             REQCLYLAKLAEQAERYEEMVKFMDRLVAVSAs..........sELTVEERNLLSVAYKNVIGSLRAAWRIVSSIEQKEEGRK.NEEHVVLVKDYRSKVESELSDVC.AGILK.ILDQYLIPSA..AAGESKVFYLKMKGDYYRYLAEFK.VGN.ERKEAAEDTMLAYKAAQDIALAELAPTHPIRLGLALNYSVFYY..EILNASEKACSMAKQAF...EEAIAELDTL..GEES..YKDSTLI.MQLLRDNLTLWTSDMQEQM
Q9XEW6/1-118                 ----------AEQAERYEEMVQFMQKLVIGNTp.........ggELNVEERNLLSVAYKNVIGSLRAAWRIVSSIEQKEEGRK.NEDHVVLVKEYRSKVESELSDIC.ASILR.LLDSNLIPSA..TASESKVFYLKMKGDY--------.---.-------------------------------------------..-----------------...----------..----..-------.-------------------
Q9XEW3/1-100                 ----------AEQAERYEEMVLFMQKLVLGNTp.........ggELNVEERNLLSVAYKNVIGSLRAAWRIVSSIEQKEEGRK.NEDHVVLVKEYRSKVESELSDVC.ASILR.LLDSNLVP--..------------------------.---.-------------------------------------------..-----------------...----------..----..-------.-------------------
143A_LYCES/11-138            REQCLYLAKLAEQAERYEEMVQFMDKLVLNSTp.........adDLTVEERNLLSVAYKNVIGSLRAAWRIVSSIEQKEESRK.NEEHVHLVKEYRGKVENELSQVC.AGILK.LLESNLVPSA..TTSESKVFHLKMKGDY--------.---.-------------------------------------------..-----------------...----------..----..-------.-------------------
Q42020/1-90                  --------------------------------............--------------------------------------G.NDDHVSLIRDYRSKIETELSDIC.DGILK.LLDTILVPAA..ASGDSKVFYLKMKGDYHRYLAEFK.SGQ.ERKDAAEHTLXAYKAAQDIANSEL-------------------..-----------------...----------..----..-------.-------------------
143C_ARATH/10-247            RDEFVYMAKLAEQAERYEEMVEFMEKVAKAVDk..........dELTVEERNLLSVAYKNVIGARRASWRIISSIEQKEESRG.NDDHVSLIRDYRSKIETELSDIC.DGILK.LLDTILVPAA..ASGDSKVFYLKMKGDYHRYLAEFK.SGQ.ERKDAAEHTLTAYKAAQDIANSELAPTHPIRLGLALNFSVFYY..EILNSPDRACNLAKQAF...DEAIAELDTL..GEES..YKDSTLI.MQLLRDNLTLWASDMQDDV
Q9XEW7/1-93                  ---DICRIXLAEQAERYEEMVEFMEKVTKGVEv..........eELTVEERNLLSVAYKNVIGARRASWRIIWSIEQKEESRG.NDEHVVTIREYRSKVESYLSACS.-----.----------..------------------------.---.-------------------------------------------..-----------------...----------..----..-------.-------------------
Q9XEW8/1-86                  ----------AEQAERYEEMVEFMEKVTKGVEv..........eELTVEERNLLSVAYKNVIGARRASWRIISSIEQKEESRG.NDEHVVTIREYRSKVESYLSACS.-----.----------..------------------------.---.-------------------------------------------..-----------------...----------..----..-------.-------------------
O49082/8-245                 REENVYMAKLAEQAERYEEMVEFMEKVARTVDt..........eELTVEERNLLSVAYKNVIGARRASWRIISSIEQKEESRG.NEDHVALIKDYRGKIEAELSKIC.DGILK.LLDSHLVPSS..TAAESKVFYLKMKGDYHRYLAEFK.SGA.ERKEAAESTLLAYKSAQDIALAELAPTHPIRLGLALNFSVFYY..EILNSPDRACNLAKQAF...DEAISELDTL..GEES..YKDSTLI.MQLLRDNLTLWTSDINEEA
Q9SP07/8-245                 REENVYMAKLAEQAERYEEMVEFMEKVARTVDt..........eELTVEERNLLSVAYKNVIGARRASWRIISSIEQKEESRG.NEDHVALIKDYRGKIEAELSKIC.DGILK.LLDSHLVPSS..TAPESKVFYLKMKGDYHRYLAEFK.SGA.ERKEAAESTLLAYKSAQDIALAELAPTHPIRLGLALNFSVFYY..EILNSPDRACNLAKQAF...DEAISELDTL..GEES..YKDSTLI.MQLLRDNLTLWTSDINEEA
O24222/3-240                 REENVYMAKLAEQAERYEEMVEYMEKVAKTVDv..........eELTVEERNLLSVAYKNVIGARRASWRIVSSIEQKEEGRG.NEEHVTLIKEYRGKIEAELSKIC.DGILK.LLDSHLVPSS..TAAESKVFYLKMKGDYHRYLAEFK.TGA.ERKEAAESTMVAYKAAQDIALADLAPTHPIRLGLALNFSVFYY..EILNSPDKACNLAKQAF...DEAISELDTL..GEES..YKDSTLI.MQLLRDNLTLWTSDLTEDG
1432_MAIZE/8-245             REENVYMAKLAEQAERYEEMVEFMEKVAKTVDs..........eELTVEERNLLSVAYKNVIGARRASWRIISSIEQKEEGRG.NEDRVTLIKDYRGKIETELTKIC.DGILK.LLESHLVPSS..TAPESKVFYLKMKGDYYRYLAEFK.TGA.ERKDAAENTMVAYKAAQDIALAELAPTHPIRLGLALNFSVFYY..EILNSPDRACSLAKQAF...DEAISELDTL..SEES..YKDSTLI.MQLLHDNLTLWTSDISEDP
1431_MAIZE/8-245             REENVYMAKLAEQAERYEEMVEFMEKVAKTVDs..........eELTVEERNLLSVAYKNVIGARRASWRIISSIEQKEEGRG.NEDRVTLIKDYRGKIETELTKIC.DGILK.LLETHLVPSS..TAPESKVFYLKMKGDYYRYLAEFK.TGA.ERKDAAENTMVAYKAAQDIALAELAPTHPIRLGLALNFSVFYY..EILNSPDRACSLAKQAF...DEAISELDTL..SEES..YKDSTLI.MQLLRDNLTLWTSDISEDP
O24221/9-246                 REENVYMAKLAEQAERYEEMVEFMEKVAKTVDs..........eELTVEERNLLSVAYKNVIGARRASWRIISSIEQKEESRG.NEDRVTLIKDYRGKIETELTKIC.DGILK.LLESHLVPSS..TAPESKVFYLKMKGDYYRYLAEFK.TGA.ERKDAAENTMVAYKAAQDIALAELPPTHPIRLGLALNFSVFYY..EILNSPDRACNLAKQAF...DEAISELDTL..SEES..YKDSTLI.MQLLRDNLTLWTSDISEDT
O24001/9-246                 REENVYMAKLAEQAERYEEMVEFMEKVAKTVDs..........eELTVEERNLLSVAYKNVIGARRASWRIISSIEQKEESRG.NEDRVTLIKEYRGKIETELSKIC.DGILK.LLETHLVPSS..TAPESKVFYLKMKGDYYRYLAEFK.SGP.ERKDAAENTMVAYKAAQDIALAELAPTHPIRLGLALNFSVFYY..EILNSPDRACNLAKQAF...DEAISELDTL..SEES..YKDSTLI.MQLLRDNLTLWTSDITEDT
143B_HORVU/9-246             REENVYMAKLAEQAERYEEMVEFMEKVAKTVDs..........eELTVEERNLLSVAYKNVIGARRASWRIISSIEQKEESRG.NEDRVTLIKDYRGKIEVELTKIC.DGILK.LLDSHLVPSS..TAPESKVFYLKMKGDYYRYLAEFK.SGT.ERKDAAENTMVAYKAAQEIALAELPPTHPIRLGLALNFSVFYY..EILNSPDRACDLAKQAF...DEAISELDSL..SEES..YKDSTLI.MQLLRDNLTLWTSDISEDA
143P_ARATH/4-241             REENVYMAKLAEQAERYEEMVEFMEKVAKTVDv..........eELSVEERNLLSVAYKNVIGARRASWRIISSIEQKEESKG.NEDHVAIIKDYRGEIESELSKIC.DGILN.VLEAHLIPSA..SPAESKVFYLKMKGDYHRYLAEFK.AGA.ERKEAAESTLVAYKSASDIATAELAPTHPIRLGLALNFSVFYY..EILNSPDRACSLAKQAF...DDAIAELDTL..GEES..YKDSTLI.MQLLRDNLTLWTSDMTDEA
Q42053/5-100                 REENVYMAKLAEQAERYEEMVEFMEKVAKTVDv..........eELSVEERNLLSVAYKNVIGARRASWRIISSIEQKEESKG.NEDHVAIIKDYRGKIESELSKIC.-----.----------..------------------------.---.-------------------------------------------..-----------------...----------..----..-------.-------------------
1433_ORYSA/8-245             REENVYMAKLAEQAERYEEMVEFMEKVAKTTDv..........gELTVEERNLLSVAYKNVIGARRASWRIISSIEQKEESRG.NEAYVASIKEYRSRIETELSKIC.DGILK.LLDSHLVPSA..TAAESNVFYLKMKGDYHRYLAEFK.SGA.ERKEAAENTLVAYKSAQDIALADLPTTHPIRLGLALNLSVFYY..EILNSPDRACNLAKQAF...DDAIAELDTL..GEES..YKDSTLI.MQLLRDNLTLWTSDNAEDG
143A_HORVU/8-245             REENVYMAKLAEQAERYEEMVEFMEKVAKTADv..........gELTVEERNLLSVAYKNVIGARRASWRIISSIEQKEESRG.NEAYVASIKEYRTRIETELSKIC.DGILK.LLDSHLVPSA..TAAESKVFYLKMKGDYHRYLAEFK.AGA.ERKEAAENTLVAYKSAQDIALADLPTTHPIRLGLALNFSVFYY..EILNSPDRACNLAKQAF...DEAIAELDSL..GEES..YKDSTLI.MQLLRDNLTLWTSDNAEEG
1434_LYCES/6-243             REENVYLAKLAEQAERYEEMIEFMEKVAKTADv..........eELTVEERNLLSVAYKNVIGARRASWRIISSIEQKEESRG.NEDHVNTIKEYRSKIEADLSKIC.DGILS.LLESNLIPSA..STAESKVFHLKMKGDYHRYLAEFK.TGT.ERKEAAENTLLAYKSAQDIALAELAPTHPIRLGLALNFSVFYY..EILNSPDRACNLAKQAF...DEAISELDTL..GEES..YKDSTLI.MQLLRDNLTLWTSDNADDV
1433_SOLTU/5-242             REENVYMAKLAEQAERYEEMVEFMEKVAKVDV...........eELTVEERNLLSVAYKNVIGARRASWRIISSIEQKEESRG.NEDHVSSIKEYRVKIEAELSKIC.DGILS.LLESHLVPSA..STAESKVFYLKMKGDYHRYLAEFK.TGArERKEAAENTLLAYKSAQDIALAELTPTHPIRLGLALNFSVFYY..EILNSPDRACNLAKQAF...DDAIAELDTL..GEES..YKDSTLI.MQLLRDNLTLWTSDTTDDA
143E_TOBAC/6-243             REENVYMAKLAEQAERYEEMVEFMEKVAKTVDv..........eELTVEERNLLSVAYKNVIGARRASWRIISSIEQKEESRG.NEDHVSSIKEYRGKIEAELSKIC.DGILN.LLESHLIPVA..STAESKVFYLKMKGDYHRYLAEFK.TGA.ERKEAAENTLLAYKSAQDIALAELAPTHPIRLGLALNFSVFYY..EILNSSDRACNLAKQAF...DDAIAELDTL..GEES..YKDSTLI.MQLLRDNLTLWTSDTTVSL
1433_MESCR/7-244             REENVYMAKLAEQAERYEEMVEFMEKVAKMTDt..........eELSVEERNLLSVAYKNVIGARRASWRIISSIEQKEESRG.NEDHVSTIKEYRGKIETELSKIC.DGILN.LLESHLIPSA..STAESKVFYLKMKGDYHRYLAEFK.TGA.ERKEAAENTLLAYKSAQDIALAELAPTHPIRLGLALNFSVFYY..EILNSPDRACNLAKQAF...DEAISELDTL..GEES..YKDSTLI.MQLLRDNLTLWTSDNAEEG
143U_ARATH/7-244             REENVYLAKLAEQAERYEEMVEFMEKVAKTVEt..........eELTVEERNLLSVAYKNVIGARRASWRIISSIEQKEDSRG.NSDHVSIIKDYRGKIETELSKIC.DGILN.LLEAHLIPAA..SLAESKVFYLKMKGDYHRYLAEFK.TGA.ERKEAAESTLVAYKSAQDIALADLAPTHPIRLGLALNFSVFYY..EILNSSDRACSLAKQAF...DEAISELDTL..GEES..YKDSTLI.MQLLRDNLTLWTSDLNDEA
143N_ARATH/5-242             REENVYLAKLAEQAERYEEMVEFMEKVAKTVDt..........dELTVEERNLLSVAYKNVIGARRASWRIISSIEQKEESRG.NDDHVSIIKDYRGKIETELSKIC.DGILN.LLDSHLVPTA..SLAESKVFYLKMKGDYHRYLAEFK.TGA.ERKEAAESTLVAYKSAQDIALADLAPTHPIRLGLALNFSVFYY..EILNSPDRACSLAKQAF...DEAISELDTL..GEES..YKDSTLI.MQLLRDNLTLWNSDINDEA
O81976/1-54                  --------------------------------............---------------------------------------.-----------------------.-----.----------..------------------------.---.-------------------------------------------..---NSSDRACNLAKQAF...DEAISELDTL..GEES..YKDSTLI.MQLLRDNLTLWTSDITDDA
143A_SOYBN/6-243             REENVYMAKLADEAERYEEMVEFMEKVAKTVEv..........eELTVEERNLLSVAYKNVIGARRASWRIISSIEQKEESRG.NEDHVAIIKEYRGKIEAELSKIC.DGILN.LLESNLIPSA..ASPESKVFYLKMKGDYHRYLAEFK.TGA.ERKEAAESTLLAYKSAQDIALADLAPTHPIRLGLALNFSVFYY..EILNSPDRACNLAKQAF...DEAISELDTL..GEES..YKDSTLI.MQLLRDNLTLWTSDITDIA
1435_LYCES/5-242             REENVYMANVADEAERYEEMVEFMEKVVAALNg..........eELTVEERNLLSVAYKNVIGARRASWRIISSIEQKEESRG.NEDHVASIKKYRSQIENELTSIC.NGILK.LLDSKLIGSA..ATGDSKVFYLKMKGDYYRYLAEFK.TGT.ERKEAAENTLSAYKSAQDIANGELAPTHPIRLGLALNFSVFYY..EILNSPDRACNLAKQAF...DEAIAELDTL..GEES..YKDSTLI.MQLLRDNLTLWTSDMQDDG
1434_SOLTU/5-241             REENVYMANVAARAERYEEMVEFMEKVVAALD...........tELTVEERNLLSVAYKNVIGARRASWRIISSIEQKEESRG.NEDHVASIKKYRSQIENELTSIC.NGILK.LLDSKLIGSA..ATGDSKVFYLKMKGDYYRYLAEFK.TGT.ERKEAAENTLSAYKSAQDIANGELAPTHPIRLGLALNFSVFYY..EILNSPDRACNLAKQAF...DEAIADVDTL..GEES..YKDSTLI.MQLLRDNLTLWTSDMQDDG
1435_SOLTU/5-243             REENVYMAKLAEQAERYEEMVEFMEKVVAAADg.........aeELTVEERNLLSVAYKNVIGARRASWRIISSIEQKEESRG.NEDHVASIKEYRSKIESELTSIC.NGILK.LLDSKLIGSA..ATGDSKVFYLKMKGDYHRYLAEFK.TGA.ERKEAAENTLSAYKAAQDIANAELAPTHPIRLGLALNFSVFYY..EILNSPDRACNLAKQAF...DEAIAELDTL..GEES..YKDSTLI.MQLLRDNLTLWTSDMQDDG
1436_LYCES/5-243             REENVYMANVAEQRRSYEEMVEFMEKVVAAADg.........aeELTVEERILLSVAYKNVMGARRASWRIISSIEQKEESRG.NEDHVASIKEYRSKIESELTSIC.NGILK.LLDSKLIGSA..ATGDSKVFYLKMKGDYHRYLAEFK.TGA.ERKEAAENTLSAYKAAQDIANAELAPTHPIRLGLALNFSVFYY..EILNSPDRACNLAKQAF...DEAIAELDTL..GEES..YKDSTLI.MQLLRDNLTSWTSDMQDDG
143A_TOBAC/5-241             REENVYLAKLAEQAERYEEMVEFMEKVVGAGD...........dELTIEERNLLSVAYKNVIGARRASWRIISSIEQKEESRG.NEDHVASIKTYRSKIESELTSIC.NGILK.LLDSKLIGTA..ATGDSKVFYLKMKGDYYRYLAEFK.TGA.ERKEAAENTLSAYKSAQDIANGELAPTHPIRLGLALNFSVFYY..EILNSPDRACNLAKQAF...DEAIAELGTL..GEES..YKDSTLI.MQLFCDNLTLWTSDMQDDG
143F_TOBAC/5-243             RDEFVYMAKLAEQAERYEEMVDFMEKVVTAADg.........geELTIEERNLLSVAYKNVIGARRASWRIISSIEQKEESRG.NEDHVTSIKTYRSKIESELTSIC.NGILK.LLDSNLIRAA..STGDSKVFYLKMKGDYHRYLAEFK.TGA.ERKEAAENTLSSYKSAQDIANAELAPTHPIRLGLALNFSVFYY..EILNSPDRACNLAKQAF...DEAIAELDTL..GEES..YKDSTLI.MQLLRDNLTLWTSDMQDEG
1433_HELAN/8-246             REENVYLAKLAEQAERYEEMVEFMEKVVAAADg.........geELTIEERNLLSVAYKNVIGARRASWRIISSIEQKEESRG.NEGHVSTIRDYRSKIESELSSIC.DGILK.VLDSKLIGSA..SGGDSKVFYLKMKGDYYRYLAEFK.TGD.ERKLAAENTLSAYKAAQDIANAELAPTHPIRLGLALNFSVFYY..EILNSPDRACNLAKQAF...DEAIAELDTL..GEDS..YKDSTLI.MQLLRDNLTLWTSDMQDDT
1433_LYCES/9-246             REENVYMAKLADRAESDEEMVEFMEKVSNSLGs..........eELTVEERNLLSVAYKNVIGARRASWRIISSIEQKEESRG.NEEHVNSIREYRSKIENELSKIC.DGILK.LLDSKLIPSA..TSGDSKVFYLKMKGDYHRYLAEFK.TGA.ERKEAAESTLTAYKAAQDIASAELAPTHPIRLGLALNFSVFYY..EILNSPDRACNLAKQAF...DEAIAELDTL..GEES..YKDSTLI.MQLLRDNLTLWTSDMQDDG
Q9SCA7/1-230                 --ENVYMAKLADRAESDEEMVEFMEKVSNSLGs..........eELTVEERNLLSVAYKNVIGARRASWRIISSIEQKEESRG.NEEHVNSIREYRSKIENELSKIC.DGILK.LLDSKLIPSA..TSGDSKVFYLKMKGDYHRYLAEFK.TGA.ERKEAAESTLTAYKAAQDIASAELAPTHPIRLGLALNFSVFYY..EILNSPDRACNLAKQAF...DEAIAELDTL..GEES..YKDSTLI.MQLLRDNLTLWTS------
P93786/8-245                 REENVYMAKLAEQAERYEEMVEFMEKVSNSLGs..........eELTVEERNLLSVAYKNVIGARRASWRIISSIEQKEESRG.NEEHVNSIREYRSKIENELSKIC.DGILK.LLDSKLIPSA..TSGDSKVFYLKMKGDYHRYLAEFK.TGA.ERKEAAESTLTAYKAAQDIASAELAPTHPIRLGLALNFSVFYY..EILNSPDRACNLAKQAF...DEAIAELDTL..GEES..YKDSTLI.MQLLRDNLTLWTSDMQDDG
143C_TOBAC/8-245             REENVYMAKLAEQAERYEEMVEFMEKVSNSLGs..........eELTVEERNLLSVAYKNVIGARRASWRIISSIEQKEESRG.NEEHVNSIREYRSKIENELSKIC.DGILK.LLDAKLIPSA..ASGDSKVFYLKMKGDYHRYLAEFK.TGA.ERKEAAESTLTAYKAAQDIATTELAPTHPIRLGLALNFSVFYY..EILNSPDRACNLAKQAF...DEAIAELDTL..GEES..YKDSTLI.MQLLRDNLTLWTSDMQDDG
Q42260/1-75                  --------------------------------............---------------------------------------.-----------------------.-----.----------..------------------------.---.-------------------------PTHPIRLGLALNSSVFYY..EILNSPDRGCNLAKQGF...DEAIAELDTL..GEES..NKDSTLI.MQLLRDNLTLWTSDMQDDV
P93785/3-240                 REENVYMAKLAEQAERYEEMVQFMEKVSTSLGs..........eELTVEERNLLSVAYKNVIGARRASWRIISSIEQKEESRG.NEEHVKCIKEYRSKIESELSNIC.DGILK.LLDSNLIPSA..SNGDSKVFYLKMKGDYHRYLAEFK.TGA.ERKEAAESTLSAYKAAQDIANTELAPTHPIRLGLALNFSVFYY..EILNSPDRACNLAKQAF...DEAIAELDTL..GEES..YKDSTLI.MQLLRDNLTLWTSDMQDDG
1432_LYCES/3-240             REENVYMANVAEQAERYEEMVQFMEKVSTSLGs..........eELTVEERNLLSVAYKNVIGARTLAWRIISSIEQKEESRG.NEEHVKCIKEYRSKIESELSDIC.DGILK.LLDSNLIPSA..SNGDSKVFYLKMKGDYHRYLAEFK.TGA.ERKEAAESTLSAYKAAQDIANTELAPTHPIRLGLALNFSVFYY..EILNSPDRACNLAKQAF...DEAIAELDTL..GEES..YKDSTLI.MQLLRDNLTLWTSDMQDDG
143B_TOBAC/3-241             REENVYMAKLAEQAERYEEMVSFMEKVSTSLGt.........seELTVEERNLLSVAYKNVIGARRASWRIISSIEQKEESRG.NEDHVKCIQEYRSKIESELSNIC.DGILK.LLDSCLIPSA..SAGDSKVFYLKMKGDYHRYLAEFK.TGA.ERKEAAESTLSAYKAAQDIANAELAPTHPIRLGLALNFSVFYY..EILNSPDRACNLAKQAF...DEAIAELDTL..GEES..YKDSTLI.MQLLRDNLTLWTSDMQDDG
Q9T0N0/8-245                 REENVYMAKLAEQAERYEEMVEFMEKVSANADs..........eELTVEERNLLSVAYKNVIGARRASWRIISSIEQKEESRG.NEDHVDVIRDYRSKIESELSNIC.DGILK.LLDTRLIPSA..SSGDSKVFYLKMKGDYHRYLAEFK.TGA.ERKEAAESTLAAYKSAQDIANAELPPTHPIRLGLALNFSVFYY..EILNSPDRACNLAKQAF...DEAIAELDTL..GEES..YKDSTLI.MQLLRDNLTLWTSDMQDDG
1433_PEA/8-245               REENVYMAKLAEQAERYEEMVEFMEKVSANADs..........eELTVEERNLLSVAYKNVIGARRASWRIISSIEQKEESRG.NEDHVAVIRDYRSKIESELSNIC.DGILK.LLDTRLIPSA..SSGDSKVFYLKMKGDYHRYLAEFK.TGA.ERKEAAESTLTGYKSAQDIANAELPPTHPIRLGLALNFSVFYY..EILNSPDRACNLAKQAF...DEAIAELDTL..GEES..YKDSTLI.MQLLRDNLTLWTSDMQDDG
1433_OENHO/8-245             REENVYLAKLAEQAERYEEMVEFMEKVCAAADs..........eELTVEERNLLSVAYKNVIGARRASWRIISSIEQKEESRG.NDDHVSTIRDYRSKIETELSNIC.GGILK.LLDSRLIPSA..ASGDSKVFYLKMKGDYHRYLAEFK.TGA.ERKEAAESTLSAYKAAQDIANAELAPTHPIRLGLALNFSVFYY..EILNSPDRACNLANEAF...DEAIAELDTL..EEES..YKDSTLI.MQLLRDNLTLWTSDMQDDG
Q9XG89/8-245                 REEFVYMAKLAEQAERYEEMVEFMEKVTAAVEs..........eELTVEERNLLSVAYKNVIGARRASWRIISSIEQKEESRG.NDEHVTVIRDYRSKIETELSNIC.NGILK.LLDSRLIPSA..ALGDSKVFYLKMKGDYHRYLAEFK.SGA.ERKDAAESTLTAYKSAQDIANTELPPTHPIRLGLALNFSVFYY..EILNSPDRACGLAKQAF...DEAIAELDTL..GEES..YKDSTLI.MQLLRDNLTLWTSDMQDDG
143A_VICFA/8-245             REEFVYMAKLAEQAERYEEMVEFMEKVTAAVEs..........eELTVEERNLLSVAYKNVIGARRASWRIISSIEQKEESRG.NDEHVSVIRDYRSKIETELSNIC.NGILK.LLDSRLIPSA..ALGDSKVFYLKMKGDYHRYLAEFK.SGA.ERKDAAESTLTAYKSAQDIANTELPPTHPIRLGLALNFSVFYY..EILNSPDRACGLAKQAF...DEAIAELDTL..GEES..YKDSTLI.MQLLRDNLTLWTSDMQDDG
Q39558/8-246                 REEFVYLAKLAEQAERYEEMVEFMEKVSAAVDn..........eELTVEERNLLSVAYKNVIGARRASWRIISSIEQKEESRG.NDDHVSIIRDYRSKIETELSNICgFRILN.LLDSRLIPSA..ASGDSKVFYLKMKGDYHRYLAEFK.TGA.ERKEAAESTLTAYKSAQDIANAELPPTHPIRLGLALNFSVFYY..EILNSPDRACSLAKQAF...DEAIAELDTL..GEES..YKDSTLI.MQLLRDNLTLWTSDIRGSR
143O_ARATH/5-242             REELVYMAKLAEQAERYEEMVEFMEKVSAAVDg..........dELTVEERNLLSVAYKNVIGARRASWRIISSIEQKEESRG.NDDHVTAIREYRSKIETELSGIC.DGILK.LLDSRLIPAA..ASGDSKVFYLKMKGDYHRYLAEFK.TGQ.ERKDAAEHTLAAYKSAQDIANAELAPTHPIRLGLALNFSVFYY..EILNSPDRACNLAKQAF...DEAIAELDTL..GEES..YKDSTLI.MQLLRDNLTLWTSDMQDDA
143H_ARATH/11-248            REEFVYLAKLAEQAERYEEMVEFMEKVAEAVDk..........dELTVEERNLLSVAYKNVIGARRASWRIISSIEQKEESRG.NDDHVTTIRDYRSKIESELSKIC.DGILK.LLDTRLVPAS..ANGDSKVFYLKMKGDYHRYLAEFK.TGQ.ERKDAAEHTLTAYKAAQDIANAELAPTHPIRLGLALNFSVFYY..EILNSPDRACNLAKQAF...DEAIAELDTL..GEES..YKDSTLI.MQLLRDNLTLWTSDMQDES
Q42083/11-79                 REEFVYLAKLAAEAERYEEMVEFMEKVAEAVDk..........dELTVEERNLLSVAYKNVIGARRASWRIISSIEQKK----.-----------------------.-----.----------..------------------------.---.-------------------------------------------..-----------------...----------..----..-------.-------------------
1433_SPIOL/1-198             --------------------------------............------RNLLSVAYKNVVGARRASWRIISSIEQKEESRG.NEDHVSVIRDYRSRIEKELSDNC.DGILK.LLDTKLVPAA..SSGDSKVFYLKMKGDYHRYLAEFK.TGA.QRKEAAESTLTAYKAAQDIANAELAPTHPIRLGLALNFSVFYY..EILNSPDRACNLAKQAF...VEAIAELDTL..GEDS..YKDSTLI.MQLLRDNLTLWTSDMQDEA
143X_MAIZE/1-56              --------------------------------............---------------------------------------.-----------------------.-----.----------..------------------------.---.-------------------------------------------..-ILNSPDRACNLAKQAF...DEAISELDSL..GEES..YKDSTLI.MQLLXDNLTLWTSDTNEDG
O24223/8-249                 REESVYKAKLAEQAERYEEMVEYMERVARAAGgas......ggeELTVEERNLLSVAYKNVIGARRASWRIISSIEQKEEGRG.NDAHAATIRSYRGKIEAELARIC.DGILA.LLDSHLVPSA..GAAESKVFYLKMKGDYHRYLAEFK.SGD.ERKQAAESTMNAYKAAQDIALADLAPTHPIRLGLALNFSVFYY..EILNSPDRACNLAKQAF...DEAISELDSL..GEES..YKDSTLI.MQLLRDNLTLWTSDANDDG
Q42106/1-38                  --------------------------------............---------------------------------------.-----------------------.-----.----------..------------------------.---.-------------------------------------------..-----------------...--AIXELDTL..NEES..YKDSTLI.MQLLRDNLTLWTSDISEEG
Q9XEW4/21-220                -----------------------------ENE............ELTVEERNFLSVAYKNVIGARRASWRIISSIEQKEESRG.NEDHVSVIRDYRAKIETELSSIC.DGILK.LLDSRLIPTA..SAGDPKVFYLKMKGDYHRYLAEFK.TGA.ERKEAAESTLTAYKAAQDIANAELAPTHPIRXGLALNFSVFYY..EILNSPDRACSLAKQAF...DEAISELDTL..GEES..YKDSTLI.MQLLRDNLTLWT-------
1433_CHLRE/5-242             REECVYMAKLAEQAERYDEMVEEMKKVAKLVHd..........qELSVEERNLLSVAYKNVIGARRASWRIISSIEQKEEAKG.NEEHVQRIRKYRTVVEEELSKIC.ASILQ.LLDDHLIPTA..STGESKVFYLKMKGDYHRYLAEFK.TGA.DRKEAAEHTLLAYKAAQDIALVDLPPTHPIRLGLALNFSVFYY..EILNSPERACHLAKQAF...DEAIAELDSL..GEES..YKDSTLI.MQLLRDNLTLWTSDMQDPA
Q9VEA8/4-239                 RENNVYKAKLAEQAERYDEMVEAMKKVASMDV............ELTVEERNLLSVAYKNVIGARRASWRIITSIEQKEENKG.AEEKLEMIKTYRGQVEKELRDIC.SDILN.VLEKHLIPCA..TSGESKVFYYKMKGDYHRYLAEFA.TGS.DRKDAAENSLIAYKAASDIAMNDLPPTHPIRLGLALNFSVFYY..EILNSPDRACRLAKAAF...DDAIAELDTL..SEES..YKDSTLI.MQLLRDNLTLWTSDMQAED
143E_DROME/4-239             RENNVYKAKLAEQAERYDEMVEAMKKVASMDV............ELTVEERNLLSVAYKNVIGARRASWRIITSIEQKEENKG.AEEKLEMIKTYRGQVEKELRDIC.SDILN.VLEKHLIPCA..TSGESKVFYYKMKGDYHRYLAEFA.TGS.DRKDAAENSLIAYKAASDIAMNDLPPTHPIRLGLALNFSVFYY..EILNSPDRACRLAKAAF...DDAIAELDTL..SEES..YKDSTLI.MQLLRDNLTLWTSDMQAED
O57468/4-239                 REDLVYRAKLAEQAERYDEMVESMKKVAGMDV............ELTVEERNLLSVAYKNVIGARRASWRIISSIEQKEENKG.GEDKLKMIREYRQMVETELKSIC.NDILD.VLDKHLIPAA..SSGESKVFYYKMKGDYHRYLAEFA.QGN.DRKEAAENSLVAYKAASDIAMTELPPTHPIRLGLALNFSVFYY..EILNSPDRACRLAKAAF...DDAIAELDTL..SEES..YKDSTLI.MQLLRDNLTLWTSDMQGDG
143E_HUMAN/4-239             REDLVYQAKLAEQAERYDEMVESMKKVAGMDV............ELTVEERNLLSVAYKNVIGARRASWRIISSIEQKEENKG.GEDKLKMIREYRQMVETELKLIC.CDILD.VLDKHLIPAA..NTGESKVFYYKMKGDYHRYLAEFA.TGN.DRKEAAENSLVAYKAASDIAMTELPPTHPIRLGLALNFSVFYY..EILNSPDRACRLAKAAF...DDAIAELDTL..SEES..YKDSTLI.MQLLRDNLTLWTSDMQGDG
1433_DICDI/3-238             REENVYMAKLAEQAERYEEMVETMKKVAELDV............ELTVEERNLLSVAYKNVIGARRASWRIISSIEQKEESKG.NENHVKKIKEYKCKVEKELTDIC.NDILE.VLESHLIVSS..ASGESKVFYYKMKGDYFRYLAEFA.TGN.PRKTSAESSLIAYKAASDIAVTELPPTHPIRLGLALNFSVFYY..EILNSPDRACNLAKTAF...DDAIAELDTL..SEDS..YKDSTLI.MQLLRDNLTLWTSDVHNME
1433_CANAL/5-240             REDSVYLAKLAEQAERYEEMVENMKAVASSGQ............ELSVEERNLLSVAYKNVIGARRASWRIVSSIEQKEEAKG.NESQVALIRDYRAKIEAELSKIC.EDILS.VLSDHLITSA..QTGESKVFYYKMKGDYHRYLAEFA.IAV.FRKEAADLSLEAYKAASDVAVTELPPTHPIRLGLALNFSVFYY..EILNSPDRACHLAKQAF...DDAVADLETL..SEDS..YKDSTLI.MQLLRDNLTLWTDLSEAPA
Q9UR29/5-240                 REDSVYLAKLAEQAERYEEMVENMKRVASSDQ............ELTVEERNLLSVAYKNVIGARRASWRIVSSIEQKEESKG.NEAQVSMIKGYREKIETELAEIC.EDILD.VLDKHLIPSA..ASGESKVFYHKMMGDYHRYLAEFA.TGD.KRKESADKSLEAYKAASDVAVTELPPTHPIRLGLALNFSVFYY..EILNSPDRACHLAKQAF...DDAIAELDTL..SEES..YKDSTLI.MQLLRDNLTLWTSDMQDSA
1433_TRIHA/3-238             HEDAVYLAKLAEQAERYEEMVENMKIVASEDR............DLTVEERNLLSVAYKNVIGARRASWRIVTSIEQKEESKG.NSSQVTLIKEYRQKIENELAKIC.DDILE.VLDQHLIPSA..KSGESKVFYHKIKGDYHRYLAEFA.IGD.RRKDSADKSLEAYKAATEVAQTELPPTHPIRLGLALNFSVFYY..EILNAPDQACHLAKQAF...DDAIAELDTL..SEES..YKDSTLI.MQLLRDNLTLWTSSEAETP
BMH1_YEAST/4-240             REDSVYLAKLAEQAERYEEMVENMKTVASSGQ............ELSVEERNLLSVAYKNVIGARRASWRIVSSIEQKEESKEkSEHQVELICSYRSKIETELTKIS.DDILS.VLDSHLIPSA..TTGESKVFYYKMKGDYHRYLAEFS.SGD.AREKATNASLEAYKTASEIATTELPPTHPIRLGLALNFSVFYY..EIQNSPDKACHLAKQAF...DDAIAELDTL..SEES..YKDSTLI.MQLLRDNLTLWTSDMSESG
Q06854/1-144                 --------------------------------............---------------------------------------.---------------------IS.DDILS.VLDSHLIPSA..TTGESKVFYYKMKGDYHRYLAEFS.SGD.AREKATNASLEAYKTASEIATTELPPTHPIRLGLALNFSVFYY..EIQNSPDKACHLRKQAF...DDAIAELDTL..SEES..YKDSTLI.MQLLRDNLTLWTSDMSESG
BMH2_YEAST/4-240             REDSVYLAKLAEQAERYEEMVENMKAVASSGQ............ELSVEERNLLSVAYKNVIGARRASWRIVSSIEQKEESKEkSEHQVELIRSYRSKIETELTKIS.DDILS.VLDSHLIPSA..TTGESKVFYYKMKGDYHRYLAEFS.SGD.AREKATNSSLEAYKTASEIATTELPPTHPIRLGLALNFSVFYY..EIQNSPDKACHLAKQAF...DDAIAELDTL..SEES..YKDSTLI.MQLLRDNLTLWTSDISESG
RA25_SCHPO/5-240             RENSVYLAKLAEQAERYEEMVENMKKVACSND............KLSVEERNLLSVAYKNIIGARRASWRIISSIEQKEESRG.NTRQAALIKEYRKKIEDELSDIC.HDVLS.VLEKHLIPAA..TTGESKVFYYKMKGDYYRYLAEFT.VGE.VCKEAADSSLEAYKAASDIAVAELPPTDPMRLGLALNFSVFYY..EILDSPESACHLAKQVF...DEAISELDSL..SEES..YKDSTLI.MQLLRDNLTLWTSDAEYNQ
RA24_SCHPO/6-241             REDAVYLAKLAEQAERYEGMVENMKSVASTDQ............ELTVEERNLLSVAYKNVIGARRASWRIVSSIEQKEESKG.NTAQVELIKEYRQKIEQELDTIC.QDILT.VLEKHLIPNA..ASAESKVFYYKMKGDYYRYLAEFA.VGE.KRQHSADQSLEGYKAASEIATAELAPTHPIRLGLALNFSVFYY..EILNSPDRACYLAKQAF...DEAISELDSL..SEES..YKDSTLI.MQLLRDNLTLWTSDAEYSA
1433_FUCVE/4-237             RDDLVYMAKLAEQAERFDEMVDHMKAVAQQPK............ELSVEERNLLSVAYKNVIGSRRASWRVISSIEGKDTV--.-SDQLPLIRDYKSKIETELTDIC.ADILK.IIEAELIPNS..TSEEGKVFYYKMKGDYHRYLAEFQ.SAD.ERKTSASDALDAYQLASDHANQDLPPTHPIRLGLALNFSVFYY..EILNSPDRACGLAKAAF...DDAIAELDTL..SEES..YKDSTLIiMQLLRDNLTLWTSDQGEAE
1433_TOBAC/5-239             REKQVYLARLAEQAERYDEMVEAMKTVAKMDV............ELTVEERNLVSVGYKNVIGARRASWRILSSIEQKEESKG.HDQNVKRIKTYQQRVEDELTKYA.LT-LS.VIDEHVVPSS..TSGESTVFYYKMKGDYYRYLAEFK.SGD.DRKEAADQSLKAYEAATATASADLAPTHPIRLGLALNFSVFYY..EILNSPERACHLAKQAF...DEAIAELDSL..SEES..YKDSTLI.MQLLRDNFTLWTSDLEEGG
1437_LYCES/5-129             REKQVYLARLAEQAHTYDEMVEAMKAIAKMDV............ELTVEERNLVSVGYNNVIGATRASWRILSSIEQKEESKG.HEQNVKRIKTYRQRVEDELTKYA.AYILS.VIDELLVPSS..TTGESIVFYYKMKGDY--------.---.-------------------------------------------..-----------------...----------..----..-------.-------------------
Q9S9Z8/5-240                 RAKQVYLAKLNEQAERYDEMVEAMKKVAALDV............ELTIEERNLLSVGYKNVIGARRASWRILSSIEQKEESKG.NEQNAKRIKDYRTKVEEELSKIC.YDILA.VIDKHLVPFA..TSGESTVFYYKMKGDYFRYLAEFK.SGA.DREEAADLSLKAYEAATSSASTELSTTHPIRLGLALNFSVFYY..EILNSPERACHLAKRAF...DEAIAELDSL..NEDS..YKDSTLI.MQLLRDNLTLWTSDLEEGG
143E_ARATH/5-240             REKQVYLAKLSEQTERYDEMVEAMKKVAQLDV............ELTVEERNLVSVGYKNVIGARRASWRILSSIEQKEESKG.NDENVKRLKNYRKRVEDELAKVC.NDILS.VIDKHLIPSS..NAVESTVFFYKMKGDYYRYLAEFS.SGA.ERKEAADQSLEAYKAAVAAAENGLAPTHPVRLGLALNFSVFYY..EILNSPESACQLAKQAF...DDAIAELDSL..NEES..YKDSTLI.MQLLRDNLTLWTSDLNEEG
1438_LYCES/7-131             RESLVYIARLAEQRERYDEMVDAMKNVANLDV............ELTVEERNLLSVGYKNVVGSRRASWRILSSIEQKEDASG.NEQNVKRIQGYRQKVESELTDIC.NNIMT.VIDEHLIPSC..TAGESTVFYYKMKGDY--------.---.-------------------------------------------..-----------------...----------..----..-------.-------------------
1439_LYCES/7-131             RENFVYVAKLAEQAERYDEMVEAMKNVANMDV............ELTVEERNLLSVGYKNVVGSRRASWRILSSIEQKEESRG.NEQNVKRIKEYLQKVESELTNIC.NDIMV.VIDQHLIPSC..SAGESTVFYHKMKGDY--------.---.-------------------------------------------..-----------------...----------..----..-------.-------------------
143C_SOYBN/7-242             RENFVYVAKLAEQAERYEEMVEAMKNVANLNV............ELTVEERNLLSVGYKNVVGARRASWRILSSIEQKEEAKG.NDVSVKRIKEYRLKVESELSNIC.SDIMT.VIDEYLIPSS..SSGEPSVFFYKMKGDYYRYLAEFK.SGD.ERKEAADHSMKAYQLASTTAEAELASTHPIRLGLALNFSVFYY..EILNSPERACHLAKQAF...DEAISELDTL..SEES..YKDSTLI.MQLLRDNLTLWTSDIPEDG
143B_VICFA/7-242             RENFVYIAKLAEQAERYEEMVDSMKNVANLDV............ELTIEERNLLSVGYKNVIGARRASWRILSSIEQKEESKG.NDVNAKRIKEYRHKVETELSNIC.IDVMR.VIDEHLIPSA..AAGESTVFYYKMKGDYYRYLAEFK.TGN.EKKEAGDQSMKAYESATTAAEAELPPTHPIRLGLALNFSVFYY..EILNSPERACHLAKQAF...DEAISELDTL..NEES..YKDSTLI.MQLLRDNLTLWTSDIPEDG
O49152/7-242                 RETFVYVAKLAEQAERYEEMVDSMKNVATLDV............ELTVEERNLLSVGYKNVIGARRASWRILSSIEQKEEAKG.NEVNAKRIKEYRQKVESELTNIC.NDVMR.VIDEHLIPSA..SAGESTVFYYKMKGDYYRYLAEFK.TGN.EKKEAGDQSMKAYESATAAAEAELPPTHPIRLGLALNFSVFYY..EILNSPERACHLAKQAF...DEAISELDTL..NEES..YKDSTLI.MQLLRDNLTLWTSDIPEDG
143D_SOYBN/7-242             RENFVYIAKLAEQAERYEEMVESMKNVANLDV............ELTVEERNLLSVGYKNVIGARRASWRILSSIEQKEETKG.NELNAKRIKEYRQKVELELSNIC.NDVMR.VIDEHLIPSA..AAGESTVFYYKMKGDYYRYLAEFK.SGN.EKKEAADQSMKAYESATAAAEADLPPTHPIRLGLALNFSVFYY..EILNSPERACHLAKQAF...DEAISELDTL..NEES..YKDSTLI.MQLLRDNLTLWTSDIPEDG
Q9XEW5/1-219                 ----------AEQAERYDEMVDAMKKVAKLDV............ELTVEERNLLSVGYKNVIGARRASWRILSSIEQKEESKG.NETNVKRIKEYRKKVEAELTGVC.NDIMT.VIDEHLIPSS..IPGESAVFYYKMKGDYYRYLAEFK.SGN.ERKEAADQSLKAYETATSTAARDLSPTHPIRLGLALNFSVFYY..EIMNSPERACHLAKQSF...DEAISELDTL..SEES..YKDSTLI.MPLLKDNLTLWT-------
O80367/7-242                 RDTFVYLAKLSEQAERYEEMVESMKSVAKLNV............DLTVEERNLLSVGYKNVIGSRRASWRIFSSIEQKEAVKG.NDVNVKRIKEYMEKVELELSNIC.IDIMS.VLDEHLIPSA..SEGESTVFFNKMKGDYYRYLAEFK.SGN.ERKEAADQSLKAYEIATTAAEAKLPPTHPIRLGLALNFSVFYY..EIMNAPERACHLAKQAF...DEAISELDTL..NEES..YKDSTLI.MQLLRDNLTLWTSDISEEG
143M_ARATH/7-242             RDTFVYLAKLSEQAERYEEMVESMKSVAKLNV............DLTVEERNLLSVGYKNVIGSRRASWRIFSSIEQKEAVKG.NDVNVKRIKEYMEKVELELSNIC.IDIMS.VLDEHLIPSA..SEGESTVFFNKMKGDYYRYLAEFK.SGN.ERKEAADQSLKAYEIATTAAEAKLPPTHPIRLGLALNFSVFYY..EIMNAPERACHLAKQAF...DEAISELDTL..SEES..YKDSTLI.MQLLRDNLTLWTSDISEEG
Q42058/7-112                 RDTFVYLAKLSEXAERYEEMVESMKSVAKLNV............DLTVEERNLLSVGYKNVIGSRRASWRIFSSIEQKEAVKG.NDXNVKRIKEYMEKVELELSNIC.IDIMS.VLDEHLI---..------------------------.---.-------------------------------------------..-----------------...----------..----..-------.-------------------
1433_ENTHI/1-236             SEDCVFLSKLAEQSERYDEMVQYMKQVAALNT............ELSVEERNLLSVAYKNVIGSRRASWRIITSLEQKEQAKG.NDKHVEIIKGYRAKIEDELAKYC.DDVLK.VIKENLLPNA..STSESKVFYKKMEGDYYRYYAEFT.VDE.KRQEVADKSLAAYTEATEISNADLAPTHPIRLGLALNFSVFYY..EIMNDADKACQLAKQAF...DDSIAKLDEV..PESS..YKDSTLI.MQLLRDNLTLWTSDTADEE
1431_ENTHI/4-239             REDCVYTAKLAEQSERYDEMVQCMKQVAEMEA............ELSIEERNLLSVAYKNVIGAKRASWRIISSLEQKEQAKG.NDKHVEIIKGYRAKIEKELSTCC.DDVLK.VIQENLLPKA..STSESKVFFKKMEGDYYRYFAEFT.VDE.KRKEVADKSLAAYTEATEISNAELAPTHPIRLGLALNFSVFYF..EIMNDADKACQLAKQAF...DDAIAKLDEV..PENM..YKDSTLI.MQLLRDNLTLWTSDACDEE
1432_ENTHI/4-238             REDLVYLSKLAEQSERYEEMVQYMKQVAEMGT............ELSVEERNLISVAYKNVVGSRRASWRIISSLEQKEQAKG.NTQRVELIKTYRAKIEQELSQKC.DDVLK.IITEFLLKNS..TSIESKVFFKKMEGDYYRYYAEFT.VDE.KRKEVADKSLAAYQEATDTA-ASLVPTHPIRLGLALNFSVFYY..QIMNDADKACQLAKEAF...DEAIQKLDEV..PEES..YKESTLI.MQLLRDNLTLWTSDMGDDE
Q9UAH0/5-239                 REELIYMAKIAEQTERFEDMLEYMKKVVQTGQ............ELSVEERNLLSVAYKNTVGSRRSAWRSISAIQQKEESKG.S-KHLDLLTNQKKKIETELNLYC.DDILK.LLNDFLIKNA..TNAEAQVFFLKMKGDYYRYIAEYA.QGD.EHKKAADGALDSYNKACEIANSELRPTHPIRLGLALNFSVFHY..EVLNDPSKACTLAKTAF...DEAIGDIERI..QEDQ..YKDATTI.MQLIRDNLTLWTSEFQDDA
Q9XYW8/1-233                 -----YLAMLAEQCSRYKEMVQFLEDMVKQRD...........kDLNSDERNLLSIAYKNSISGGRSAVRTIMAYEAKEKKKE.NSTFLPYITEYKKQVEDELTKLC.QGVLK.TTDEQLLKKA..EDDEAKVFYIKMKGDYNRYIAEYA.EGD.LKKQVSDDALKAYDEATEIA-KTLPVLNPIALGLALNFSVFYY..EVINDHKKAIEIAKAAV...EKADKELPNI..DEDAdeNRDTVSI.YNLLKENLDMWVSEEEGDQ
O61173/2-194                 -EKNVYLAMLAEQCSRYKEMVQFLEDMVKQRD...........kDLNSDERNLLSIAYKNSISGGRSAVRTIMAYEAKEKKKE.NSTFLPYITEYKKQVEDELTKLC.QGVLK.TTDEQLLKKA..EDDEAKVFYIKMKGDYNRYIAEYA.EGD.LKKQVSDDALKAYDEATEIA-KTLPVLNPIALGLALNFSVFYY..EVINDHKKAIEIAKA--...----------..----..-------.-------------------
Q9XYW7/4-229                 -EKQVYLAMLAEQCSRYEDMMTFLEDMVKAKA...........eDLSSDERNLLSIAYKNTISLDRQAIRTLLAYESKEAKKA.ESPYLDYIKEYKAKVQKELEDLC.NKINR.TIDDNLLPKA..TTDEAKVFYHKMKGDYCRYIAENV.DGD.TKKKYSDEGLAAYNAALEAA-KNIDYKNPVKLGLALNLSVFYY..EVVGNKDEACKLAEDTLsksKEALNGADE-..EEDE..VKDAMSI.VNLLEENL-----------
Q9SFK4/1-214                 -----------------------MRKVCELDI............ELSEEERDLLTTGYKNVMEAKRVSLRVISSIEKMEDSKG.NDQNVKLIKGQQEMVKYEFFNVC.NDILS.LIDSHLIPST.tTNVESIVLFNRVKGDYFRYMAEFG.SDA.ERKENADNSLDAYKVAMEMAENSLAPTNMVRLGLALNFSIFNY..EIHKSIESACKLVKKAY...DEAITELDGL..DKNI..CEESMYI.IEMLKYNLSTWTSGDGNGN
Q9XZV0/2-235                 KEELLNRCKLNDLIENYGEMFEYLKELSHIKI............DLQPDELDLITRCTKCYIGHKRGQYRKILTLIDKDKIVD.NQKNSALLEILRKKLSEEILLLC.NSTIE.LSQNFLNNNV..FPKKTQLFFTKIIADHYRYIYEIN.GKE.DIKLKAKEYYE--KGLQTIKTCKYNSTETAYLTFYLNYSVFLH..DTMRNTEESIKVSKACL...YEALKDTEDI..VDNS..QKDIVLL.CQMLKDNISLWKTETNEDN
#=GC SS_cons                 HHHHHHHHHHHHHTTCHHHHHHHHHHHHTTSC............CCCHHHHHHHHHHHHHHHHHHHHHHHHHHHHHHCTTT--.CCHHHHHHHHHHHHHHHHHHHHH.HHHHH.HHHHTTTTCC..CSCHHHHHHHHHHHHHHHHHHHHC.CSC.HHHHHHHHHHHHHHHHHHHHHCHCCTTCHCHHHHHHHHHHHHC..HTSCCHHHCHHHHHHHH...HHHHTTCGGC..CTTT..HHHHHHH.HHHHHHHHHHCTCCCXXXX
#=GC SA_cons                 26310320300350512510050022003352............4045500400120033002310402420152179179--.38752510440144014203510.43002.0035201642..754403000010100011100201.867.7465125302500340252067635113122100001001127..31372485135106412...5415867932..3994..6651462.142043126627759XXXX
//
