# Supplementary material for: DIVERSITY in binding, regulation, and evolution revealed from high-throughput ChIP
Source: PLoS Comput Biol. 2018 Apr 23;14(4):e1006090. doi: 10.1371/journal.pcbi.1006090 (PMC5933800; doi:10.1371/journal.pcbi.1006090)
Supplement: S1 File — (GZ) [file pcbi.1006090.s009.tar.gz › DIVERSITY-master/weblogoMod/test_corebio/data/pfam_example.txt]

# STOCKHOLM 1.0
#=GF ID    GP120
#=GF AC    PF00516
#=GF DE    Envelope glycoprotein GP120
#=GF GA    -267.6 -267.6
#=GF NC    -267.7 -267.7
#=GF TC    -267.6 -267.6

ENV_SIVM1/24-528  QYVTVFYGVPAWRNATIPLFCATKNR.......DTWGTTQCLPDNDDYSE
ENV_HV2NZ/24-502  QFVTVFYGIPAWRNASIPLFCATKNR.......DTWGTIQCLPDNDDYQE
ENV_HV2G1/23-502  QYVTVFYGVPVWRNASIPLFCATKNR.......DTWGTIQCKPDNDDYQE
ENV_HV2D1/24-501  QYVTVFYGIPAWRNASIPLFCATKNR.......DTWGTIQCLPDNDDYQE
ENV_HV2CA/25-512  QYVTVFYGVPAWKNASIPLFCATKNR.......DTWGTIQCLPDNDDYQE
ENV_HV2BE/24-510  QYVTVFYGIPAWKNASIPLFCATKNR.......DTWGTIQCLPDNDDYQE
ENV_HV2D2/24-513  QYVTVFYGIPAWRNATVPLICATTNR.......DTWGTVQCLPDNGDYTE
ENV_SIVAI/22-522  LYVTVFYGIPVWKNSTVQAFCMTPNT.......NMWATTNCIPDDHDNTE
ENV_SIVA1/24-538  QWITVFYGVPVWKNSSVQAFCMTPTT.......RLWATTNCIPDDHDYTE
ENV_SIVCZ/33-496  LWVTVYYGVPVWHDADPVLFCASDAKAHSTEAHNIWATQACVPTDPSPQE
ENV_HV1ZH/33-511  LWVTVYYGVPVWKDAETTLFCASDAKAYDTEKHNVWATHACVPTDPNPQE
ENV_HV1W1/33-510  LWVTVYYGVPVWKEATTTLFCASDAKAYSTEAHKVWATHACVPTNPNPQE
ENV_HV1J3/33-523  LWVTVYYGVPVWKEAATTLFCASDAKAYDTEVHNVWATHACVPTDPNPQE
ENV_HV1B1/34-511  LWVTVYYGVPVWKEATTTLFCASDAKAYDTEVHNVWATHACVPTDPNPQE
ENV_HV1A2/33-509  LWVTVYYGVPVWKEATTTLFCASDARAYDTEVHNVWATHACVPTDPNPQE
ENV_HV1RH/33-519  LWVTVYYGVPVWKEATTTLFCASEAKAYKTEVHNVWAKHACVPTDPNPQE
ENV_HV1BN/34-507  LWVTVYYGVPVWKEANTTLFCASDAKAYDTEIHNVWATHACVPTDPNPQE
ENV_HV1OY/33-509  LWVTVYYGVPVWKEATTTLFCASDARAYATEVHNVWATHACVPTDPNPQE
ENV_HV1C4/35-522  LWVTVYYGVPVWKEATTTLFCASDAKAYDTEAHNVWATHACVPTNPNPQE
ENV_HV1Z8/33-518  LWVTVYYGVPVWKEATTTLFCASDAKSYEPEAHNIWATHACVPTDPNPRE
ENV_HV1EL/33-508  LWVTVYYGVPVWKEATTTLFCASDAKSYETEAHNIWATHACVPTDPNPQE
ENV_HV1ND/33-501  LWVTVYYGVPIWKEATTTLFCASDAKAYKKEAHNIWATHACVPTDPNPQE
ENV_HV1MA/33-513  LWVTVYYGVPVWKEATTTLFCASDAKSYETEVHNIWATHACVPTDPNPQE
ENV_SIVGB/47-569  QYVTVFYGVPVWKEAKTHLICATDNS.......SLWVTTNCIPSLPDYDE

ENV_SIVM1/24-528  LALN.VTESFDAWE..NTVTEQAIEDVWQLFETSIKPCVKLSPLCITMRC
ENV_HV2NZ/24-502  ITLN.VTEAFDAWN..NTVTEQAVEDVWNLFETSIKPCVKLTPLCVAMNC
ENV_HV2G1/23-502  ITLN.VTEAFDAWD..NTVTEQAVEDVWSLFETSIKPCVKLTPLCVAMSC
ENV_HV2D1/24-501  ITLN.VTEAFDAWD..NTVTEQAIEDVWRLFETSIKPCVKLTPLCVAMNC
ENV_HV2CA/25-512  IPLN.VTEAFDAWD..NTITEQAIEDVWNLFETSIKPCVKLTPLCVAMKC
ENV_HV2BE/24-510  IILN.VTEAFDAWN..NTVTEQAVEDVWHLFETSIKPCVKLTPLCVAMNC
ENV_HV2D2/24-513  IRLN.ITEAFDAWD..NTVTQQAVDDVWRLFETSIKPCVKLTPLCVAMNC
ENV_SIVAI/22-522  VPLN.ITEAFEAWD..NPLVKQAESNIHLLFEQTMRPCVKLSPICIKMSC
ENV_SIVA1/24-538  VPLN.ITEPFEAWADRNPLVAQAGSNIHLLFEQTLKPCVKLSPLCIKMNC
ENV_SIVCZ/33-496  VFLPNVIESFNMWK..NNMVDQMHEDIISLWDQSLKPCVKLTPLCVTLQC
ENV_HV1ZH/33-511  LSLGNVTEKFDMWK..NNMVEQMHEDVISLWDQSLKPCVKLTPLCVTLSC
ENV_HV1W1/33-510  VVLENVTENFNMWK..NNMVEQMHEDIISLWDQSLKPCVKLTPLCVTLNC
ENV_HV1J3/33-523  VVLENVTEKFNMWK..NNMVEQMHEDIISLWDQSLKPCVKLTPLCVTLNC
ENV_HV1B1/34-511  VVLVNVTENFNMWK..NDMVEQMHEDIISLWDQSLKPCVKLTPLCVSLKC
ENV_HV1A2/33-509  VVLGNVTENFNMWK..NNMVEQMQEDIISLWDQSLKPCVKLTPLCVTLNC
ENV_HV1RH/33-519  VLLENVTENFNMWK..NNMVEQMHEDIISLWDQSLKPCVKLTPLCVTLNC
ENV_HV1BN/34-507  LVMGNVTENFNMWK..NDMVEQMHEDIISLWDQSLKPCVKLTPLCVTLNC
ENV_HV1OY/33-509  VVLGNVTENFDMWK..NNMVEQMQEDIISLWDQSLKPCVKLTPLCVTLDC
ENV_HV1C4/35-522  VVLENVTENFNMWK..NNMVEQMHEDIISLWDQSLKPCVKLTPLCVTLNC
ENV_HV1Z8/33-518  IEMENVTENFNMWK..NNMVEQMHEDIISLWDQNLKPCVKLTPLCVTLNC
ENV_HV1EL/33-508  IALENVTENFNMWK..NNMVEQMHEDIISLWDQSLKPCVKLTPLCVTLNC
ENV_HV1ND/33-501  IELENVTENFNMWK..NNMVEQMHEDIISLWDQSLKPCVKLTPLCVTLNC
ENV_HV1MA/33-513  IELENVTEGFNMWK..NNMVEQMHEDIISLWDQSLKPCVKLTPLCVTLNC
ENV_SIVGB/47-569  VEIPDIKENFTGLIRENQIVYQAWHAMGSMLDTILKPCVKINPYCVKMQC

ENV_SIVM1/24-528  NKSETDKWGLTKSSTTTASTTTTTTAKSV.......ETRDIVNETSPCVV
ENV_HV2NZ/24-502  TR...........N.....MTTWTGRTDT.......QNITIINDTS.HAR
ENV_HV2G1/23-502  N........STTNN.....TTT...TGST.......TGMSEINETS.PSY
ENV_HV2D1/24-501  NITSGTTATPSP........................PNITIIDENSTCIG
ENV_HV2CA/25-512  N.......ISTSDT.....TMIRTTTPST.......AKEAPISDNSPCIR
ENV_HV2BE/24-510  SRVQGNTTTPNPRT.....SSSTTSRPPT.......SAASIINETSNCIE
ENV_HV2D2/24-513  SKTETN..PGNASS.....TTTTKPTTTS.......RGLKTINETDPCIK
ENV_SIVAI/22-522  VELNGT.............ATTKATTTAT.........TTMTTPCQNCST
ENV_SIVA1/24-538  VELKGS......AT.....STPATSTTAG..TKLPCVRNKTDSNLQSCND
ENV_SIVCZ/33-496  SKANFS..............QAKNLTNQTS....................
ENV_HV1ZH/33-511  HNITIK................DNNTNVD.....................
ENV_HV1W1/33-510  IDKNIT...............DWENKTIIG....................
ENV_HV1J3/33-523  IDWGND............TSPNATNTTSS.....................
ENV_HV1B1/34-511  TDLKN.................DTNTNSS.....................
ENV_HV1A2/33-509  TD.................LGKATNTNSS.....................
ENV_HV1RH/33-519  TDA...............NLNGTNVTSSS.....................
ENV_HV1BN/34-507  HDFNA.................TNATSNSGK...................
ENV_HV1OY/33-509  TDVNTTS..........SSLRNATNTTSS.....................
ENV_HV1C4/35-522  TDLNTN...............NTTNTTELSI................I..
ENV_HV1Z8/33-518  TNAGG.................NKTTNGNN..................TT
ENV_HV1EL/33-508  SDELR.................NNGTMGN...................NV
ENV_HV1ND/33-501  TDELR.................NSKGNGK.....................
ENV_HV1MA/33-513  TNVNG.................TAVNGTNAG................SNR
ENV_SIVGB/47-569  QETENVS...........ATTAKPITTPTT......TSTVASSTEIYLDV

ENV_SIVM1/24-528  HDNCTGLEQEPMISCKFNMTGLKRDKKKEYNETWYSADLVCEQG.NSTG.
ENV_HV2NZ/24-502  ADNCTGLKEEEMIDCQFSMTGLERDKRKQYTEAWYSKDVVCDNNTSS...
ENV_HV2G1/23-502  SDNCTGLGKEEIVNCQFYMTGLERDKKKQYNETWYSKDVVCE.SNNTKD.
ENV_HV2D1/24-501  DNNCTGLGKEEVVECEFNMTGLEQDKKRKYNDAWYSRDVVCDKTNG....
ENV_HV2CA/25-512  TNNCSGLEEEKIVKCHFNMTGLERDKKKQYNETWYSSDVVCDNSTDQTT.
ENV_HV2BE/24-510  NNTCAGLGYEEMMQCEFNMKGLEQDKKRRYKDTWYLEDVVCDNTT.....
ENV_HV2D2/24-513  NDSCTGLGEEEIMQCNFSMTGLRRDELKQYKDTWYSEDLECN...NTRK.
ENV_SIVAI/22-522  EQIEGEMAEEPASNCTFAIAGYQRDVKKNYSMTWYDQELVCNNKTGSEK.
ENV_SIVA1/24-538  TIIEKEMNDEAASNCTFAMAGYIRDQKKNYSVVWNDAEIFCKRSTSHNG.
ENV_SIVCZ/33-496  ......SPPLEMKNCSFNVTTELRDKKKQVYSLFYVEDVVNLGNEN....
ENV_HV1ZH/33-511  .....TEMKEEIKNCSYNMTTELRDKQRKIYSLFYRLDIVPIGGNSS...
ENV_HV1W1/33-510  .......G.GEVKNCSFNITTSIRDKVHKEYALFYKLDVVPIKSNNDSS.
ENV_HV1J3/33-523  ..GGEKMEKGEMKNCSFNITTSIRDKVQKEHALFYKHDVVPINNSTK...
ENV_HV1B1/34-511  .SGRMIMEKGEIKNCSFNISTSIRGKVQKEYAFFYKLDIIPIDNDT....
ENV_HV1A2/33-509  ..NWKEEIKGEIKNCSFNITTSIRDKIQKENALFRNLDVVPIDN......
ENV_HV1RH/33-519  ..GGTMMENGEIKNCSFQVTTSRRDKTQKKYALFYKLDVVPIEKGNISPK
ENV_HV1BN/34-507  .....MMEGGEMKNCSFNITTSIRDKMQKEYALFYKLDIVPIDNDK....
ENV_HV1OY/33-509  ..SWETMEKGELKNCSFNTTTSIRDKMQEQYALFYKLDVLPIDK......
ENV_HV1C4/35-522  .VVWEQRGKGEMRNCSFNITTSIRDKVQREYALFYKLDVEPIDDNKNTT.
ENV_HV1Z8/33-518  NQEEQMMEKGEMKNCSFNITTVISDKKKQVHALFYRLDVVPIDDDNSAN.
ENV_HV1EL/33-508  .....TTEEKGMKNCSFNVTTVLKDKKQQVYALFYRLDIVPIDNDS....
ENV_HV1ND/33-501  .....VEEEEKRKNCSFNVR..D..KREQVYALFYKLDIVPIDNNN....
ENV_HV1MA/33-513  TNAELKMEIGEVKNCSFNITPVGS.DKRQEYATFYNLDLVQIDDSD....
ENV_SIVGB/47-569  DKNNTEEKVERNHVCRYNITGLCRDSKEEIVTNFRGDDVKCENN......

ENV_SIVM1/24-528  .......NESRCYMNHCNTSVIQECCDKDYWDAIRCRYCAPPGYALLRCN
ENV_HV2NZ/24-502  ........QSKCYMNHCNTSVITESCDKHYWDAMRFRYCAPPGFALLRCN
ENV_HV2G1/23-502  .......GKNRCYMNHCNTSVITESCDKHYWDAIKFRYCAPPGYALLRCN
ENV_HV2D1/24-501  ........TGTCYMRHCNTSVIKESCDKHYWDAMKFRYCAPPGFALLRCN
ENV_HV2CA/25-512  .......NETTCYMNHCNTSVITESCDKHYWDAMRFRYCAPPGFAILRCN
ENV_HV2BE/24-510  ........AGTCYMRHCNTSIIKESCDKHYWDAMRFRYCAPPGFALLRCN
ENV_HV2D2/24-513  .......YTSRCYIRTCNTTIIQESCDKHYWDSLRFRYCAPPGFFLLRCN
ENV_SIVAI/22-522  .......GSKDCYMIHCNDSVIKEACDKTYWDTLRVRYCAPAGYALLKCN
ENV_SIVA1/24-538  .......T.KECYMIHCNDSVIKEACDKTYWDELRLRYCAPAGYALLKCN
ENV_SIVCZ/33-496  .........NTYRIINCNTTAITQACPKTSFEPIPIHYCAPAGFAILKCN
ENV_HV1ZH/33-511  .....NGDSSKYRLINCNTSAITQACPKVSFEPIPIHYCAPAGFAILKCR
ENV_HV1W1/33-510  .......TYTRYRLIHCNTSVITQACSKVSFEPIPIHYCAPAGFAILKCN
ENV_HV1J3/33-523  .DNIKNDNSTRYRLISCNTSVITQACPKISFEPIPIHYCAPAGFAIIKCN
ENV_HV1B1/34-511  .........TSYTLTSCNTSVITQACPKVSFEPIPIHYCAPAGFAILKCN
ENV_HV1A2/33-509  ASTTTN..YTNYRLIHCNRSVITQACPKVSFEPIPIHYCTPAGFAILKCN
ENV_HV1RH/33-519  NNTSNNTSYGNYTLIHCNSSVITQACPKVSFEPIPIHYCTPAGFAILKCN
ENV_HV1BN/34-507  .......TNTRYRLISCNTSVITQACPKVTFEPIPIHYCAPAGFAILKCN
ENV_HV1OY/33-509  NDTK.......FRLIHCNTSTITQACPKISFEPIPMHYCTPAGFAILKCN
ENV_HV1C4/35-522  .......NNTKYRLINCNTSVITQACPKVSFEPIPIHYCTPTGFALLKCN
ENV_HV1Z8/33-518  ...TSNTNYTNYRLINCNTSAITQACPKVTFEPIPIHYCAPAGFAILKCK
ENV_HV1EL/33-508  .....STNSTNYRLINCNTSAITQACPKVSFEPIPIHYCAPAGFAILKCR
ENV_HV1ND/33-501  .....RTNSTNYRLINCDTSTITQACPKISFEPIPIHFCAPAGFAILKCR
ENV_HV1MA/33-513  ........NSSYRLINCNTSVITQACPKVTFDPIPIHYCAPAGFAILKCN
ENV_SIVGB/47-569  ..........TCYMNHCNESVNTEDCQKGLLIRC.ILGCVPPGYVMLRY.

ENV_SIVM1/24-528  DTNYSGFMPNCSKVVVSSCTRMMETQTSTWFRFNGTRAENRTYIY.WHGR
ENV_HV2NZ/24-502  DTNYSGFAPNCSKVVAATCTRMMETQTSTWFGFNGTRAENRTYIY.WHGK
ENV_HV2G1/23-502  DTNYSGFEPKCSKVVASTCTRMMETQTSTWFGFNGTRAENRTYIY.WHGR
ENV_HV2D1/24-501  DTNYSGFEPKCSKVVAASCTRMMETQTSTWFGFNGTRAENRTYIY.WHGK
ENV_HV2CA/25-512  DTKYSGFAPNCSKVVASTCTRMMETQTSTWFGFNGTRAENRTYIY.WHGK
ENV_HV2BE/24-510  DTNYSGFEPKCTKVVAASCTRMMETQTSTWFGFNGTRAENRTYIY.WHGR
ENV_HV2D2/24-513  DTNYSGFMPNCSKVVASSCTRMMETQSSTWFGFNGTRAENRTYIY.WHEK
ENV_SIVAI/22-522  DKDYRGFAPKCKNVSVVHCTRLINTTITTGIGLNGSRSENRTEIW.QKGG
ENV_SIVA1/24-538  DWDYAGFKPECSNVSVVHCTTLMNTTVTTGLLLNGSYSENRTQIW.QKHG
ENV_SIVCZ/33-496  DKDFSGKGK.CTNVSTVHCTHGIKPVVTTQLLINGSLAEGNITVR.VENK
ENV_HV1ZH/33-511  DEEFEGKGP.CRNVSTVQCTHGIRPVVSTQLLLNGSLAEGEVRIR.SENF
ENV_HV1W1/33-510  DKKFNGTGP.CTNVSTVQCTHGIRPVVSTQLLLNGSLAEEEIVIR.SENF
ENV_HV1J3/33-523  DKKFNGTGP.CTNVSTVQCTHGIKPVVSTQLLLNGSLAEEEVVIR.SENF
ENV_HV1B1/34-511  NKTFNGTGP.CTNVSTVQCTHGIRPVVSTQLLLNGSLAEEEVVIR.SANF
ENV_HV1A2/33-509  NKTFNGKGP.CTNVSTVQCTHGIRPIVSTQLLLNGSLAEEEVVIR.SDNF
ENV_HV1RH/33-519  DKKFNGTGP.CKNVSTVQCTHGIRPVVSTQLLLNGSLAEEEVVIR.SENF
ENV_HV1BN/34-507  NKKFNGTGP.CTNVSTVQCTHGIRPVVSTQLLLNGSLAEEEVVIR.SENF
ENV_HV1OY/33-509  DKKFNGTGP.CTNVSTVQCTHGIKPVVSTQLLLNGSLAEEEVIIR.SSNF
ENV_HV1C4/35-522  DKKFNGTGP.CTNVSTVQCTHGIRPVVSTQLLLNGSLAEEEVVIR.SENF
ENV_HV1Z8/33-518  DKKFNGTGP.CKKVSTVQCTHGIRPVVSTQLLLNGSLAEEEIIIR.SENL
ENV_HV1EL/33-508  DKKFNGTGP.CTNVSTVQCTHGIRPVVSTQLLLNGSLAEEEVIIR.SENL
ENV_HV1ND/33-501  DKKFNGTGP.CSNVSTVQCTHGIRPVVSTQLLLNGSLAEEEIIIR.SENL
ENV_HV1MA/33-513  DKKFNGTEI.CKNVSTVQCTHGIKPVVSTQLLLNGSLAEEEIMIR.SENL
ENV_SIVGB/47-569  NEKLN.NNKLCSNISAVQCTQHLVATVSSFFGFNGTMHKEGELIPIDDKY

ENV_SIVM1/24-528  .......DNRTIISLNKHYNLTMKCRRPGNKTVLPVTIMS...ALVFHS.
ENV_HV2NZ/24-502  .......DNRTIISLNNFYNLTMHCKRPGNKTVLPITFMS...GFKFHS.
ENV_HV2G1/23-502  .......DNRTIISLNKYYNLSIHCKRPGNKTVVPITLMS...GLVFHS.
ENV_HV2D1/24-501  .......DNRTIISLNKYYNLTMHCKRPGNKTVVPITLMS...GRRFHS.
ENV_HV2CA/25-512  .......DNRTIISLNKHYNLSMYCRRPGNKTVVPITLMS...GQRFHS.
ENV_HV2BE/24-510  .......DNRTIISLNKYYNLTMRCKRPGNKTVLPITLMS...GLVFHS.
ENV_HV2D2/24-513  .......DNRTIISLNTYYNLSIHCKRPGNKTVVPIRTVS...GLLFHS.
ENV_SIVAI/22-522  ND.....NDTVIIKLNKFYNLTVRCRRPGNKTVLPVTIMA...GLVFHS.
ENV_SIVA1/24-538  VS.....NDSVLILLNKHYNLTVTCKRPGNKTVLPVTIMA...GLVFHS.
ENV_SIVCZ/33-496  S......KNTDVWIVQLVEAVSLNCHRPGNNTRG.EVQIG..PGMTFYNI
ENV_HV1ZH/33-511  T......DNAKIIIVQLVKPVNITCMRPNNNTRK.SISIG..PGRAFFAT
ENV_HV1W1/33-510  T......DNAKTIIVHLNESVEINCTRPNNNVRRRHIHIG..PGRAFYTG
ENV_HV1J3/33-523  T......DNAKTIIVQLKEPVVINCTRPSKTTRR.RIHIG..PGRAFYTT
ENV_HV1B1/34-511  T......DNAKTIIVQLNQSVEINCTRPNNNTRK.SIRIQRGPGRAFVTI
ENV_HV1A2/33-509  T......NNAKTIIVQLNESVAINCTRPNNNTRK.SIYIG..PGRAFHTT
ENV_HV1RH/33-519  T......DNVKTIIVQLNASVQINCTRPNNNTRK.SITKG..PGRVIYAT
ENV_HV1BN/34-507  T......NNVKTIIVQLNESVEINCTRPNNNTRK.RITMG..PGRVYYTT
ENV_HV1OY/33-509  T......NNAKIIIVQLNKSVEINCTRPNNNTRN.RISIG..PGRAFHTT
ENV_HV1C4/35-522  T......NNAKTIIVQLNVSVEINCTRPNNHTRK.RVTLG..PGRVWYTT
ENV_HV1Z8/33-518  T......NNVKTIIVHLNESVEINCTRPDNKITRQSTPIG..LGQALYTT
ENV_HV1EL/33-508  T......NNAKNIIAHLNESVKITCARP.YQNTRQRTPIG..LGQSLYTT
ENV_HV1ND/33-501  T......NNVKTIIVQLNASIVINCTRP.YKYTRQRTSIG..LRQSLYTI
ENV_HV1MA/33-513  T......DNTKNIIVQLNETVTINCTRP.GNNTRRGIHFG..PGQALYTT
ENV_SIVGB/47-569  RGPEEFHQRKFVYKVPGKYGLKIECHRKGNRSVVSTPSAT...GLLFYHG

ENV_SIVM1/24-528  .QPVNER..PKQAWCRFGG.NWKEAIKEVKQTIVKHPRYTG.TNNTDKIN
ENV_HV2NZ/24-502  QPVINKK..PRQAWCWFEG.QWKEAMQEVKETLAKHPRYKGNRSRTENIK
ENV_HV2G1/23-502  .QPINTR..PRQAWCWFKG.KWREAMQEVKQTLIKHPRYKG.TNDTKNIN
ENV_HV2D1/24-501  RPVYNKK..PGQAWCWFQG.NWIEAMREVKQTLAKHPRYGG.TNDTGKIN
ENV_HV2CA/25-512  RPIINKR..PRQAWCWFKG.NWTEAMQEVKQTLAEHPRYKG.TKNITDIT
ENV_HV2BE/24-510  QPINTR...PRQAWCRFGG.RWREAMQEVKQTLVQHPRYKG.INDTGKIN
ENV_HV2D2/24-513  .QPINKR..PRQAWCWFKG.NWTEAIKEVKRTIIKHPRYKGGAKNITSVK
ENV_SIVAI/22-522  .QKYNTR..LKQAWCHFQG.DWKGAWKEVREEVKKVKN.....LTEVSIE
ENV_SIVA1/24-538  .QKYNTR..LRQAWCHFQG.NWKGAWKEVQEEIVKLPKERY..QGTNDTN
ENV_SIVCZ/33-496  ENVVG...DTRSAYCKINGTTWNRTVEEVKKALATSSNRTA.....ANIT
ENV_HV1ZH/33-511  GDIIG...DIRQAHCNVSRTEWNDTLSKVAAQLRKHFVNTS.....TDII
ENV_HV1W1/33-510  .EIRG...NIRQAHCNISRAKWNNTLKQIVEKLREQFKN.......KTIV
ENV_HV1J3/33-523  KQIAG...DLRQAHCNINRARWNATLKQIVGKLRKQFVN.......KTIV
ENV_HV1B1/34-511  GKIG....NMRQAHCNISRAKWNNTLKQIDSKLREQFGNN......KTII
ENV_HV1A2/33-509  GRIIG...DIRKAHCNISRAQWNNTLEQIVKKLREQFGNN......KTIV
ENV_HV1RH/33-519  GQIIG...DIRKAHCNLSRAQWNNTLKQVVTKLREQFD.N......KTIV
ENV_HV1BN/34-507  GQIIG...DIRRAHCNLSRSKWENTLKQIVTKLRVQFKN.......KTIV
ENV_HV1OY/33-509  KQIIG...DIRQAHCNLSRATWEKTLEQIATKLRKQFR.N......KTIA
ENV_HV1C4/35-522  GEILG...NIRQAHCNISRAQWNNTLQQIATTLREQFGN.......KTIA
ENV_HV1Z8/33-518  RIKG....DIRQAYCNISAAAWNKTLQQVAKKLGDLLN.Q......TTII
ENV_HV1EL/33-508  RSR....SIIGQAHCNISRAQWSKTLQQVARKLGTLLN.K......TIIK
ENV_HV1ND/33-501  TGKKKKTGYIGQAHCKISRAEWNKALQQVATKLGNLLN.K......TTIT
ENV_HV1MA/33-513  GIVG....DIRRAYCTINETEWDKTLQQVAVKLGSLLN.K......TKII
ENV_SIVGB/47-569  LEPGK...NLKKGMCTFKG.RWGLALWSLAKELNKLNDSIKVNQTCKNFT

ENV_SIVM1/24-528  LT.APR........................GGDPEVTFMWTNCRGEFLYC
ENV_HV2NZ/24-502  FK.APG.......................RGSDPEVTYMWTNCRGESLYC
ENV_HV2G1/23-502  FT.KPG.......................RGSDPEVAYMWTNCRGEFLYC
ENV_HV2D1/24-501  FT.KPG.......................IGSDPEVTYMWTNCRGEFLYC
ENV_HV2CA/25-512  FK.APE.......................RGSDPEVTYMWSNCRGEFFYC
ENV_HV2BE/24-510  FT.KPG.......................AGSDPEVAFMWTNCRGEFLYC
ENV_HV2D2/24-513  LV.SEHG......................KGSDPETTYMWTNCRGEFLYC
ENV_SIVAI/22-522  NI.HLRR......................IWGDPESANFWFNCQGEFFYC
ENV_SIVA1/24-538  KI.FLQR......................QFGDPEAANLWFNCQGEFFYC
ENV_SIVCZ/33-496  LN.RAS........................GGDPEVTHHMFNCGGEFFYC
ENV_HV1ZH/33-511  FA.NSS........................GGDVEITTHSFNCGGEFFYC
ENV_HV1W1/33-510  FN.HSS........................GGDPEIVTHSFNCGGEFFYC
ENV_HV1J3/33-523  FN.RSS........................GGDPEIVMHSFNCGGEFFYC
ENV_HV1B1/34-511  FK.QSS........................GGDPEIVTHSFNCGGEFFYC
ENV_HV1A2/33-509  FN.QSS........................GGDPEIVMHSFNCRGEFFYC
ENV_HV1RH/33-519  FT.SSS........................GGDPEIVLHSFNCGGEFFYC
ENV_HV1BN/34-507  FN.RSS........................GGDPEIVMHSFNCGGEFFFC
ENV_HV1OY/33-509  FD.RSS........................GGDPEIVMHSFNCGGEFFYC
ENV_HV1C4/35-522  FN.QSS........................GGDPEIVMHSFNCGGEFFYC
ENV_HV1Z8/33-518  FK.PPA........................GGDPEITTHSFNCGGEFFYC
ENV_HV1EL/33-508  FK.PSS........................GGDPEITTHSFNCGGEFFYC
ENV_HV1ND/33-501  FK.PSS........................GGDPEITSHMLNCGGDFFYC
ENV_HV1MA/33-513  FN.SSS........................GGDPEITTHSFNCRGEFFYC
ENV_SIVGB/47-569  STGEENKQNTDKQKEFAKCIKTLKIDNYTTSGDRAAEMMMMTCQGEMFFC

ENV_SIVM1/24-528  KMNWFLN........WVED.....RSLTTQKPKERH.......KRNYVPC
ENV_HV2NZ/24-502  NMTWFLN........WVENR............TGQK.......QRNYAPC
ENV_HV2G1/23-502  NMTWFLN........WVENR............PNQT.......QHNYAPC
ENV_HV2D1/24-501  NMTWFLN........WVENK............TNQT.......HGNYAPC
ENV_HV2CA/25-512  NMTWFLN........WVENK............PNTT.......KRNYAPC
ENV_HV2BE/24-510  NMTWFLN........WVEDK............N..........QTRRNYC
ENV_HV2D2/24-513  NMTWFLN........WVENK............TNTT.......RRNYAPC
ENV_SIVAI/22-522  KMDWFIN........YLNNRTEDAEGTNRTCDKGKP.GPGPCVQRTYVAC
ENV_SIVA1/24-538  KMDWFLN........YLNNLTVDADHNHCKNNAGKGRSPGPCVQRTYVAC
ENV_SIVCZ/33-496  NTSQIFT.........................DNITNG......IIILPC
ENV_HV1ZH/33-511  NTSGLFN......GTWLNGTSNN.........TWKIDTVN...DTIILPC
ENV_HV1W1/33-510  DSTQLFN......STWNVTGIST.........EGNNNTE.ENGDTITLPC
ENV_HV1J3/33-523  NSTQLFNSTWLSNSTW.NDTEGS.........NNTGGN.....DTITLPC
ENV_HV1B1/34-511  NSTQLFNSTWF..NST.WSTKGS.........NNTEGS.....DTITLPC
ENV_HV1A2/33-509  NTTQLFN......NTW.RLNHTE.........GTKGN......DTIILPC
ENV_HV1RH/33-519  NTTQLFN......STW.NSTEGS.........NNTGGN.....DTITLPC
ENV_HV1BN/34-507  NTTQLFN......STWYRNTTGN.........ITEG.N.....SPITLPC
ENV_HV1OY/33-509  NTSQLFN......STW.NDTTRA.........NSTEV.......TITLPC
ENV_HV1C4/35-522  NSTQLFN......SAWNVTSNGT.........WSVTRKQKDTGDIITLPC
ENV_HV1Z8/33-518  NTSRLFN......STWNSS..TW.........NNDTLNSE...GTIKLPC
ENV_HV1EL/33-508  NTSGLFN......STWNIS..AW.........NNITESNNSTNTNITLQC
ENV_HV1ND/33-501  NTSRLFN......STWNQT..............NSTGFNN...GTVTLPC
ENV_HV1MA/33-513  NTSKLFN......STWQNNGARL.........SNSTESTG....SITLPC
ENV_SIVGB/47-569  NVTRIMR.......AWNDP.............NEKK.......WYPYASC

ENV_SIVM1/24-528  HIRQIINTWHKVGKNVYLPPREG...DLTCNSTVTSLIANI..NWTDGN.
ENV_HV2NZ/24-502  RIRQIINTWHRVGKNLYLPPREG...ELTCNSTVTSIIANI..DAGDQ..
ENV_HV2G1/23-502  HIRQIINTWHKVGKNVYLPPREG...QLTCNSTVTSIIANI..DV.NSN.
ENV_HV2D1/24-501  HIRQIINTWHKVGTNVYLPPREG...ELTCNSTVTSIIANI..DSDGN..
ENV_HV2CA/25-512  HIRQIINTWHKVGKNVYLPPREG...ELTCNSTVTSIIANI..DERDNQ.
ENV_HV2BE/24-510  HIKQIINTWHKVGKNVYLPPREG...ELACESTVTSIIANI..DIDKNRT
ENV_HV2D2/24-513  HIRQIINTWHKVGKNIYLPPREG...ELSCNSTVTSLIANI..NSDNS..
ENV_SIVAI/22-522  HIRQVVNDWYTVSKKVYAPPREG...HLECNSSVTALYVAI..DYNNKSG
ENV_SIVA1/24-538  HIRSVINDWYTISKKTYAPPREG...HLQCTSTVTGMTVEL..NYNNQNR
ENV_SIVCZ/33-496  RIRQIVSSWMRVGRGIYAPPIRG...NITCNSNITGLLLTS..DTPVTNN
ENV_HV1ZH/33-511  RIKQIVNMWQRVGQAMYAPPIKG...VIKCVSNITGILLTR..DGVGNNT
ENV_HV1W1/33-510  RIKQIINMWQGVGKAMYAPPIGG...QIRCSSNITGLLLTR..DGGNSSS
ENV_HV1J3/33-523  RIKQIINMWQEVGKAMYAPPIEG...QIRCSSNITGLLLTR..DGGDNQN
ENV_HV1B1/34-511  RIKQIINMWQEVGKAMYAPPISG...QIRCSSNITGLLLTR..DGGNSNN
ENV_HV1A2/33-509  RIKQIINMWQEVGKAMYAPPIGG...QISCSSNITGLLLTR..DGGTNVT
ENV_HV1RH/33-519  RIKQIVNMWQEVGKAMYAPPISG...QIKCISNITGLLLTR..DGGEDTT
ENV_HV1BN/34-507  RIKQIINMWQEVGKAMYAPPIRG...QIKCSSNITGLLLTR..DGG...N
ENV_HV1OY/33-509  RIKQIVNMWQEVGKAMYAPPISG...QIRCSSKITGLLLTR..DGGKNTT
ENV_HV1C4/35-522  RIKQIINRWQVVGKAMYALPIKG...LIRCSSNITGLLLTR..DGGGENQ
ENV_HV1Z8/33-518  RIKQIINMWQGVGKAMYAPPIEG...LIKCTSNITGLLLTR..DGG..VN
ENV_HV1EL/33-508  RIKQIIKMVAGR.KAIYAPPIER...NILCSSNITGLLLTR..DGG..IN
ENV_HV1ND/33-501  RIKQIVNLWQRVGKAMYAPPIEG...LIKCSSNITGLLLTR..DGG..AN
ENV_HV1MA/33-513  RIKQIINMWQKTGKAMYAPPIAG...VINCLSNITGLILTR..DGGNSSD
ENV_SIVGB/47-569  QIRQIVDDWMQVGRKIYLPPTSGFNNHIRCTHRVTEMYFEMQKIDSNETK

ENV_SIVM1/24-528  .......QTSITMSAEVAELYRLELGDYKLVEITPIGLAPTNVKRYTTGG
ENV_HV2NZ/24-502  ........TNITFSAEAAELYRLELGDYKLVEITPIGFAPTSVKRYSSAH
ENV_HV2G1/23-502  .......QTNITFSAEVAELYRLELGDYKLIEVTPIGFAPTREKRYSSAP
ENV_HV2D1/24-501  .......QTNITFSAEVAELYRLELGDYKLIEVTPIPFAPTKEKRYSSAP
ENV_HV2CA/25-512  .......TTNITFSADVAELYRLELGDYKLVEITPIGFAPTSQKRYSPAH
ENV_HV2BE/24-510  .......HTNITFSAEVAELYRLELGDYKLIEITPIGFAPTDQRRYSSTP
ENV_HV2D2/24-513  .......TTNISVSAEVSELYRLELGDYKLVEITPIGFAPTDVRRYSSVK
ENV_SIVAI/22-522  .......PINVTLSPQVRSIWAYELGDYKLVEITPIGFAPTDVRRYTG.P
ENV_SIVA1/24-538  ........TNVTLSPQIETIWAAELGRYKLVEITPIGFAPTEVRRYTGGQ
ENV_SIVCZ/33-496  S....GNLTFRPTGGNMKDIWRSELYKYKVVRIEPLSVAPTKARRHTVA.
ENV_HV1ZH/33-511  .....SNETFRPGGGDMRDNWRSELYKYKVVKIEPLGVAPTKAKRRVVA.
ENV_HV1W1/33-510  .....REEIFRPGGGNMRDNWRSELYKYKVVKIEPLGVAPTKAKRRVVQ.
ENV_HV1J3/33-523  .....ETETFRPGGGNMRDNWRSELYKYKVVKIELLGVAPTKAKRRVVQ.
ENV_HV1B1/34-511  .....ESEIFRPGGGDMRDNWRSELYKYKVVKIEPLGVAPTKAKRRVVQ.
ENV_HV1A2/33-509  N....DTEVFRPGGGDMRDNWRSELYKYKVIKIEPLGIAPTKAKRRVVQ.
ENV_HV1RH/33-519  N....TTEIFRLGGGNMRDNWRSELYKYKVVRIEPLGVAPTRAKRRVVQ.
ENV_HV1BN/34-507  NNETTDTEIFRPGGGNMRDNWRSELYKYKVVKIEPLGVAPTKAKRRVVQ.
ENV_HV1OY/33-509  N....GIEIFRPAGGDMRDNWRSELYKYKVVKIEPLGVAPTKARRRVVQ.
ENV_HV1C4/35-522  .....TTEIFRPGGGDMRDNWRSELYKYKVVKIEPLGVAPTKAKRRVVQ.
ENV_HV1Z8/33-518  NS...TNETFRPGGGDMKDNWRNELYKYKVVRIEPLGIAPTRAKRRVVE.
ENV_HV1EL/33-508  NS...TNETFRPGGGDMRDNWRSELYKYKVVQIEPLGVAPTRAKRRVVE.
ENV_HV1ND/33-501  NS...SHETIRPGGGDMRDNWRSELYKYKVVKIEPIGVAPTKARRRVVE.
ENV_HV1MA/33-513  NS...DNETLRPGGGDMRDNWISELYKYKVVRIEPLGVAPTKAKRRVVE.
ENV_SIVGB/47-569  ......MQIKFLPPSETSNQFVAYGAHYKLVKIMPIGIAPTDVKRHTLPE

ENV_SIVM1/24-528  TSRNKR
ENV_HV2NZ/24-502  Q.RHTR
ENV_HV2G1/23-502  V.RNKR
ENV_HV2D1/24-501  V.RNKR
ENV_HV2CA/25-512  G.RPKR
ENV_HV2BE/24-510  V.RNKR
ENV_HV2D2/24-513  P.RNKR
ENV_SIVAI/22-522  T.REKR
ENV_SIVA1/24-538  E.RQKR
ENV_SIVCZ/33-496  ..RQKD
ENV_HV1ZH/33-511  ..REKR
ENV_HV1W1/33-510  ..REKR
ENV_HV1J3/33-523  ..REKR
ENV_HV1B1/34-511  ..REKR
ENV_HV1A2/33-509  ..REKR
ENV_HV1RH/33-519  ..REKR
ENV_HV1BN/34-507  ..REKR
ENV_HV1OY/33-509  ..REKR
ENV_HV1C4/35-522  ..REKR
ENV_HV1Z8/33-518  ..REKR
ENV_HV1EL/33-508  ..REKR
ENV_HV1ND/33-501  ..REKR
ENV_HV1MA/33-513  ..REKR
ENV_SIVGB/47-569  HHKEKR
//
