# Supplementary material for: DIVERSITY in binding, regulation, and evolution revealed from high-throughput ChIP
Source: PLoS Comput Biol. 2018 Apr 23;14(4):e1006090. doi: 10.1371/journal.pcbi.1006090 (PMC5933800; doi:10.1371/journal.pcbi.1006090)
Supplement: S1 File — (GZ) [file pcbi.1006090.s009.tar.gz › DIVERSITY-master/weblogoMod/test_corebio/data/phylip_test_4.phy]

   6   25   W				
W         0101001111 0101110101 01011	
dmras1    GTCGTCGTTG GACCTGGAGG CGTGG	
hschras   GTGGTGGTGG GCGCCGGCCG TGTGG
ddrasa    GTTATTGTTG GTGGTGGTGG TGTCG
spras     GTAGTTGTAG GAGATGGTGG TGTTG
scras1    GTAGTTGTCG GTGGAGGTGG CGTTG
scras2    GTCGTCGTTG GTGGTGGTGG TGTTG
1					
((dmras1,ddrasa),((hschras,spras),(scras1,scras2)));
