# Supplementary material for: DIVERSITY in binding, regulation, and evolution revealed from high-throughput ChIP
Source: PLoS Comput Biol. 2018 Apr 23;14(4):e1006090. doi: 10.1371/journal.pcbi.1006090 (PMC5933800; doi:10.1371/journal.pcbi.1006090)
Supplement: S1 File — (GZ) [file pcbi.1006090.s009.tar.gz › DIVERSITY-master/weblogoMod/test_corebio/data/phylip_test_7.corrupt.phy]

   6   50   W				
W         0101001111 0101110101 01011	
dmras1    GTCGTCGTTG GACCTGGAGG CGTGG	
hschras   GTGGTGGTGG GCGCCGGCCG TGTGG
ddrasa    GTTATTGTTG GTGGTGGTGG TGTCG
spras     GTAGTTGTAG GAGATGGTGG TGTTG
scras1    GTAGTTGTCG GTGGAGGTGG CGTTG
scras2    GTCGTCGTTG GTGGTGGTGG TGTTG

0101001111 0101110101 01011	
GTCGTCGTTG GACCTGGAGG CGTGG	
GTGGTGGTGG GCGCCGGCCG TGTGG
GTTATTGTTG GTGGTGGTGG TGTCG
GTAGTTGTAG GAGATGGTGG TGTTG


1					
((dmras1,ddrasa),((hschras,spras),(scras1,scras2)));
