# Supplementary material for: DIVERSITY in binding, regulation, and evolution revealed from high-throughput ChIP
Source: PLoS Comput Biol. 2018 Apr 23;14(4):e1006090. doi: 10.1371/journal.pcbi.1006090 (PMC5933800; doi:10.1371/journal.pcbi.1006090)
Supplement: S1 File — (GZ) [file pcbi.1006090.s009.tar.gz › DIVERSITY-master/weblogoMod/test_corebio/data/transfac_matrix.txt]

AC   M00001
XX
ID   V$MYOD_01
XX
DT   19.10.1992 (created); ewi.
DT   22.10.1997 (updated); dbo.
CO   Copyright (C), Biobase GmbH.
XX
NA   MyoD
XX
DE   myoblast determination gene product
XX
BF   T00526 MyoD; Species: mouse, Mus musculus.
XX
PO      A      C      G      T
01      1      2      2      0      S
02      2      1      2      0      R
03      3      0      1      1      A
04      0      5      0      0      C
05      5      0      0      0      A
06      0      0      4      1      G
07      0      1      4      0      G
08      0      0      0      5      T
09      0      0      5      0      G
10      0      1      2      2      K
11      0      2      0      3      Y
12      1      0      3      1      G
XX
BA   5 functional elements in 3 genes
XX
CC   no comment
XX
//   
