# Supplementary material for: DIVERSITY in binding, regulation, and evolution revealed from high-throughput ChIP
Source: PLoS Comput Biol. 2018 Apr 23;14(4):e1006090. doi: 10.1371/journal.pcbi.1006090 (PMC5933800; doi:10.1371/journal.pcbi.1006090)
Supplement: S1 File — (GZ) [file pcbi.1006090.s009.tar.gz › DIVERSITY-master/weblogoMod/test_corebio/data/transfac_matrix2.txt]

AC   M00252
XX
ID   V$TATA_01
XX
DT   25.09.1996 (created); ewi.
DT   25.09.1996 (updated); ewi.
XX
NA   TATA
XX
DE   cellular and viral TATA box elements
XX
BF   T00794; TBP; Species: human, Homo sapiens.
BF   T00796; TBP; Species: mouse, Mus musculus.
BF   T00797; TBP; Species: fruit fly, Drosophila melanogaster.
XX
P0      A      C      G      T
01     61    145    152     31      S
02     16     46     18    309      T
03    352      0      2     35      A
04      3     10      2    374      T
05    354      0      5     30      A
06    268      0      0    121      A
07    360      3     20      6      A
08    222      2     44    121      W
09    155     44    157     33      R
10     56    135    150     48      N
11     83    147    128     31      N
12     82    127    128     52      N
13     82    118    128     61      N
14     68    107    139     75      N
15     77    101    140     71      N
XX
BA   389 TATA box elements
XX
CC   selected sequences from 502 promoters of EPD, mainly from vertebrates
XX
RN   [1]
RX   MEDLINE; 90230299.
RA   Bucher P.
RT   Weight matrix descriptions of four eukaryotic RNA 
RT   polymerase II promoter elements derived from 502 unrelated 
RT   promoter sequences
RL   J. Mol. Biol. 212:563-578 (1990).
XX
//   
