# Supplementary material for: DIVERSITY in binding, regulation, and evolution revealed from high-throughput ChIP
Source: PLoS Comput Biol. 2018 Apr 23;14(4):e1006090. doi: 10.1371/journal.pcbi.1006090 (PMC5933800; doi:10.1371/journal.pcbi.1006090)
Supplement: S1 File — (GZ) [file pcbi.1006090.s009.tar.gz › DIVERSITY-master/weblogoMod/test_corebio/data/stride/stride_test_2.txt]

REM                .         .         .         .         .               1A59
SEQ  1    EPTIHKGLAGVTADVTAISKVNSDTNSLLYRGYPVQELAAKCSFEQVAYL   50          1A59
STR            GGGTTT    TTTEEEETTTTEEEETTEEHHHHHHH  HHHHHHH               1A59
REM                                                                        1A59
REM  --------------- Detailed secondary structure assignment-------------  1A59
REM                                                                        1A59
REM  |---Residue---|    |--Structure--|   |-Phi-|   |-Psi-|  |-Area-|      1A59
ASG  GLU -    2    1    C          Coil    360.00    144.02     202.6      1A59
ASG  PRO -    3    2    C          Coil    -78.20    165.31      85.3      1A59
ASG  THR -    4    3    C          Coil    -87.10    122.31     111.1      1A59
ASG  ILE -    5    4    C          Coil    -86.35    130.53     108.9      1A59
ASG  HIS -    6    5    C          Coil   -113.24     69.79     103.0      1A59
