# Supplementary material for: DIVERSITY in binding, regulation, and evolution revealed from high-throughput ChIP
Source: PLoS Comput Biol. 2018 Apr 23;14(4):e1006090. doi: 10.1371/journal.pcbi.1006090 (PMC5933800; doi:10.1371/journal.pcbi.1006090)
Supplement: S1 File — (GZ) [file pcbi.1006090.s009.tar.gz › DIVERSITY-master/weblogoMod/test_corebio/data/stride/stride_test_3.txt]

REM                .         .         .         .         .               1A59
SEQ  1    EPTIHKGLAGVTADVTAISKVNSDTNSLLYRGYPVQELAAKCSFEQVAYL   50          1A59
STR            GGGTTT    TTTEEEETTTTEEEETTEEHHHHHHH  HHHHHHH               1A59
REM  --------------- Detailed secondary structure assignment-------------  1A59
REM                                                                        1A59
REM  |---Residue---|    |--Structure--|   |-Phi-|   |-Psi-|  |-Area-|      1A59
ASG  VAL -   12   11    T          Turn    -91.52    122.86      57.7      1A59
ASG  THR -   13   12    C          Coil    -86.65    105.28     129.6      1A59
ASG  ALA -   14   13    C          Coil    -77.28    -27.45      50.1      1A59
ASG  ASP -   15   14    C          Coil   -172.70   -176.68      60.4      1A59
ASG  VAL -   16   15    C          Coil   -103.84    157.33     106.2      1A59
