# Supplementary material for: DIVERSITY in binding, regulation, and evolution revealed from high-throughput ChIP
Source: PLoS Comput Biol. 2018 Apr 23;14(4):e1006090. doi: 10.1371/journal.pcbi.1006090 (PMC5933800; doi:10.1371/journal.pcbi.1006090)
Supplement: S1 File — (GZ) [file pcbi.1006090.s009.tar.gz › DIVERSITY-master/weblogoMod/test_corebio/data/ssearch/megablast.xml]

<?xml version="1.0"?>
<!DOCTYPE BlastOutput PUBLIC "-//NCBI//NCBI BlastOutput/EN" "NCBI_BlastOutput.dtd">
<BlastOutput>
  <BlastOutput_program>blastn</BlastOutput_program>
  <BlastOutput_version>BLASTN 2.2.14 [May-07-2006]</BlastOutput_version>
  <BlastOutput_reference>Zheng Zhang, Scott Schwartz, Lukas Wagner, and Webb Miller (2000), &quot;A greedy algorithm for aligning DNA sequences&quot;, J Comput Biol 2000; 7(1-2):203-14.</BlastOutput_reference>
  <BlastOutput_db>nr</BlastOutput_db>
  <BlastOutput_query-ID>1_7499</BlastOutput_query-ID>
  <BlastOutput_query-def>Query1</BlastOutput_query-def>
  <BlastOutput_query-len>675</BlastOutput_query-len>
  <BlastOutput_param>
    <Parameters>
      <Parameters_expect>10</Parameters_expect>
      <Parameters_sc-match>1</Parameters_sc-match>
      <Parameters_sc-mismatch>-2</Parameters_sc-mismatch>
      <Parameters_gap-open>0</Parameters_gap-open>
      <Parameters_gap-extend>0</Parameters_gap-extend>
      <Parameters_filter>L;</Parameters_filter>
    </Parameters>
  </BlastOutput_param>
  <BlastOutput_iterations>
    <Iteration>
      <Iteration_iter-num>1</Iteration_iter-num>
      <Iteration_query-ID>1_7499</Iteration_query-ID>
      <Iteration_query-def>Query1</Iteration_query-def>
      <Iteration_query-len>675</Iteration_query-len>
      <Iteration_hits>
        <Hit>
          <Hit_num>1</Hit_num>
          <Hit_id>gi|343717|gb|M10217.1|XELMTCG</Hit_id>
          <Hit_def>Xenopus laevis mitochondrial DNA, complete genome</Hit_def>
          <Hit_accession>M10217</Hit_accession>
          <Hit_len>17553</Hit_len>
          <Hit_hsps>
            <Hsp>
              <Hsp_num>1</Hsp_num>
              <Hsp_bit-score>1247.61</Hsp_bit-score>
              <Hsp_score>675</Hsp_score>
              <Hsp_evalue>0</Hsp_evalue>
              <Hsp_query-from>1</Hsp_query-from>
              <Hsp_query-to>675</Hsp_query-to>
              <Hsp_hit-from>9109</Hsp_hit-from>
              <Hsp_hit-to>9783</Hsp_hit-to>
              <Hsp_query-frame>1</Hsp_query-frame>
              <Hsp_hit-frame>1</Hsp_hit-frame>
              <Hsp_identity>675</Hsp_identity>
              <Hsp_positive>675</Hsp_positive>
              <Hsp_gaps>0</Hsp_gaps>
              <Hsp_align-len>675</Hsp_align-len>
              <Hsp_qseq>ATGGCACACCCATCACAATTAGGTTTTCAAGACGCAGCCTCTCCAATTATAGAAGAATTACTTCACTTCCACGACCATACCCTCATAGCCGTTTTTCTTATTAGTACGCTAGTTCTTTACATTATTACTATTATAATAACTACTAAACTAACTAATACAAACCTAATGGACGCACAAGAGATCGAAATAGTGTGAACTATTATACCAGCTATTAGCCTCATCATAATTGCCCTTCCATCCCTTCGTATCCTATATTTAATAGATGAAGTTAATGATCCACACTTAACAATTAAAGCAATCGGCCACCAATGATACTGAAGCTACGAATATACTAACTATGAGGATCTCTCATTTGACTCTTATATAATTCCAACTAATGACCTTACCCCTGGACAATTCCGGCTGCTAGAAGTTGATAATCGAATAGTAGTCCCAATAGAATCTCCAACCCGACTTTTAGTTACAGCCGAAGACGTCCTCCACTCGTGAGCTGTACCCTCCTTGGGTGTCAAAACAGATGCAATCCCAGGACGACTTCATCAAACATCATTTATTGCTACTCGTCCGGGAGTATTTTACGGACAATGTTCAGAAATTTGCGGAGCAAACCACAGCTTTATACCAATTGTAGTTGAAGCAGTACCGCTAACCGACTTTGAAAACTGATCTTCATCA</Hsp_qseq>
              <Hsp_hseq>ATGGCACACCCATCACAATTAGGTTTTCAAGACGCAGCCTCTCCAATTATAGAAGAATTACTTCACTTCCACGACCATACCCTCATAGCCGTTTTTCTTATTAGTACGCTAGTTCTTTACATTATTACTATTATAATAACTACTAAACTAACTAATACAAACCTAATGGACGCACAAGAGATCGAAATAGTGTGAACTATTATACCAGCTATTAGCCTCATCATAATTGCCCTTCCATCCCTTCGTATCCTATATTTAATAGATGAAGTTAATGATCCACACTTAACAATTAAAGCAATCGGCCACCAATGATACTGAAGCTACGAATATACTAACTATGAGGATCTCTCATTTGACTCTTATATAATTCCAACTAATGACCTTACCCCTGGACAATTCCGGCTGCTAGAAGTTGATAATCGAATAGTAGTCCCAATAGAATCTCCAACCCGACTTTTAGTTACAGCCGAAGACGTCCTCCACTCGTGAGCTGTACCCTCCTTGGGTGTCAAAACAGATGCAATCCCAGGACGACTTCATCAAACATCATTTATTGCTACTCGTCCGGGAGTATTTTACGGACAATGTTCAGAAATTTGCGGAGCAAACCACAGCTTTATACCAATTGTAGTTGAAGCAGTACCGCTAACCGACTTTGAAAACTGATCTTCATCA</Hsp_hseq>
              <Hsp_midline>|||||||||||||||||||||||||||||||||||||||||||||||||||||||||||||||||||||||||||||||||||||||||||||||||||||||||||||||||||||||||||||||||||||||||||||||||||||||||||||||||||||||||||||||||||||||||||||||||||||||||||||||||||||||||||||||||||||||||||||||||||||||||||||||||||||||||||||||||||||||||||||||||||||||||||||||||||||||||||||||||||||||||||||||||||||||||||||||||||||||||||||||||||||||||||||||||||||||||||||||||||||||||||||||||||||||||||||||||||||||||||||||||||||||||||||||||||||||||||||||||||||||||||||||||||||||||||||||||||||||||||||||||||||||||||||||||||||||||||||||||||||||||||||||||||||||||||||||||||||||||||||||||||||||||||||||||||||||||||||||||||||||||||||||||||||||||||||||||||</Hsp_midline>
            </Hsp>
          </Hit_hsps>
        </Hit>
        <Hit>
          <Hit_num>2</Hit_num>
          <Hit_id>gi|4096592|gb|U33552.1|XLU33552</Hit_id>
          <Hit_def>Xenopus laevis cytochrome c oxidase II mRNA, mitochondrial gene encoding mitochondrial protein, partial cds</Hit_def>
          <Hit_accession>U33552</Hit_accession>
          <Hit_len>651</Hit_len>
          <Hit_hsps>
            <Hsp>
              <Hsp_num>1</Hsp_num>
              <Hsp_bit-score>1044.48</Hsp_bit-score>
              <Hsp_score>565</Hsp_score>
              <Hsp_evalue>0</Hsp_evalue>
              <Hsp_query-from>24</Hsp_query-from>
              <Hsp_query-to>672</Hsp_query-to>
              <Hsp_hit-from>9</Hsp_hit-from>
              <Hsp_hit-to>651</Hsp_hit-to>
              <Hsp_query-frame>1</Hsp_query-frame>
              <Hsp_hit-frame>1</Hsp_hit-frame>
              <Hsp_identity>622</Hsp_identity>
              <Hsp_positive>622</Hsp_positive>
              <Hsp_gaps>6</Hsp_gaps>
              <Hsp_align-len>649</Hsp_align-len>
              <Hsp_qseq>TTTTCAAGACGCAGCCTCTCCAATTATAGAAGAATTACTTCACTTCCACGACCATACCCTCATAGCCGTTTTTCTTATTAGTACGCTAGTTCTTTACATTATTACTATTATAATAACTACTAAACTAACTAATACAAACCTAATGGACGCACAAGAGATCGAAATAGTGTGAACTATTATACCAGCTATTAGCCTCATCATAATTGCCCTTCCATCCCTTCGTATCCTATATTTAATAGATGAAGTTAATGATCCACACTTAACAATTAAAGCAATCGGCCACCAATGATACTGAAGCTACGAATATACTAACTATGAGGATCTCTCATTTGACTCTTATATAATTCCAACTAATGACCTTACCCCTGGACAATTCCGGCTGCTAGAAGTTGATAATCGAATAGTAGTCCCAATAGAATCTCCAACCCGACTTTTAGTTACAGCCGAAGACGTCCTCCACTCGTGAGCTGTACCCTCCTTGGGTGTCAAAACAGATGCAATCCCAGGACGACTTCATCAAACATCATTTATTGCTACTCGTCCGGGAGTATTTTACGGACAATGTTCAGAAATTTGCGGAGCAAACCACAGCTTTATACCAATTGTAGTTGAAGCAGTACCGCTAACCGACTTTGAAAACTGATCTTCA</Hsp_qseq>
              <Hsp_hseq>TTTTCAAGACGCAGCCTCTCCAATTATAGAAGAATTACTTCACTTCCACGACCATACGCTCATAGCCGTTTTTCTTATTAGTACGCTAGTTCTTTATATCATCACCATTATAATAACTACTAAACTAACTAATTC-----TA-TGGACGCCCAAGAGATCGAAATAGTATGAACTATTATACCAGCCATTATCCTTATTATAATTGCCCTTCCATCCCTTCGTATTCTTTATTTAATGGATGAAGTTAATGATCCACACTTAACAATTAAAGCAATCGGCCACCAATGATACTGAAGCTACGAATATACTAACTATGAGGATCTCTCATTTGACTCTTATATAATTCCAACTAATGACCTTACCCCTGGACAATTCCGGCTGCTAGAAGTTGATAATCGAATAGTAGTCCCAATAGAATCTCCAACCCGACTTTTAGTTACAGCCGAAGACGTCCTCCACTCATGAGCTGTACCCTCCTTGGGCGTTAAAACAGATGCAATCCCAGGACGACTTCATCAAACATCATTTATTGCTACTCGTCCGGGAGTATTTTACGGACAATGTTCAGAAATTTGCGGAGCCAACCACAGCTTTATACCTATTGTAGTTGAAGCAGTACCGCTAGCCGACTTTGAAAACTGATCTTCA</Hsp_hseq>
              <Hsp_midline>||||||||||||||||||||||||||||||||||||||||||||||||||||||||| |||||||||||||||||||||||||||||||||||||| || || || ||||||||||||||||||||||||||| |     || ||||||| ||||||||||||||||| ||||||||||||||||| |||| ||| || |||||||||||||||||||||||||| || |||||||| |||||||||||||||||||||||||||||||||||||||||||||||||||||||||||||||||||||||||||||||||||||||||||||||||||||||||||||||||||||||||||||||||||||||||||||||||||||||||||||||||||||||||||||||||||||||||||||||||||||||||||||||||||||||||||||||| |||||||||||||||||||| || ||||||||||||||||||||||||||||||||||||||||||||||||||||||||||||||||||||||||||||||||||||||||||||||| ||||||||||||||||| |||||||||||||||||||||||| |||||||||||||||||||||||</Hsp_midline>
            </Hsp>
          </Hit_hsps>
        </Hit>
        <Hit>
          <Hit_num>3</Hit_num>
          <Hit_id>gi|55274401|gb|AY789013.1|</Hit_id>
          <Hit_def>Xenopus tropicalis mitochondrion, complete genome</Hit_def>
          <Hit_accession>AY789013</Hit_accession>
          <Hit_len>17610</Hit_len>
          <Hit_hsps>
            <Hsp>
              <Hsp_num>1</Hsp_num>
              <Hsp_bit-score>638.214</Hsp_bit-score>
              <Hsp_score>345</Hsp_score>
              <Hsp_evalue>8.72929e-180</Hsp_evalue>
              <Hsp_query-from>1</Hsp_query-from>
              <Hsp_query-to>675</Hsp_query-to>
              <Hsp_hit-from>7111</Hsp_hit-from>
              <Hsp_hit-to>7785</Hsp_hit-to>
              <Hsp_query-frame>1</Hsp_query-frame>
              <Hsp_hit-frame>1</Hsp_hit-frame>
              <Hsp_identity>572</Hsp_identity>
              <Hsp_positive>572</Hsp_positive>
              <Hsp_gaps>14</Hsp_gaps>
              <Hsp_align-len>682</Hsp_align-len>
              <Hsp_qseq>ATGGCACACCCATCACAATTAGGTTTTCAAGACGCAGCCTCTCCAATTATAGAAGAA-TTACTT-CACTTCCACGACCATACCCTCATAGCCGTTTTTCTTATTAGTACGCTAGTTCTTTACATTATTACTATTATAATAACTACTAAACTAACTAATACAAAC-CTAATGGACGCACAAGAGATCGAAATAGTGTGAACTATTATACCAGCTATTAGCCTCATCATAATTGCCCTTCCATCCCTTCGTATCCTATAT-TTAATAGATGAAGTTAATGATCCACA-CTTAACAATTAAAGCAATCGGCCACCAATGATACTGAAGCTACGAATATACTAACTATGAGGATCTCTCATTTGACTCTTATATAATTCCAACTAATGACCTTACCCCTGGACAATTCCGGCTGCTAGAAGTTGATAATCGAATAGTAGT-CCCAATAGAATCTCCAACCCGACTTTTAGTTACAGCCGAAGACGTCCTCCACTCGTGAGCTGTACCC-TCCTTGGGTGTCAAAACAGATGCAATCCCAGGACGACTTCATCAAACATCATTTATTGCTACTCGTCCGGGAGTATTTTACGGACAATGTTCAGAAATTTGCGGAGCAAACCACAGCTTTATACCAATTGTAGTTGAAGCAGTACCGCTAACCGACTTTGAAAACTGATCTTCATCA</Hsp_qseq>
              <Hsp_hseq>ATGGCACACCCATCACAATTAGGTTTTCAAGACGCAGCCTCTCCAATTATGGAAGAACTT--TTGCACTTCCACGACCACACCCTCATAGCCGTATTCCTTATTAGTACGCTCGTTCTTTACATCATTACAATCATGATAACCACTAAACTAACCAACACCAACTCCA-TAGACGCCCAAGAAATCGAAATAGTTTGAACCATTATACCAGCAATTATCCTAATCATAATTGCCCTGCCGTCCCTACGAATTCTTTATCTTA-TAGACGAAGTAAATGACCCCCATCTTA-CAGTAAAAACAATCGGCCATCAATGATACTGAAGCTATGAATACACTAACTACGAAGACCTATCATTCGACTCGTACATAATCCCAACCAGCGATCTGACCCCAGGTCAATTCCGATTGTTAGAAGTCGACAACCGAATAGTAGTTCCCA-TGGAGTCTCCTATTCGGCTCTTAGTGACCGCTGAAGACGTTCTTCACTCCTGAGCTCT-CCCATCCTTCGGAGTAAAAACAGATGCTATCCCAGGACGACTTAATCAAACATCATTCATCGCCACTCGACCAGGAGTATTCTACGGACAATGCTCAGAAATTTGCGGAGCTAATCACAGCTTCATACCGATCGTAGTCGAAGCAGTCCCACTAAACGACTTCGAGAACTGATCTTCATCA</Hsp_hseq>
              <Hsp_midline>|||||||||||||||||||||||||||||||||||||||||||||||||| |||||| ||  || |||||||||||||| |||||||||||||| || |||||||||||||| ||||||||||| ||||| || || ||||| ||||||||||| || || ||| | | | ||||| ||||| ||||||||||| ||||| ||||||||||| |||| ||| |||||||||||||| || ||||| || || || ||| ||| |||| ||||| ||||| || || |||| || | ||| |||||||||| ||||||||||||||||| ||||| |||||||| || || || ||||| ||||| || ||||| ||||| |  || || ||||| || ||||||||  || ||||||| || || ||||||||||| |||| | || ||||| |  || || ||||| || || |||||||| || ||||| |||||| | ||| ||||| || || ||||||||||| ||||||||||||||| ||||||||||||| || || ||||| || |||||||| ||||||||||| ||||||||||||||||| || |||||||| ||||| || ||||| |||||||| || |||| |||||| || |||||||||||||||</Hsp_midline>
            </Hsp>
          </Hit_hsps>
        </Hit>
        <Hit>
          <Hit_num>4</Hit_num>
          <Hit_id>gi|56972345|gb|BC088071.1|</Hit_id>
          <Hit_def>Xenopus tropicalis cDNA clone IMAGE:7024642</Hit_def>
          <Hit_accession>BC088071</Hit_accession>
          <Hit_len>725</Hit_len>
          <Hit_hsps>
            <Hsp>
              <Hsp_num>1</Hsp_num>
              <Hsp_bit-score>599.435</Hsp_bit-score>
              <Hsp_score>324</Hsp_score>
              <Hsp_evalue>4.11922e-168</Hsp_evalue>
              <Hsp_query-from>22</Hsp_query-from>
              <Hsp_query-to>675</Hsp_query-to>
              <Hsp_hit-from>1</Hsp_hit-from>
              <Hsp_hit-to>654</Hsp_hit-to>
              <Hsp_query-frame>1</Hsp_query-frame>
              <Hsp_hit-frame>1</Hsp_hit-frame>
              <Hsp_identity>551</Hsp_identity>
              <Hsp_positive>551</Hsp_positive>
              <Hsp_gaps>14</Hsp_gaps>
              <Hsp_align-len>661</Hsp_align-len>
              <Hsp_qseq>GGTTTTCAAGACGCAGCCTCTCCAATTATAGAAGAA-TTACTT-CACTTCCACGACCATACCCTCATAGCCGTTTTTCTTATTAGTACGCTAGTTCTTTACATTATTACTATTATAATAACTACTAAACTAACTAATACAAAC-CTAATGGACGCACAAGAGATCGAAATAGTGTGAACTATTATACCAGCTATTAGCCTCATCATAATTGCCCTTCCATCCCTTCGTATCCTATAT-TTAATAGATGAAGTTAATGATCCACA-CTTAACAATTAAAGCAATCGGCCACCAATGATACTGAAGCTACGAATATACTAACTATGAGGATCTCTCATTTGACTCTTATATAATTCCAACTAATGACCTTACCCCTGGACAATTCCGGCTGCTAGAAGTTGATAATCGAATAGTAGT-CCCAATAGAATCTCCAACCCGACTTTTAGTTACAGCCGAAGACGTCCTCCACTCGTGAGCTGTACCC-TCCTTGGGTGTCAAAACAGATGCAATCCCAGGACGACTTCATCAAACATCATTTATTGCTACTCGTCCGGGAGTATTTTACGGACAATGTTCAGAAATTTGCGGAGCAAACCACAGCTTTATACCAATTGTAGTTGAAGCAGTACCGCTAACCGACTTTGAAAACTGATCTTCATCA</Hsp_qseq>
              <Hsp_hseq>GGTTTTCAAGACGCAGCCTCTCCAATTATGGAAGAACTT--TTGCACTTCCACGACCACACCCTCATAGCCGTATTCCTTATTAGTACGCTCGTTCTTTACATCATTACAATCATGATAACCACTAAACTAACCAACACCAACTCCA-TAGACGCCCAAGAAATCGAAATAGTTTGAACCATTATACCAGCAATTATCCTAATCATAATTGCCCTGCCGTCCCTACGAATTCTTTATCTTA-TAGACGAAGTAAATGACCCCCATCTTA-CAGTAAAAACAATCGGCCATCAATGATACTGAAGCTATGAATACACTAACTACGAAGACCTATCATTCGACTCGTACATAATCCCAACCAGCGATCTGACCCCAGGTCAATTCCGATTGTTAGAAGTCGACAACCGAATAGTAGTTCCCA-TGGAGTCTCCTATTCGGCTCTTAGTGACCGCTGAAGACGTTCTTCACTCCTGAGCTCT-CCCATCCTTCGGAGTAAAAACAGATGCTATCCCAGGACGACTTAATCAAACATCATTCATCGCCACTCGACCAGGAGTATTCTACGGACAATGCTCAGAAATTTGCGGAGCTAATCACAGCTTCATACCGATCGTAGTCGAAGCAGTCCCACTAAACGACTTCGAGAACTGATCTTCATCA</Hsp_hseq>
              <Hsp_midline>||||||||||||||||||||||||||||| |||||| ||  || |||||||||||||| |||||||||||||| || |||||||||||||| ||||||||||| ||||| || || ||||| ||||||||||| || || ||| | | | ||||| ||||| ||||||||||| ||||| ||||||||||| |||| ||| |||||||||||||| || ||||| || || || ||| ||| |||| ||||| ||||| || || |||| || | ||| |||||||||| ||||||||||||||||| ||||| |||||||| || || || ||||| ||||| || ||||| ||||| |  || || ||||| || ||||||||  || ||||||| || || ||||||||||| |||| | || ||||| |  || || ||||| || || |||||||| || ||||| |||||| | ||| ||||| || || ||||||||||| ||||||||||||||| ||||||||||||| || || ||||| || |||||||| ||||||||||| ||||||||||||||||| || |||||||| ||||| || ||||| |||||||| || |||| |||||| || |||||||||||||||</Hsp_midline>
            </Hsp>
          </Hit_hsps>
        </Hit>
        <Hit>
          <Hit_num>5</Hit_num>
          <Hit_id>gi|49066306|gb|AY659995.1|</Hit_id>
          <Hit_def>Ambystoma calforniense mitochondrion, complete genome</Hit_def>
          <Hit_accession>AY659995</Hit_accession>
          <Hit_len>16374</Hit_len>
          <Hit_hsps>
            <Hsp>
              <Hsp_num>1</Hsp_num>
              <Hsp_bit-score>516.336</Hsp_bit-score>
              <Hsp_score>279</Hsp_score>
              <Hsp_evalue>4.26753e-143</Hsp_evalue>
              <Hsp_query-from>1</Hsp_query-from>
              <Hsp_query-to>636</Hsp_query-to>
              <Hsp_hit-from>7002</Hsp_hit-from>
              <Hsp_hit-to>7637</Hsp_hit-to>
              <Hsp_query-frame>1</Hsp_query-frame>
              <Hsp_hit-frame>1</Hsp_hit-frame>
              <Hsp_identity>526</Hsp_identity>
              <Hsp_positive>526</Hsp_positive>
              <Hsp_gaps>18</Hsp_gaps>
              <Hsp_align-len>645</Hsp_align-len>
              <Hsp_qseq>ATGGCACACCCATCACAATTAGGTTTTCAAGACGCAGCCTCTCCAATTATAGAAGAATTACTTCACTTCCACGACCATACCCTCATAGCCGTTTTTCTT-ATTAGTACGCT-AGTTCTTTACATTATTACTATTA-TAATAACTACTAAACTAACTAATACAAAC-CTAATGGACGCACAAGAGATCGAAATAGTGTGAACTATTATACCAGCTATTAGCCTCATCATAATTGCCCTTCCATCCCTTCGTATCCTATATTTAATAGATGAAGTTAATGATCCACACTTAACAATTAAAGCAATCGGCCACCAATGATACTGAAGCTACGAATATACTAACTATGAGGATCTC-TCATTTGACTCTTATATAATTCCAACT-AATGACCTTACC-CCTGGACAATTCCGGCTGCTAGAAGTTGATAATCGAATAGTAGTCCCAATAGAATCTCCAACCCGACTTTTAGTTACAGCCGAAGACGTCCTCCACTCGTGAGCTGTACCCTCCTTGGGTGTCAAAACAGATGCAATCCCAGGACGACTTCATCAAACATCATTTATTGC-TACTCGTCC-GGGAGTATTTTACGGACAATGTTCAGAAATTTGCGGAGCAAACCACAGCTTTATACCAATTGTAGTTGAA</Hsp_qseq>
              <Hsp_hseq>ATGGCACACCCATCACAATTAGGTTTTCAAGACGCAGCCTCACCAATCATGGAAGAACTACTTCATTTTCACGATCATGCCTTAATGGCCGTGTTT-TTGATTAGCAC-CTTAGTCCTTTACATTATTAC-AGTAATAATAACTACAAAATTAACTAACACTAATGCTA-TAGATGCACAAGAAATTGAAATAGTATGAACTATTATACCAGCCATTATTTTAATTGTAATTGCCCTACCTTCACTACGAATCTTATATTTAATAGATGAAATTAATGACCCGCACTTAACTGTTAAAGCAATTGGACATCAATGATACTGAAGTTACGAATATACGAATTATGATGATTTAGT-ATTTGACTCATACATGCTTCCAACACAAA-AC-TTAAATCCTGGTGAATTTCGACTACTGGAAGTGGATAATCGAATAGTTGTACCTATAGAATCCCCAATTCGAATATTAATTTCAGCGGAAGATGTTCTTCACTCATGAGCTATACCATCAATAGGAATTAAAACAGATGCCATCCCAGGGCGACTAAATCAAACAACCTTTATTGCCT-CTCGACCCGGG-GTTTTTTATGGTCAATGCTCAGAAATTTGCGGAGCAAACCACAGCTTTATACCAATTGTAGTTGAA</Hsp_hseq>
              <Hsp_midline>||||||||||||||||||||||||||||||||||||||||| ||||| || |||||| ||||||| || ||||| ||| || | || ||||| ||| || ||||| || || ||| |||||||||||||| | || |||||||||| ||| ||||||| || ||  ||| | || |||||||| || |||||||| ||||||||||||||||| ||||   | ||  |||||||||| || || || || ||| ||||||||||||||||| ||||||| || ||||||||  |||||||||| || || |||||||||||||| ||||||||||| || ||||| ||| |  | ||||||||| || ||  |||||||  ||  || |||   |||||  |||| || || || ||||| |||||||||||||| || || |||||||| ||||  ||| | ||| || |||| ||||| || || ||||| |||||| |||| ||  | ||  | ||||||||||| |||||||| |||||  |||||||| | |||||||| | |||| || ||| || ||||| || ||||| ||||||||||||||||||||||||||||||||||||||||||||||||</Hsp_midline>
            </Hsp>
          </Hit_hsps>
        </Hit>
        <Hit>
          <Hit_num>6</Hit_num>
          <Hit_id>gi|49066264|gb|AY659992.1|</Hit_id>
          <Hit_def>Ambystoma tigrinum tigrinum mitochondrion, complete genome</Hit_def>
          <Hit_accession>AY659992</Hit_accession>
          <Hit_len>16375</Hit_len>
          <Hit_hsps>
            <Hsp>
              <Hsp_num>1</Hsp_num>
              <Hsp_bit-score>516.336</Hsp_bit-score>
              <Hsp_score>279</Hsp_score>
              <Hsp_evalue>4.26753e-143</Hsp_evalue>
              <Hsp_query-from>1</Hsp_query-from>
              <Hsp_query-to>636</Hsp_query-to>
              <Hsp_hit-from>7003</Hsp_hit-from>
              <Hsp_hit-to>7638</Hsp_hit-to>
              <Hsp_query-frame>1</Hsp_query-frame>
              <Hsp_hit-frame>1</Hsp_hit-frame>
              <Hsp_identity>524</Hsp_identity>
              <Hsp_positive>524</Hsp_positive>
              <Hsp_gaps>14</Hsp_gaps>
              <Hsp_align-len>643</Hsp_align-len>
              <Hsp_qseq>ATGGCACACCCATCACAATTAGGTTTTCAAGACGCAGCCTCTCCAATTATAGAAGAATTACTTCACTTCCACGACCATACCCTCATAGCCGTTTTTCTTA-TTAGTACGCT-AGTTCTTTACATTATTACTATTA-TAATAACTACTAAACTAACTAATACAAAC-CTAATGGACGCACAAGAGATCGAAATAGTGTGAACTATTATACCAGCTATTAGCCTCATCATAATTGCCCTTCCATCCCTTCGTATCCTATATTTAATAGATGAAGTTAATGATCCACACTTAACAATTAAAGCAATCGGCCACCAATGATACTGAAGCTACGAATATACTAACTATGAGGATCTC-TCATTTGACTCTTATATAATTCCAACT-AATGACCTTACCCCTGGACAATTCCGGCTGCTAGAAGTTGATAATCGAATAGTAGTCCCAATAGAATCTCCAACCCGACTTTTAGTTACAGCCGAAGACGTCCTCCACTCGTGAGCTGTACCCTCCTTGGGTGTCAAAACAGATGCAATCCCAGGACGACTTCATCAAACATCATTTATTGCTACTCGTCC-GGGAGTATTTTACGGACAATGTTCAGAAATTTGCGGAGCAAACCACAGCTTTATACCAATTGTAGTTGAA</Hsp_qseq>
              <Hsp_hseq>ATGGCACACCCATCACAATTAGGTTTTCAAGACGCAGCCTCACCAATTATGGAGGAGCTACTTCATTTTCACGATCATGCCTTAATGGCCGTGTT-CTTAATTAGCAC-CTTAGTCCTTTACATTATTAC-AGTAATAATAACTACAAAACTAACTAACACTAATGCTA-TAGATGCACAAGAAATTGAAATAGTATGAACTATTATACCAGCCATTATTTTAATTGTAATCGCCCTACCTTCACTACGAATTTTATACTTAATAGATGAAATTAATGACCCGCACTTAACTGTTAAAGCAATTGGACATCAATGATACTGAAGTTATGAATATACAAATTATGATGATCTAGTG-TTTGACTCATATATACTTCCAACACAAA-ACCTAAATCCGGGGGAATTTCGGCTTCTTGAAGTAGATAACCGAATAGTTGTGCCAATAGAGTCCCCAATTCGAATATTAATTTCAGCAGAAGATGTCCTTCACTCATGAGCTATACCATCAATAGGAATTAAAACAGATGCCATCCCAGGGCGACTAAATCAAACAACTTTTATTGCTTCTCGACCAGGG-GTTTTTTATGGTCAATGCTCAGAAATTTGCGGAGCAAACCACAGCTTTATACCAATTGTAGTTGAA</Hsp_hseq>
              <Hsp_midline>||||||||||||||||||||||||||||||||||||||||| |||||||| || ||  ||||||| || ||||| ||| || | || ||||| || |||| |||| || || ||| |||||||||||||| | || |||||||||| ||||||||||| || ||  ||| | || |||||||| || |||||||| ||||||||||||||||| ||||   | ||  |||| ||||| || || || || ||  |||| |||||||||||| ||||||| || ||||||||  |||||||||| || || |||||||||||||| || |||||||| || ||||| |||||  |  |||||||| |||||| |||||||  ||  |||| |  || ||  |||| ||||| || ||||| ||||| |||||||| || |||||||| || ||||  ||| | ||| || |||| ||||| ||||| ||||| |||||| |||| ||  | ||  | ||||||||||| |||||||| |||||  |||||||| | ||||||||| |||| || ||| || ||||| || ||||| ||||||||||||||||||||||||||||||||||||||||||||||||</Hsp_midline>
            </Hsp>
          </Hit_hsps>
        </Hit>
        <Hit>
          <Hit_num>7</Hit_num>
          <Hit_id>gi|49066292|gb|AY659994.1|</Hit_id>
          <Hit_def>Ambystoma dumerilii mitochondrion, complete genome</Hit_def>
          <Hit_accession>AY659994</Hit_accession>
          <Hit_len>16370</Hit_len>
          <Hit_hsps>
            <Hsp>
              <Hsp_num>1</Hsp_num>
              <Hsp_bit-score>466.476</Hsp_bit-score>
              <Hsp_score>252</Hsp_score>
              <Hsp_evalue>4.35907e-128</Hsp_evalue>
              <Hsp_query-from>1</Hsp_query-from>
              <Hsp_query-to>636</Hsp_query-to>
              <Hsp_hit-from>6999</Hsp_hit-from>
              <Hsp_hit-to>7634</Hsp_hit-to>
              <Hsp_query-frame>1</Hsp_query-frame>
              <Hsp_hit-frame>1</Hsp_hit-frame>
              <Hsp_identity>520</Hsp_identity>
              <Hsp_positive>520</Hsp_positive>
              <Hsp_gaps>24</Hsp_gaps>
              <Hsp_align-len>648</Hsp_align-len>
              <Hsp_qseq>ATGGCACACCCATCACAATTAGGTTTTCAAGACGCAGCCTCTCCAATTATAGAAGAATTACTTCACTTCCACGACCATACCCTCATAGCCGTTTTTCTTA-TTAGTACGCT-AGTTCTTTACATTATTACTATTA-TAATAACTACTAAACTAACTAATACAAAC-CTAATGGACGCACAAGAGATCGAAATAGTGTGAACTATTATACCAGCTATTAGCCTCATCATAATTGCCCTT-CCATCCCTTCGTATCCTATATTTAATAGATGAAGTTAATGATCCACACTTAACAATTAAAGCAATCGGCCACCAATGATACTGAAGCTACGAATATACTAACTATGAGGATCTC-TCATTTGACTCTTATATAATTCC-A-ACTAATGACCTTACC-CCTGGACAATTCCGGCTGCTAGAAGTTGATAATCGAATAGTAGTCCCAATAGAATCTCCAACCCGACTTTTAGT-TACAGCCGAAGACGTCCTCCACTCGTGAGCTGTACCCTCCTTGGGTGTCAAAACAGATGCAATCCCAGGACGACTTCATCAAACATCATTTATTGC-TACTCGTCCGGGAGTATTT-TACGGACAATGTTCAGAAATTTGCGGAGCAAACCACAGCTTTATACCAATTGTAGTTGAA</Hsp_qseq>
              <Hsp_hseq>ATGGCACATCCATCACAATTAGGTTTTCAAGACGCAGCCTCACCAATTATGGAAGAGCTACTTCATTTTCACGATCATGCATTAATGGCCGTGTT-CTTAATTAGCAC-CTTAGTCCTTTACATTATTAC-AGTAATAATAACCACAAAACTAACTAACACTAATGCTA-TAGATGCACAAGAAATTGAAATAGTATGAACTATTATACCAGCCATTATTTTAATTGTAATTGCC-TTACCTTCACTACGAATTTTATATTTAATAGATGAAATTAATGACCCGCACTTAACTGTTAAAGCAATTGGACATCAATGATATTGAAGTTATGAATACACAAACTATGATGATTTAGTG-TTTGACTCATATATACTTCCTACACAAA--AC-TTAAATCCGGGGGAATTTCGGCTTCTGGAAGTAGATAACCGAATAGTTGTACCTATAGAATCTCCAATTCGAATATTAATCT-CAGCGGAAGATGTCCTTCACTCATGAGCTATGCCGTCGATAGGAATTAAAACAGATGCTATTCCAGGGCGACTAAATCAAACAACTTTTATTGCCTCC-CGACCAGGTGT-TTTCTACGGTCAATGCTCAGAAATTTGCGGAGCAAACCACAGCTTTATACCAATTGTAGTTGAA</Hsp_hseq>
              <Hsp_midline>|||||||| |||||||||||||||||||||||||||||||| |||||||| |||||  ||||||| || ||||| ||| |  | || ||||| || |||| |||| || || ||| |||||||||||||| | || ||||||| || ||||||||||| || ||  ||| | || |||||||| || |||||||| ||||||||||||||||| ||||   | ||  |||||||| || || || || || ||  ||||||||||||||||| ||||||| || ||||||||  |||||||||| || || |||||||| ||||| || ||||| || |||||||| ||| |  |  |||||||| |||||| |||| | || ||  || |||   || ||  |||| ||||| || ||||| ||||| |||||||| || || |||||||||||||  ||| | ||| | | |||| ||||| ||||| ||||| |||||| | || ||  | ||  | ||||||||||| || ||||| |||||  |||||||| | |||||||| | | || || || || ||| ||||| ||||| ||||||||||||||||||||||||||||||||||||||||||||||||</Hsp_midline>
            </Hsp>
          </Hit_hsps>
        </Hit>
        <Hit>
          <Hit_num>8</Hit_num>
          <Hit_id>gi|49066250|gb|AY659991.1|</Hit_id>
          <Hit_def>Ambystoma mexicanum mitochondrion, complete genome</Hit_def>
          <Hit_accession>AY659991</Hit_accession>
          <Hit_len>16370</Hit_len>
          <Hit_hsps>
            <Hsp>
              <Hsp_num>1</Hsp_num>
              <Hsp_bit-score>466.476</Hsp_bit-score>
              <Hsp_score>252</Hsp_score>
              <Hsp_evalue>4.35907e-128</Hsp_evalue>
              <Hsp_query-from>1</Hsp_query-from>
              <Hsp_query-to>636</Hsp_query-to>
              <Hsp_hit-from>6999</Hsp_hit-from>
              <Hsp_hit-to>7634</Hsp_hit-to>
              <Hsp_query-frame>1</Hsp_query-frame>
              <Hsp_hit-frame>1</Hsp_hit-frame>
              <Hsp_identity>519</Hsp_identity>
              <Hsp_positive>519</Hsp_positive>
              <Hsp_gaps>22</Hsp_gaps>
              <Hsp_align-len>647</Hsp_align-len>
              <Hsp_qseq>ATGGCACACCCATCACAATTAGGTTTTCAAGACGCAGCCTCTCCAATTATAGAAGAATTACTTCACTTCCACGACCATACCCTCATAGCCGTTTTTCTTA-TTAGTACGCT-AGTTCTTTACATTATTACTATTA-TAATAACTACTAAACTAACTAATACAAAC-CTAATGGACGCACAAGAGATCGAAATAGTGTGAACTATTATACCAGCTATTAGCCTCATCATAATTGCCCTT-CCATCCCTTCGTATCCTATATTTAATAGATGAAGTTAATGATCCACACTTAACAATTAAAGCAATCGGCCACCAATGATACTGAAGCTACGAATATACTAACTATGAGGATCTCTCA-T-TT-GACTCTTATATAATTCCAACT-AATGACCTTACC-CCTGGACAATTCCGGCTGCTAGAAGTTGATAATCGAATAGTAGTCCCAATAGAATCTCCAACCCGACTTTTAGTTACAGCCGAAGACGTCCTCCACTCGTGAGCTGTACCCTCCTTGGGTGTCAAAACAGATGCAATCCCAGGACGACTTCATCAAACATCATTTATTGCTACTCGTCCGGGAGTATTT-TACGGACAATGTTCAGAAATTTGCGGAGCAAACCACAGCTTTATACCAATTGTAGTTGAA</Hsp_qseq>
              <Hsp_hseq>ATGGCACACCCATCACAATTAGGTTTTCAAGACGCAGCCTCACCAATTATGGAGGAGCTACTTCATTTTCACGATCATGCCTTAATGGCCGTGTT-CTTAATTAGCAC-CTTAGTCCTTTACATTATTAC-AGTAATAATAACTACAAAACTAACTAACACTAATGCTA-TAGATGCACAAGAAATTGAAATAGTATGAACTATTATACCAGCCATTATTTTAATTGTAATTGCC-TTACCTTCACTACGAATTTTATACTTAATAGATGAAATTAATGACCCTCACTTAACTGTTAAAGCAATTGGACATCAATGATATTGAAGTTATGAATACACAAATTACGATGA-CT-T-AGTGTTTGACTCATATATACTTCCAACACAAA-AC-TTAAATCCGGGGGAATTTCGGCTTCTGGAAGTAGATAACCGAATAGTTGTACCTATAGAGTCCCCAATTCGAATATTAATTTCAGCGGAAGATGTCCTTCACTCATGAGCTATACCATCAATAGGAATTAAAACAGATGCAATTCCAGGTCGACTAAATCAAACAACTTTTATTGCTTCCCGACCAGGTGT-TTTCTATGGTCAATGTTCAGAAATTTGCGGAGCAAACCATAGCTTTATACCAATTGTAGTTGAA</Hsp_hseq>
              <Hsp_midline>||||||||||||||||||||||||||||||||||||||||| |||||||| || ||  ||||||| || ||||| ||| || | || ||||| || |||| |||| || || ||| |||||||||||||| | || |||||||||| ||||||||||| || ||  ||| | || |||||||| || |||||||| ||||||||||||||||| ||||   | ||  |||||||| || || || || || ||  |||| |||||||||||| ||||||| || ||||||||  |||||||||| || || |||||||| ||||| || ||||| || || || || || || | | | || ||||| |||||| |||||||  ||  || |||   || ||  |||| ||||| || ||||| ||||| |||||||| || || ||||| || ||||  ||| | ||| || |||| ||||| ||||| ||||| |||||| |||| ||  | ||  | |||||||||||||| ||||| |||||  |||||||| | ||||||||| | || || || || ||| || || ||||||||||||||||||||||||||||| ||||||||||||||||||||||||</Hsp_midline>
            </Hsp>
          </Hit_hsps>
        </Hit>
        <Hit>
          <Hit_num>9</Hit_num>
          <Hit_id>gi|49066278|gb|AY659993.1|</Hit_id>
          <Hit_def>Ambystoma andersoni mitochondrion, complete genome</Hit_def>
          <Hit_accession>AY659993</Hit_accession>
          <Hit_len>16370</Hit_len>
          <Hit_hsps>
            <Hsp>
              <Hsp_num>1</Hsp_num>
              <Hsp_bit-score>455.396</Hsp_bit-score>
              <Hsp_score>246</Hsp_score>
              <Hsp_evalue>9.43574e-125</Hsp_evalue>
              <Hsp_query-from>1</Hsp_query-from>
              <Hsp_query-to>636</Hsp_query-to>
              <Hsp_hit-from>6999</Hsp_hit-from>
              <Hsp_hit-to>7634</Hsp_hit-to>
              <Hsp_query-frame>1</Hsp_query-frame>
              <Hsp_hit-frame>1</Hsp_hit-frame>
              <Hsp_identity>518</Hsp_identity>
              <Hsp_positive>518</Hsp_positive>
              <Hsp_gaps>24</Hsp_gaps>
              <Hsp_align-len>648</Hsp_align-len>
              <Hsp_qseq>ATGGCACACCCATCACAATTAGGTTTTCAAGACGCAGCCTCTCCAATTATAGAAGAATTACTTCACTTCCACGACCATACCCTCATAGCCGTTTTTCTTA-TTAGTACGCT-AGTTCTTTACATTATTACTATTA-TAATAACTACTAAACTAACTAATACAAAC-CTAATGGACGCACAAGAGATCGAAATAGTGTGAACTATTATACCA-GCTATTAGCCTCATCATAATTGCCCTT-CCATCCCTTCGTATCCTATATTTAATAGATGAAGTTAATGATCCACACTTAACAATTAAAGCAATCGGCCACCAATGATACTGAAGCTACGAATATACTAACTATGAGGATCTCTCA-T-TT-GACTCTTATATAATTCCAACT-AATGACCTTACC-CCTGGACAATTCCGGCTGCTAGAAGTTGATAATCGAATAGTAGTCCCAATAGAATCTCCAACCCGACTTTTAGTTACAGCCGAAGACGTCCTCCACTCGTGAGCTGTACCCTCCTTGGGTGTCAAAACAGATGCAATCCCAGGACGACTTCATCAAACATCATTTATTGCTACTCGTCCGGGAGTATTT-TACGGACAATGTTCAGAAATTTGCGGAGCAAACCACAGCTTTATACCAATTGTAGTTGAA</Hsp_qseq>
              <Hsp_hseq>ATGGCACACCCATCACAATTAGGTTTTCAAGACGCAGCCTCACCAATTATGGAGGAGCTACTTCATTTTCACGATCATGCCTTAATGGCCGTGTT-CTTAATTAGCAC-CTTAGTCCTTTACATTATTAC-AGTAATAATAACTACAAAACTAACTAACACTAATGCTA-TAGATGCACAAGAAATTGGGATAGTATGAACTATTATACCACGCC-TTATTTTAATTGTAATTGCC-TTACCTTCACTACGAATTTTATACTTAATAGATGAAATTAATGACCCTCACTTAACTGTTAAAGCAATTGGACATCAATGATATTGAAGTTATGAATACACAAATTACGATGA-CT-T-AGTGTTTGACTCATATATACTTCCAACACAAA-AC-TTAAATCCGGGGGAATTTCGGCTTCTGGAAGTAGATAACCGAATAGTTGTACCTATAGAGTCCCCAATTCGAATATTAATTTCAGCGGAAGATGTCCTTCACTCATGAGCTATACCATCAATAGGAATTAAAACAGATGCAATCCCAGGTCGACTAAATCAAACAACTTTTATTGCTTCTCGACCAGGTGT-TTTCTATGGTCAATGTTCAGAAATTTGCGGAGCAAACCATAGCTTTATACCAATTGTAGTTGAA</Hsp_hseq>
              <Hsp_midline>||||||||||||||||||||||||||||||||||||||||| |||||||| || ||  ||||||| || ||||| ||| || | || ||||| || |||| |||| || || ||| |||||||||||||| | || |||||||||| ||||||||||| || ||  ||| | || |||||||| || |  ||||| ||||||||||||||| ||  |||   | ||  |||||||| || || || || || ||  |||| |||||||||||| ||||||| || ||||||||  |||||||||| || || |||||||| ||||| || ||||| || || || || || || | | | || ||||| |||||| |||||||  ||  || |||   || ||  |||| ||||| || ||||| ||||| |||||||| || || ||||| || ||||  ||| | ||| || |||| ||||| ||||| ||||| |||||| |||| ||  | ||  | |||||||||||||||||||| |||||  |||||||| | ||||||||| |||| || || || ||| || || ||||||||||||||||||||||||||||| ||||||||||||||||||||||||</Hsp_midline>
            </Hsp>
          </Hit_hsps>
        </Hit>
        <Hit>
          <Hit_num>10</Hit_num>
          <Hit_id>gi|44843533|emb|AJ584639.1|</Hit_id>
          <Hit_def>Ambystoma mexicanum complete mitochondrial genome</Hit_def>
          <Hit_accession>AJ584639</Hit_accession>
          <Hit_len>16369</Hit_len>
          <Hit_hsps>
            <Hsp>
              <Hsp_num>1</Hsp_num>
              <Hsp_bit-score>449.856</Hsp_bit-score>
              <Hsp_score>243</Hsp_score>
              <Hsp_evalue>4.39002e-123</Hsp_evalue>
              <Hsp_query-from>1</Hsp_query-from>
              <Hsp_query-to>636</Hsp_query-to>
              <Hsp_hit-from>6998</Hsp_hit-from>
              <Hsp_hit-to>7633</Hsp_hit-to>
              <Hsp_query-frame>1</Hsp_query-frame>
              <Hsp_hit-frame>1</Hsp_hit-frame>
              <Hsp_identity>518</Hsp_identity>
              <Hsp_positive>518</Hsp_positive>
              <Hsp_gaps>26</Hsp_gaps>
              <Hsp_align-len>649</Hsp_align-len>
              <Hsp_qseq>ATGGCACACCCATCACAATTAGGTTTTCAAGACGCAGCCTCTCCAATTATAGAAGAATTACTTCACTTCCACGACCATACCCTCATAGCCGTTTTTCTTA-TTAGTACGCT-AGTTCTTTACATTATTACTATTA-TAATAACTACTAAACTAACTAATACAAAC-CTAATGGACGCACAAGAGATCGAAATAGTGTGAACTATTATACCAGCT-ATTAGCCTCA-TCATAATTGCCCTT-CCATCCCTTCGTATCCTATATTTAATAGATGAAGTTAATGATCCACACTTAACAATTAAAGCAATCGGCCACCAATGATACTGAAGCTACGAATATACTAACTATGAGGATCTCTCA-T-TT-GACTCTTATATAATTCCAACT-AATGACCTTACC-CCTGGACAATTCCGGCTGCTAGAAGTTGATAATCGAATAGTAGTCCCAATAGAATCTCCAACCCGACTTTTAGTTACAGCCGAAGACGTCCTCCACTCGTGAGCTGTACCCTCCTTGGGTGTCAAAACAGATGCAATCCCAGGACGACTTCATCAAACATCATTTATTGCTACTCGTCCGGGAGTATTT-TACGGACAATGTTCAGAAATTTGCGGAGCAAACCACAGCTTTATACCAATTGTAGTTGAA</Hsp_qseq>
              <Hsp_hseq>ATGGCACACCCATCACAATTAGGTTTTCAAGACGCAGCCTCACCAATTATGGAGGAGCTACTTCATTTTCACGATCATGCCTTAATGGCCGTGTT-CTTAATTAGCAC-CTTAGTCCTTTACATTATTAC-AGTAATAATAACTACAAAACTAACTAACACTAATGCTA-TAGATGCACAAGAAATTGAAATAGTATGAACTATTATACCAGCCGA--AGTTTTAATTGTAATTGCC-TTACCTTCACTACGAATTTTATACTTAATAGATGAAATTAATGACCCTCACTTAACTGTTAAAGCAATTGGACATCAATGATATTGAAGTTATGAATACACAAATTACGATGA-CT-T-AGTGTTTGACTCATATATACTTCCAACACAAA-AC-TTAAATCCGGGGGAATTTCGGCTTCTGGAAGTAGATAACCGAATAGTTGTACCTATAGAGTCCCCAATTCGAATATTAATTTCAGCGGAAGATGTCCTTCACTCATGAGCTATACCATCAATAGGAATTAAAACAGATGCAATTCCAGGTCGACTAAATCAAACAACTTTTATTGCTTCCCGACCAGGTGT-TTTCTATGGTCAATGTTCAGAAATTTGCGGAGCAAACCATAGCTTTATACCAATTGTAGTTGAA</Hsp_hseq>
              <Hsp_midline>||||||||||||||||||||||||||||||||||||||||| |||||||| || ||  ||||||| || ||||| ||| || | || ||||| || |||| |||| || || ||| |||||||||||||| | || |||||||||| ||||||||||| || ||  ||| | || |||||||| || |||||||| |||||||||||||||||  |  ||  | | |  |||||||| || || || || || ||  |||| |||||||||||| ||||||| || ||||||||  |||||||||| || || |||||||| ||||| || ||||| || || || || || || | | | || ||||| |||||| |||||||  ||  || |||   || ||  |||| ||||| || ||||| ||||| |||||||| || || ||||| || ||||  ||| | ||| || |||| ||||| ||||| ||||| |||||| |||| ||  | ||  | |||||||||||||| ||||| |||||  |||||||| | ||||||||| | || || || || ||| || || ||||||||||||||||||||||||||||| ||||||||||||||||||||||||</Hsp_midline>
            </Hsp>
          </Hit_hsps>
        </Hit>
      </Iteration_hits>
      <Iteration_stat>
        <Statistics>
          <Statistics_db-num>4432516</Statistics_db-num>
          <Statistics_db-len>928057554</Statistics_db-len>
          <Statistics_hsp-len>0</Statistics_hsp-len>
          <Statistics_eff-space>0</Statistics_eff-space>
          <Statistics_kappa>0.620991</Statistics_kappa>
          <Statistics_lambda>1.33271</Statistics_lambda>
          <Statistics_entropy>1.12409</Statistics_entropy>
        </Statistics>
      </Iteration_stat>
    </Iteration>
    <Iteration>
      <Iteration_iter-num>2</Iteration_iter-num>
      <Iteration_query-ID>2_7499</Iteration_query-ID>
      <Iteration_query-def>Query2</Iteration_query-def>
      <Iteration_query-len>675</Iteration_query-len>
      <Iteration_hits>
        <Hit>
          <Hit_num>1</Hit_num>
          <Hit_id>gi|12772|emb|X61145.1|MIBPCG</Hit_id>
          <Hit_def>Balaenoptera physalus mitochondrial complete genome</Hit_def>
          <Hit_accession>X61145</Hit_accession>
          <Hit_len>16398</Hit_len>
          <Hit_hsps>
            <Hsp>
              <Hsp_num>1</Hsp_num>
              <Hsp_bit-score>1247.61</Hsp_bit-score>
              <Hsp_score>675</Hsp_score>
              <Hsp_evalue>0</Hsp_evalue>
              <Hsp_query-from>1</Hsp_query-from>
              <Hsp_query-to>675</Hsp_query-to>
              <Hsp_hit-from>7472</Hsp_hit-from>
              <Hsp_hit-to>8146</Hsp_hit-to>
              <Hsp_query-frame>1</Hsp_query-frame>
              <Hsp_hit-frame>1</Hsp_hit-frame>
              <Hsp_identity>675</Hsp_identity>
              <Hsp_positive>675</Hsp_positive>
              <Hsp_gaps>0</Hsp_gaps>
              <Hsp_align-len>675</Hsp_align-len>
              <Hsp_qseq>ATGGCATATCCATTCCAACTAGGTTTCCAAGATGCAGCATCACCCATCATAGAAGAGCTCCTACACTTTCACGATCATACACTAATAATCGTTTTTCTAATTAGCTCTTTAGTTCTCTACATTATTACCCTAATGCTTACAACCAAATTAACACATACTAGTACAATAGACGCCCAAGAAGTAGAAACTGTCTGAACTATCCTCCCAGCCATTATCTTAATTTTAATTGCCTTGCCTTCATTACGGATCCTTTACATAATAGACGAAGTCAATAACCCCTCCCTCACTGTAAAAACAATAGGTCACCAATGATATTGAAGCTATGAGTATACCGACTACGAAGACCTAAGCTTCGACTCCTATATAATCCCAACATCAGACCTAAAGCCAGGAGAACTACGATTATTAGAAGTAGATAACCGAGTTGTCTTACCTATAGAAATAACAATCCGAATATTAGTCTCATCAGAAGACGTACTCCACTCATGGGCCGTACCCTCCTTGGGCCTAAAAACAGATGCAATCCCAGGACGCCTAAACCAAACAACCTTAATATCAACACGACCAGGCCTATTTTATGGACAATGCTCAGAGATCTGCGGCTCAAACCACAGTTTCATACCAATTGTCCTAGAACTAGTACCCCTAGAAGTCTTTGAAAAATGATCTGTATCA</Hsp_qseq>
              <Hsp_hseq>ATGGCATATCCATTCCAACTAGGTTTCCAAGATGCAGCATCACCCATCATAGAAGAGCTCCTACACTTTCACGATCATACACTAATAATCGTTTTTCTAATTAGCTCTTTAGTTCTCTACATTATTACCCTAATGCTTACAACCAAATTAACACATACTAGTACAATAGACGCCCAAGAAGTAGAAACTGTCTGAACTATCCTCCCAGCCATTATCTTAATTTTAATTGCCTTGCCTTCATTACGGATCCTTTACATAATAGACGAAGTCAATAACCCCTCCCTCACTGTAAAAACAATAGGTCACCAATGATATTGAAGCTATGAGTATACCGACTACGAAGACCTAAGCTTCGACTCCTATATAATCCCAACATCAGACCTAAAGCCAGGAGAACTACGATTATTAGAAGTAGATAACCGAGTTGTCTTACCTATAGAAATAACAATCCGAATATTAGTCTCATCAGAAGACGTACTCCACTCATGGGCCGTACCCTCCTTGGGCCTAAAAACAGATGCAATCCCAGGACGCCTAAACCAAACAACCTTAATATCAACACGACCAGGCCTATTTTATGGACAATGCTCAGAGATCTGCGGCTCAAACCACAGTTTCATACCAATTGTCCTAGAACTAGTACCCCTAGAAGTCTTTGAAAAATGATCTGTATCA</Hsp_hseq>
              <Hsp_midline>|||||||||||||||||||||||||||||||||||||||||||||||||||||||||||||||||||||||||||||||||||||||||||||||||||||||||||||||||||||||||||||||||||||||||||||||||||||||||||||||||||||||||||||||||||||||||||||||||||||||||||||||||||||||||||||||||||||||||||||||||||||||||||||||||||||||||||||||||||||||||||||||||||||||||||||||||||||||||||||||||||||||||||||||||||||||||||||||||||||||||||||||||||||||||||||||||||||||||||||||||||||||||||||||||||||||||||||||||||||||||||||||||||||||||||||||||||||||||||||||||||||||||||||||||||||||||||||||||||||||||||||||||||||||||||||||||||||||||||||||||||||||||||||||||||||||||||||||||||||||||||||||||||||||||||||||||||||||||||||||||||||||||||||||||||||||||||||||||||</Hsp_midline>
            </Hsp>
          </Hit_hsps>
        </Hit>
        <Hit>
          <Hit_num>2</Hit_num>
          <Hit_id>gi|62086580|dbj|AP006467.1|</Hit_id>
          <Hit_def>Megaptera novaeangliae mitochondrial DNA, complete genome</Hit_def>
          <Hit_accession>AP006467</Hit_accession>
          <Hit_len>16398</Hit_len>
          <Hit_hsps>
            <Hsp>
              <Hsp_num>1</Hsp_num>
              <Hsp_bit-score>1020.47</Hsp_bit-score>
              <Hsp_score>552</Hsp_score>
              <Hsp_evalue>0</Hsp_evalue>
              <Hsp_query-from>1</Hsp_query-from>
              <Hsp_query-to>675</Hsp_query-to>
              <Hsp_hit-from>7065</Hsp_hit-from>
              <Hsp_hit-to>7739</Hsp_hit-to>
              <Hsp_query-frame>1</Hsp_query-frame>
              <Hsp_hit-frame>1</Hsp_hit-frame>
              <Hsp_identity>635</Hsp_identity>
              <Hsp_positive>635</Hsp_positive>
              <Hsp_gaps>2</Hsp_gaps>
              <Hsp_align-len>676</Hsp_align-len>
              <Hsp_qseq>ATGGCATATCCATTCCAACTAGGTTTCCAAGATGCAGCATCACCCATCATAGAAGAGCTCCTACACTTTC-ACGATCATACACTAATAATCGTTTTTCTAATTAGCTCTTTAGTTCTCTACATTATTACCCTAATGCTTACAACCAAATTAACACATACTAGTACAATAGACGCCCAAGAAGTAGAAACTGTCTGAACTATCCTCCCAGCCATTATCTTAATTTTAATTGCCTTGCCTTCATTACGGATCCTTTACATAATAGACGAAGTCAATAACCCCTCCCTCACTGTAAAAACAATAGGTCACCAATGATATTGAAGCTATGAGTATACCGACTACGAAGACCTAAGCTTCGACTCCTATATAATCCCAACATCAGACCTAAAGCCAGGAGAACTACGATTATTAGAAGTAGATAACCGAGTTGTCTTACCTATAGAAATAACAATCCGAATATTAGTCTCATCAGAAGACGTACTCCACTCATGGGCCGTACCCTCCTTGGGCCTAAAAACAGATGCAATCCCAGGACGCCTAAACCAAACAACCTTAATATCAACACGACCAGGCCTATTTTATGGACAATGCTCAGAGATCTGCGGCTCAAACCACAGTTTCATACCAATTGTCCTAGAACTAGTACCCCTAGAAGTCTTTGAAAAATGATCTGTATCA</Hsp_qseq>
              <Hsp_hseq>ATGGCATATCCATTCCAACTAGGTTTCCAAGATGCAGCATCACCCATTATAGAAGAACTCCTACA-TTTCCATGATCATACACTAATAATCGTTTTTCTAATTAGCTCCTTAGTCCTCTACATTATTACCCTGATACTTACAACCAAACTAACACATACTAGTACAATAGATGCCCAAGAAGTAGAAACTGTCTGAACCATCCTTCCAGCCATCATCTTAATTTTAATTGCCTTACCTTCCTTACGAATCCTTTACATGATAGACGAAGTCAATAACCCCTCCCTCACTGTAAAAACAATAGGCCACCAATGATACTGAAGCTATGAATATACTGACTACGAAGACCTAAGTTTCGACTCCTACATAATCCCAACACCAGACCTAAAACCAGGAGAGCTGCGATTATTAGAAGTAGATAACCGAGTTGTTTTACCCATAGAAATAACAATCCGAATATTAGTCTCATCAGAAGACGTACTCCACTCATGAGCCGTACCCTCCTTAGGCCTAAAAACGGATGCAATCCCAGGACGCCTAAACCAAACAACCTTAATATCAACACGACCAGGCCTATTCTACGGACAATGCTCAGAAATCTGCGGCTCAAACCATAGTTTTATACCAATTGTCCTAGAATTAGTACCCCTAGAAACCTTTGAAAAATGATCTGTATCA</Hsp_hseq>
              <Hsp_midline>||||||||||||||||||||||||||||||||||||||||||||||| |||||||| |||||||| |||| | ||||||||||||||||||||||||||||||||||| ||||| ||||||||||||||||| || |||||||||||| |||||||||||||||||||||| |||||||||||||||||||||||||| ||||| |||||||| |||||||||||||||||||| ||||| ||||| ||||||||||| |||||||||||||||||||||||||||||||||||||||||||| ||||||||||| ||||||||||| ||||| ||||||||||||||||| ||||||||||| |||||||||||| |||||||||| |||||||| || ||||||||||||||||||||||||||||| ||||| ||||||||||||||||||||||||||||||||||||||||||||||||||||| |||||||||||||| ||||||||||| ||||||||||||||||||||||||||||||||||||||||||||||||||||||||||| || |||||||||||||| ||||||||||||||||| ||||| |||||||||||||||||| ||||||||||||||  ||||||||||||||||||||||</Hsp_midline>
            </Hsp>
          </Hit_hsps>
        </Hit>
        <Hit>
          <Hit_num>3</Hit_num>
          <Hit_id>gi|414126|emb|X72204.1|MIBMCG</Hit_id>
          <Hit_def>Balaenoptera musculus mitochondrial DNA complete genome</Hit_def>
          <Hit_accession>X72204</Hit_accession>
          <Hit_len>16402</Hit_len>
          <Hit_hsps>
            <Hsp>
              <Hsp_num>1</Hsp_num>
              <Hsp_bit-score>931.832</Hsp_bit-score>
              <Hsp_score>504</Hsp_score>
              <Hsp_evalue>0</Hsp_evalue>
              <Hsp_query-from>1</Hsp_query-from>
              <Hsp_query-to>675</Hsp_query-to>
              <Hsp_hit-from>7469</Hsp_hit-from>
              <Hsp_hit-to>8143</Hsp_hit-to>
              <Hsp_query-frame>1</Hsp_query-frame>
              <Hsp_hit-frame>1</Hsp_hit-frame>
              <Hsp_identity>619</Hsp_identity>
              <Hsp_positive>619</Hsp_positive>
              <Hsp_gaps>2</Hsp_gaps>
              <Hsp_align-len>676</Hsp_align-len>
              <Hsp_qseq>ATGGCATATCCATTCCAACTAGGTTTCCAAGATGCAGCATCACCCATCATAGAAGAGCTCCTACACTTTCACGATCATACACTAATAATCGTTTTTCTAATTAGCTCTTTAGTTCTCTACATTATTACCCTAATGCTTACAACCAAATTAACACATACTAGTACAATAGACGCCCAAGAAGTAGAAACTGTCTGAACTATCCTCCCAGCCATTATCTTAATTTTAATTGCCTTGCCTTCATTACGGATCCTTTACATAATAGACGAAGTCAATAACCCCTCCCTCACTGTAAAAACAATAGGTCACCAATGATATTGAAGCTATGAGTATACCGACTACGAAGACCTAAGCTTCGACTCCTATATAATCCCAACATCAGACCTAAAGCCAGGAGAACTACGATTATTAGAAGTAGATAACCGAGTTGTCTTACCTATAGAAATAACAATCCGAATATTAGTCTCATCAGAAGACGTACTCCACTCATGGGCCGTACCCTC-CTTGGGCCTAAAAACAGATGCAATCCCAGGACGCCTAAACCAAACAACCTTAATATCAACACGACCAGGCCTATTTTATGGACAATGCTCAGAGATCTGCGGCTCAAACCACAGTTTCATACCAATTGTCCTAGAACTAGTACCCCTAGAAGTCTTTGAAAAATGATCTGTATCA</Hsp_qseq>
              <Hsp_hseq>ATGGCATATCCATTCCAACTAGGCTTCCAAGATGCAACATCACCTATCATAGAAGAACTCCTACACTTTCACGACCACACATTAATAATTGTATTCCTAATTAGCTCCTTAGTTCTCTACATTATCACCCTAATACTTACAACCAAACTAACACATACTAGTACAATAGACGCCCAAGAAGTAGAAACTGTCTGAACTATCCTCCCAGCCATCATCTTAATTTTAATCGCCCTACCTTCCCTACGAATCCTCTATATAATAGACGAAGTCAACAACCCCTCCCTCACTGTAAAAACAATAGGCCACCAATGATATTGAAGCTATGAGTATACTGATTACGAAGACCTAAGCTTTGACTCTTACATAATCCCAACGTCAGACCTAAAGCCAGGAGAATTACGACTACTAGAAGTAGACAACCGAGTTGTCCTACCCATAGAAATAACAATCCGAATGCTAGTCTCATCAGAAGACGTACTCCACTCATGAGCCGTACCCTCTCTAGG-CCTAAAAACGGACGCAATCCCAGGACGTCTAAACCAAACAACCTTAATATCAACACGACCAGGCCTATTCTACGGACAATGCTCAGAAATCTGTGGCTCAAACCATAGTTTTATACCAATCGTCCTAGAACTAGTGCCCTTAGAATTCTTTGAAAAATGATCTGCATCA</Hsp_hseq>
              <Hsp_midline>||||||||||||||||||||||| |||||||||||| ||||||| ||||||||||| ||||||||||||||||| || ||| ||||||| || || ||||||||||| ||||||||||||||||| |||||||| |||||||||||| |||||||||||||||||||||||||||||||||||||||||||||||||||||||||||||||| |||||||||||||| ||| | |||||  |||| ||||| || ||||||||||||||||| ||||||||||||||||||||||||||||| ||||||||||||||||||||||||||||| || ||||||||||||||||| ||||| || ||||||||||| ||||||||||||||||||||| ||||| || |||||||||| |||||||||||| |||| ||||||||||||||||||||  ||||||||||||||||||||||||||||||| ||||||||||| || || ||||||||| || |||||||||||||| ||||||||||||||||||||||||||||||||||||||||| || |||||||||||||| ||||| ||||||||||| ||||| |||||||| |||||||||||||| ||| ||||| |||||||||||||||||| ||||</Hsp_midline>
            </Hsp>
          </Hit_hsps>
        </Hit>
        <Hit>
          <Hit_num>4</Hit_num>
          <Hit_id>gi|62086636|dbj|AP006471.1|</Hit_id>
          <Hit_def>Eschrichtius robustus mitochondrial DNA, complete genome</Hit_def>
          <Hit_accession>AP006471</Hit_accession>
          <Hit_len>16413</Hit_len>
          <Hit_hsps>
            <Hsp>
              <Hsp_num>1</Hsp_num>
              <Hsp_bit-score>926.292</Hsp_bit-score>
              <Hsp_score>501</Hsp_score>
              <Hsp_evalue>0</Hsp_evalue>
              <Hsp_query-from>1</Hsp_query-from>
              <Hsp_query-to>675</Hsp_query-to>
              <Hsp_hit-from>7062</Hsp_hit-from>
              <Hsp_hit-to>7736</Hsp_hit-to>
              <Hsp_query-frame>1</Hsp_query-frame>
              <Hsp_hit-frame>1</Hsp_hit-frame>
              <Hsp_identity>618</Hsp_identity>
              <Hsp_positive>618</Hsp_positive>
              <Hsp_gaps>2</Hsp_gaps>
              <Hsp_align-len>676</Hsp_align-len>
              <Hsp_qseq>ATGGCATATCCATTCCAACTAGGTTTCCAAGATGCAGCATCACCCATCATAGAAGAGCTCCTACACTTTCACGATCATACACTAATAATCGTTTTTCTAATTAGCTCTTTAGTTCTCTACATTATTACCCTAATGCTTACAACCAAATTAACACATACTAGTACAATAGACGCCCAAGAAGTAGAAACTGTCTGAACTATCCTCCCAGCCATTATCTTAATTTTAATTGCCTTGCCTTCATTACGGATCCTTTACATAATAGACGAAGTCAATAACCCCTCCCTCACTGTAAAAACAATAGGTCACCAATGATATTGAAGCTATGAGTATACCGACTACGAAGACCTAAGCTTCGACTCCTATATAATCCCAACATCAGACCTAAAGCCAGGAGAACTACGATTATTAGAAGTAGATAACCGAGTTGTCTTACCTATAGAAATAACAATCCGAATATTAGTCTCATCAGAAGACGTACTCCACTCATGGGCCGTACCCTCCTTGGGCCTAAAAACAGATGCAATCCCAGGACGCCTAAACCAAACAACCTTAATATCAACACGACCAGGCCTATTTTATGGACAATGCTCAGAGATCTGCGGCTCAAACCACAGTTTCATACCAATTGTCCTAGAACTAGTACCCCTAGA-AGTCTTTGAAAAATGATCTGTATCA</Hsp_qseq>
              <Hsp_hseq>ATGGCATACCCATTCCAACTAGGCTTCCAAGATGCAACATCACCCATTATAGAAGAACTCCTACACTTTCACGACCACACACTAATAATTGTTTTCCTAATTAGCTCTTTAGTTCTCTACATCATCACTCTAATACTTACAACCAAACTAACACACACCAGCACAATAGATGCCCAAGAAGTAGAGACCATCTGAACCATCCTCCCAGCTATCATCCTAATTTTAATTGCCCTGCCTTCCCTACGGATCCTTTATATAATAGACGAAGTCAACAACCCCTCCCTCACTGTAAAAACAATAGGCCACCAATGATACTGAAGTTATGAATATACCGACTACGAAGACCTAAGCTTCGACTCCTACATAATTCCAACATCAGATCTAAAGCCAGGAGAACTACGACTATTGGAAGTAGACAACCGAGTTGTTTTACCCATAGAAATAACAATCCGAATACTAGTCTCATCAGAAGACGTACTCCATTCATGAGCCGTACCCTCCTTAGGCCTAAAAACAGATGCAATCCCAGGGCGCCTAAACCAAACAACCTTAATATCAACGCGACCAGGCCTATTCTATGGACAATGTTCAGAAATCTGCGGCTCAAACCATAGTTTTATACCAATTGTCCTAGAACTAGTACCCCTAGAGATT-TTTGAAAAGTGATCTGCATCA</Hsp_hseq>
              <Hsp_midline>|||||||| |||||||||||||| |||||||||||| |||||||||| |||||||| ||||||||||||||||| || ||||||||||| ||||| |||||||||||||||||||||||||| || || ||||| |||||||||||| ||||||| || || |||||||| |||||||||||||| ||  ||||||| ||||||||||| || ||| |||||||||||||| |||||||  ||||||||||||| ||||||||||||||||| ||||||||||||||||||||||||||||| ||||||||||| ||||| ||||| ||||||||||||||||||||||||||||||||||| ||||| ||||||||||| ||||||||||||||||||||| |||| |||||||| ||||||||||| ||||| ||||||||||||||||||||| ||||||||||||||||||||||||| ||||| |||||||||||||| |||||||||||||||||||||||||| ||||||||||||||||||||||||||||| |||||||||||||| ||||||||||| ||||| ||||||||||||||||| ||||| |||||||||||||||||||||||||||||||| | | |||||||| ||||||| ||||</Hsp_midline>
            </Hsp>
          </Hit_hsps>
        </Hit>
        <Hit>
          <Hit_num>5</Hit_num>
          <Hit_id>gi|38602445|emb|AJ554053.1|ERO554053</Hit_id>
          <Hit_def>Eschrichtius robustus complete mitochondrial genome</Hit_def>
          <Hit_accession>AJ554053</Hit_accession>
          <Hit_len>16412</Hit_len>
          <Hit_hsps>
            <Hsp>
              <Hsp_num>1</Hsp_num>
              <Hsp_bit-score>926.292</Hsp_bit-score>
              <Hsp_score>501</Hsp_score>
              <Hsp_evalue>0</Hsp_evalue>
              <Hsp_query-from>1</Hsp_query-from>
              <Hsp_query-to>675</Hsp_query-to>
              <Hsp_hit-from>7061</Hsp_hit-from>
              <Hsp_hit-to>7735</Hsp_hit-to>
              <Hsp_query-frame>1</Hsp_query-frame>
              <Hsp_hit-frame>1</Hsp_hit-frame>
              <Hsp_identity>618</Hsp_identity>
              <Hsp_positive>618</Hsp_positive>
              <Hsp_gaps>2</Hsp_gaps>
              <Hsp_align-len>676</Hsp_align-len>
              <Hsp_qseq>ATGGCATATCCATTCCAACTAGGTTTCCAAGATGCAGCATCACCCATCATAGAAGAGCTCCTACACTTTCACGATCATACACTAATAATCGTTTTTCTAATTAGCTCTTTAGTTCTCTACATTATTACCCTAATGCTTACAACCAAATTAACACATACTAGTACAATAGACGCCCAAGAAGTAGAAACTGTCTGAACTATCCTCCCAGCCATTATCTTAATTTTAATTGCCTTGCCTTCATTACGGATCCTTTACATAATAGACGAAGTCAATAACCCCTCCCTCACTGTAAAAACAATAGGTCACCAATGATATTGAAGCTATGAGTATACCGACTACGAAGACCTAAGCTTCGACTCCTATATAATCCCAACATCAGACCTAAAGCCAGGAGAACTACGATTATTAGAAGTAGATAACCGAGTTGTCTTACCTATAGAAATAACAATCCGAATATTAGTCTCATCAGAAGACGTACTCCACTCATGGGCCGTACCCTCCTTGGGCCTAAAAACAGATGCAATCCCAGGACGCCTAAACCAAACAACCTTAATATCAACACGACCAGGCCTATTTTATGGACAATGCTCAGAGATCTGCGGCTCAAACCACAGTTTCATACCAATTGTCCTAGAACTAGTACCCCTAGA-AGTCTTTGAAAAATGATCTGTATCA</Hsp_qseq>
              <Hsp_hseq>ATGGCATACCCATTCCAACTAGGCTTCCAAGATGCAACATCACCCATTATAGAAGAACTCCTACACTTTCACGACCACACACTAATAATTGTTTTCCTAATTAGCTCTTTAGTTCTCTACATCATCACTCTAATACTTACAACCAAACTAACACACACCAGCACAATAGATGCCCAAGAAGTAGAGACCATCTGAACCATCCTCCCAGCTATCATCCTAATTTTAATTGCCCTGCCTTCCCTACGGATCCTTTATATAATAGACGAAGTCAACAACCCCTCCCTCACTGTAAAAACAATAGGCCACCAATGATACTGAAGTTATGAATATACCGACTACGAAGACCTAAGCTTCGACTCCTACATAATTCCAACATCAGATCTAAAGCCAGGAGAACTACGACTATTGGAAGTAGACAACCGAGTTGTTTTACCCATAGAAATAACAATCCGAATACTAGTCTCATCAGAAGACGTACTCCATTCATGAGCCGTACCCTCCTTAGGCCTAAAAACAGATGCAATCCCAGGGCGCCTAAACCAAACAACCTTAATATCAACGCGACCAGGCCTATTCTATGGACAATGTTCAGAAATCTGCGGCTCAAACCATAGTTTTATACCAATTGTCCTAGAACTAGTACCCCTAGAGATT-TTTGAAAAGTGATCTGCATCA</Hsp_hseq>
              <Hsp_midline>|||||||| |||||||||||||| |||||||||||| |||||||||| |||||||| ||||||||||||||||| || ||||||||||| ||||| |||||||||||||||||||||||||| || || ||||| |||||||||||| ||||||| || || |||||||| |||||||||||||| ||  ||||||| ||||||||||| || ||| |||||||||||||| |||||||  ||||||||||||| ||||||||||||||||| ||||||||||||||||||||||||||||| ||||||||||| ||||| ||||| ||||||||||||||||||||||||||||||||||| ||||| ||||||||||| ||||||||||||||||||||| |||| |||||||| ||||||||||| ||||| ||||||||||||||||||||| ||||||||||||||||||||||||| ||||| |||||||||||||| |||||||||||||||||||||||||| ||||||||||||||||||||||||||||| |||||||||||||| ||||||||||| ||||| ||||||||||||||||| ||||| |||||||||||||||||||||||||||||||| | | |||||||| ||||||| ||||</Hsp_midline>
            </Hsp>
          </Hit_hsps>
        </Hit>
        <Hit>
          <Hit_num>6</Hit_num>
          <Hit_id>gi|62086622|dbj|AP006470.1|</Hit_id>
          <Hit_def>Balaenoptera borealis mitochondrial DNA, complete genome</Hit_def>
          <Hit_accession>AP006470</Hit_accession>
          <Hit_len>16410</Hit_len>
          <Hit_hsps>
            <Hsp>
              <Hsp_num>1</Hsp_num>
              <Hsp_bit-score>909.672</Hsp_bit-score>
              <Hsp_score>492</Hsp_score>
              <Hsp_evalue>0</Hsp_evalue>
              <Hsp_query-from>1</Hsp_query-from>
              <Hsp_query-to>675</Hsp_query-to>
              <Hsp_hit-from>7058</Hsp_hit-from>
              <Hsp_hit-to>7732</Hsp_hit-to>
              <Hsp_query-frame>1</Hsp_query-frame>
              <Hsp_hit-frame>1</Hsp_hit-frame>
              <Hsp_identity>614</Hsp_identity>
              <Hsp_positive>614</Hsp_positive>
              <Hsp_gaps>0</Hsp_gaps>
              <Hsp_align-len>675</Hsp_align-len>
              <Hsp_qseq>ATGGCATATCCATTCCAACTAGGTTTCCAAGATGCAGCATCACCCATCATAGAAGAGCTCCTACACTTTCACGATCATACACTAATAATCGTTTTTCTAATTAGCTCTTTAGTTCTCTACATTATTACCCTAATGCTTACAACCAAATTAACACATACTAGTACAATAGACGCCCAAGAAGTAGAAACTGTCTGAACTATCCTCCCAGCCATTATCTTAATTTTAATTGCCTTGCCTTCATTACGGATCCTTTACATAATAGACGAAGTCAATAACCCCTCCCTCACTGTAAAAACAATAGGTCACCAATGATATTGAAGCTATGAGTATACCGACTACGAAGACCTAAGCTTCGACTCCTATATAATCCCAACATCAGACCTAAAGCCAGGAGAACTACGATTATTAGAAGTAGATAACCGAGTTGTCTTACCTATAGAAATAACAATCCGAATATTAGTCTCATCAGAAGACGTACTCCACTCATGGGCCGTACCCTCCTTGGGCCTAAAAACAGATGCAATCCCAGGACGCCTAAACCAAACAACCTTAATATCAACACGACCAGGCCTATTTTATGGACAATGCTCAGAGATCTGCGGCTCAAACCACAGTTTCATACCAATTGTCCTAGAACTAGTACCCCTAGAAGTCTTTGAAAAATGATCTGTATCA</Hsp_qseq>
              <Hsp_hseq>ATGGCATATCCATTTCAACTAGGCTTCCAAGACGCAACATCACCCATTATAGAAGAACTCCTACACTTTCACGACCATACATTAATAATCGTATTTCTAATTAGCTCTTTAGTTCTCTACATTATTACCCTAATACTTACAACCAAACTAACACATACCAGCACAATAGATGCCCAAGAAGTAGAAACCGTCTGAACCATCCTCCCAGCCATCATCTTAATCCTAATCGCCTTACCCTCCCTACGGATCCTTTACATAATAGACGAAGTCAACAACCCCTCCCTCACTGTAAAAACAATAGGCCACCAATGATATTGAAGCTACGAATATACTGACTATGAAGACCTAAGTTTTGACTCTTACATAATCCCAACGTCAGATCTAAAACCAGGAGAACTACGACTATTAGAGGTAGACAACCGAGTTATTTTACCCATAGAAATAACGATCCGAATACTAGTCTCATCAGAAGACGTACTCCACTCATGAGCCGTACCCTCCCTAGGCCTAAAAACGGATGCAATCCCAGGACGCCTAAATCAAACAACCCTAATATCAACACGACCAGGCCTATTCTATGGACAATGCTCAGAAATCTGTGGCTCAAACCATAGTTTTATACCAATTGTACTAGAATTAGTACCCCTAGAAATCTTCGAAAAATGATCTGCATCA</Hsp_hseq>
              <Hsp_midline>|||||||||||||| |||||||| |||||||| ||| |||||||||| |||||||| ||||||||||||||||| |||||| |||||||||| ||||||||||||||||||||||||||||||||||||||||| |||||||||||| |||||||||| || |||||||| ||||||||||||||||| |||||||| |||||||||||||| ||||||||  |||| ||||| || ||  ||||||||||||||||||||||||||||||| ||||||||||||||||||||||||||||| |||||||||||||||||||| || ||||| ||||| ||||||||||| || ||||| || ||||||||||| ||||| ||||| ||||||||||||||| ||||||| ||||| ||||||||| | ||||| ||||||||||| ||||||||| ||||||||||||||||||||||||||||||| |||||||||||| | ||||||||||| ||||||||||||||||||||||| ||||||||| ||||||||||||||||||||||||| ||||||||||||||||| ||||| ||||||||||| ||||| ||||||||||| |||||| |||||||||||||| |||| ||||||||||||| ||||</Hsp_midline>
            </Hsp>
          </Hit_hsps>
        </Hit>
        <Hit>
          <Hit_num>7</Hit_num>
          <Hit_id>gi|38602459|emb|AJ554054.1|BAC554054</Hit_id>
          <Hit_def>Balaenoptera acutorostrata complete mitochondrial genome</Hit_def>
          <Hit_accession>AJ554054</Hit_accession>
          <Hit_len>16417</Hit_len>
          <Hit_hsps>
            <Hsp>
              <Hsp_num>1</Hsp_num>
              <Hsp_bit-score>904.132</Hsp_bit-score>
              <Hsp_score>489</Hsp_score>
              <Hsp_evalue>0</Hsp_evalue>
              <Hsp_query-from>1</Hsp_query-from>
              <Hsp_query-to>675</Hsp_query-to>
              <Hsp_hit-from>7062</Hsp_hit-from>
              <Hsp_hit-to>7736</Hsp_hit-to>
              <Hsp_query-frame>1</Hsp_query-frame>
              <Hsp_hit-frame>1</Hsp_hit-frame>
              <Hsp_identity>613</Hsp_identity>
              <Hsp_positive>613</Hsp_positive>
              <Hsp_gaps>0</Hsp_gaps>
              <Hsp_align-len>675</Hsp_align-len>
              <Hsp_qseq>ATGGCATATCCATTCCAACTAGGTTTCCAAGATGCAGCATCACCCATCATAGAAGAGCTCCTACACTTTCACGATCATACACTAATAATCGTTTTTCTAATTAGCTCTTTAGTTCTCTACATTATTACCCTAATGCTTACAACCAAATTAACACATACTAGTACAATAGACGCCCAAGAAGTAGAAACTGTCTGAACTATCCTCCCAGCCATTATCTTAATTTTAATTGCCTTGCCTTCATTACGGATCCTTTACATAATAGACGAAGTCAATAACCCCTCCCTCACTGTAAAAACAATAGGTCACCAATGATATTGAAGCTATGAGTATACCGACTACGAAGACCTAAGCTTCGACTCCTATATAATCCCAACATCAGACCTAAAGCCAGGAGAACTACGATTATTAGAAGTAGATAACCGAGTTGTCTTACCTATAGAAATAACAATCCGAATATTAGTCTCATCAGAAGACGTACTCCACTCATGGGCCGTACCCTCCTTGGGCCTAAAAACAGATGCAATCCCAGGACGCCTAAACCAAACAACCTTAATATCAACACGACCAGGCCTATTTTATGGACAATGCTCAGAGATCTGCGGCTCAAACCACAGTTTCATACCAATTGTCCTAGAACTAGTACCCCTAGAAGTCTTTGAAAAATGATCTGTATCA</Hsp_qseq>
              <Hsp_hseq>ATGGCATATCCATTTCAATTAGGCTTCCAAGATGCAACATCACCTATTATAGAAGAACTCCTACACTTTCATGACCACACACTAATAATCGTCTTCCTAATTAGCTCCCTAGTCCTATACATTATTACCCTGATACTCACGACCAAACTAACACACACCAGTACTATAGACGCCCAGGAAGTAGAGACCGTTTGAACTATCCTTCCAGCCATCATCCTAATTTTAATCGCCCTACCTTCCTTACGAATCCTTTACATAATAGACGAAGTTAATAACCCCTCCCTCACTGTAAAAACAATGGGCCACCAATGATACTGAAGCTACGAATATACTGACTACGAAGACCTAAGCTTCGACTCTTACATAATCCCAACATCAGATCTAAAACCAGGAGAACTACGATTATTAGAAGTAGATAATCGAGTTGTCTTACCCATAGAAATAACAATCCGAATACTAGTCTCATCAGAAGACGTACTACACTCATGAGCCGTACCCTCCCTAGGCCTAAAAACAGATGCAATCCCAGGACGCCTAAACCAAACAACCTTAATATCAACACGACCAGGCCTATTCTATGGACAGTGCTCAGAAATCTGCGGCTCAAACCACAGTTTTATACCAATTGTCCTAGAAATGGTACCCCTAGAAATCTTTGAAAAATGATCTGCATCA</Hsp_hseq>
              <Hsp_midline>|||||||||||||| ||| |||| |||||||||||| ||||||| || |||||||| |||||||||||||| || || |||||||||||||| || |||||||||||  |||| || |||||||||||||| || || || |||||| ||||||| || ||||| ||||||||||| |||||||| || || ||||||||||| |||||||| ||| |||||||||| ||| | ||||| ||||| ||||||||||||||||||||||| ||||||||||||||||||||||||||||| || ||||||||||| |||||||| || ||||| |||||||||||||||||||||||||| || ||||||||||||||||| ||||| |||||||||||||||||||||||||||||||| |||||||||||||| ||||||||||||||||||||| |||||||||||||||||||||| |||||||| |||||||||||| | ||||||||||||||||||||||||||||||||||||||||||||||||||||||||||||||||||||||| |||||||| |||||||| ||||||||||||||||||||||| |||||||||||||||||| | |||||||||||| |||||||||||||||||| ||||</Hsp_midline>
            </Hsp>
          </Hit_hsps>
        </Hit>
        <Hit>
          <Hit_num>8</Hit_num>
          <Hit_id>gi|62086594|dbj|AP006468.1|</Hit_id>
          <Hit_def>Balaenoptera bonaerensis mitochondrial DNA, complete genome</Hit_def>
          <Hit_accession>AP006468</Hit_accession>
          <Hit_len>16416</Hit_len>
          <Hit_hsps>
            <Hsp>
              <Hsp_num>1</Hsp_num>
              <Hsp_bit-score>898.592</Hsp_bit-score>
              <Hsp_score>486</Hsp_score>
              <Hsp_evalue>0</Hsp_evalue>
              <Hsp_query-from>1</Hsp_query-from>
              <Hsp_query-to>675</Hsp_query-to>
              <Hsp_hit-from>7061</Hsp_hit-from>
              <Hsp_hit-to>7735</Hsp_hit-to>
              <Hsp_query-frame>1</Hsp_query-frame>
              <Hsp_hit-frame>1</Hsp_hit-frame>
              <Hsp_identity>612</Hsp_identity>
              <Hsp_positive>612</Hsp_positive>
              <Hsp_gaps>0</Hsp_gaps>
              <Hsp_align-len>675</Hsp_align-len>
              <Hsp_qseq>ATGGCATATCCATTCCAACTAGGTTTCCAAGATGCAGCATCACCCATCATAGAAGAGCTCCTACACTTTCACGATCATACACTAATAATCGTTTTTCTAATTAGCTCTTTAGTTCTCTACATTATTACCCTAATGCTTACAACCAAATTAACACATACTAGTACAATAGACGCCCAAGAAGTAGAAACTGTCTGAACTATCCTCCCAGCCATTATCTTAATTTTAATTGCCTTGCCTTCATTACGGATCCTTTACATAATAGACGAAGTCAATAACCCCTCCCTCACTGTAAAAACAATAGGTCACCAATGATATTGAAGCTATGAGTATACCGACTACGAAGACCTAAGCTTCGACTCCTATATAATCCCAACATCAGACCTAAAGCCAGGAGAACTACGATTATTAGAAGTAGATAACCGAGTTGTCTTACCTATAGAAATAACAATCCGAATATTAGTCTCATCAGAAGACGTACTCCACTCATGGGCCGTACCCTCCTTGGGCCTAAAAACAGATGCAATCCCAGGACGCCTAAACCAAACAACCTTAATATCAACACGACCAGGCCTATTTTATGGACAATGCTCAGAGATCTGCGGCTCAAACCACAGTTTCATACCAATTGTCCTAGAACTAGTACCCCTAGAAGTCTTTGAAAAATGATCTGTATCA</Hsp_qseq>
              <Hsp_hseq>ATGGCATATCCATTTCAATTAGGCTTCCAAGATGCAACATCACCTATTATAGAAGAACTCCTACACTTTCATGACCACACACTAATAATCGTCTTCCTAATTAGCTCCCTAGTCCTATATATTATTACCCTGATACTCACGACCAAACTAACACACACCAGTACTATAGACGCCCAGGAAGTAGAGACCGTTTGAACTATCCTTCCAGCCATCATCCTAATTTTAATCGCCCTACCTTCCTTACGAATCCTTTACATAATAGACGAAGTTAATAACCCCTCCCTCACTGTAAAAACAATGGGCCACCAATGATACTGAAGCTACGAATATACTGACTACGAAGACCTAAGCTTCGACTCTTACATAATCCCAACATCAGATCTAAAACCAGGAGAACTACGATTATTAGAAGTAGATAATCGAGTTGTCTTACCCATAGAAATAACAATCCGAATACTAGTCTCATCAGAAGACGTACTACACTCATGAGCCGTACCCTCCCTAGGCCTAAAAACAGATGCAATCCCAGGACGCCTAAACCAAACAACCTTAATATCAACACGACCAGGCCTATTCTATGGACAGTGCTCAGAAATCTGCGGCTCAAACCACAGTTTTATACCAATTGTCCTAGAAATGGTACCCCTAGAAATCTTTGAAAAATGATCTGCATCA</Hsp_hseq>
              <Hsp_midline>|||||||||||||| ||| |||| |||||||||||| ||||||| || |||||||| |||||||||||||| || || |||||||||||||| || |||||||||||  |||| || || ||||||||||| || || || |||||| ||||||| || ||||| ||||||||||| |||||||| || || ||||||||||| |||||||| ||| |||||||||| ||| | ||||| ||||| ||||||||||||||||||||||| ||||||||||||||||||||||||||||| || ||||||||||| |||||||| || ||||| |||||||||||||||||||||||||| || ||||||||||||||||| ||||| |||||||||||||||||||||||||||||||| |||||||||||||| ||||||||||||||||||||| |||||||||||||||||||||| |||||||| |||||||||||| | ||||||||||||||||||||||||||||||||||||||||||||||||||||||||||||||||||||||| |||||||| |||||||| ||||||||||||||||||||||| |||||||||||||||||| | |||||||||||| |||||||||||||||||| ||||</Hsp_midline>
            </Hsp>
          </Hit_hsps>
        </Hit>
        <Hit>
          <Hit_num>9</Hit_num>
          <Hit_id>gi|62086566|dbj|AP006466.1|</Hit_id>
          <Hit_def>Balaenoptera bonaerensis mitochondrial DNA, complete genome</Hit_def>
          <Hit_accession>AP006466</Hit_accession>
          <Hit_len>16421</Hit_len>
          <Hit_hsps>
            <Hsp>
              <Hsp_num>1</Hsp_num>
              <Hsp_bit-score>889.359</Hsp_bit-score>
              <Hsp_score>481</Hsp_score>
              <Hsp_evalue>0</Hsp_evalue>
              <Hsp_query-from>1</Hsp_query-from>
              <Hsp_query-to>670</Hsp_query-to>
              <Hsp_hit-from>7060</Hsp_hit-from>
              <Hsp_hit-to>7729</Hsp_hit-to>
              <Hsp_query-frame>1</Hsp_query-frame>
              <Hsp_hit-frame>1</Hsp_hit-frame>
              <Hsp_identity>608</Hsp_identity>
              <Hsp_positive>608</Hsp_positive>
              <Hsp_gaps>2</Hsp_gaps>
              <Hsp_align-len>671</Hsp_align-len>
              <Hsp_qseq>ATGGCATATCCATTCCAACTAGGTTTCCAAGATGCAGCATCACCCATCATAGAAGAGCTCCTACACTTTCACGATCATACACTAATAATCGTTTTTCTAATTAGCTCTTTAGTTCTCTACATTATTACCCTAATGCTTACAACCAAATTAACACATACTAGTACAATAGACGCCCAAGAAGTAGAAACTGTCTGAACTATCCTCCCAGCCATTATCTTAATTTTAATTGCCTTGCCTTCATTACGGATCCTTTACATAATAGACGAAGTCAATAACCCCTCCCTCACTGTAAAAACAATAGGTCACCAATGATATTGAAGCTATGAGTATACCGACTACGAAGACCTAAGCTTCGACTCCTATATAATCCCAACATCAGACCTAAAGCCAGGAGAACTACGATTATTAGAAGTAGATAACCGAGTTGTCTTACCTATAGAAATAACAATCCGAATATTAGTCTCATCAGAAGACGTACTCCACTCATGGGCCGTACCCTC-CTTGGGCCTAAAAACAGATGCAATCCCAGGACGCCTAAACCAAACAACCTTAATATCAACACGACCAGGCCTATTTTATGGACAATGCTCAGAGATCTGCGGCTCAAACCACAGTTTCATACCAATTGTCCTAGAACTAGTACCCCTAGAAGTCTTTGAAAAATGATCTG</Hsp_qseq>
              <Hsp_hseq>ATGGCATATCCATTTCAATTAGGCTTCCAAGATGCAACATCACCTATTATAGAAGAACTCCTACACTTTCATGACCACACACTAATAATCGTCTTCCTAATTAGCTCCCTAGTCCTATATATCATTACCCTAATACTCACGACCAAACTAACACATACCAGTACTATAGACGCCCAGGAAGTAGAAACCATTTGAACCATCCTTCCAGCCATCATCCTAATCTTAATCGCCCTACCTTCCTTACGAATCCTTTACATGATAGACGAAGTTAATAATCCCTCCCTCACTGTAAAAACAATGGGCCACCAATGATACTGAAGCTACGAATATACTGACTACGAAGACCTAAGCTTCGACTCTTACATAATCCCAACATCAGACCTAAAGCCAGGAGAACTACGATTATTAGAAGTAGATAATCGAGTTGTCTTACCTATAGAAATAACAATCCGAATACTAGTCTCATCAGAAGACGTACTACACTCATGAGCCGTACCCTCTCTAGG-CCTAAAAACAGATGCAATCCCAGGACGCCTAAACCAAACAACCTTAATGTCAACACGACCAGGCCTATTCTATGGACAGTGCTCAGAGATCTGCGGCTCAAACCACAGTTTTATACCGATTGTCCTAGAATTAGTACCCCTAGAAATCTTTGAAAAATGATCTG</Hsp_hseq>
              <Hsp_midline>|||||||||||||| ||| |||| |||||||||||| ||||||| || |||||||| |||||||||||||| || || |||||||||||||| || |||||||||||  |||| || || || ||||||||||| || || |||||| |||||||||| ||||| ||||||||||| |||||||||||  | ||||| ||||| |||||||| ||| |||| ||||| ||| | ||||| ||||| ||||||||||| ||||||||||| ||||| ||||||||||||||||||||||| || ||||||||||| |||||||| || ||||| |||||||||||||||||||||||||| || |||||||||||||||||||||||||||||||||||||||||||||||||||||||| |||||||||||||||||||||||||||||||||||| |||||||||||||||||||||| |||||||| ||||||||||| || || |||||||||||||||||||||||||||||||||||||||||||||||| |||||||||||||||||||| |||||||| |||||||||||||||||||||||||||||||| ||||| |||||||||||| |||||||||||||| ||||||||||||||||||</Hsp_midline>
            </Hsp>
          </Hit_hsps>
        </Hit>
        <Hit>
          <Hit_num>10</Hit_num>
          <Hit_id>gi|90265620|dbj|AB201257.1|</Hit_id>
          <Hit_def>Balaenoptera omurai mitochondrial DNA, complete genome, isolate:NSMT-32992</Hit_def>
          <Hit_accession>AB201257</Hit_accession>
          <Hit_len>16404</Hit_len>
          <Hit_hsps>
            <Hsp>
              <Hsp_num>1</Hsp_num>
              <Hsp_bit-score>887.512</Hsp_bit-score>
              <Hsp_score>480</Hsp_score>
              <Hsp_evalue>0</Hsp_evalue>
              <Hsp_query-from>1</Hsp_query-from>
              <Hsp_query-to>675</Hsp_query-to>
              <Hsp_hit-from>7052</Hsp_hit-from>
              <Hsp_hit-to>7726</Hsp_hit-to>
              <Hsp_query-frame>1</Hsp_query-frame>
              <Hsp_hit-frame>1</Hsp_hit-frame>
              <Hsp_identity>611</Hsp_identity>
              <Hsp_positive>611</Hsp_positive>
              <Hsp_gaps>2</Hsp_gaps>
              <Hsp_align-len>676</Hsp_align-len>
              <Hsp_qseq>ATGGCATATCCATTCCAACTAGGTTTCCAAGATGCAGCATCACCCATCATAGAAGAGCTCCTACACTTTCACGATCATACACTAATAATCGTTTTTCTAATTAGCTCTTTAGTTCTCTACATTATTACCCTAATGCTTACAACCAAATTAACACATACTAGTACAATAGACGCCCAAGAAGTAGAAACTGTCTGAACTATCCTCCCAGCCATTATCTTAATTTTAATTGCCTTGCCTTCATTACGGATCCTTTACATAATAGACGAAGTCAATAACCCCTCCCTCACTGTAAAAACAATAGGTCACCAATGATATTGAAGCTATGAGTATACCGACTACGAAGACCTAAGCTTCGACTCCTATATAATCCCAACATCAGACCTAAAGCCAGGAGAACTACGATTATTAGAAGTAGATAACCGAGTTGTCTTACCTATAGAAATAACAATCCGAATATTAGTCTCATCAGAAGACGTACTCCACTCATGGGCCGTACCCTCCTTGGGCCTAAAAACAGATGCAATCCCAGGACGCCTAAACCAAACAACCTTAATATCAACACGACCAGGCCTATTTTATGGACAATGCTCAGAGATCTGCGGCTCAAACCACAGTTTCATACCAATTGTCCTAGAACTAGTACCCCTAGAAGTCTTT-GAAAAATGATCTGTATCA</Hsp_qseq>
              <Hsp_hseq>ATGGCATATCCATTTCAACTAGGCTTCCAAGATGCAACATCACCCATCATAGAAGAACTCCTACATTTTCACGACCATACATTAATAATTGTCTTCCTAATTAGCTCTTTGGTTCTCTATATTATTACCCTAATACTTACAACCAAACTAACACACACTAGCACAATAGATGCTCAAGAAGTAGAGACCGTCTGAACCATCCTTCCAGCCATTATCCTAATTTTAATCGCCTTACCTTCCCTACGAATCCTCTACATGATAGACGAAGTCAACAATCCTTCCCTCACTGTAAAAACAATGGGTCACCAATGATATTGAAGCTATGAATATACTGACTATGAAGACCTAAATTTCGACTCTTACATAATCCCAACATCAGATTTAAAACCAGGAGAACTACGATTACTAGAAGTAGATAACCGAGTTGTTTTACCCATAGAAATAACAATCCGAATACTAGTCTCATCAGAAGACGTACTCCACTCATGGGCCGTACCCTCCCTGGGTCTAAAAACGGATGCAATCCCAGGACGCCTGAACCAAACAACCCTAATATCAACACGACCTGGCCTATTCTATGGCCAATGCTCAGAAATCTGTGGCTCAAACCACAGTTTTATACCAATTGTCCTAGAATTAGTACCCCTAGAAAT-TTTCGAAAAGTGATCTGCATCA</Hsp_hseq>
              <Hsp_midline>|||||||||||||| |||||||| |||||||||||| ||||||||||||||||||| |||||||| |||||||| |||||| ||||||| || || |||||||||||||| |||||||| |||||||||||||| |||||||||||| ||||||| ||||| |||||||| || ||||||||||| || |||||||| ||||| |||||||||||| |||||||||| ||||| |||||  |||| ||||| ||||| |||||||||||||| || || |||||||||||||||||||| |||||||||||||||||||||||||| ||||| ||||| ||||||||||  |||||||| || |||||||||||||||||  |||| |||||||||||||||||| |||||||||||||||||||||| ||||| ||||||||||||||||||||| |||||||||||||||||||||||||||||||||||||||||||| |||| |||||||| |||||||||||||||||||| |||||||||||| |||||||||||||||| |||||||| ||||| ||||||||||| ||||| ||||||||||||||||| |||||||||||||||||| |||||||||||||| | ||| ||||| ||||||| ||||</Hsp_midline>
            </Hsp>
          </Hit_hsps>
        </Hit>
      </Iteration_hits>
      <Iteration_stat>
        <Statistics>
          <Statistics_db-num>4432516</Statistics_db-num>
          <Statistics_db-len>928057554</Statistics_db-len>
          <Statistics_hsp-len>0</Statistics_hsp-len>
          <Statistics_eff-space>0</Statistics_eff-space>
          <Statistics_kappa>0.620991</Statistics_kappa>
          <Statistics_lambda>1.33271</Statistics_lambda>
          <Statistics_entropy>1.12409</Statistics_entropy>
        </Statistics>
      </Iteration_stat>
    </Iteration>
  </BlastOutput_iterations>
</BlastOutput>
