# Supplementary material for: DIVERSITY in binding, regulation, and evolution revealed from high-throughput ChIP
Source: PLoS Comput Biol. 2018 Apr 23;14(4):e1006090. doi: 10.1371/journal.pcbi.1006090 (PMC5933800; doi:10.1371/journal.pcbi.1006090)
Supplement: S1 File — (GZ) [file pcbi.1006090.s009.tar.gz › DIVERSITY-master/weblogoMod/test_corebio/data/ssearch/ssearch_out.txt]

# ssearch34 -Q single.fa testset.fa
SSEARCH searches a sequence data bank
 version 3.4t24 June 23, 2004
Please cite:
 T. F. Smith and M. S. Waterman, (1981) J. Mol. Biol. 147:195-197; 
 W.R. Pearson (1991) Genomics 11:635-650

Query library single.fa vs testset.fa library
searching testset.fa library

  1>>>d1pfsa_ 2.24.6.1.2 Gene V protein [Pseudomonas phage pf3] - 78 aa
 vs  testset.fa library

       opt      E()
< 20     0     0:
  22     0     0:           one = represents 1 library sequences
  24     0     0:
  26     0     0:
  28     0     0:
  30     0     0:
  32     2     0:==
  34     0     1:*
  36     2     3:==*
  38     3     5:=== *
  40     4     6:==== *
  42     2     8:==     *
  44     9     8:=======*=
  46    10     9:========*=
  48     8     8:=======*
  50     8     8:=======*
  52     5     7:===== *
  54     8     6:=====*==
  56     5     5:====*
  58     7     4:===*===
  60     2     3:==*
  62     4     3:==*=
  64     3     2:=*=
  66     2     2:=*
  68     1     1:*
  70     1     1:*
  72     1     1:*
  74     1     1:*
  76     1     0:=
  78     2     0:==
  80     1     0:=
  82     0     0:
  84     0     0:
  86     0     0:
  88     0     0:
  90     0     0:
  92     0     0:
  94     0     0:
  96     0     0:
  98     0     0:
 100     0     0:
 102     0     0:
 104     0     0:
 106     0     0:
 108     0     0:
 110     0     0:
 112     0     0:
 114     0     0:
 116     0     0:
 118     0     0:
>120     1     0:=
  13355 residues in    93 sequences
  Expectation_n fit: rho(ln(x))= 7.2437+/-0.0204; mu= -3.4950+/- 0.925
 mean_var=32.6334+/- 9.107, 0's: 0 Z-trim: 1  B-trim: 0 in 0/19
 Lambda= 0.224514
 Kolmogorov-Smirnov  statistic: 0.1096 (N=24) at  42

 Smith-Waterman (PGopt) (4.2 Mar 2004) function [BL50 matrix (15:-5)], gap-penalty: -12/-2
 Scan time:  0.020
The best scores are:                                      s-w bits E(93)
d1pfsa_ 2.24.6.1.2 Gene V protein [Pseudomonas ph  (  78)  534 177.3 2.4e-48
d1fus__ 4.1.1.1.2 RNase F1 [Fusarium moniliforme]  ( 106)   48  19.6    0.97
d4ptp__ 2.29.1.2.1 Trypsin(ogen) [bovine (Bos tau  ( 223)   52  20.2     1.3
d1jbc__ 2.18.1.1.1 Concanavalin A [jack bean (Can  ( 237)   52  20.2     1.5
d1cyo__ 4.62.1.1.1 Cytochrome b5 [bovine (Bos tau  (  88)   44  18.5     1.8
d1ckaa_ 2.20.2.1.1 C-Crk, N-terminal SH3 domain [  (  57)   40  17.6     2.1
d1rgea_ 4.1.1.1.1 RNase Sa [Streptomyces aureofac  (  96)   42  17.7     3.1
d2sga__ 2.29.1.1.2 Protease A [Streptomyces grise  ( 181)   46  18.5     3.6
d1pls__ 2.35.1.1.5 Pleckstrin, N-terminal domain   ( 113)   42  17.6     4.1
d1burs_ 4.35.1.1.2 Ribulose 1,5-bisphosphate carb  ( 123)   41  17.2     5.8
d8rxna_ 7.34.3.1.1 Rubredoxin [Desulfovibrio vulg  (  52)   34  15.7     6.9
d2olba_ 3.68.1.1.1 Oligo-peptide binding protein   ( 517)   50  18.8     7.9
d1xsoa_ 2.1.7.1.3 Cu,Zn superoxide dismutase, SOD  ( 150)   41  17.0     7.9
d1ifc__ 2.39.1.2.2 Intestinal fatty acid binding   ( 131)   40  16.8       8
d1lkka_ 4.47.1.1.1 p56-lck tyrosine kinase [human  ( 105)   38  16.4     8.7
d3sdhb_ 1.1.1.1.1 Hemoglobin I [ark clam (Scaphar  ( 145)   40  16.7     9.3

>>d1pfsa_ 2.24.6.1.2 Gene V protein [Pseudomonas phage p  (78 aa)
 s-w opt: 534  Z-score: 935.7  bits: 177.3 E(): 2.4e-48
Smith-Waterman score: 534;  100.000% identity (100.000% similar) in 78 aa overlap (1-78:1-78)

               10        20        30        40        50        60
d1pfsa MNIQITFTDSVRQGTSAKGNPYTFQEGFLHLEDKPHPLQCQFFVESVIPAGSYQVPYRIN
       ::::::::::::::::::::::::::::::::::::::::::::::::::::::::::::
d1pfsa MNIQITFTDSVRQGTSAKGNPYTFQEGFLHLEDKPHPLQCQFFVESVIPAGSYQVPYRIN
               10        20        30        40        50        60

               70        
d1pfsa VNNGRPELAFDFKAMKRA
       ::::::::::::::::::
d1pfsa VNNGRPELAFDFKAMKRA
               70        

>>d1fus__ 4.1.1.1.2 RNase F1 [Fusarium moniliforme]       (106 aa)
 s-w opt:  48  Z-score: 81.0  bits: 19.6 E(): 0.97
Smith-Waterman score: 48;  33.333% identity (51.515% similar) in 33 aa overlap (40-72:24-50)

      10        20        30        40        50        60         
d1pfsa SVRQGTSAKGNPYTFQEGFLHLEDKPHPLQCQFFVESVIPAGSYQVPYRINVNNGRPELA
                                     ::.. ..   :::   :.  :  .:     
d1fus_        XSATTCGSTNYSASQVRAAANAACQYY-QNDDTAGSSTYPHTYNNYEG-----
                      10        20         30        40            

      70                                                          
d1pfsa FDFKAMKRA                                                  
       :::                                                        
d1fus_ FDFPVDGPYQEFPIKSGGVYTGGSPGADRVVINTNCEYAGAITHTGASGNNFVGCSGTN
        50        60        70        80        90       100      

>>d4ptp__ 2.29.1.2.1 Trypsin(ogen) [bovine (Bos taurus)]  (223 aa)
 s-w opt:  52  Z-score: 78.6  bits: 20.2 E():  1.3
Smith-Waterman score: 52;  42.857% identity (85.714% similar) in 14 aa overlap (51-64:8-21)

               30        40        50        60        70          
d1pfsa PYTFQEGFLHLEDKPHPLQCQFFVESVIPAGSYQVPYRINVNNGRPELAFDFKAMKRA  
                                     :.  :::....:.:                
d4ptp_                        IVGGYTCGANTVPYQVSLNSGYHFCGGSLINSQWVVS
                                      10        20        30       

d4ptp_ AAHCYKSGIQVRLGEDNINVVEGNEQFISASKSIVHPSYNSNTLNNDIMLIKLKSAASLN
        40        50        60        70        80        90       

>>d1jbc__ 2.18.1.1.1 Concanavalin A [jack bean (Canavali  (237 aa)
 s-w opt:  52  Z-score: 77.8  bits: 20.2 E():  1.5
Smith-Waterman score: 52;  36.111% identity (55.556% similar) in 36 aa overlap (23-52:190-225)

                       10        20        30           40         
d1pfsa         MNIQITFTDSVRQGTSAKGNPYTFQEGFLHLEDKP--HPLQ-CQFFV---ES
                                     .:.  :  :  .:  :: .   ::.   .:
d1jbc_ SSNGSPQGSSVGRALFYAPVHIWESSAVVASFEATFTFLIKSPDSHPADGIAFFISNIDS
     160       170       180       190       200       210         

         50        60        70        
d1pfsa VIPAGSYQVPYRINVNNGRPELAFDFKAMKRA
        ::.::                          
d1jbc_ SIPSGSTGRLLGLFPDAN              
     220       230                     

>>d1cyo__ 4.62.1.1.1 Cytochrome b5 [bovine (Bos taurus)]  (88 aa)
 s-w opt:  44  Z-score: 76.4  bits: 18.5 E():  1.8
Smith-Waterman score: 44;  39.286% identity (60.714% similar) in 28 aa overlap (7-34:58-84)

                                       10        20        30      
d1pfsa                         MNIQITFTDSVRQGTSAKGNPYTFQEGFLHLEDKPH
                                     : : : ..:.:.    ::  : :: .:.  
d1cyo_ KVYDLTKFLEEHPGGEEVLREQAGGDATENFED-VGHSTDARELSKTFIIGELHPDDRSK
        30        40        50        60         70        80      

         40        50        60        70        
d1pfsa PLQCQFFVESVIPAGSYQVPYRINVNNGRPELAFDFKAMKRA
                                                 
d1cyo_ IT                                        
                                                 

>>d1ckaa_ 2.20.2.1.1 C-Crk, N-terminal SH3 domain [mouse  (57 aa)
 s-w opt:  40  Z-score: 74.9  bits: 17.6 E():  2.1
Smith-Waterman score: 40;  34.286% identity (57.143% similar) in 35 aa overlap (24-57:20-53)

               10        20         30        40        50         
d1pfsa MNIQITFTDSVRQGTSAKGNPYTFQEG-FLHLEDKPHPLQCQFFVESVIPAGSYQVPYRI
                              :..: .:...:::.  :     .:    :   :::  
d1ckaa     AEYVRALFDFNGNDEEDLPFKKGDILRIRDKPEE-QWWNAEDSEGKRGMIPVPYVE
                   10        20        30         40        50     

      60        70        
d1pfsa NVNNGRPELAFDFKAMKRA
                          
d1ckaa KY                 
                          

>>d1rgea_ 4.1.1.1.1 RNase Sa [Streptomyces aureofaciens]  (96 aa)
 s-w opt:  42  Z-score: 71.8  bits: 17.7 E():  3.1
Smith-Waterman score: 42;  40.000% identity (56.000% similar) in 25 aa overlap (33-53:25-49)

             10        20        30        40            50        
d1pfsa IQITFTDSVRQGTSAKGNPYTFQEGFLHLEDKPHPLQCQFFV----ESVIPAGSYQVPYR
                                     : : : . .  :    :::.:. ::     
d1rgea       DVSGTVCLSALPPEATDTLNLIASDGPFPYSQDGVVFQNRESVLPTQSYGYYHE
                     10        20        30        40        50    

       60        70                              
d1pfsa INVNNGRPELAFDFKAMKRA                      
                                                 
d1rgea YTVITPGARTRGTRRIITGEATQEDYYTGDHYATFSLIDQTC
           60        70        80        90      

>>d2sga__ 2.29.1.1.2 Protease A [Streptomyces griseus, s  (181 aa)
 s-w opt:  46  Z-score: 70.7  bits: 18.5 E():  3.6
Smith-Waterman score: 46;  38.095% identity (71.429% similar) in 21 aa overlap (2-22:36-56)

                                            10        20        30 
d1pfsa                              MNIQITFTDSVRQGTSAKGNPYTFQEGFLHL
                                     ::. ... ..: :::  .: :         
d2sga_ AITTGGSRCSLGFNVSVNGVAHALTAGHCTNISASWSIGTRTGTSFPNNDYGIIRHSNPA
          10        20        30        40        50        60     

              40        50        60        70                     
d1pfsa EDKPHPLQCQFFVESVIPAGSYQVPYRINVNNGRPELAFDFKAMKRA             
                                                                   
d2sga_ AADGRVYLYNGSYQDITTAGNAFVGQAVQRSGSTTGLRSGSVTGLNATVNYGSSGIVYGM
          70        80        90       100       110       120     

>>d1pls__ 2.35.1.1.5 Pleckstrin, N-terminal domain [Huma  (113 aa)
 s-w opt:  42  Z-score: 69.7  bits: 17.6 E():  4.1
Smith-Waterman score: 42;  36.842% identity (73.684% similar) in 19 aa overlap (15-33:72-90)

                               10        20        30        40    
d1pfsa                 MNIQITFTDSVRQGTSAKGNPYTFQEGFLHLEDKPHPLQCQFFV
                                     :..: . . :: .::. .:           
d1pls_ NSPKGMIPLKGSTLTSPCQDFGKRMFVFKITTTKQQDHFFQAAFLEERDAWVRDINKAIK
              50        60        70        80        90       100 

           50        60        70        
d1pfsa ESVIPAGSYQVPYRINVNNGRPELAFDFKAMKRA
                                         
d1pls_ CIEGLEHHHHHH                      
             110                         

>>d1burs_ 4.35.1.1.2 Ribulose 1,5-bisphosphate carboxyla  (123 aa)
 s-w opt:  41  Z-score: 66.9  bits: 17.2 E():  5.8
Smith-Waterman score: 41;  35.714% identity (53.571% similar) in 28 aa overlap (49-73:20-47)

       20        30        40        50        60           70     
d1pfsa GNPYTFQEGFLHLEDKPHPLQCQFFVESVIPAGSYQVPYRIN---VNNGRPELAFDFKAM
                                     :  . :.  ..:   :::  : : :. :  
d1burs            MQVWPILGMKKYETLSYLPPLTTEQLLAEVNYLLVNNWIPCLEFEVKDG
                          10        20        30        40         

                                                                   
d1pfsa KRA                                                         
                                                                   
d1burs FVYREHLKSPGYYDGRYWTMWKLPMFGCTDPAQVLNELEECKKAYPDAFIRIIGFDNKRQ
      50        60        70        80        90       100         

>>d8rxna_ 7.34.3.1.1 Rubredoxin [Desulfovibrio vulgaris]  (52 aa)
 s-w opt:  34  Z-score: 65.5  bits: 15.7 E():  6.9
Smith-Waterman score: 34;  35.294% identity (64.706% similar) in 17 aa overlap (56-71:15-31)

          30        40        50        60         70              
d1pfsa EGFLHLEDKPHPLQCQFFVESVIPAGSYQVPYRINVNNG-RPELAFDFKAMKRA      
                                     : . . .:: .:  .::             
d8rxna                 MKKYVCTVCGYEYDPAEGDPDNGVKPGTSFDDLPADWVCPVCGA
                               10        20        30        40    

d8rxna PKSEFEAA
           50  

>>d2olba_ 3.68.1.1.1 Oligo-peptide binding protein (OPPA  (517 aa)
 s-w opt:  50  Z-score: 64.4  bits: 18.8 E():  7.9
Smith-Waterman score: 50;  36.667% identity (63.333% similar) in 30 aa overlap (48-77:312-340)

        20        30        40        50        60        70       
d1pfsa KGNPYTFQEGFLHLEDKPHPLQCQFFVESVIPAGSYQVPYRINVNNGRPELAFDFKAMKR
                                     .:: ::  ::  ...  .::  : .. .::
d2olba APFNDVRVRTALKLALDRDIIVNKVKNQGDLPAYSYTPPYTDGAKLVEPEW-FKWSQQKR
             290       300       310       320       330        340

                                                                   
d1pfsa A                                                           
                                                                   
d2olba NEEAKKLLAEAGFTADKPLTFDLLYNTSDLHKKLAIAVASIWKKNLGVNVNLENQEWKTF
              350       360       370       380       390       400

>>d1xsoa_ 2.1.7.1.3 Cu,Zn superoxide dismutase, SOD [Afr  (150 aa)
 s-w opt:  41  Z-score: 64.4  bits: 17.0 E():  7.9
Smith-Waterman score: 41;  30.769% identity (53.846% similar) in 39 aa overlap (31-66:36-72)

               10        20        30        40           50       
d1pfsa MNIQITFTDSVRQGTSAKGNPYTFQEGFLHLEDKPHPLQCQFFVESV---IPAGSYQVPY
                                     : :  : .. . : ...   . :::.  : 
d1xsoa VLAGSGDVKGVVHFEQQDEGAVSVEGKIEGLTDGLHGFHIHVFGDNTNGCMSAGSHFNPE
          10        20        30        40        50        60     

        60        70                                               
d1pfsa RINVNNGRPELAFDFKAMKRA                                       
         : :.: :                                                   
d1xsoa --NKNHGAPGDTDRHVGDLGNVTAEGGVAQFKITDSLISLKGPNSIIGRTAVVHEKADDL
            70        80        90       100       110       120   

>>d1ifc__ 2.39.1.2.2 Intestinal fatty acid binding prote  (131 aa)
 s-w opt:  40  Z-score: 64.3  bits: 16.8 E():    8
Smith-Waterman score: 40;  27.778% identity (66.667% similar) in 18 aa overlap (9-26:34-51)

                                     10        20        30        
d1pfsa                       MNIQITFTDSVRQGTSAKGNPYTFQEGFLHLEDKPHPL
                                     :...   . .:: .: .:            
d1ifc_ GTWKVDRNENYEKFMEKMGINVVKRKLGAHDNLKLTITQEGNKFTVKESSNFRNIDVVFE
            10        20        30        40        50        60   

       40        50        60        70                            
d1pfsa QCQFFVESVIPAGSYQVPYRINVNNGRPELAFDFKAMKRA                    
                                                                   
d1ifc_ LGVDFAYSLADGTELTGTWTMEGNKLVGKFKRVDNGKELIAVREISGNELIQTYTYEGVE
            70        80        90       100       110       120   

>>d1lkka_ 4.47.1.1.1 p56-lck tyrosine kinase [human (Hom  (105 aa)
 s-w opt:  38  Z-score: 63.6  bits: 16.4 E():  8.7
Smith-Waterman score: 38;  31.250% identity (62.500% similar) in 32 aa overlap (35-64:23-54)

           10        20        30        40         50         60  
d1pfsa ITFTDSVRQGTSAKGNPYTFQEGFLHLEDKPHPLQCQFFV-ESVIPAGSYQVPYR-INVN
                                     :   . .:.. ::   :::...  : .. :
d1lkka         LEPEPWFFKNLSRKDAERQLLAPGNTHGSFLIRESESTAGSFSLSVRDFDQN
                       10        20        30        40        50  

             70                                             
d1pfsa NGRPELAFDFKAMKRA                                     
       .:                                                   
d1lkka QGEVVKHYKIRNLDNGGFYISPRITFPGLHELVRHYTNASDGLCTRLSRPCQT
             60        70        80        90       100     

>>d3sdhb_ 1.1.1.1.1 Hemoglobin I [ark clam (Scapharca in  (145 aa)
 s-w opt:  40  Z-score: 63.0  bits: 16.7 E():  9.3
Smith-Waterman score: 40;  27.027% identity (54.054% similar) in 37 aa overlap (10-40:55-91)

                                    10           20           30   
d1pfsa                      MNIQITFTDSVRQGTSA---KGNPYTFQ---EGFLHLED
                                     .: :: .    .:.  :..   ..:.   :
d3sdhb GSDKKGNGVALMTTLFADNQETIGYFKRLGNVSQGMANDKLRGHSITLMYALQNFIDQLD
           30        40        50        60        70        80    

            40        50        60        70                       
d1pfsa KPHPLQCQFFVESVIPAGSYQVPYRINVNNGRPELAFDFKAMKRA               
       .:  : :                                                     
d3sdhb NPDDLVCVVEKFAVNHITRKISAAEFGKINGPIKKVLASKNFGDKYANAWAKLVAVVQAA
           90       100       110       120       130       140    


78 residues in 1 query   sequences
13355 residues in 93 library sequences
 Scomplib [34t24]
 start: Tue Aug 15 22:46:28 2006 done: Tue Aug 15 22:46:28 2006
 Total Scan time:  0.020 Total Display time:  0.010

Function used was SSEARCH [version 3.4t24 June 23, 2004]
