# Supplementary material for: DIVERSITY in binding, regulation, and evolution revealed from high-throughput ChIP
Source: PLoS Comput Biol. 2018 Apr 23;14(4):e1006090. doi: 10.1371/journal.pcbi.1006090 (PMC5933800; doi:10.1371/journal.pcbi.1006090)
Supplement: S1 File — (GZ) [file pcbi.1006090.s009.tar.gz › DIVERSITY-master/weblogoMod/test_corebio/data/ssearch/xbt001.xml]

<?xml version="1.0"?>
<!DOCTYPE BlastOutput PUBLIC "-//NCBI//NCBI BlastOutput/EN" "NCBI_BlastOutput.dtd">
<BlastOutput>
  <BlastOutput_program>blastp</BlastOutput_program>
  <BlastOutput_version>BLASTP 2.2.12 [Aug-07-2005]</BlastOutput_version>
  <BlastOutput_reference>Altschul, Stephen F., Thomas L. Madden, Alejandro A. Schäffer, Jinghui Zhang, Zheng Zhang, Webb Miller, and David J. Lipman (1997), &quot;Gapped BLAST and PSI-BLAST: a new generation of protein database search programs&quot;, Nucleic Acids Res. 25:3389-3402.</BlastOutput_reference>
  <BlastOutput_db>nr</BlastOutput_db>
  <BlastOutput_query-ID>gi|49176427|ref|NP_418280.3|</BlastOutput_query-ID>
  <BlastOutput_query-def>component of Sec-independent translocase [Escherichia coli K12]</BlastOutput_query-def>
  <BlastOutput_query-len>103</BlastOutput_query-len>
  <BlastOutput_param>
    <Parameters>
      <Parameters_matrix>BLOSUM62</Parameters_matrix>
      <Parameters_expect>10</Parameters_expect>
      <Parameters_gap-open>11</Parameters_gap-open>
      <Parameters_gap-extend>1</Parameters_gap-extend>
      <Parameters_filter>L;</Parameters_filter>
    </Parameters>
  </BlastOutput_param>
  <BlastOutput_iterations>
    <Iteration>
      <Iteration_iter-num>1</Iteration_iter-num>
      <Iteration_query-ID>gi|49176427|ref|NP_418280.3|</Iteration_query-ID>
      <Iteration_query-def>component of Sec-independent translocase [Escherichia coli K12]</Iteration_query-def>
      <Iteration_query-len>103</Iteration_query-len>
      <Iteration_hits>
        <Hit>
          <Hit_num>1</Hit_num>
          <Hit_id>gi|49176427|ref|NP_418280.3|</Hit_id>
          <Hit_def>component of Sec-independent translocase [Escherichia coli K12] &gt;gi|26250604|ref|NP_756644.1| Sec-independent protein translocase protein tatA [Escherichia coli CFT073] &gt;gi|30064867|ref|NP_839038.1| hypothetical protein S3840 [Shigella flexneri 2a str. 2457T] &gt;gi|24115132|ref|NP_709642.1| hypothetical protein SF3914 [Shigella flexneri 2a str. 301] &gt;gi|24054404|gb|AAN45349.1| orf, conserved hypothetical protein [Shigella flexneri 2a str. 301] &gt;gi|2367310|gb|AAC76839.1| component of Sec-independent translocase [Escherichia coli K12] &gt;gi|30043127|gb|AAP18849.1| hypothetical protein S3840 [Shigella flexneri 2a str. 2457T] &gt;gi|26111035|gb|AAN83218.1| Sec-independent protein translocase protein tatA [Escherichia coli CFT073] &gt;gi|3193217|gb|AAC19240.1| MttA1 [Escherichia coli] &gt;gi|7444818|pir||E65188 hypothetical 11.3 kD protein in udp-rfaH intergenic region - Escherichia coli (strain K-12)</Hit_def>
          <Hit_accession>NP_418280</Hit_accession>
          <Hit_len>103</Hit_len>
          <Hit_hsps>
            <Hsp>
              <Hsp_num>1</Hsp_num>
              <Hsp_bit-score>185.267</Hsp_bit-score>
              <Hsp_score>469</Hsp_score>
              <Hsp_evalue>4.20576e-46</Hsp_evalue>
              <Hsp_query-from>1</Hsp_query-from>
              <Hsp_query-to>103</Hsp_query-to>
              <Hsp_hit-from>1</Hsp_hit-from>
              <Hsp_hit-to>103</Hsp_hit-to>
              <Hsp_query-frame>0</Hsp_query-frame>
              <Hsp_hit-frame>0</Hsp_hit-frame>
              <Hsp_identity>103</Hsp_identity>
              <Hsp_positive>103</Hsp_positive>
              <Hsp_gaps>0</Hsp_gaps>
              <Hsp_align-len>103</Hsp_align-len>
              <Hsp_qseq>MRLCLIIIYHRGTCMGGISIWQXXXXXXXXXXXFGTKKLGSIGSDLGASIKGFKKAMSDDEPKQDKTSQDADFTAKTIADKQADTNQEQAKTEDAKRHDKEQV</Hsp_qseq>
              <Hsp_hseq>MRLCLIIIYHRGTCMGGISIWQLLIIAVIVVLLFGTKKLGSIGSDLGASIKGFKKAMSDDEPKQDKTSQDADFTAKTIADKQADTNQEQAKTEDAKRHDKEQV</Hsp_hseq>
              <Hsp_midline>MRLCLIIIYHRGTCMGGISIWQLLIIAVIVVLLFGTKKLGSIGSDLGASIKGFKKAMSDDEPKQDKTSQDADFTAKTIADKQADTNQEQAKTEDAKRHDKEQV</Hsp_midline>
            </Hsp>
          </Hit_hsps>
        </Hit>
        <Hit>
          <Hit_num>2</Hit_num>
          <Hit_id>gi|15804428|ref|NP_290468.1|</Hit_id>
          <Hit_def>twin arginine translocation protein; sec-independent protein export [Escherichia coli O157:H7 EDL933] &gt;gi|12518713|gb|AAG59032.1| twin arginine translocation protein; sec-independent protein export [Escherichia coli O157:H7 EDL933] &gt;gi|25302684|pir||D86071 hypothetical protein tatA [imported] - Escherichia coli  (strain O157:H7, substrain EDL933)</Hit_def>
          <Hit_accession>NP_290468</Hit_accession>
          <Hit_len>103</Hit_len>
          <Hit_hsps>
            <Hsp>
              <Hsp_num>1</Hsp_num>
              <Hsp_bit-score>182.57</Hsp_bit-score>
              <Hsp_score>462</Hsp_score>
              <Hsp_evalue>2.72609e-45</Hsp_evalue>
              <Hsp_query-from>1</Hsp_query-from>
              <Hsp_query-to>103</Hsp_query-to>
              <Hsp_hit-from>1</Hsp_hit-from>
              <Hsp_hit-to>103</Hsp_hit-to>
              <Hsp_query-frame>0</Hsp_query-frame>
              <Hsp_hit-frame>0</Hsp_hit-frame>
              <Hsp_identity>102</Hsp_identity>
              <Hsp_positive>102</Hsp_positive>
              <Hsp_gaps>0</Hsp_gaps>
              <Hsp_align-len>103</Hsp_align-len>
              <Hsp_qseq>MRLCLIIIYHRGTCMGGISIWQXXXXXXXXXXXFGTKKLGSIGSDLGASIKGFKKAMSDDEPKQDKTSQDADFTAKTIADKQADTNQEQAKTEDAKRHDKEQV</Hsp_qseq>
              <Hsp_hseq>MRLCLIIIYHRXTCMGGISIWQLLIIAVIVVLLFGTKKLGSIGSDLGASIKGFKKAMSDDEPKQDKTSQDADFTAKTIADKQADTNQEQAKTEDAKRHDKEQV</Hsp_hseq>
              <Hsp_midline>MRLCLIIIYHR TCMGGISIWQLLIIAVIVVLLFGTKKLGSIGSDLGASIKGFKKAMSDDEPKQDKTSQDADFTAKTIADKQADTNQEQAKTEDAKRHDKEQV</Hsp_midline>
            </Hsp>
          </Hit_hsps>
        </Hit>
        <Hit>
          <Hit_num>3</Hit_num>
          <Hit_id>gi|74314349|ref|YP_312768.1|</Hit_id>
          <Hit_def>hypothetical protein SSO_4011 [Shigella sonnei Ss046] &gt;gi|73857826|gb|AAZ90533.1| conserved hypothetical protein [Shigella sonnei Ss046]</Hit_def>
          <Hit_accession>YP_312768</Hit_accession>
          <Hit_len>103</Hit_len>
          <Hit_hsps>
            <Hsp>
              <Hsp_num>1</Hsp_num>
              <Hsp_bit-score>182.57</Hsp_bit-score>
              <Hsp_score>462</Hsp_score>
              <Hsp_evalue>2.72609e-45</Hsp_evalue>
              <Hsp_query-from>1</Hsp_query-from>
              <Hsp_query-to>103</Hsp_query-to>
              <Hsp_hit-from>1</Hsp_hit-from>
              <Hsp_hit-to>103</Hsp_hit-to>
              <Hsp_query-frame>0</Hsp_query-frame>
              <Hsp_hit-frame>0</Hsp_hit-frame>
              <Hsp_identity>102</Hsp_identity>
              <Hsp_positive>102</Hsp_positive>
              <Hsp_gaps>0</Hsp_gaps>
              <Hsp_align-len>103</Hsp_align-len>
              <Hsp_qseq>MRLCLIIIYHRGTCMGGISIWQXXXXXXXXXXXFGTKKLGSIGSDLGASIKGFKKAMSDDEPKQDKTSQDADFTAKTIADKQADTNQEQAKTEDAKRHDKEQV</Hsp_qseq>
              <Hsp_hseq>MRPCLIIIYHRGTCMGGISIWQLLIIAVIVVLLFGTKKLGSIGSDLGASIKGFKKAMSDDEPKQDKTSQDADFTAKTIADKQADTNQEQAKTEDAKRHDKEQV</Hsp_hseq>
              <Hsp_midline>MR CLIIIYHRGTCMGGISIWQLLIIAVIVVLLFGTKKLGSIGSDLGASIKGFKKAMSDDEPKQDKTSQDADFTAKTIADKQADTNQEQAKTEDAKRHDKEQV</Hsp_midline>
            </Hsp>
          </Hit_hsps>
        </Hit>
        <Hit>
          <Hit_num>4</Hit_num>
          <Hit_id>gi|75256240|ref|ZP_00727918.1|</Hit_id>
          <Hit_def>COG1826: Sec-independent protein secretion pathway components [Escherichia coli E22] &gt;gi|75238286|ref|ZP_00722285.1| COG1826: Sec-independent protein secretion pathway components [Escherichia coli E110019] &gt;gi|75237629|ref|ZP_00721649.1| COG1826: Sec-independent protein secretion pathway components [Escherichia coli F11] &gt;gi|75230797|ref|ZP_00717260.1| COG1826: Sec-independent protein secretion pathway components [Escherichia coli B7A] &gt;gi|75209537|ref|ZP_00709758.1| COG1826: Sec-independent protein secretion pathway components [Escherichia coli B171] &gt;gi|75197719|ref|ZP_00707789.1| COG1826: Sec-independent protein secretion pathway components [Escherichia coli HS] &gt;gi|75188578|ref|ZP_00701845.1| COG1826: Sec-independent protein secretion pathway components [Escherichia coli E24377A] &gt;gi|75177802|ref|ZP_00697867.1| COG1826: Sec-independent protein secretion pathway components [Shigella boydii BS512] &gt;gi|3123496|emb|CAA06724.1| TatA protein [Escherichia coli] &gt;gi|13364242|dbj|BAB38189.1| Sec-independent protein translocase [Escherichia coli O157:H7] &gt;gi|60415956|sp|P69428|TATA_ECOLI Sec-independent protein translocase protein tatA &gt;gi|60415959|sp|P69431|TATA_SHIFL Sec-independent protein translocase protein tatA &gt;gi|60415958|sp|P69430|TATA_ECO57 Sec-independent protein translocase protein tatA &gt;gi|60415957|sp|P69429|TATA_ECOL6 Sec-independent protein translocase protein tatA &gt;gi|15834020|ref|NP_312793.1| Sec-independent protein translocase [Escherichia coli O157:H7]</Hit_def>
          <Hit_accession>ZP_00727918</Hit_accession>
          <Hit_len>89</Hit_len>
          <Hit_hsps>
            <Hsp>
              <Hsp_num>1</Hsp_num>
              <Hsp_bit-score>154.836</Hsp_bit-score>
              <Hsp_score>390</Hsp_score>
              <Hsp_evalue>6.0872e-37</Hsp_evalue>
              <Hsp_query-from>15</Hsp_query-from>
              <Hsp_query-to>103</Hsp_query-to>
              <Hsp_hit-from>1</Hsp_hit-from>
              <Hsp_hit-to>89</Hsp_hit-to>
              <Hsp_query-frame>0</Hsp_query-frame>
              <Hsp_hit-frame>0</Hsp_hit-frame>
              <Hsp_identity>89</Hsp_identity>
              <Hsp_positive>89</Hsp_positive>
              <Hsp_gaps>0</Hsp_gaps>
              <Hsp_align-len>89</Hsp_align-len>
              <Hsp_qseq>MGGISIWQXXXXXXXXXXXFGTKKLGSIGSDLGASIKGFKKAMSDDEPKQDKTSQDADFTAKTIADKQADTNQEQAKTEDAKRHDKEQV</Hsp_qseq>
              <Hsp_hseq>MGGISIWQLLIIAVIVVLLFGTKKLGSIGSDLGASIKGFKKAMSDDEPKQDKTSQDADFTAKTIADKQADTNQEQAKTEDAKRHDKEQV</Hsp_hseq>
              <Hsp_midline>MGGISIWQLLIIAVIVVLLFGTKKLGSIGSDLGASIKGFKKAMSDDEPKQDKTSQDADFTAKTIADKQADTNQEQAKTEDAKRHDKEQV</Hsp_midline>
            </Hsp>
          </Hit_hsps>
        </Hit>
        <Hit>
          <Hit_num>5</Hit_num>
          <Hit_id>gi|148236|gb|AAA67633.1|</Hit_id>
          <Hit_def>o261 [Escherichia coli]</Hit_def>
          <Hit_accession>AAA67633</Hit_accession>
          <Hit_len>261</Hit_len>
          <Hit_hsps>
            <Hsp>
              <Hsp_num>1</Hsp_num>
              <Hsp_bit-score>124.79</Hsp_bit-score>
              <Hsp_score>312</Hsp_score>
              <Hsp_evalue>6.74582e-28</Hsp_evalue>
              <Hsp_query-from>34</Hsp_query-from>
              <Hsp_query-to>95</Hsp_query-to>
              <Hsp_hit-from>19</Hsp_hit-from>
              <Hsp_hit-to>80</Hsp_hit-to>
              <Hsp_query-frame>0</Hsp_query-frame>
              <Hsp_hit-frame>0</Hsp_hit-frame>
              <Hsp_identity>62</Hsp_identity>
              <Hsp_positive>62</Hsp_positive>
              <Hsp_gaps>0</Hsp_gaps>
              <Hsp_align-len>62</Hsp_align-len>
              <Hsp_qseq>FGTKKLGSIGSDLGASIKGFKKAMSDDEPKQDKTSQDADFTAKTIADKQADTNQEQAKTEDA</Hsp_qseq>
              <Hsp_hseq>FGTKKLGSIGSDLGASIKGFKKAMSDDEPKQDKTSQDADFTAKTIADKQADTNQEQAKTEDA</Hsp_hseq>
              <Hsp_midline>FGTKKLGSIGSDLGASIKGFKKAMSDDEPKQDKTSQDADFTAKTIADKQADTNQEQAKTEDA</Hsp_midline>
            </Hsp>
          </Hit_hsps>
        </Hit>
        <Hit>
          <Hit_num>6</Hit_num>
          <Hit_id>gi|29143650|ref|NP_806992.1|</Hit_id>
          <Hit_def>sec-independent protein translocase protein [Salmonella enterica subsp. enterica serovar Typhi Ty2] &gt;gi|16504464|emb|CAD07919.1| sec-independent protein translocase protein [Salmonella enterica subsp. enterica serovar Typhi] &gt;gi|16422538|gb|AAL22817.1| component of Sec-independent protein secretion pathway [Salmonella typhimurium LT2] &gt;gi|62182441|ref|YP_218858.1| component of Sec-independent protein secretion pathway [Salmonella enterica subsp. enterica serovar Choleraesuis str. SC-B67] &gt;gi|16762161|ref|NP_457778.1| sec-independent protein translocase protein [Salmonella enterica subsp. enterica serovar Typhi str. CT18] &gt;gi|56415827|ref|YP_152902.1| sec-independent protein translocase protein [Salmonella enterica subsp. enterica serovar Paratyphi A str. ATCC 9150] &gt;gi|29139285|gb|AAO70852.1| sec-independent protein translocase protein [Salmonella enterica subsp. enterica serovar Typhi Ty2] &gt;gi|56130084|gb|AAV79590.1| sec-independent protein translocase protein [Salmonella enterica subsp. enterica serovar Paratyphi A str. ATCC 9150] &gt;gi|62130074|gb|AAX67777.1| component of Sec-independent protein secretion pathway [Salmonella enterica subsp. enterica serovar Choleraesuis str. SC-B67] &gt;gi|6960229|gb|AAF33419.1| 83% identity with amino acids 10-79 of E. coli hypothetical protein (YIGT) (SP:P27856) [Salmonella typhimurium LT2] &gt;gi|68064449|sp|P0A2H3|TATA_SALTY Sec-independent protein translocase protein tatA &gt;gi|68064450|sp|P0A2H4|TATA_SALTI Sec-independent protein translocase protein tatA &gt;gi|25302682|pir||AI0915 sec-independent protein translocase protein [imported] - Salmonella enterica subsp. enterica serovar Typhi (strain CT18) &gt;gi|16767243|ref|NP_462858.1| Sec-independent protein secretion pathway component [Salmonella typhimurium LT2]</Hit_def>
          <Hit_accession>NP_806992</Hit_accession>
          <Hit_len>84</Hit_len>
          <Hit_hsps>
            <Hsp>
              <Hsp_num>1</Hsp_num>
              <Hsp_bit-score>122.094</Hsp_bit-score>
              <Hsp_score>305</Hsp_score>
              <Hsp_evalue>4.37251e-27</Hsp_evalue>
              <Hsp_query-from>15</Hsp_query-from>
              <Hsp_query-to>103</Hsp_query-to>
              <Hsp_hit-from>1</Hsp_hit-from>
              <Hsp_hit-to>84</Hsp_hit-to>
              <Hsp_query-frame>0</Hsp_query-frame>
              <Hsp_hit-frame>0</Hsp_hit-frame>
              <Hsp_identity>75</Hsp_identity>
              <Hsp_positive>79</Hsp_positive>
              <Hsp_gaps>5</Hsp_gaps>
              <Hsp_align-len>89</Hsp_align-len>
              <Hsp_qseq>MGGISIWQXXXXXXXXXXXFGTKKLGSIGSDLGASIKGFKKAMSDDEPKQDKTSQDADFTAKTIADKQADTNQEQAKTEDAKRHDKEQV</Hsp_qseq>
              <Hsp_hseq>MGGISIWQLLIVAVIVVLLFGTKKLGSIGSDLGASIKGFKKAMSDDDAKQDKTSQDADFTAKSIADKQG-----EAKKEDAKSQDKEQV</Hsp_hseq>
              <Hsp_midline>MGGISIWQLLI+AVIVVLLFGTKKLGSIGSDLGASIKGFKKAMSDD+ KQDKTSQDADFTAK+IADKQ      +AK EDAK  DKEQV</Hsp_midline>
            </Hsp>
          </Hit_hsps>
        </Hit>
        <Hit>
          <Hit_num>7</Hit_num>
          <Hit_id>gi|49609685|emb|CAG73118.1|</Hit_id>
          <Hit_def>sec-independent protein translocase [Erwinia carotovora subsp. atroseptica SCRI1043] &gt;gi|50119159|ref|YP_048326.1| sec-independent protein translocase [Erwinia carotovora subsp. atroseptica SCRI1043]</Hit_def>
          <Hit_accession>CAG73118</Hit_accession>
          <Hit_len>86</Hit_len>
          <Hit_hsps>
            <Hsp>
              <Hsp_num>1</Hsp_num>
              <Hsp_bit-score>88.9669</Hsp_bit-score>
              <Hsp_score>219</Hsp_score>
              <Hsp_evalue>4.10205e-17</Hsp_evalue>
              <Hsp_query-from>15</Hsp_query-from>
              <Hsp_query-to>103</Hsp_query-to>
              <Hsp_hit-from>1</Hsp_hit-from>
              <Hsp_hit-to>86</Hsp_hit-to>
              <Hsp_query-frame>0</Hsp_query-frame>
              <Hsp_hit-frame>0</Hsp_hit-frame>
              <Hsp_identity>59</Hsp_identity>
              <Hsp_positive>67</Hsp_positive>
              <Hsp_gaps>7</Hsp_gaps>
              <Hsp_align-len>91</Hsp_align-len>
              <Hsp_qseq>MGGISIWQXXXXXXXXXXXFGTKKLGSIGSDLGASIKGFKKAMSDDEP--KQDKTSQDADFTAKTIADKQADTNQEQAKTEDAKRHDKEQV</Hsp_qseq>
              <Hsp_hseq>MGGISLWNLLIIAVIVILLFGTNKLRTLGSDLGASIKGFKKAMGDDQPSTNADKAQPDADFSTKSIADNQSD-----AKQGDTKSQHKEQV</Hsp_hseq>
              <Hsp_midline>MGGIS+W LLIIAVIV+LLFGT KL ++GSDLGASIKGFKKAM DD+P    DK   DADF+ K+IAD Q+D     AK  D K   KEQV</Hsp_midline>
            </Hsp>
          </Hit_hsps>
        </Hit>
        <Hit>
          <Hit_num>8</Hit_num>
          <Hit_id>gi|37528238|ref|NP_931583.1|</Hit_id>
          <Hit_def>Sec-independent protein translocase protein [Photorhabdus luminescens subsp. laumondii TTO1] &gt;gi|36787675|emb|CAE16782.1| Sec-independent protein translocase protein [Photorhabdus luminescens subsp. laumondii TTO1]</Hit_def>
          <Hit_accession>NP_931583</Hit_accession>
          <Hit_len>86</Hit_len>
          <Hit_hsps>
            <Hsp>
              <Hsp_num>1</Hsp_num>
              <Hsp_bit-score>83.1889</Hsp_bit-score>
              <Hsp_score>204</Hsp_score>
              <Hsp_evalue>2.25087e-15</Hsp_evalue>
              <Hsp_query-from>15</Hsp_query-from>
              <Hsp_query-to>103</Hsp_query-to>
              <Hsp_hit-from>1</Hsp_hit-from>
              <Hsp_hit-to>86</Hsp_hit-to>
              <Hsp_query-frame>0</Hsp_query-frame>
              <Hsp_hit-frame>0</Hsp_hit-frame>
              <Hsp_identity>59</Hsp_identity>
              <Hsp_positive>71</Hsp_positive>
              <Hsp_gaps>7</Hsp_gaps>
              <Hsp_align-len>91</Hsp_align-len>
              <Hsp_qseq>MGGISIWQXXXXXXXXXXXFGTKKLGSIGSDLGASIKGFKKAMSDD-EPKQ-DKTSQDADFTAKTIADKQADTNQEQAKTEDAKRHDKEQV</Hsp_qseq>
              <Hsp_hseq>MGGISIWQLLIIAVIVVLLFGTNKLRTLGSDLGASIKGFKKAIGDDNQPQQAQKTSSDADFETKNITEKQS-----VAQSETSESKNKEQV</Hsp_hseq>
              <Hsp_midline>MGGISIWQLLIIAVIVVLLFGT KL ++GSDLGASIKGFKKA+ DD +P+Q  KTS DADF  K I +KQ+      A++E ++  +KEQV</Hsp_midline>
            </Hsp>
          </Hit_hsps>
        </Hit>
        <Hit>
          <Hit_num>9</Hit_num>
          <Hit_id>gi|59710656|ref|YP_203432.1|</Hit_id>
          <Hit_def>Sec-independent protein translocase protein TatA [Vibrio fischeri ES114] &gt;gi|71657992|sp|Q5E8V2|TATA_VIBF1 Sec-independent protein translocase protein tatA/E homolog &gt;gi|59478757|gb|AAW84544.1| Sec-independent protein translocase protein TatA [Vibrio fischeri ES114]</Hit_def>
          <Hit_accession>YP_203432</Hit_accession>
          <Hit_len>82</Hit_len>
          <Hit_hsps>
            <Hsp>
              <Hsp_num>1</Hsp_num>
              <Hsp_bit-score>82.0333</Hsp_bit-score>
              <Hsp_score>201</Hsp_score>
              <Hsp_evalue>5.01441e-15</Hsp_evalue>
              <Hsp_query-from>15</Hsp_query-from>
              <Hsp_query-to>102</Hsp_query-to>
              <Hsp_hit-from>1</Hsp_hit-from>
              <Hsp_hit-to>81</Hsp_hit-to>
              <Hsp_query-frame>0</Hsp_query-frame>
              <Hsp_hit-frame>0</Hsp_hit-frame>
              <Hsp_identity>52</Hsp_identity>
              <Hsp_positive>70</Hsp_positive>
              <Hsp_gaps>7</Hsp_gaps>
              <Hsp_align-len>88</Hsp_align-len>
              <Hsp_qseq>MGGISIWQXXXXXXXXXXXFGTKKLGSIGSDLGASIKGFKKAMSDDEPKQDKTSQDADFTAKTIADKQADTNQEQAKTEDAKRHDKEQ</Hsp_qseq>
              <Hsp_hseq>MGGISIWQLLIIAVIIVLLFGTKKLRGVGSDLGSAVKGFKKAISEDEPAKE-AKKDADFVPQNLEKKEAETVEKQ------KQNDKEQ</Hsp_hseq>
              <Hsp_midline>MGGISIWQLLIIAVI+VLLFGTKKL  +GSDLG+++KGFKKA+S+DEP ++   +DADF  + +  K+A+T ++Q      K++DKEQ</Hsp_midline>
            </Hsp>
          </Hit_hsps>
        </Hit>
        <Hit>
          <Hit_num>10</Hit_num>
          <Hit_id>gi|54307340|ref|YP_128360.1|</Hit_id>
          <Hit_def>putative TatA protein [Photobacterium profundum SS9] &gt;gi|46911760|emb|CAG18558.1| putative TatA protein [Photobacterium profundum SS9]</Hit_def>
          <Hit_accession>YP_128360</Hit_accession>
          <Hit_len>87</Hit_len>
          <Hit_hsps>
            <Hsp>
              <Hsp_num>1</Hsp_num>
              <Hsp_bit-score>78.1814</Hsp_bit-score>
              <Hsp_score>191</Hsp_score>
              <Hsp_evalue>7.2408e-14</Hsp_evalue>
              <Hsp_query-from>15</Hsp_query-from>
              <Hsp_query-to>103</Hsp_query-to>
              <Hsp_hit-from>1</Hsp_hit-from>
              <Hsp_hit-to>87</Hsp_hit-to>
              <Hsp_query-frame>0</Hsp_query-frame>
              <Hsp_hit-frame>0</Hsp_hit-frame>
              <Hsp_identity>51</Hsp_identity>
              <Hsp_positive>67</Hsp_positive>
              <Hsp_gaps>6</Hsp_gaps>
              <Hsp_align-len>91</Hsp_align-len>
              <Hsp_qseq>MGGISIWQXXXXXXXXXXXFGTKKLGSIGSDLGASIKGFKKAMSDDE--PKQDKTSQDADFTAKTIADKQADTNQEQAKTEDAKRHDKEQV</Hsp_qseq>
              <Hsp_hseq>MGGISIWQLLIIALIIVLLFGTKKLRSLGGDLGSAVKGFKKAIGDEELTVKKDNTEADADFEQKTLSKEEQQSEDPVQKSQ----KDKEQV</Hsp_hseq>
              <Hsp_midline>MGGISIWQLLIIA+I+VLLFGTKKL S+G DLG+++KGFKKA+ D+E   K+D T  DADF  KT++ ++  +     K++     DKEQV</Hsp_midline>
            </Hsp>
          </Hit_hsps>
        </Hit>
        <Hit>
          <Hit_num>11</Hit_num>
          <Hit_id>gi|45437890|gb|AAS63439.1|</Hit_id>
          <Hit_def>Sec-independent protein translocase protein TatA [Yersinia pestis biovar Medievalis str. 91001] &gt;gi|51594613|ref|YP_068804.1| Sec-independent protein translocase protein TatA [Yersinia pseudotuberculosis IP 32953] &gt;gi|22124367|ref|NP_667790.1| hypothetical protein y0452 [Yersinia pestis KIM] &gt;gi|77633885|ref|ZP_00795999.1| COG1826: Sec-independent protein secretion pathway components [Yersinia pestis Angola] &gt;gi|77630676|ref|ZP_00793262.1| COG1826: Sec-independent protein secretion pathway components [Yersinia pseudotuberculosis IP 31758] &gt;gi|51587895|emb|CAH19498.1| Sec-independent protein translocase protein TatA [Yersinia pseudotuberculosis IP 32953] &gt;gi|15981691|emb|CAC93245.1| Sec-independent protein translocase protein TatA [Yersinia pestis CO92] &gt;gi|21957146|gb|AAM84041.1| hypothetical protein [Yersinia pestis KIM] &gt;gi|45443023|ref|NP_994562.1| Sec-independent protein translocase protein TatA [Yersinia pestis biovar Medievalis str. 91001] &gt;gi|16123912|ref|NP_407225.1| Sec-independent protein translocase protein TatA [Yersinia pestis CO92] &gt;gi|25302681|pir||AI0459 Sec-independent protein translocase protein TatA [imported] - Yersinia pestis (strain CO92) &gt;gi|24212497|sp|Q8ZAM2|TATA_YERPE Sec-independent protein translocase protein tatA/E homolog</Hit_def>
          <Hit_accession>AAS63439</Hit_accession>
          <Hit_len>88</Hit_len>
          <Hit_hsps>
            <Hsp>
              <Hsp_num>1</Hsp_num>
              <Hsp_bit-score>77.0258</Hsp_bit-score>
              <Hsp_score>188</Hsp_score>
              <Hsp_evalue>1.61308e-13</Hsp_evalue>
              <Hsp_query-from>15</Hsp_query-from>
              <Hsp_query-to>102</Hsp_query-to>
              <Hsp_hit-from>1</Hsp_hit-from>
              <Hsp_hit-to>87</Hsp_hit-to>
              <Hsp_query-frame>0</Hsp_query-frame>
              <Hsp_hit-frame>0</Hsp_hit-frame>
              <Hsp_identity>59</Hsp_identity>
              <Hsp_positive>66</Hsp_positive>
              <Hsp_gaps>9</Hsp_gaps>
              <Hsp_align-len>92</Hsp_align-len>
              <Hsp_qseq>MGGISIWQXXXXXXXXXXXFGTKKLGSIGSDLGASIKGFKKAMSDDE----PKQDKTSQDADFTAKTIADKQADTNQEQAKTEDAKRHDKEQ</Hsp_qseq>
              <Hsp_hseq>MGSIGWAQLLIIAVIVVLLFGTNKLRTLGSDLGASIKGFKKAMGDDSQTPPTNVDKTSNDADF-AKSITEKQ----QPVAKAEESKSHEKEQ</Hsp_hseq>
              <Hsp_midline>MG I   QLLIIAVIVVLLFGT KL ++GSDLGASIKGFKKAM DD        DKTS DADF AK+I +KQ    Q  AK E++K H+KEQ</Hsp_midline>
            </Hsp>
          </Hit_hsps>
        </Hit>
        <Hit>
          <Hit_num>12</Hit_num>
          <Hit_id>gi|75856473|ref|ZP_00764101.1|</Hit_id>
          <Hit_def>COG1826: Sec-independent protein secretion pathway components [Vibrio sp. Ex25]</Hit_def>
          <Hit_accession>ZP_00764101</Hit_accession>
          <Hit_len>81</Hit_len>
          <Hit_hsps>
            <Hsp>
              <Hsp_num>1</Hsp_num>
              <Hsp_bit-score>76.6406</Hsp_bit-score>
              <Hsp_score>187</Hsp_score>
              <Hsp_evalue>2.10675e-13</Hsp_evalue>
              <Hsp_query-from>15</Hsp_query-from>
              <Hsp_query-to>102</Hsp_query-to>
              <Hsp_hit-from>1</Hsp_hit-from>
              <Hsp_hit-to>80</Hsp_hit-to>
              <Hsp_query-frame>0</Hsp_query-frame>
              <Hsp_hit-frame>0</Hsp_hit-frame>
              <Hsp_identity>54</Hsp_identity>
              <Hsp_positive>66</Hsp_positive>
              <Hsp_gaps>8</Hsp_gaps>
              <Hsp_align-len>88</Hsp_align-len>
              <Hsp_qseq>MGGISIWQXXXXXXXXXXXFGTKKLGSIGSDLGASIKGFKKAMSDDEPKQDKTSQDADFTAKTIADKQADTNQEQAKTEDAKRHDKEQ</Hsp_qseq>
              <Hsp_hseq>MGGISVWQLLIIAVIVVLLFGTKKLRGIGGDLGGAVKGFKKAMSEDEPA--KNDKDADFEPKSLEEQQ----KKEAAPETKK--DKEQ</Hsp_hseq>
              <Hsp_midline>MGGIS+WQLLIIAVIVVLLFGTKKL  IG DLG ++KGFKKAMS+DEP   K  +DADF  K++ ++Q    +++A  E  K  DKEQ</Hsp_midline>
            </Hsp>
          </Hit_hsps>
        </Hit>
        <Hit>
          <Hit_num>13</Hit_num>
          <Hit_id>gi|75829371|ref|ZP_00758676.1|</Hit_id>
          <Hit_def>COG1826: Sec-independent protein secretion pathway components [Vibrio cholerae MO10] &gt;gi|75828068|ref|ZP_00757503.1| COG1826: Sec-independent protein secretion pathway components [Vibrio cholerae O395] &gt;gi|75823218|ref|ZP_00752737.1| COG1826: Sec-independent protein secretion pathway components [Vibrio cholerae RC385] &gt;gi|75816411|ref|ZP_00746882.1| COG1826: Sec-independent protein secretion pathway components [Vibrio cholerae V52] &gt;gi|9654483|gb|AAF93264.1| tatA protein [Vibrio cholerae O1 biovar eltor str. N16961] &gt;gi|15640118|ref|NP_229745.1| tatA protein [Vibrio cholerae O1 biovar eltor str. N16961] &gt;gi|11356194|pir||G82366 tatA protein VC0086 [imported] - Vibrio cholerae (strain N16961 serogroup O1) &gt;gi|9979012|sp|P57051|TATA_VIBCH Sec-independent protein translocase protein tatA/E homolog</Hit_def>
          <Hit_accession>ZP_00758676</Hit_accession>
          <Hit_len>82</Hit_len>
          <Hit_hsps>
            <Hsp>
              <Hsp_num>1</Hsp_num>
              <Hsp_bit-score>76.2554</Hsp_bit-score>
              <Hsp_score>186</Hsp_score>
              <Hsp_evalue>2.7515e-13</Hsp_evalue>
              <Hsp_query-from>15</Hsp_query-from>
              <Hsp_query-to>102</Hsp_query-to>
              <Hsp_hit-from>1</Hsp_hit-from>
              <Hsp_hit-to>81</Hsp_hit-to>
              <Hsp_query-frame>0</Hsp_query-frame>
              <Hsp_hit-frame>0</Hsp_hit-frame>
              <Hsp_identity>55</Hsp_identity>
              <Hsp_positive>63</Hsp_positive>
              <Hsp_gaps>11</Hsp_gaps>
              <Hsp_align-len>90</Hsp_align-len>
              <Hsp_qseq>MGGISIWQXXXXXXXXXXXFGTKKLGSIGSDLGASIKGFKKAMSDDEPKQDKTSQDADFTAKTIADKQADTNQEQAKTEDAK--RHDKEQ</Hsp_qseq>
              <Hsp_hseq>MGGISIWQLLIIAVIVVLLFGTKKLRGIGSDLGSAVKGFKKAMSEEESNSAANQKDADFETK---------NLEQAKTNASAEVKKDKEQ</Hsp_hseq>
              <Hsp_midline>MGGISIWQLLIIAVIVVLLFGTKKL  IGSDLG+++KGFKKAMS++E       +DADF  K         N EQAKT  +   + DKEQ</Hsp_midline>
            </Hsp>
          </Hit_hsps>
        </Hit>
        <Hit>
          <Hit_num>14</Hit_num>
          <Hit_id>gi|75820019|ref|ZP_00750077.1|</Hit_id>
          <Hit_def>COG1826: Sec-independent protein secretion pathway components [Vibrio cholerae V51]</Hit_def>
          <Hit_accession>ZP_00750077</Hit_accession>
          <Hit_len>82</Hit_len>
          <Hit_hsps>
            <Hsp>
              <Hsp_num>1</Hsp_num>
              <Hsp_bit-score>75.8702</Hsp_bit-score>
              <Hsp_score>185</Hsp_score>
              <Hsp_evalue>3.59357e-13</Hsp_evalue>
              <Hsp_query-from>15</Hsp_query-from>
              <Hsp_query-to>102</Hsp_query-to>
              <Hsp_hit-from>1</Hsp_hit-from>
              <Hsp_hit-to>81</Hsp_hit-to>
              <Hsp_query-frame>0</Hsp_query-frame>
              <Hsp_hit-frame>0</Hsp_hit-frame>
              <Hsp_identity>55</Hsp_identity>
              <Hsp_positive>63</Hsp_positive>
              <Hsp_gaps>11</Hsp_gaps>
              <Hsp_align-len>90</Hsp_align-len>
              <Hsp_qseq>MGGISIWQXXXXXXXXXXXFGTKKLGSIGSDLGASIKGFKKAMSDDEPKQDKTSQDADFTAKTIADKQADTNQEQAKTEDA--KRHDKEQ</Hsp_qseq>
              <Hsp_hseq>MGGISIWQLLIIAVIVVLLFGTKKLRGIGSDLGSAVKGFKKAMSEEESNSAANQKDADFETK---------NLEQAKTNASVEVKKDKEQ</Hsp_hseq>
              <Hsp_midline>MGGISIWQLLIIAVIVVLLFGTKKL  IGSDLG+++KGFKKAMS++E       +DADF  K         N EQAKT  +   + DKEQ</Hsp_midline>
            </Hsp>
          </Hit_hsps>
        </Hit>
        <Hit>
          <Hit_num>15</Hit_num>
          <Hit_id>gi|28896872|ref|NP_796477.1|</Hit_id>
          <Hit_def>TatA protein [Vibrio parahaemolyticus RIMD 2210633] &gt;gi|28805080|dbj|BAC58361.1| TatA protein [Vibrio parahaemolyticus RIMD 2210633] &gt;gi|32130181|sp|Q87TH1|TATA_VIBPA Sec-independent protein translocase protein tatA/E homolog</Hit_def>
          <Hit_accession>NP_796477</Hit_accession>
          <Hit_len>81</Hit_len>
          <Hit_hsps>
            <Hsp>
              <Hsp_num>1</Hsp_num>
              <Hsp_bit-score>73.1738</Hsp_bit-score>
              <Hsp_score>178</Hsp_score>
              <Hsp_evalue>2.32928e-12</Hsp_evalue>
              <Hsp_query-from>15</Hsp_query-from>
              <Hsp_query-to>102</Hsp_query-to>
              <Hsp_hit-from>1</Hsp_hit-from>
              <Hsp_hit-to>80</Hsp_hit-to>
              <Hsp_query-frame>0</Hsp_query-frame>
              <Hsp_hit-frame>0</Hsp_hit-frame>
              <Hsp_identity>53</Hsp_identity>
              <Hsp_positive>65</Hsp_positive>
              <Hsp_gaps>8</Hsp_gaps>
              <Hsp_align-len>88</Hsp_align-len>
              <Hsp_qseq>MGGISIWQXXXXXXXXXXXFGTKKLGSIGSDLGASIKGFKKAMSDDEPKQDKTSQDADFTAKTIADKQADTNQEQAKTEDAKRHDKEQ</Hsp_qseq>
              <Hsp_hseq>MGGISVWQLLIIAVIVVLLFGTKKLRGIGGDLGSAVKGFKKAMSDED--SAKNEKDADFEPKSLEKQQ----QKEAAPETKK--DKEQ</Hsp_hseq>
              <Hsp_midline>MGGIS+WQLLIIAVIVVLLFGTKKL  IG DLG+++KGFKKAMSD++    K  +DADF  K++  +Q    Q++A  E  K  DKEQ</Hsp_midline>
            </Hsp>
          </Hit_hsps>
        </Hit>
        <Hit>
          <Hit_num>16</Hit_num>
          <Hit_id>gi|27364353|ref|NP_759881.1|</Hit_id>
          <Hit_def>Sec-independent protein secretion pathway component TatA [Vibrio vulnificus CMCP6] &gt;gi|27360472|gb|AAO09408.1| Sec-independent protein secretion pathway component TatA [Vibrio vulnificus CMCP6] &gt;gi|32130186|sp|Q8DDQ2|TATA_VIBVU Sec-independent protein translocase protein tatA/E homolog</Hit_def>
          <Hit_accession>NP_759881</Hit_accession>
          <Hit_len>78</Hit_len>
          <Hit_hsps>
            <Hsp>
              <Hsp_num>1</Hsp_num>
              <Hsp_bit-score>72.4034</Hsp_bit-score>
              <Hsp_score>176</Hsp_score>
              <Hsp_evalue>3.97316e-12</Hsp_evalue>
              <Hsp_query-from>15</Hsp_query-from>
              <Hsp_query-to>102</Hsp_query-to>
              <Hsp_hit-from>1</Hsp_hit-from>
              <Hsp_hit-to>77</Hsp_hit-to>
              <Hsp_query-frame>0</Hsp_query-frame>
              <Hsp_hit-frame>0</Hsp_hit-frame>
              <Hsp_identity>54</Hsp_identity>
              <Hsp_positive>65</Hsp_positive>
              <Hsp_gaps>11</Hsp_gaps>
              <Hsp_align-len>88</Hsp_align-len>
              <Hsp_qseq>MGGISIWQXXXXXXXXXXXFGTKKLGSIGSDLGASIKGFKKAMSDDEPKQDKTSQDADFTAKTIADKQADTNQEQAKTEDAKRHDKEQ</Hsp_qseq>
              <Hsp_hseq>MGGISIWQLLIIAVIVVLLFGTKKLRGIGSDLGGAIKGFKKAMNEEESEK----KDADFEPKSL-----EQQSKQAATESKK--DKEQ</Hsp_hseq>
              <Hsp_midline>MGGISIWQLLIIAVIVVLLFGTKKL  IGSDLG +IKGFKKAM+++E ++    +DADF  K++     +   +QA TE  K  DKEQ</Hsp_midline>
            </Hsp>
          </Hit_hsps>
        </Hit>
        <Hit>
          <Hit_num>17</Hit_num>
          <Hit_id>gi|37678364|ref|NP_932973.1|</Hit_id>
          <Hit_def>Sec-independent protein secretion pathway component [Vibrio vulnificus YJ016] &gt;gi|37197103|dbj|BAC92944.1| Sec-independent protein secretion pathway component [Vibrio vulnificus YJ016] &gt;gi|71153586|sp|Q7MQ30|TATA_VIBVY Sec-independent protein translocase protein tatA/E homolog</Hit_def>
          <Hit_accession>NP_932973</Hit_accession>
          <Hit_len>78</Hit_len>
          <Hit_hsps>
            <Hsp>
              <Hsp_num>1</Hsp_num>
              <Hsp_bit-score>72.4034</Hsp_bit-score>
              <Hsp_score>176</Hsp_score>
              <Hsp_evalue>3.97316e-12</Hsp_evalue>
              <Hsp_query-from>15</Hsp_query-from>
              <Hsp_query-to>102</Hsp_query-to>
              <Hsp_hit-from>1</Hsp_hit-from>
              <Hsp_hit-to>77</Hsp_hit-to>
              <Hsp_query-frame>0</Hsp_query-frame>
              <Hsp_hit-frame>0</Hsp_hit-frame>
              <Hsp_identity>54</Hsp_identity>
              <Hsp_positive>65</Hsp_positive>
              <Hsp_gaps>11</Hsp_gaps>
              <Hsp_align-len>88</Hsp_align-len>
              <Hsp_qseq>MGGISIWQXXXXXXXXXXXFGTKKLGSIGSDLGASIKGFKKAMSDDEPKQDKTSQDADFTAKTIADKQADTNQEQAKTEDAKRHDKEQ</Hsp_qseq>
              <Hsp_hseq>MGGISIWQLLIIAVIVVLLFGTKKLRGIGSDLGGAIKGFKKAMNEEESEK----KDADFEPKSL-----EQQNKQAATESKK--DKEQ</Hsp_hseq>
              <Hsp_midline>MGGISIWQLLIIAVIVVLLFGTKKL  IGSDLG +IKGFKKAM+++E ++    +DADF  K++     +   +QA TE  K  DKEQ</Hsp_midline>
            </Hsp>
          </Hit_hsps>
        </Hit>
        <Hit>
          <Hit_num>18</Hit_num>
          <Hit_id>gi|71277787|ref|YP_266931.1|</Hit_id>
          <Hit_def>Sec-independent protein translocase protein TatA [Colwellia psychrerythraea 34H] &gt;gi|71143527|gb|AAZ24000.1| Sec-independent protein translocase protein TatA [Colwellia psychrerythraea 34H]</Hit_def>
          <Hit_accession>YP_266931</Hit_accession>
          <Hit_len>85</Hit_len>
          <Hit_hsps>
            <Hsp>
              <Hsp_num>1</Hsp_num>
              <Hsp_bit-score>72.4034</Hsp_bit-score>
              <Hsp_score>176</Hsp_score>
              <Hsp_evalue>3.97316e-12</Hsp_evalue>
              <Hsp_query-from>15</Hsp_query-from>
              <Hsp_query-to>102</Hsp_query-to>
              <Hsp_hit-from>1</Hsp_hit-from>
              <Hsp_hit-to>84</Hsp_hit-to>
              <Hsp_query-frame>0</Hsp_query-frame>
              <Hsp_hit-frame>0</Hsp_hit-frame>
              <Hsp_identity>48</Hsp_identity>
              <Hsp_positive>64</Hsp_positive>
              <Hsp_gaps>4</Hsp_gaps>
              <Hsp_align-len>88</Hsp_align-len>
              <Hsp_qseq>MGGISIWQXXXXXXXXXXXFGTKKLGSIGSDLGASIKGFKKAMSDDEPKQDKTSQDADFTAKTIADKQADTNQEQAKTEDAKRHDKEQ</Hsp_qseq>
              <Hsp_hseq>MGGIGIWQLVIVAVIVVLLFGTKKLRNIGGDLGSAIKGFKSAIGED--KEQKNS--AEKTSDTLADSSKSTTEEVVKTTESKTKESDQ</Hsp_hseq>
              <Hsp_midline>MGGI IWQL+I+AVIVVLLFGTKKL +IG DLG++IKGFK A+ +D  K+ K S  A+ T+ T+AD    T +E  KT ++K  + +Q</Hsp_midline>
            </Hsp>
          </Hit_hsps>
        </Hit>
        <Hit>
          <Hit_num>19</Hit_num>
          <Hit_id>gi|68541995|ref|ZP_00581733.1|</Hit_id>
          <Hit_def>Twin-arginine translocation protein TatA/E [Shewanella baltica OS155] &gt;gi|68520382|gb|EAN43890.1| Twin-arginine translocation protein TatA/E [Shewanella baltica OS155]</Hit_def>
          <Hit_accession>ZP_00581733</Hit_accession>
          <Hit_len>79</Hit_len>
          <Hit_hsps>
            <Hsp>
              <Hsp_num>1</Hsp_num>
              <Hsp_bit-score>69.707</Hsp_bit-score>
              <Hsp_score>169</Hsp_score>
              <Hsp_evalue>2.57533e-11</Hsp_evalue>
              <Hsp_query-from>15</Hsp_query-from>
              <Hsp_query-to>90</Hsp_query-to>
              <Hsp_hit-from>1</Hsp_hit-from>
              <Hsp_hit-to>79</Hsp_hit-to>
              <Hsp_query-frame>0</Hsp_query-frame>
              <Hsp_hit-frame>0</Hsp_hit-frame>
              <Hsp_identity>46</Hsp_identity>
              <Hsp_positive>60</Hsp_positive>
              <Hsp_gaps>3</Hsp_gaps>
              <Hsp_align-len>79</Hsp_align-len>
              <Hsp_qseq>MGGISIWQXXXXXXXXXXXFGTKKLGSIGSDLGASIKGFKKAMSDDEPKQDKTSQDADFTAKT---IADKQADTNQEQA</Hsp_qseq>
              <Hsp_hseq>MGGISIWQLLIVALIVVLLFGTKKLRSLGGDLGGAVKGFKNAMSSEEDKKALEDTEAAKTAQTTQQATEKKPESNKEQA</Hsp_hseq>
              <Hsp_midline>MGGISIWQLLI+A+IVVLLFGTKKL S+G DLG ++KGFK AMS +E K+     +A  TA+T     +K+ ++N+EQA</Hsp_midline>
            </Hsp>
          </Hit_hsps>
        </Hit>
        <Hit>
          <Hit_num>20</Hit_num>
          <Hit_id>gi|77813363|ref|ZP_00812641.1|</Hit_id>
          <Hit_def>Twin-arginine translocation protein TatA/E [Shewanella putrefaciens CN-32] &gt;gi|77811811|gb|EAO96181.1| Twin-arginine translocation protein TatA/E [Shewanella putrefaciens CN-32]</Hit_def>
          <Hit_accession>ZP_00812641</Hit_accession>
          <Hit_len>79</Hit_len>
          <Hit_hsps>
            <Hsp>
              <Hsp_num>1</Hsp_num>
              <Hsp_bit-score>69.707</Hsp_bit-score>
              <Hsp_score>169</Hsp_score>
              <Hsp_evalue>2.57533e-11</Hsp_evalue>
              <Hsp_query-from>15</Hsp_query-from>
              <Hsp_query-to>90</Hsp_query-to>
              <Hsp_hit-from>1</Hsp_hit-from>
              <Hsp_hit-to>79</Hsp_hit-to>
              <Hsp_query-frame>0</Hsp_query-frame>
              <Hsp_hit-frame>0</Hsp_hit-frame>
              <Hsp_identity>47</Hsp_identity>
              <Hsp_positive>60</Hsp_positive>
              <Hsp_gaps>3</Hsp_gaps>
              <Hsp_align-len>79</Hsp_align-len>
              <Hsp_qseq>MGGISIWQXXXXXXXXXXXFGTKKLGSIGSDLGASIKGFKKAMSDDEPKQDKTSQDADFTAKT---IADKQADTNQEQA</Hsp_qseq>
              <Hsp_hseq>MGGISIWQLLIIALIVVLLFGTKKLRSLGGDLGGAVKGFKNAMSSEEDKKALEDTEAAKTAQTTQQATEKKPESNKEQA</Hsp_hseq>
              <Hsp_midline>MGGISIWQLLIIA+IVVLLFGTKKL S+G DLG ++KGFK AMS +E K+     +A  TA+T     +K+ ++N+EQA</Hsp_midline>
            </Hsp>
          </Hit_hsps>
        </Hit>
        <Hit>
          <Hit_num>21</Hit_num>
          <Hit_id>gi|52306607|gb|AAU37107.1|</Hit_id>
          <Hit_def>TatA protein [Mannheimia succiniciproducens MBEL55E] &gt;gi|52424555|ref|YP_087692.1| TatA protein [Mannheimia succiniciproducens MBEL55E]</Hit_def>
          <Hit_accession>AAU37107</Hit_accession>
          <Hit_len>75</Hit_len>
          <Hit_hsps>
            <Hsp>
              <Hsp_num>1</Hsp_num>
              <Hsp_bit-score>69.3218</Hsp_bit-score>
              <Hsp_score>168</Hsp_score>
              <Hsp_evalue>3.36348e-11</Hsp_evalue>
              <Hsp_query-from>15</Hsp_query-from>
              <Hsp_query-to>102</Hsp_query-to>
              <Hsp_hit-from>1</Hsp_hit-from>
              <Hsp_hit-to>74</Hsp_hit-to>
              <Hsp_query-frame>0</Hsp_query-frame>
              <Hsp_hit-frame>0</Hsp_hit-frame>
              <Hsp_identity>49</Hsp_identity>
              <Hsp_positive>60</Hsp_positive>
              <Hsp_gaps>14</Hsp_gaps>
              <Hsp_align-len>88</Hsp_align-len>
              <Hsp_qseq>MGGISIWQXXXXXXXXXXXFGTKKLGSIGSDLGASIKGFKKAMSDDEPKQDKTSQDADFTAKTIADKQADTNQEQAKTEDAKRHDKEQ</Hsp_qseq>
              <Hsp_hseq>MGGISIWQLLIIVAIIVLLFGTKKLRTLGTDLGESVKGFKKAMNEDEPK------DAEFKSLN-KDESATAGSEKVK-------DKEQ</Hsp_hseq>
              <Hsp_midline>MGGISIWQLLII  I+VLLFGTKKL ++G+DLG S+KGFKKAM++DEPK      DA+F +    D+ A    E+ K       DKEQ</Hsp_midline>
            </Hsp>
          </Hit_hsps>
        </Hit>
        <Hit>
          <Hit_num>22</Hit_num>
          <Hit_id>gi|75429751|ref|ZP_00732413.1|</Hit_id>
          <Hit_def>sec-independent protein secretion pathway components [Actinobacillus succinogenes 130Z] &gt;gi|74276959|gb|EAO50546.1| sec-independent protein secretion pathway components [Actinobacillus succinogenes 130Z]</Hit_def>
          <Hit_accession>ZP_00732413</Hit_accession>
          <Hit_len>74</Hit_len>
          <Hit_hsps>
            <Hsp>
              <Hsp_num>1</Hsp_num>
              <Hsp_bit-score>69.3218</Hsp_bit-score>
              <Hsp_score>168</Hsp_score>
              <Hsp_evalue>3.36348e-11</Hsp_evalue>
              <Hsp_query-from>15</Hsp_query-from>
              <Hsp_query-to>95</Hsp_query-to>
              <Hsp_hit-from>1</Hsp_hit-from>
              <Hsp_hit-to>74</Hsp_hit-to>
              <Hsp_query-frame>0</Hsp_query-frame>
              <Hsp_hit-frame>0</Hsp_hit-frame>
              <Hsp_identity>48</Hsp_identity>
              <Hsp_positive>59</Hsp_positive>
              <Hsp_gaps>7</Hsp_gaps>
              <Hsp_align-len>81</Hsp_align-len>
              <Hsp_qseq>MGGISIWQXXXXXXXXXXXFGTKKLGSIGSDLGASIKGFKKAMSDDEPKQDKTSQDADFTAKTIADKQADTNQEQAKTEDA</Hsp_qseq>
              <Hsp_hseq>MGGISIWQLLIIVAIVVLLFGTKKLRTLGSDLGESVKGFKKAMA-EEPK------DAEFKSLDKAENTAQTKKEEKEKEQA</Hsp_hseq>
              <Hsp_midline>MGGISIWQLLII  IVVLLFGTKKL ++GSDLG S+KGFKKAM+ +EPK      DA+F +   A+  A T +E+ + E A</Hsp_midline>
            </Hsp>
          </Hit_hsps>
        </Hit>
        <Hit>
          <Hit_num>23</Hit_num>
          <Hit_id>gi|32033565|ref|ZP_00133892.1|</Hit_id>
          <Hit_def>COG1826: Sec-independent protein secretion pathway components [Actinobacillus pleuropneumoniae serovar 1 str. 4074]</Hit_def>
          <Hit_accession>ZP_00133892</Hit_accession>
          <Hit_len>76</Hit_len>
          <Hit_hsps>
            <Hsp>
              <Hsp_num>1</Hsp_num>
              <Hsp_bit-score>68.1662</Hsp_bit-score>
              <Hsp_score>165</Hsp_score>
              <Hsp_evalue>7.49305e-11</Hsp_evalue>
              <Hsp_query-from>15</Hsp_query-from>
              <Hsp_query-to>94</Hsp_query-to>
              <Hsp_hit-from>1</Hsp_hit-from>
              <Hsp_hit-to>74</Hsp_hit-to>
              <Hsp_query-frame>0</Hsp_query-frame>
              <Hsp_hit-frame>0</Hsp_hit-frame>
              <Hsp_identity>43</Hsp_identity>
              <Hsp_positive>60</Hsp_positive>
              <Hsp_gaps>6</Hsp_gaps>
              <Hsp_align-len>80</Hsp_align-len>
              <Hsp_qseq>MGGISIWQXXXXXXXXXXXFGTKKLGSIGSDLGASIKGFKKAMSDDEPKQDKTSQDADFTAKTIADKQADTNQEQAKTED</Hsp_qseq>
              <Hsp_hseq>MGGISIWQLLIIVAIIVLLFGTKKLRTLGTDLGESVKGFKKAMADDK------SQPQDASFEKVEAKEAASTEQKAKEKE</Hsp_hseq>
              <Hsp_midline>MGGISIWQLLII  I+VLLFGTKKL ++G+DLG S+KGFKKAM+DD+      SQ  D + + +  K+A + +++AK ++</Hsp_midline>
            </Hsp>
          </Hit_hsps>
        </Hit>
        <Hit>
          <Hit_num>24</Hit_num>
          <Hit_id>gi|12722097|gb|AAK03773.1|</Hit_id>
          <Hit_def>unknown [Pasteurella multocida subsp. multocida str. Pm70] &gt;gi|15603554|ref|NP_246628.1| hypothetical protein PM1689 [Pasteurella multocida subsp. multocida str. Pm70] &gt;gi|24212511|sp|Q9CKD3|TATA_PASMU Sec-independent protein translocase protein tatA/E homolog</Hit_def>
          <Hit_accession>AAK03773</Hit_accession>
          <Hit_len>76</Hit_len>
          <Hit_hsps>
            <Hsp>
              <Hsp_num>1</Hsp_num>
              <Hsp_bit-score>67.0106</Hsp_bit-score>
              <Hsp_score>162</Hsp_score>
              <Hsp_evalue>1.66928e-10</Hsp_evalue>
              <Hsp_query-from>15</Hsp_query-from>
              <Hsp_query-to>102</Hsp_query-to>
              <Hsp_hit-from>1</Hsp_hit-from>
              <Hsp_hit-to>75</Hsp_hit-to>
              <Hsp_query-frame>0</Hsp_query-frame>
              <Hsp_hit-frame>0</Hsp_hit-frame>
              <Hsp_identity>53</Hsp_identity>
              <Hsp_positive>63</Hsp_positive>
              <Hsp_gaps>13</Hsp_gaps>
              <Hsp_align-len>88</Hsp_align-len>
              <Hsp_qseq>MGGISIWQXXXXXXXXXXXFGTKKLGSIGSDLGASIKGFKKAMSDDEPKQDKTSQDADFTAKTIADKQADTNQEQAKTEDAKRHDKEQ</Hsp_qseq>
              <Hsp_hseq>MGGISITQLLIIVAIVVLLFGTKKLRTLGSDLGESVKGFKKAMADDNKE-----KDAEF--KSLSDDSETT----AKTEKAK--DKEQ</Hsp_hseq>
              <Hsp_midline>MGGISI QLLII  IVVLLFGTKKL ++GSDLG S+KGFKKAM+DD  +     +DA+F  K+++D    T    AKTE AK  DKEQ</Hsp_midline>
            </Hsp>
          </Hit_hsps>
        </Hit>
        <Hit>
          <Hit_num>25</Hit_num>
          <Hit_id>gi|68546478|ref|ZP_00586025.1|</Hit_id>
          <Hit_def>Twin-arginine translocation protein TatA/E [Shewanella amazonensis SB2B] &gt;gi|68515892|gb|EAN39606.1| Twin-arginine translocation protein TatA/E [Shewanella amazonensis SB2B]</Hit_def>
          <Hit_accession>ZP_00586025</Hit_accession>
          <Hit_len>77</Hit_len>
          <Hit_hsps>
            <Hsp>
              <Hsp_num>1</Hsp_num>
              <Hsp_bit-score>66.6254</Hsp_bit-score>
              <Hsp_score>161</Hsp_score>
              <Hsp_evalue>2.18014e-10</Hsp_evalue>
              <Hsp_query-from>15</Hsp_query-from>
              <Hsp_query-to>102</Hsp_query-to>
              <Hsp_hit-from>1</Hsp_hit-from>
              <Hsp_hit-to>75</Hsp_hit-to>
              <Hsp_query-frame>0</Hsp_query-frame>
              <Hsp_hit-frame>0</Hsp_hit-frame>
              <Hsp_identity>48</Hsp_identity>
              <Hsp_positive>56</Hsp_positive>
              <Hsp_gaps>13</Hsp_gaps>
              <Hsp_align-len>88</Hsp_align-len>
              <Hsp_qseq>MGGISIWQXXXXXXXXXXXFGTKKLGSIGSDLGASIKGFKKAMSDDEPKQDKTSQDADFTAKTIADKQADTNQEQAKTEDAKRHDKEQ</Hsp_qseq>
              <Hsp_hseq>MGGISIWQLLIIALIVVLLFGTKKLRSLGGDLGGAIKGFKNAMSDEEKK-------------ALEDKEAAAQTTQQATEKKPEADKKE</Hsp_hseq>
              <Hsp_midline>MGGISIWQLLIIA+IVVLLFGTKKL S+G DLG +IKGFK AMSD+E K              + DK+A     Q  TE     DK++</Hsp_midline>
            </Hsp>
          </Hit_hsps>
        </Hit>
        <Hit>
          <Hit_num>26</Hit_num>
          <Hit_id>gi|33151888|ref|NP_873241.1|</Hit_id>
          <Hit_def>sec-independent protein secretion pathway component TatA [Haemophilus ducreyi 35000HP] &gt;gi|33148109|gb|AAP95630.1| sec-independent protein secretion pathway component TatA [Haemophilus ducreyi 35000HP] &gt;gi|71153585|sp|Q7VN63|TATA_HAEDU Sec-independent protein translocase protein tatA/E homolog</Hit_def>
          <Hit_accession>NP_873241</Hit_accession>
          <Hit_len>74</Hit_len>
          <Hit_hsps>
            <Hsp>
              <Hsp_num>1</Hsp_num>
              <Hsp_bit-score>65.855</Hsp_bit-score>
              <Hsp_score>159</Hsp_score>
              <Hsp_evalue>3.71876e-10</Hsp_evalue>
              <Hsp_query-from>15</Hsp_query-from>
              <Hsp_query-to>95</Hsp_query-to>
              <Hsp_hit-from>1</Hsp_hit-from>
              <Hsp_hit-to>74</Hsp_hit-to>
              <Hsp_query-frame>0</Hsp_query-frame>
              <Hsp_hit-frame>0</Hsp_hit-frame>
              <Hsp_identity>45</Hsp_identity>
              <Hsp_positive>58</Hsp_positive>
              <Hsp_gaps>7</Hsp_gaps>
              <Hsp_align-len>81</Hsp_align-len>
              <Hsp_qseq>MGGISIWQXXXXXXXXXXXFGTKKLGSIGSDLGASIKGFKKAMSDDEPKQDKTSQDADFTAKTIADKQADTNQEQAKTEDA</Hsp_qseq>
              <Hsp_hseq>MGGISIWQLLIIVAIIVLLFGTKKLRTLGTDLGESVKGFKKAMAEDK------SQDANFD-KVEAKESTSTTEKTKEKEQA</Hsp_hseq>
              <Hsp_midline>MGGISIWQLLII  I+VLLFGTKKL ++G+DLG S+KGFKKAM++D+      SQDA+F  K  A +   T ++  + E A</Hsp_midline>
            </Hsp>
          </Hit_hsps>
        </Hit>
        <Hit>
          <Hit_num>27</Hit_num>
          <Hit_id>gi|24375687|ref|NP_719730.1|</Hit_id>
          <Hit_def>Sec-independent protein translocase protein TatA [Shewanella oneidensis MR-1] &gt;gi|24350613|gb|AAN57174.1| Sec-independent protein translocase protein TatA [Shewanella oneidensis MR-1]</Hit_def>
          <Hit_accession>NP_719730</Hit_accession>
          <Hit_len>88</Hit_len>
          <Hit_hsps>
            <Hsp>
              <Hsp_num>1</Hsp_num>
              <Hsp_bit-score>65.855</Hsp_bit-score>
              <Hsp_score>159</Hsp_score>
              <Hsp_evalue>3.71876e-10</Hsp_evalue>
              <Hsp_query-from>15</Hsp_query-from>
              <Hsp_query-to>102</Hsp_query-to>
              <Hsp_hit-from>1</Hsp_hit-from>
              <Hsp_hit-to>87</Hsp_hit-to>
              <Hsp_query-frame>0</Hsp_query-frame>
              <Hsp_hit-frame>0</Hsp_hit-frame>
              <Hsp_identity>48</Hsp_identity>
              <Hsp_positive>59</Hsp_positive>
              <Hsp_gaps>1</Hsp_gaps>
              <Hsp_align-len>88</Hsp_align-len>
              <Hsp_qseq>MGGISIWQXXXXXXXXXXXFGTKKLGSIGSDLGASIKGFKKAMSDDEPKQDKTSQDADFTAKTIADKQADTNQEQAKTEDAKRHDKEQ</Hsp_qseq>
              <Hsp_hseq>MGGISIWQLLIIALIVVLLFGTKKLRSLGGDLGGAVKGFKNAMSSEEDKKALEDAEAAKPVQTAQTVQSAQPTQQA-TEKKPESNKEQ</Hsp_hseq>
              <Hsp_midline>MGGISIWQLLIIA+IVVLLFGTKKL S+G DLG ++KGFK AMS +E K+     +A    +T    Q+    +QA TE     +KEQ</Hsp_midline>
            </Hsp>
          </Hit_hsps>
        </Hit>
        <Hit>
          <Hit_num>28</Hit_num>
          <Hit_id>gi|71278553|ref|YP_269744.1|</Hit_id>
          <Hit_def>Sec-independent protein translocase protein TatA [Colwellia psychrerythraea 34H] &gt;gi|71144293|gb|AAZ24766.1| Sec-independent protein translocase protein TatA [Colwellia psychrerythraea 34H]</Hit_def>
          <Hit_accession>YP_269744</Hit_accession>
          <Hit_len>79</Hit_len>
          <Hit_hsps>
            <Hsp>
              <Hsp_num>1</Hsp_num>
              <Hsp_bit-score>65.4698</Hsp_bit-score>
              <Hsp_score>158</Hsp_score>
              <Hsp_evalue>4.85685e-10</Hsp_evalue>
              <Hsp_query-from>15</Hsp_query-from>
              <Hsp_query-to>100</Hsp_query-to>
              <Hsp_hit-from>1</Hsp_hit-from>
              <Hsp_hit-to>78</Hsp_hit-to>
              <Hsp_query-frame>0</Hsp_query-frame>
              <Hsp_hit-frame>0</Hsp_hit-frame>
              <Hsp_identity>47</Hsp_identity>
              <Hsp_positive>62</Hsp_positive>
              <Hsp_gaps>10</Hsp_gaps>
              <Hsp_align-len>87</Hsp_align-len>
              <Hsp_qseq>MGGISIWQXXXXXXXXXXXFGTKKLGSIGSDLGASIKGFKKAMSDDEPKQDKTSQDADFTAKTIADKQADTNQEQAKTE-DAKRHDK</Hsp_qseq>
              <Hsp_hseq>MGGISIWQLVMIAVIVVLLFGTKKLKNLGADLGSSIKGFKKAITDVDDEDRTESKN---------DVLADTSNTEARVEVDVKEKDK</Hsp_hseq>
              <Hsp_midline>MGGISIWQL++IAVIVVLLFGTKKL ++G+DLG+SIKGFKKA++D + +    S++         D  ADT+  +A+ E D K  DK</Hsp_midline>
            </Hsp>
          </Hit_hsps>
        </Hit>
        <Hit>
          <Hit_num>29</Hit_num>
          <Hit_id>gi|69159855|gb|EAN71956.1|</Hit_id>
          <Hit_def>Twin-arginine translocation protein TatA/E [Shewanella denitrificans OS217] &gt;gi|69941450|ref|ZP_00633384.1| Twin-arginine translocation protein TatA/E [Shewanella denitrificans OS-217]</Hit_def>
          <Hit_accession>EAN71956</Hit_accession>
          <Hit_len>79</Hit_len>
          <Hit_hsps>
            <Hsp>
              <Hsp_num>1</Hsp_num>
              <Hsp_bit-score>65.0846</Hsp_bit-score>
              <Hsp_score>157</Hsp_score>
              <Hsp_evalue>6.34325e-10</Hsp_evalue>
              <Hsp_query-from>15</Hsp_query-from>
              <Hsp_query-to>102</Hsp_query-to>
              <Hsp_hit-from>1</Hsp_hit-from>
              <Hsp_hit-to>78</Hsp_hit-to>
              <Hsp_query-frame>0</Hsp_query-frame>
              <Hsp_hit-frame>0</Hsp_hit-frame>
              <Hsp_identity>47</Hsp_identity>
              <Hsp_positive>62</Hsp_positive>
              <Hsp_gaps>12</Hsp_gaps>
              <Hsp_align-len>89</Hsp_align-len>
              <Hsp_qseq>MGGISIWQXXXXXXXXXXXFGTKKLGSIGSDLGASIKGFKKAMSDDEPKQDKTSQDADFTAKTIADKQ-ADTNQEQAKTEDAKRHDKEQ</Hsp_qseq>
              <Hsp_hseq>MGGISIWQLLIIALIVILLFGTKKLRSLGGDLGGAVKGFKNAMTSETSEEEK---------KALEDSQTAQTSQQAEKKPESK--DKEQ</Hsp_hseq>
              <Hsp_midline>MGGISIWQLLIIA+IV+LLFGTKKL S+G DLG ++KGFK AM+ +  +++K         K + D Q A T+Q+  K  ++K  DKEQ</Hsp_midline>
            </Hsp>
          </Hit_hsps>
        </Hit>
        <Hit>
          <Hit_num>30</Hit_num>
          <Hit_id>gi|69949858|ref|ZP_00637822.1|</Hit_id>
          <Hit_def>Twin-arginine translocation protein TatA/E [Shewanella frigidimarina NCIMB 400] &gt;gi|69166482|gb|EAN75453.1| Twin-arginine translocation protein TatA/E [Shewanella frigidimarina NCIMB 400]</Hit_def>
          <Hit_accession>ZP_00637822</Hit_accession>
          <Hit_len>81</Hit_len>
          <Hit_hsps>
            <Hsp>
              <Hsp_num>1</Hsp_num>
              <Hsp_bit-score>64.3142</Hsp_bit-score>
              <Hsp_score>155</Hsp_score>
              <Hsp_evalue>1.08199e-09</Hsp_evalue>
              <Hsp_query-from>15</Hsp_query-from>
              <Hsp_query-to>94</Hsp_query-to>
              <Hsp_hit-from>1</Hsp_hit-from>
              <Hsp_hit-to>78</Hsp_hit-to>
              <Hsp_query-frame>0</Hsp_query-frame>
              <Hsp_hit-frame>0</Hsp_hit-frame>
              <Hsp_identity>41</Hsp_identity>
              <Hsp_positive>58</Hsp_positive>
              <Hsp_gaps>2</Hsp_gaps>
              <Hsp_align-len>80</Hsp_align-len>
              <Hsp_qseq>MGGISIWQXXXXXXXXXXXFGTKKLGSIGSDLGASIKGFKKAMSDDEPKQDKTSQDADFTAKTIADKQADTNQEQAKTED</Hsp_qseq>
              <Hsp_hseq>MGGISIWQLLIVALIVILLFGTKKLRSLGGDLGGAVKGFKNAMTPEDENKSLDDKEKDQTAAT--SQQAAEKQPETESKD</Hsp_hseq>
              <Hsp_midline>MGGISIWQLLI+A+IV+LLFGTKKL S+G DLG ++KGFK AM+ ++  +    ++ D TA T   +QA   Q + +++D</Hsp_midline>
            </Hsp>
          </Hit_hsps>
        </Hit>
        <Hit>
          <Hit_num>31</Hit_num>
          <Hit_id>gi|48863844|ref|ZP_00317737.1|</Hit_id>
          <Hit_def>hypothetical protein Mdeg02000203 [Microbulbifer degradans 2-40]</Hit_def>
          <Hit_accession>ZP_00317737</Hit_accession>
          <Hit_len>83</Hit_len>
          <Hit_hsps>
            <Hsp>
              <Hsp_num>1</Hsp_num>
              <Hsp_bit-score>63.929</Hsp_bit-score>
              <Hsp_score>154</Hsp_score>
              <Hsp_evalue>1.41313e-09</Hsp_evalue>
              <Hsp_query-from>15</Hsp_query-from>
              <Hsp_query-to>93</Hsp_query-to>
              <Hsp_hit-from>3</Hsp_hit-from>
              <Hsp_hit-to>81</Hsp_hit-to>
              <Hsp_query-frame>0</Hsp_query-frame>
              <Hsp_hit-frame>0</Hsp_hit-frame>
              <Hsp_identity>41</Hsp_identity>
              <Hsp_positive>53</Hsp_positive>
              <Hsp_gaps>0</Hsp_gaps>
              <Hsp_align-len>79</Hsp_align-len>
              <Hsp_qseq>MGGISIWQXXXXXXXXXXXFGTKKLGSIGSDLGASIKGFKKAMSDDEPKQDKTSQDADFTAKTIADKQADTNQEQAKTE</Hsp_qseq>
              <Hsp_hseq>LGGISIWQLLIVLVIVLLLFGTKRLKGLGGDLGGAIKGFKKAMSDDEAAKQEAEEAEQKKVAAEEAAAAKTAEQKEKTE</Hsp_hseq>
              <Hsp_midline>+GGISIWQLLI+ VIV+LLFGTK+L  +G DLG +IKGFKKAMSDDE  + +  +             A T +++ KTE</Hsp_midline>
            </Hsp>
          </Hit_hsps>
        </Hit>
        <Hit>
          <Hit_num>32</Hit_num>
          <Hit_id>gi|77361831|ref|YP_341406.1|</Hit_id>
          <Hit_def>twin-arginine translocase subunit, sec-independent protein export [Pseudoalteromonas haloplanktis TAC125] &gt;gi|76876742|emb|CAI87964.1| twin-arginine translocase subunit, sec-independent protein export [Pseudoalteromonas haloplanktis TAC125]</Hit_def>
          <Hit_accession>YP_341406</Hit_accession>
          <Hit_len>82</Hit_len>
          <Hit_hsps>
            <Hsp>
              <Hsp_num>1</Hsp_num>
              <Hsp_bit-score>60.4622</Hsp_bit-score>
              <Hsp_score>145</Hsp_score>
              <Hsp_evalue>1.5624e-08</Hsp_evalue>
              <Hsp_query-from>16</Hsp_query-from>
              <Hsp_query-to>87</Hsp_query-to>
              <Hsp_hit-from>4</Hsp_hit-from>
              <Hsp_hit-to>81</Hsp_hit-to>
              <Hsp_query-frame>0</Hsp_query-frame>
              <Hsp_hit-frame>0</Hsp_hit-frame>
              <Hsp_identity>39</Hsp_identity>
              <Hsp_positive>53</Hsp_positive>
              <Hsp_gaps>6</Hsp_gaps>
              <Hsp_align-len>78</Hsp_align-len>
              <Hsp_qseq>GGISIWQXXXXXXXXXXXFGTKKLGSIGSDLGASIKGFKKAMSD------DEPKQDKTSQDADFTAKTIADKQADTNQ</Hsp_qseq>
              <Hsp_hseq>GGISLWQLLIVLAIIVLLFGTKKLRGIGGDLGGAVKGFKKAMSDEKNTDKEKPEQIQKSEESAPLDSAHTEKNKDNNK</Hsp_hseq>
              <Hsp_midline>GGIS+WQLLI+  I+VLLFGTKKL  IG DLG ++KGFKKAMSD      ++P+Q + S+++        +K  D N+</Hsp_midline>
            </Hsp>
          </Hit_hsps>
        </Hit>
        <Hit>
          <Hit_num>33</Hit_num>
          <Hit_id>gi|67676224|ref|ZP_00472975.1|</Hit_id>
          <Hit_def>Twin-arginine translocation protein TatA/E [Chromohalobacter salexigens DSM 3043] &gt;gi|67519761|gb|EAM23710.1| Twin-arginine translocation protein TatA/E [Chromohalobacter salexigens DSM 3043]</Hit_def>
          <Hit_accession>ZP_00472975</Hit_accession>
          <Hit_len>90</Hit_len>
          <Hit_hsps>
            <Hsp>
              <Hsp_num>1</Hsp_num>
              <Hsp_bit-score>60.077</Hsp_bit-score>
              <Hsp_score>144</Hsp_score>
              <Hsp_evalue>2.04055e-08</Hsp_evalue>
              <Hsp_query-from>15</Hsp_query-from>
              <Hsp_query-to>92</Hsp_query-to>
              <Hsp_hit-from>2</Hsp_hit-from>
              <Hsp_hit-to>73</Hsp_hit-to>
              <Hsp_query-frame>0</Hsp_query-frame>
              <Hsp_hit-frame>0</Hsp_hit-frame>
              <Hsp_identity>40</Hsp_identity>
              <Hsp_positive>55</Hsp_positive>
              <Hsp_gaps>6</Hsp_gaps>
              <Hsp_align-len>78</Hsp_align-len>
              <Hsp_qseq>MGGISIWQXXXXXXXXXXXFGTKKLGSIGSDLGASIKGFKKAMSDDEPKQDKTSQDADFTAKTIADKQADTNQEQAKT</Hsp_qseq>
              <Hsp_hseq>LGGISIWQLLIVLGIVILIFGTKKLRNLGSDLGGAVKGFKSAVGEEEQKK----QDGEETAQHRV--AHDTNEEPLDT</Hsp_hseq>
              <Hsp_midline>+GGISIWQLLI+  IV+L+FGTKKL ++GSDLG ++KGFK A+ ++E K+    QD + TA+       DTN+E   T</Hsp_midline>
            </Hsp>
          </Hit_hsps>
        </Hit>
        <Hit>
          <Hit_num>34</Hit_num>
          <Hit_id>gi|74317722|ref|YP_315462.1|</Hit_id>
          <Hit_def>twin-arginine translocation protein TatA/E [Thiobacillus denitrificans ATCC 25259] &gt;gi|74057217|gb|AAZ97657.1| twin-arginine translocation protein TatA/E [Thiobacillus denitrificans ATCC 25259] &gt;gi|52007795|ref|ZP_00335172.1| COG1826: Sec-independent protein secretion pathway components [Thiobacillus denitrificans ATCC 25259]</Hit_def>
          <Hit_accession>YP_315462</Hit_accession>
          <Hit_len>70</Hit_len>
          <Hit_hsps>
            <Hsp>
              <Hsp_num>1</Hsp_num>
              <Hsp_bit-score>59.3066</Hsp_bit-score>
              <Hsp_score>142</Hsp_score>
              <Hsp_evalue>3.48066e-08</Hsp_evalue>
              <Hsp_query-from>15</Hsp_query-from>
              <Hsp_query-to>82</Hsp_query-to>
              <Hsp_hit-from>1</Hsp_hit-from>
              <Hsp_hit-to>68</Hsp_hit-to>
              <Hsp_query-frame>0</Hsp_query-frame>
              <Hsp_hit-frame>0</Hsp_hit-frame>
              <Hsp_identity>34</Hsp_identity>
              <Hsp_positive>46</Hsp_positive>
              <Hsp_gaps>0</Hsp_gaps>
              <Hsp_align-len>68</Hsp_align-len>
              <Hsp_qseq>MGGISIWQXXXXXXXXXXXFGTKKLGSIGSDLGASIKGFKKAMSDDEPKQDKTSQDADFTAKTIADKQ</Hsp_qseq>
              <Hsp_hseq>MGSFSIWHWLIVLVVVLLIFGTKKLRNIGSDLGGAVKGFKEGMKDDAPKISESDKGGHTIDAEVKDKQ</Hsp_hseq>
              <Hsp_midline>MG  SIW  LI+ V+V+L+FGTKKL +IGSDLG ++KGFK+ M DD PK  ++ +        + DKQ</Hsp_midline>
            </Hsp>
          </Hit_hsps>
        </Hit>
        <Hit>
          <Hit_num>35</Hit_num>
          <Hit_id>gi|77166504|ref|YP_345029.1|</Hit_id>
          <Hit_def>Twin-arginine translocation protein TatA/E [Nitrosococcus oceani ATCC 19707] &gt;gi|76884818|gb|ABA59499.1| Twin-arginine translocation protein TatA/E [Nitrosococcus oceani ATCC 19707]</Hit_def>
          <Hit_accession>YP_345029</Hit_accession>
          <Hit_len>90</Hit_len>
          <Hit_hsps>
            <Hsp>
              <Hsp_num>1</Hsp_num>
              <Hsp_bit-score>58.5362</Hsp_bit-score>
              <Hsp_score>140</Hsp_score>
              <Hsp_evalue>5.9371e-08</Hsp_evalue>
              <Hsp_query-from>15</Hsp_query-from>
              <Hsp_query-to>95</Hsp_query-to>
              <Hsp_hit-from>3</Hsp_hit-from>
              <Hsp_hit-to>76</Hsp_hit-to>
              <Hsp_query-frame>0</Hsp_query-frame>
              <Hsp_hit-frame>0</Hsp_hit-frame>
              <Hsp_identity>41</Hsp_identity>
              <Hsp_positive>58</Hsp_positive>
              <Hsp_gaps>7</Hsp_gaps>
              <Hsp_align-len>81</Hsp_align-len>
              <Hsp_qseq>MGGISIWQXXXXXXXXXXXFGTKKLGSIGSDLGASIKGFKKAMSDDEPKQDKTSQDADFTAKTIADKQADTNQEQAKTEDA</Hsp_qseq>
              <Hsp_hseq>VGGISIWQLLIVLVIILLLFGTKKLRSIGTDLGSAIKGFRNSLRDEE------RRDAE-EAATIEHKQAHKAENPSQRQQA</Hsp_hseq>
              <Hsp_midline>+GGISIWQLLI+ VI++LLFGTKKL SIG+DLG++IKGF+ ++ D+E       +DA+  A TI  KQA   +  ++ + A</Hsp_midline>
            </Hsp>
          </Hit_hsps>
        </Hit>
        <Hit>
          <Hit_num>36</Hit_num>
          <Hit_id>gi|16128610|ref|NP_415160.1|</Hit_id>
          <Hit_def>component of Sec-independent translocase [Escherichia coli K12] &gt;gi|26246607|ref|NP_752647.1| Sec-independent protein translocase protein tatE [Escherichia coli CFT073] &gt;gi|30062184|ref|NP_836355.1| hypothetical protein S0676 [Shigella flexneri 2a str. 2457T] &gt;gi|24112073|ref|NP_706583.1| hypothetical protein SF0654 [Shigella flexneri 2a str. 301] &gt;gi|15800341|ref|NP_286353.1| hypothetical protein Z0772 [Escherichia coli O157:H7 EDL933] &gt;gi|24050900|gb|AAN42290.1| orf, conserved hypothetical protein [Shigella flexneri 2a str. 301] &gt;gi|74311162|ref|YP_309581.1| hypothetical protein SSO_0580 [Shigella sonnei Ss046] &gt;gi|1786845|gb|AAC73728.1| component of Sec-independent translocase [Escherichia coli K12] &gt;gi|75514720|ref|ZP_00736975.1| COG1826: Sec-independent protein secretion pathway components [Escherichia coli 53638] &gt;gi|75258637|ref|ZP_00730044.1| COG1826: Sec-independent protein secretion pathway components [Escherichia coli E22] &gt;gi|75240782|ref|ZP_00724689.1| COG1826: Sec-independent protein secretion pathway components [Escherichia coli F11] &gt;gi|75236608|ref|ZP_00720696.1| COG1826: Sec-independent protein secretion pathway components [Escherichia coli E110019] &gt;gi|75229489|ref|ZP_00716036.1| COG1826: Sec-independent protein secretion pathway components [Escherichia coli B7A] &gt;gi|75210746|ref|ZP_00710878.1| COG1826: Sec-independent protein secretion pathway components [Escherichia coli B171] &gt;gi|75194810|ref|ZP_00704880.1| COG1826: Sec-independent protein secretion pathway components [Escherichia coli HS] &gt;gi|75189665|ref|ZP_00702932.1| COG1826: Sec-independent protein secretion pathway components [Escherichia coli E24377A] &gt;gi|75177456|ref|ZP_00697537.1| COG1826: Sec-independent protein secretion pathway components [Shigella boydii BS512] &gt;gi|73854639|gb|AAZ87346.1| conserved hypothetical protein [Shigella sonnei Ss046] &gt;gi|30040429|gb|AAP16161.1| hypothetical protein S0676 [Shigella flexneri 2a str. 2457T] &gt;gi|13360123|dbj|BAB34088.1| Sec-independent protein translocase [Escherichia coli O157:H7] &gt;gi|1778544|gb|AAB40827.1| HI0187 homolog [Escherichia coli] &gt;gi|26107006|gb|AAN79190.1| Sec-independent protein translocase protein tatE [Escherichia coli CFT073] &gt;gi|4062250|dbj|BAA35270.1| Hypothetical protein (lip 3&apos; region) [Escherichia coli K12] &gt;gi|67473128|sp|P0A843|TATE_ECOLI Sec-independent protein translocase protein tatE &gt;gi|67473131|sp|P0A846|TATE_SHIFL Sec-independent protein translocase protein tatE &gt;gi|67473130|sp|P0A845|TATE_ECO57 Sec-independent protein translocase protein tatE &gt;gi|67473129|sp|P0A844|TATE_ECOL6 Sec-independent protein translocase protein tatE &gt;gi|12513528|gb|AAG54961.1| orf, hypothetical protein [Escherichia coli O157:H7 EDL933] &gt;gi|15829919|ref|NP_308692.1| Sec-independent protein translocase [Escherichia coli O157:H7]</Hit_def>
          <Hit_accession>NP_415160</Hit_accession>
          <Hit_len>67</Hit_len>
          <Hit_hsps>
            <Hsp>
              <Hsp_num>1</Hsp_num>
              <Hsp_bit-score>57.3806</Hsp_bit-score>
              <Hsp_score>137</Hsp_score>
              <Hsp_evalue>1.32265e-07</Hsp_evalue>
              <Hsp_query-from>15</Hsp_query-from>
              <Hsp_query-to>82</Hsp_query-to>
              <Hsp_hit-from>1</Hsp_hit-from>
              <Hsp_hit-to>67</Hsp_hit-to>
              <Hsp_query-frame>0</Hsp_query-frame>
              <Hsp_hit-frame>0</Hsp_hit-frame>
              <Hsp_identity>38</Hsp_identity>
              <Hsp_positive>51</Hsp_positive>
              <Hsp_gaps>1</Hsp_gaps>
              <Hsp_align-len>68</Hsp_align-len>
              <Hsp_qseq>MGGISIWQXXXXXXXXXXXFGTKKLGSIGSDLGASIKGFKKAMSDDEPKQDKTSQDADFTAKTIADKQ</Hsp_qseq>
              <Hsp_hseq>MGEISITKLLVVAALVVLLFGTKKLRTLGGDLGAAIKGFKKAMNDDDAAA-KKGADVDLQAEKLSHKE</Hsp_hseq>
              <Hsp_midline>MG ISI +LL++A +VVLLFGTKKL ++G DLGA+IKGFKKAM+DD+    K   D D  A+ ++ K+</Hsp_midline>
            </Hsp>
          </Hit_hsps>
        </Hit>
        <Hit>
          <Hit_num>37</Hit_num>
          <Hit_id>gi|12831974|emb|CAC29147.1|</Hit_id>
          <Hit_def>TatA protein [Pseudomonas stutzeri]</Hit_def>
          <Hit_accession>CAC29147</Hit_accession>
          <Hit_len>76</Hit_len>
          <Hit_hsps>
            <Hsp>
              <Hsp_num>1</Hsp_num>
              <Hsp_bit-score>56.9954</Hsp_bit-score>
              <Hsp_score>136</Hsp_score>
              <Hsp_evalue>1.72743e-07</Hsp_evalue>
              <Hsp_query-from>16</Hsp_query-from>
              <Hsp_query-to>80</Hsp_query-to>
              <Hsp_hit-from>4</Hsp_hit-from>
              <Hsp_hit-to>71</Hsp_hit-to>
              <Hsp_query-frame>0</Hsp_query-frame>
              <Hsp_hit-frame>0</Hsp_hit-frame>
              <Hsp_identity>36</Hsp_identity>
              <Hsp_positive>50</Hsp_positive>
              <Hsp_gaps>3</Hsp_gaps>
              <Hsp_align-len>68</Hsp_align-len>
              <Hsp_qseq>GGISIWQXXXXXXXXXXXFGTKKLGSIGSDLGASIKGFKKAMSDDEPK---QDKTSQDADFTAKTIAD</Hsp_qseq>
              <Hsp_hseq>GGISIWQLLIILLIVIMLFGTKRLKGVGSDLGDAIKGFRKSMGTDEEKPSVEEKQNHTIDAQARKVEE</Hsp_hseq>
              <Hsp_midline>GGISIWQLLII +IV++LFGTK+L  +GSDLG +IKGF+K+M  DE K   ++K +   D  A+ + +</Hsp_midline>
            </Hsp>
          </Hit_hsps>
        </Hit>
        <Hit>
          <Hit_num>38</Hit_num>
          <Hit_id>gi|32029972|ref|ZP_00132908.1|</Hit_id>
          <Hit_def>COG1826: Sec-independent protein secretion pathway components [Haemophilus somnus 2336] &gt;gi|23467861|ref|ZP_00123438.1| COG1826: Sec-independent protein secretion pathway components [Haemophilus somnus 129PT]</Hit_def>
          <Hit_accession>ZP_00132908</Hit_accession>
          <Hit_len>73</Hit_len>
          <Hit_hsps>
            <Hsp>
              <Hsp_num>1</Hsp_num>
              <Hsp_bit-score>56.6102</Hsp_bit-score>
              <Hsp_score>135</Hsp_score>
              <Hsp_evalue>2.2561e-07</Hsp_evalue>
              <Hsp_query-from>17</Hsp_query-from>
              <Hsp_query-to>94</Hsp_query-to>
              <Hsp_hit-from>2</Hsp_hit-from>
              <Hsp_hit-to>71</Hsp_hit-to>
              <Hsp_query-frame>0</Hsp_query-frame>
              <Hsp_hit-frame>0</Hsp_hit-frame>
              <Hsp_identity>38</Hsp_identity>
              <Hsp_positive>57</Hsp_positive>
              <Hsp_gaps>8</Hsp_gaps>
              <Hsp_align-len>78</Hsp_align-len>
              <Hsp_qseq>GISIWQXXXXXXXXXXXFGTKKLGSIGSDLGASIKGFKKAMSDDEPKQDKTSQDADFTAKTIADKQADTNQEQAKTED</Hsp_qseq>
              <Hsp_hseq>GLSWQQLLILLLVVVVIFGTKKLRNIGSDLGGAVKDFKKAMNDDQPK------DAEF--KKISEEVEQTSVENSKQKE</Hsp_hseq>
              <Hsp_midline>G+S  QLLI+ ++VV++FGTKKL +IGSDLG ++K FKKAM+DD+PK      DA+F  K I+++   T+ E +K ++</Hsp_midline>
            </Hsp>
          </Hit_hsps>
        </Hit>
        <Hit>
          <Hit_num>39</Hit_num>
          <Hit_id>gi|455172|gb|AAA24073.1|</Hit_id>
          <Hit_def>ORF; putative</Hit_def>
          <Hit_accession>AAA24073</Hit_accession>
          <Hit_len>67</Hit_len>
          <Hit_hsps>
            <Hsp>
              <Hsp_num>1</Hsp_num>
              <Hsp_bit-score>56.225</Hsp_bit-score>
              <Hsp_score>134</Hsp_score>
              <Hsp_evalue>2.94655e-07</Hsp_evalue>
              <Hsp_query-from>15</Hsp_query-from>
              <Hsp_query-to>82</Hsp_query-to>
              <Hsp_hit-from>1</Hsp_hit-from>
              <Hsp_hit-to>67</Hsp_hit-to>
              <Hsp_query-frame>0</Hsp_query-frame>
              <Hsp_hit-frame>0</Hsp_hit-frame>
              <Hsp_identity>38</Hsp_identity>
              <Hsp_positive>50</Hsp_positive>
              <Hsp_gaps>1</Hsp_gaps>
              <Hsp_align-len>68</Hsp_align-len>
              <Hsp_qseq>MGGISIWQXXXXXXXXXXXFGTKKLGSIGSDLGASIKGFKKAMSDDEPKQDKTSQDADFTAKTIADKQ</Hsp_qseq>
              <Hsp_hseq>MGEISITKLLVVAALVVLLFGTKKLRTLGGDLGAAIKGFKKAMIDDDAAA-KKGADVDLQAEKLSHKE</Hsp_hseq>
              <Hsp_midline>MG ISI +LL++A +VVLLFGTKKL ++G DLGA+IKGFKKAM DD+    K   D D  A+ ++ K+</Hsp_midline>
            </Hsp>
          </Hit_hsps>
        </Hit>
        <Hit>
          <Hit_num>40</Hit_num>
          <Hit_id>gi|1224007|gb|AAA92108.1|</Hit_id>
          <Hit_def>ORF4</Hit_def>
          <Hit_accession>AAA92108</Hit_accession>
          <Hit_len>192</Hit_len>
          <Hit_hsps>
            <Hsp>
              <Hsp_num>1</Hsp_num>
              <Hsp_bit-score>55.8398</Hsp_bit-score>
              <Hsp_score>133</Hsp_score>
              <Hsp_evalue>3.84832e-07</Hsp_evalue>
              <Hsp_query-from>16</Hsp_query-from>
              <Hsp_query-to>70</Hsp_query-to>
              <Hsp_hit-from>4</Hsp_hit-from>
              <Hsp_hit-to>62</Hsp_hit-to>
              <Hsp_query-frame>0</Hsp_query-frame>
              <Hsp_hit-frame>0</Hsp_hit-frame>
              <Hsp_identity>36</Hsp_identity>
              <Hsp_positive>48</Hsp_positive>
              <Hsp_gaps>4</Hsp_gaps>
              <Hsp_align-len>59</Hsp_align-len>
              <Hsp_qseq>GGISIWQXXXXXXXXXXXFGTKKLGSIGSDLGASIKGFKKAMSDDE----PKQDKTSQD</Hsp_qseq>
              <Hsp_hseq>GGISIWQLLIILLIVVMLFGTKRLKSLGSDLGDAIKGFRKSMDNEENKAPPVEEQKGQD</Hsp_hseq>
              <Hsp_midline>GGISIWQLLII +IVV+LFGTK+L S+GSDLG +IKGF+K+M ++E    P +++  QD</Hsp_midline>
            </Hsp>
          </Hit_hsps>
        </Hit>
        <Hit>
          <Hit_num>41</Hit_num>
          <Hit_id>gi|68056990|gb|AAX87243.1|</Hit_id>
          <Hit_def>Sec-independent protein translocase protein TatA/E [Haemophilus influenzae 86-028NP] &gt;gi|68248791|ref|YP_247903.1| Sec-independent protein translocase protein TatA/E [Haemophilus influenzae 86-028NP]</Hit_def>
          <Hit_accession>AAX87243</Hit_accession>
          <Hit_len>95</Hit_len>
          <Hit_hsps>
            <Hsp>
              <Hsp_num>1</Hsp_num>
              <Hsp_bit-score>55.0694</Hsp_bit-score>
              <Hsp_score>131</Hsp_score>
              <Hsp_evalue>6.56423e-07</Hsp_evalue>
              <Hsp_query-from>2</Hsp_query-from>
              <Hsp_query-to>94</Hsp_query-to>
              <Hsp_hit-from>8</Hsp_hit-from>
              <Hsp_hit-to>93</Hsp_hit-to>
              <Hsp_query-frame>0</Hsp_query-frame>
              <Hsp_hit-frame>0</Hsp_hit-frame>
              <Hsp_identity>39</Hsp_identity>
              <Hsp_positive>60</Hsp_positive>
              <Hsp_gaps>7</Hsp_gaps>
              <Hsp_align-len>93</Hsp_align-len>
              <Hsp_qseq>RLCLIIIYHRGTCMGGISIWQXXXXXXXXXXXFGTKKLGSIGSDLGASIKGFKKAMSDDEPKQDKTSQDADFTAKTIADKQADTNQEQAKTED</Hsp_qseq>
              <Hsp_hseq>RAKFFLFYRTEFIMFGLSPAQLIILLVVILLIFGTKKLRNAGSDLGAAVKGFKKAM-----KEDEKVKDAEF--KSIDNETASAKKENIKEKE</Hsp_hseq>
              <Hsp_midline>R    + Y     M G+S  QL+I+ V+++L+FGTKKL + GSDLGA++KGFKKAM     K+D+  +DA+F  K+I ++ A   +E  K ++</Hsp_midline>
            </Hsp>
          </Hit_hsps>
        </Hit>
        <Hit>
          <Hit_num>42</Hit_num>
          <Hit_id>gi|56461470|ref|YP_156751.1|</Hit_id>
          <Hit_def>Sec-independent protein secretion pathway component, TatA family [Idiomarina loihiensis L2TR] &gt;gi|56180480|gb|AAV83202.1| Sec-independent protein secretion pathway component, TatA family [Idiomarina loihiensis L2TR]</Hit_def>
          <Hit_accession>YP_156751</Hit_accession>
          <Hit_len>73</Hit_len>
          <Hit_hsps>
            <Hsp>
              <Hsp_num>1</Hsp_num>
              <Hsp_bit-score>54.299</Hsp_bit-score>
              <Hsp_score>129</Hsp_score>
              <Hsp_evalue>1.11969e-06</Hsp_evalue>
              <Hsp_query-from>17</Hsp_query-from>
              <Hsp_query-to>66</Hsp_query-to>
              <Hsp_hit-from>2</Hsp_hit-from>
              <Hsp_hit-to>51</Hsp_hit-to>
              <Hsp_query-frame>0</Hsp_query-frame>
              <Hsp_hit-frame>0</Hsp_hit-frame>
              <Hsp_identity>33</Hsp_identity>
              <Hsp_positive>43</Hsp_positive>
              <Hsp_gaps>0</Hsp_gaps>
              <Hsp_align-len>50</Hsp_align-len>
              <Hsp_qseq>GISIWQXXXXXXXXXXXFGTKKLGSIGSDLGASIKGFKKAMSDDEPKQDK</Hsp_qseq>
              <Hsp_hseq>GVSPWQLLILLVIVVLLFGTKRLRSLGSDLGNAVKGFKKSMGDEDDSKDK</Hsp_hseq>
              <Hsp_midline>G+S WQLLI+ VIVVLLFGTK+L S+GSDLG ++KGFKK+M D++  +DK</Hsp_midline>
            </Hsp>
          </Hit_hsps>
        </Hit>
        <Hit>
          <Hit_num>43</Hit_num>
          <Hit_id>gi|76793313|ref|ZP_00775802.1|</Hit_id>
          <Hit_def>Twin-arginine translocation protein TatA/E [Pseudoalteromonas atlantica T6c] &gt;gi|76591415|gb|EAO67616.1| Twin-arginine translocation protein TatA/E [Pseudoalteromonas atlantica T6c]</Hit_def>
          <Hit_accession>ZP_00775802</Hit_accession>
          <Hit_len>84</Hit_len>
          <Hit_hsps>
            <Hsp>
              <Hsp_num>1</Hsp_num>
              <Hsp_bit-score>53.9138</Hsp_bit-score>
              <Hsp_score>128</Hsp_score>
              <Hsp_evalue>1.46236e-06</Hsp_evalue>
              <Hsp_query-from>15</Hsp_query-from>
              <Hsp_query-to>101</Hsp_query-to>
              <Hsp_hit-from>1</Hsp_hit-from>
              <Hsp_hit-to>84</Hsp_hit-to>
              <Hsp_query-frame>0</Hsp_query-frame>
              <Hsp_hit-frame>0</Hsp_hit-frame>
              <Hsp_identity>43</Hsp_identity>
              <Hsp_positive>57</Hsp_positive>
              <Hsp_gaps>11</Hsp_gaps>
              <Hsp_align-len>91</Hsp_align-len>
              <Hsp_qseq>MGGISIWQXXXXXXXXXXXFGTKKLGSIGSDLGASIKGFKKAMSDDEPKQDKTSQDADFTAKTIADKQADTN----QEQAKTEDAKRHDKE</Hsp_qseq>
              <Hsp_hseq>MFGISPMQLIIILVIVVLLFGTKKLRNMGGDLGSAVKGFKKAVSDDD-------KDADFKADEKVEDNSKANDQTVQQNVKSESDTKAKSE</Hsp_hseq>
              <Hsp_midline>M GIS  QL+II VIVVLLFGTKKL ++G DLG+++KGFKKA+SDD+       +DADF A    +  +  N    Q+  K+E   +   E</Hsp_midline>
            </Hsp>
          </Hit_hsps>
        </Hit>
        <Hit>
          <Hit_num>44</Hit_num>
          <Hit_id>gi|42630489|ref|ZP_00156028.1|</Hit_id>
          <Hit_def>COG1826: Sec-independent protein secretion pathway components [Haemophilus influenzae R2866] &gt;gi|42629145|ref|ZP_00154694.1| COG1826: Sec-independent protein secretion pathway components [Haemophilus influenzae R2846]</Hit_def>
          <Hit_accession>ZP_00156028</Hit_accession>
          <Hit_len>75</Hit_len>
          <Hit_hsps>
            <Hsp>
              <Hsp_num>1</Hsp_num>
              <Hsp_bit-score>53.5286</Hsp_bit-score>
              <Hsp_score>127</Hsp_score>
              <Hsp_evalue>1.9099e-06</Hsp_evalue>
              <Hsp_query-from>15</Hsp_query-from>
              <Hsp_query-to>94</Hsp_query-to>
              <Hsp_hit-from>1</Hsp_hit-from>
              <Hsp_hit-to>73</Hsp_hit-to>
              <Hsp_query-frame>0</Hsp_query-frame>
              <Hsp_hit-frame>0</Hsp_hit-frame>
              <Hsp_identity>37</Hsp_identity>
              <Hsp_positive>57</Hsp_positive>
              <Hsp_gaps>7</Hsp_gaps>
              <Hsp_align-len>80</Hsp_align-len>
              <Hsp_qseq>MGGISIWQXXXXXXXXXXXFGTKKLGSIGSDLGASIKGFKKAMSDDEPKQDKTSQDADFTAKTIADKQADTNQEQAKTED</Hsp_qseq>
              <Hsp_hseq>MFGLSPAQLIILLVVILLIFGTKKLRNAGSDLGAAVKGFKKAM-----KEDEKVKDAEF--KSIDNETASAKKENIKEKE</Hsp_hseq>
              <Hsp_midline>M G+S  QL+I+ V+++L+FGTKKL + GSDLGA++KGFKKAM     K+D+  +DA+F  K+I ++ A   +E  K ++</Hsp_midline>
            </Hsp>
          </Hit_hsps>
        </Hit>
        <Hit>
          <Hit_num>45</Hit_num>
          <Hit_id>gi|1074302|pir||B64145</Hit_id>
          <Hit_def>hypothetical protein HI0187 - Haemophilus influenzae (strain Rd KW20)</Hit_def>
          <Hit_accession>B64145</Hit_accession>
          <Hit_len>109</Hit_len>
          <Hit_hsps>
            <Hsp>
              <Hsp_num>1</Hsp_num>
              <Hsp_bit-score>53.1434</Hsp_bit-score>
              <Hsp_score>126</Hsp_score>
              <Hsp_evalue>2.49441e-06</Hsp_evalue>
              <Hsp_query-from>2</Hsp_query-from>
              <Hsp_query-to>93</Hsp_query-to>
              <Hsp_hit-from>8</Hsp_hit-from>
              <Hsp_hit-to>92</Hsp_hit-to>
              <Hsp_query-frame>0</Hsp_query-frame>
              <Hsp_hit-frame>0</Hsp_hit-frame>
              <Hsp_identity>39</Hsp_identity>
              <Hsp_positive>59</Hsp_positive>
              <Hsp_gaps>7</Hsp_gaps>
              <Hsp_align-len>92</Hsp_align-len>
              <Hsp_qseq>RLCLIIIYHRGTCMGGISIWQXXXXXXXXXXXFGTKKLGSIGSDLGASIKGFKKAMSDDEPKQDKTSQDADFTAKTIADKQADTNQEQAKTE</Hsp_qseq>
              <Hsp_hseq>RAKFFLFYRTEFIMFGLSPAQLIILLVVILLIFGTKKLRNAGSDLGAAVKGFKKAM-----KEDEKVKDAEF--KSIDNETASAKKGKYKRE</Hsp_hseq>
              <Hsp_midline>R    + Y     M G+S  QL+I+ V+++L+FGTKKL + GSDLGA++KGFKKAM     K+D+  +DA+F  K+I ++ A   + + K E</Hsp_midline>
            </Hsp>
          </Hit_hsps>
        </Hit>
        <Hit>
          <Hit_num>46</Hit_num>
          <Hit_id>gi|67641583|ref|ZP_00440359.1|</Hit_id>
          <Hit_def>COG1826: Sec-independent protein secretion pathway components [Burkholderia mallei GB8 horse 4] &gt;gi|67635791|ref|ZP_00434743.1| COG1826: Sec-independent protein secretion pathway components [Burkholderia mallei 10399] &gt;gi|67760276|ref|ZP_00498999.1| COG1826: Sec-independent protein secretion pathway components [Burkholderia pseudomallei S13] &gt;gi|67756151|ref|ZP_00495038.1| COG1826: Sec-independent protein secretion pathway components [Burkholderia pseudomallei Pasteur] &gt;gi|67737955|ref|ZP_00488671.1| COG1826: Sec-independent protein secretion pathway components [Burkholderia pseudomallei 668] &gt;gi|67716050|ref|ZP_00485411.1| COG1826: Sec-independent protein secretion pathway components [Burkholderia pseudomallei 1710b] &gt;gi|67684327|ref|ZP_00478308.1| COG1826: Sec-independent protein secretion pathway components [Burkholderia pseudomallei 1710a] &gt;gi|67671615|ref|ZP_00468402.1| COG1826: Sec-independent protein secretion pathway components [Burkholderia pseudomallei 1655] &gt;gi|67651364|ref|ZP_00448787.1| COG1826: Sec-independent protein secretion pathway components [Burkholderia mallei SAVP1] &gt;gi|67646939|ref|ZP_00445189.1| COG1826: Sec-independent protein secretion pathway components [Burkholderia mallei NCTC 10247] &gt;gi|67629330|ref|ZP_00429188.1| COG1826: Sec-independent protein secretion pathway components [Burkholderia mallei 10229] &gt;gi|76809713|ref|YP_335046.1| TatA [Burkholderia pseudomallei 1710b] &gt;gi|76579166|gb|ABA48641.1| TatA [Burkholderia pseudomallei 1710b] &gt;gi|52427678|gb|AAU48271.1| twin-arginine translocation protein, TatA/E family [Burkholderia mallei ATCC 23344] &gt;gi|52211149|emb|CAH37138.1| Sec-independent protein translocase protein TatA [Burkholderia pseudomallei K96243] &gt;gi|53720735|ref|YP_109721.1| Sec-independent protein translocase protein TatA [Burkholderia pseudomallei K96243] &gt;gi|69991749|ref|ZP_00643311.1| COG1826: Sec-independent protein secretion pathway components [Burkholderia mallei FMH]</Hit_def>
          <Hit_accession>ZP_00440359</Hit_accession>
          <Hit_len>77</Hit_len>
          <Hit_hsps>
            <Hsp>
              <Hsp_num>1</Hsp_num>
              <Hsp_bit-score>52.7582</Hsp_bit-score>
              <Hsp_score>125</Hsp_score>
              <Hsp_evalue>3.25779e-06</Hsp_evalue>
              <Hsp_query-from>15</Hsp_query-from>
              <Hsp_query-to>65</Hsp_query-to>
              <Hsp_hit-from>1</Hsp_hit-from>
              <Hsp_hit-to>51</Hsp_hit-to>
              <Hsp_query-frame>0</Hsp_query-frame>
              <Hsp_hit-frame>0</Hsp_hit-frame>
              <Hsp_identity>29</Hsp_identity>
              <Hsp_positive>39</Hsp_positive>
              <Hsp_gaps>0</Hsp_gaps>
              <Hsp_align-len>51</Hsp_align-len>
              <Hsp_qseq>MGGISIWQXXXXXXXXXXXFGTKKLGSIGSDLGASIKGFKKAMSDDEPKQD</Hsp_qseq>
              <Hsp_hseq>MGGLSIWHWLIVLLIVALVFGTKKLRNIGNDLGSAVKGFKDGMKESEAPAD</Hsp_hseq>
              <Hsp_midline>MGG+SIW  LI+ +IV L+FGTKKL +IG+DLG+++KGFK  M + E   D</Hsp_midline>
            </Hsp>
          </Hit_hsps>
        </Hit>
        <Hit>
          <Hit_num>47</Hit_num>
          <Hit_id>gi|67545726|ref|ZP_00423646.1|</Hit_id>
          <Hit_def>Twin-arginine translocation protein TatA/E [Burkholderia vietnamiensis G4] &gt;gi|67533055|gb|EAM29828.1| Twin-arginine translocation protein TatA/E [Burkholderia vietnamiensis G4] &gt;gi|74019444|ref|ZP_00690060.1| Twin-arginine translocation protein TatA/E [Burkholderia ambifaria AMMD] &gt;gi|72607861|gb|EAO43817.1| Twin-arginine translocation protein TatA/E [Burkholderia ambifaria AMMD]</Hit_def>
          <Hit_accession>ZP_00423646</Hit_accession>
          <Hit_len>76</Hit_len>
          <Hit_hsps>
            <Hsp>
              <Hsp_num>1</Hsp_num>
              <Hsp_bit-score>52.7582</Hsp_bit-score>
              <Hsp_score>125</Hsp_score>
              <Hsp_evalue>3.25779e-06</Hsp_evalue>
              <Hsp_query-from>15</Hsp_query-from>
              <Hsp_query-to>97</Hsp_query-to>
              <Hsp_hit-from>1</Hsp_hit-from>
              <Hsp_hit-to>75</Hsp_hit-to>
              <Hsp_query-frame>0</Hsp_query-frame>
              <Hsp_hit-frame>0</Hsp_hit-frame>
              <Hsp_identity>35</Hsp_identity>
              <Hsp_positive>51</Hsp_positive>
              <Hsp_gaps>8</Hsp_gaps>
              <Hsp_align-len>83</Hsp_align-len>
              <Hsp_qseq>MGGISIWQXXXXXXXXXXXFGTKKLGSIGSDLGASIKGFKKAMSDDEPKQDKTSQDADFTAKTIADKQADTNQEQAKTEDAKR</Hsp_qseq>
              <Hsp_hseq>MGGLSIWHWLIVLLIVALVFGTKKLRNIGNDLGSAVKGFKDGM-----KEGETPADAQQLPRT---GTVDVNAKETTRSDSNK</Hsp_hseq>
              <Hsp_midline>MGG+SIW  LI+ +IV L+FGTKKL +IG+DLG+++KGFK  M     K+ +T  DA    +T      D N ++    D+ +</Hsp_midline>
            </Hsp>
          </Hit_hsps>
        </Hit>
        <Hit>
          <Hit_num>48</Hit_num>
          <Hit_id>gi|45435806|gb|AAS61363.1|</Hit_id>
          <Hit_def>sec-independent protein translocase protein [Yersinia pestis biovar Medievalis str. 91001] &gt;gi|51595437|ref|YP_069628.1| sec-independent protein translocase protein [Yersinia pseudotuberculosis IP 32953] &gt;gi|22125073|ref|NP_668496.1| hypothetical protein y1170 [Yersinia pestis KIM] &gt;gi|77636535|ref|ZP_00798608.1| COG1826: Sec-independent protein secretion pathway components [Yersinia pestis Angola] &gt;gi|77632039|ref|ZP_00794625.1| COG1826: Sec-independent protein secretion pathway components [Yersinia pseudotuberculosis IP 31758] &gt;gi|51588719|emb|CAH20330.1| sec-independent protein translocase protein [Yersinia pseudotuberculosis IP 32953] &gt;gi|15980584|emb|CAC92840.1| sec-independent protein translocase protein [Yersinia pestis CO92] &gt;gi|21957926|gb|AAM84747.1| hypothetical protein [Yersinia pestis KIM] &gt;gi|45440947|ref|NP_992486.1| sec-independent protein translocase protein [Yersinia pestis biovar Medievalis str. 91001] &gt;gi|16122810|ref|NP_406123.1| sec-independent protein translocase protein [Yersinia pestis CO92] &gt;gi|25302680|pir||AI0316 sec-independent protein translocase protein [imported] - Yersinia pestis (strain CO92) &gt;gi|24212499|sp|Q8ZDH1|TATE_YERPE Sec-independent protein translocase protein tatE</Hit_def>
          <Hit_accession>AAS61363</Hit_accession>
          <Hit_len>85</Hit_len>
          <Hit_hsps>
            <Hsp>
              <Hsp_num>1</Hsp_num>
              <Hsp_bit-score>52.7582</Hsp_bit-score>
              <Hsp_score>125</Hsp_score>
              <Hsp_evalue>3.25779e-06</Hsp_evalue>
              <Hsp_query-from>15</Hsp_query-from>
              <Hsp_query-to>96</Hsp_query-to>
              <Hsp_hit-from>1</Hsp_hit-from>
              <Hsp_hit-to>84</Hsp_hit-to>
              <Hsp_query-frame>0</Hsp_query-frame>
              <Hsp_hit-frame>0</Hsp_hit-frame>
              <Hsp_identity>34</Hsp_identity>
              <Hsp_positive>58</Hsp_positive>
              <Hsp_gaps>2</Hsp_gaps>
              <Hsp_align-len>84</Hsp_align-len>
              <Hsp_qseq>MGGISIWQXXXXXXXXXXXFGTKKLGSIGSDLGASIKGFKKAMSDDEPKQDKTSQDADFTA--KTIADKQADTNQEQAKTEDAK</Hsp_qseq>
              <Hsp_hseq>MEGLSITKLLVVGILIVLLFGTSKLRTLGADLGAALKGFKKAMRNDDEVSTSVLGETKMSAETKTVAETKAASDSQAAASVERK</Hsp_hseq>
              <Hsp_midline>M G+SI +LL++ +++VLLFGT KL ++G+DLGA++KGFKKAM +D+        +   +A  KT+A+ +A ++ + A + + K</Hsp_midline>
            </Hsp>
          </Hit_hsps>
        </Hit>
        <Hit>
          <Hit_num>49</Hit_num>
          <Hit_id>gi|49610761|emb|CAG74206.1|</Hit_id>
          <Hit_def>Sec-independent protein translocase protein [Erwinia carotovora subsp. atroseptica SCRI1043] &gt;gi|50120235|ref|YP_049402.1| Sec-independent protein translocase protein [Erwinia carotovora subsp. atroseptica SCRI1043]</Hit_def>
          <Hit_accession>CAG74206</Hit_accession>
          <Hit_len>65</Hit_len>
          <Hit_hsps>
            <Hsp>
              <Hsp_num>1</Hsp_num>
              <Hsp_bit-score>52.7582</Hsp_bit-score>
              <Hsp_score>125</Hsp_score>
              <Hsp_evalue>3.25779e-06</Hsp_evalue>
              <Hsp_query-from>15</Hsp_query-from>
              <Hsp_query-to>76</Hsp_query-to>
              <Hsp_hit-from>1</Hsp_hit-from>
              <Hsp_hit-to>63</Hsp_hit-to>
              <Hsp_query-frame>0</Hsp_query-frame>
              <Hsp_hit-frame>0</Hsp_hit-frame>
              <Hsp_identity>37</Hsp_identity>
              <Hsp_positive>47</Hsp_positive>
              <Hsp_gaps>1</Hsp_gaps>
              <Hsp_align-len>63</Hsp_align-len>
              <Hsp_qseq>MGGISIWQXXXXXXXXXXXFGTKKLGSIGSDLGASIKGFKKAMSDDEP-KQDKTSQDADFTAK</Hsp_qseq>
              <Hsp_hseq>MEGISIAKLLVIGALIVLLFGTNKLRSLGGDLGAAIKGFKKAMNDDQSVKTDDTAALNDSSRK</Hsp_hseq>
              <Hsp_midline>M GISI +LL+I  ++VLLFGT KL S+G DLGA+IKGFKKAM+DD+  K D T+   D + K</Hsp_midline>
            </Hsp>
          </Hit_hsps>
        </Hit>
        <Hit>
          <Hit_num>50</Hit_num>
          <Hit_id>gi|67663266|ref|ZP_00460549.1|</Hit_id>
          <Hit_def>Twin-arginine translocation protein TatA/E [Burkholderia cenocepacia HI2424] &gt;gi|67659452|ref|ZP_00456814.1| Twin-arginine translocation protein TatA/E [Burkholderia cenocepacia AU 1054] &gt;gi|67103109|gb|EAM20236.1| Twin-arginine translocation protein TatA/E [Burkholderia cenocepacia HI2424] &gt;gi|67093009|gb|EAM10556.1| Twin-arginine translocation protein TatA/E [Burkholderia cenocepacia AU 1054]</Hit_def>
          <Hit_accession>ZP_00460549</Hit_accession>
          <Hit_len>76</Hit_len>
          <Hit_hsps>
            <Hsp>
              <Hsp_num>1</Hsp_num>
              <Hsp_bit-score>52.373</Hsp_bit-score>
              <Hsp_score>124</Hsp_score>
              <Hsp_evalue>4.25481e-06</Hsp_evalue>
              <Hsp_query-from>15</Hsp_query-from>
              <Hsp_query-to>65</Hsp_query-to>
              <Hsp_hit-from>1</Hsp_hit-from>
              <Hsp_hit-to>51</Hsp_hit-to>
              <Hsp_query-frame>0</Hsp_query-frame>
              <Hsp_hit-frame>0</Hsp_hit-frame>
              <Hsp_identity>29</Hsp_identity>
              <Hsp_positive>39</Hsp_positive>
              <Hsp_gaps>0</Hsp_gaps>
              <Hsp_align-len>51</Hsp_align-len>
              <Hsp_qseq>MGGISIWQXXXXXXXXXXXFGTKKLGSIGSDLGASIKGFKKAMSDDEPKQD</Hsp_qseq>
              <Hsp_hseq>MGGLSIWHWLIVLLIVALVFGTKKLRNIGNDLGSAVKGFKDGMKEGETPAD</Hsp_hseq>
              <Hsp_midline>MGG+SIW  LI+ +IV L+FGTKKL +IG+DLG+++KGFK  M + E   D</Hsp_midline>
            </Hsp>
          </Hit_hsps>
        </Hit>
        <Hit>
          <Hit_num>51</Hit_num>
          <Hit_id>gi|33594634|ref|NP_882278.1|</Hit_id>
          <Hit_def>Sec-independent protein translocase protein [Bordetella pertussis Tohama I] &gt;gi|33598762|ref|NP_886405.1| Sec-independent protein translocase protein [Bordetella parapertussis 12822] &gt;gi|33603836|ref|NP_891396.1| Sec-independent protein translocase protein [Bordetella bronchiseptica RB50] &gt;gi|33577961|emb|CAE35226.1| Sec-independent protein translocase protein [Bordetella bronchiseptica RB50] &gt;gi|33574892|emb|CAE39555.1| Sec-independent protein translocase protein [Bordetella parapertussis] &gt;gi|33564710|emb|CAE44033.1| Sec-independent protein translocase protein [Bordetella pertussis Tohama I]</Hit_def>
          <Hit_accession>NP_882278</Hit_accession>
          <Hit_len>75</Hit_len>
          <Hit_hsps>
            <Hsp>
              <Hsp_num>1</Hsp_num>
              <Hsp_bit-score>52.373</Hsp_bit-score>
              <Hsp_score>124</Hsp_score>
              <Hsp_evalue>4.25481e-06</Hsp_evalue>
              <Hsp_query-from>15</Hsp_query-from>
              <Hsp_query-to>69</Hsp_query-to>
              <Hsp_hit-from>1</Hsp_hit-from>
              <Hsp_hit-to>58</Hsp_hit-to>
              <Hsp_query-frame>0</Hsp_query-frame>
              <Hsp_hit-frame>0</Hsp_hit-frame>
              <Hsp_identity>31</Hsp_identity>
              <Hsp_positive>41</Hsp_positive>
              <Hsp_gaps>3</Hsp_gaps>
              <Hsp_align-len>58</Hsp_align-len>
              <Hsp_qseq>MGGISIWQXXXXXXXXXXXFGTKKLGSIGSDLGASIKGFKKAMSD---DEPKQDKTSQ</Hsp_qseq>
              <Hsp_hseq>MGSFSIWHWLIVLVIIALVFGTKKLRNVGSDLGSAVKGFKEGMKDASADKPADQVTQQ</Hsp_hseq>
              <Hsp_midline>MG  SIW  LI+ VI+ L+FGTKKL ++GSDLG+++KGFK+ M D   D+P    T Q</Hsp_midline>
            </Hsp>
          </Hit_hsps>
        </Hit>
        <Hit>
          <Hit_num>52</Hit_num>
          <Hit_id>gi|46310681|ref|ZP_00211309.1|</Hit_id>
          <Hit_def>COG1826: Sec-independent protein secretion pathway components [Burkholderia cepacia R18194]</Hit_def>
          <Hit_accession>ZP_00211309</Hit_accession>
          <Hit_len>76</Hit_len>
          <Hit_hsps>
            <Hsp>
              <Hsp_num>1</Hsp_num>
              <Hsp_bit-score>52.373</Hsp_bit-score>
              <Hsp_score>124</Hsp_score>
              <Hsp_evalue>4.25481e-06</Hsp_evalue>
              <Hsp_query-from>15</Hsp_query-from>
              <Hsp_query-to>65</Hsp_query-to>
              <Hsp_hit-from>1</Hsp_hit-from>
              <Hsp_hit-to>51</Hsp_hit-to>
              <Hsp_query-frame>0</Hsp_query-frame>
              <Hsp_hit-frame>0</Hsp_hit-frame>
              <Hsp_identity>29</Hsp_identity>
              <Hsp_positive>39</Hsp_positive>
              <Hsp_gaps>0</Hsp_gaps>
              <Hsp_align-len>51</Hsp_align-len>
              <Hsp_qseq>MGGISIWQXXXXXXXXXXXFGTKKLGSIGSDLGASIKGFKKAMSDDEPKQD</Hsp_qseq>
              <Hsp_hseq>MGGLSIWHWLIVLLIVALVFGTKKLRNIGNDLGSAVKGFKDGMKEGEAPAD</Hsp_hseq>
              <Hsp_midline>MGG+SIW  LI+ +IV L+FGTKKL +IG+DLG+++KGFK  M + E   D</Hsp_midline>
            </Hsp>
          </Hit_hsps>
        </Hit>
        <Hit>
          <Hit_num>53</Hit_num>
          <Hit_id>gi|58584031|ref|YP_203047.1|</Hit_id>
          <Hit_def>sec-independent protein translocase [Xanthomonas oryzae pv. oryzae KACC10331] &gt;gi|21244935|ref|NP_644517.1| sec-independent protein translocase [Xanthomonas axonopodis pv. citri str. 306] &gt;gi|21110652|gb|AAM39053.1| sec-independent protein translocase [Xanthomonas axonopodis pv. citri str. 306] &gt;gi|58428625|gb|AAW77662.1| sec-independent protein translocase [Xanthomonas oryzae pv. oryzae KACC10331] &gt;gi|24212477|sp|Q8PEX2|TATA_XANAC Sec-independent protein translocase protein tatA/E homolog</Hit_def>
          <Hit_accession>YP_203047</Hit_accession>
          <Hit_len>75</Hit_len>
          <Hit_hsps>
            <Hsp>
              <Hsp_num>1</Hsp_num>
              <Hsp_bit-score>51.9878</Hsp_bit-score>
              <Hsp_score>123</Hsp_score>
              <Hsp_evalue>5.55696e-06</Hsp_evalue>
              <Hsp_query-from>15</Hsp_query-from>
              <Hsp_query-to>88</Hsp_query-to>
              <Hsp_hit-from>1</Hsp_hit-from>
              <Hsp_hit-to>73</Hsp_hit-to>
              <Hsp_query-frame>0</Hsp_query-frame>
              <Hsp_hit-frame>0</Hsp_hit-frame>
              <Hsp_identity>34</Hsp_identity>
              <Hsp_positive>49</Hsp_positive>
              <Hsp_gaps>1</Hsp_gaps>
              <Hsp_align-len>74</Hsp_align-len>
              <Hsp_qseq>MGGISIWQXXXXXXXXXXXFGTKKLGSIGSDLGASIKGFKKAMSDDEPKQDKTSQDADFTAKTIADKQADTNQE</Hsp_qseq>
              <Hsp_hseq>MGGFSIWHWLIVLVIVLLVFGTKRLTSGAKDLGSAVKEFKKGMHDDDKPAGKLGDDSR-TAEQAREAQAERDRD</Hsp_hseq>
              <Hsp_midline>MGG SIW  LI+ VIV+L+FGTK+L S   DLG+++K FKK M DD+    K   D+  TA+   + QA+ +++</Hsp_midline>
            </Hsp>
          </Hit_hsps>
        </Hit>
        <Hit>
          <Hit_num>54</Hit_num>
          <Hit_id>gi|17429965|emb|CAD16649.1|</Hit_id>
          <Hit_def>PROBABLE SIGNAL PEPTIDE PROTEIN [Ralstonia solanacearum] &gt;gi|17547661|ref|NP_521063.1| PROBABLE SIGNAL PEPTIDE PROTEIN [Ralstonia solanacearum GMI1000] &gt;gi|24212492|sp|Q8XV89|TATA_RALSO Sec-independent protein translocase protein tatA/E homolog</Hit_def>
          <Hit_accession>CAD16649</Hit_accession>
          <Hit_len>85</Hit_len>
          <Hit_hsps>
            <Hsp>
              <Hsp_num>1</Hsp_num>
              <Hsp_bit-score>51.9878</Hsp_bit-score>
              <Hsp_score>123</Hsp_score>
              <Hsp_evalue>5.55696e-06</Hsp_evalue>
              <Hsp_query-from>15</Hsp_query-from>
              <Hsp_query-to>71</Hsp_query-to>
              <Hsp_hit-from>1</Hsp_hit-from>
              <Hsp_hit-to>60</Hsp_hit-to>
              <Hsp_query-frame>0</Hsp_query-frame>
              <Hsp_hit-frame>0</Hsp_hit-frame>
              <Hsp_identity>30</Hsp_identity>
              <Hsp_positive>44</Hsp_positive>
              <Hsp_gaps>3</Hsp_gaps>
              <Hsp_align-len>60</Hsp_align-len>
              <Hsp_qseq>MGGISIWQXXXXXXXXXXXFGTKKLGSIGSDLGASIKGFKKAM---SDDEPKQDKTSQDA</Hsp_qseq>
              <Hsp_hseq>MGSFSIWHWLIVLLIIMMVFGTKKLRNIGSDLGSAVKGFKEGMREGSEDKPAGSQQGQQA</Hsp_hseq>
              <Hsp_midline>MG  SIW  LI+ +I++++FGTKKL +IGSDLG+++KGFK+ M   S+D+P   +  Q A</Hsp_midline>
            </Hsp>
          </Hit_hsps>
        </Hit>
        <Hit>
          <Hit_num>55</Hit_num>
          <Hit_id>gi|47573371|ref|ZP_00243410.1|</Hit_id>
          <Hit_def>COG1826: Sec-independent protein secretion pathway components [Rubrivivax gelatinosus PM1]</Hit_def>
          <Hit_accession>ZP_00243410</Hit_accession>
          <Hit_len>76</Hit_len>
          <Hit_hsps>
            <Hsp>
              <Hsp_num>1</Hsp_num>
              <Hsp_bit-score>51.9878</Hsp_bit-score>
              <Hsp_score>123</Hsp_score>
              <Hsp_evalue>5.55696e-06</Hsp_evalue>
              <Hsp_query-from>15</Hsp_query-from>
              <Hsp_query-to>86</Hsp_query-to>
              <Hsp_hit-from>1</Hsp_hit-from>
              <Hsp_hit-to>66</Hsp_hit-to>
              <Hsp_query-frame>0</Hsp_query-frame>
              <Hsp_hit-frame>0</Hsp_hit-frame>
              <Hsp_identity>35</Hsp_identity>
              <Hsp_positive>47</Hsp_positive>
              <Hsp_gaps>6</Hsp_gaps>
              <Hsp_align-len>72</Hsp_align-len>
              <Hsp_qseq>MGGISIWQXXXXXXXXXXXFGTKKLGSIGSDLGASIKGFKKAMSDDEPKQDKTSQDADFTAKTIADKQADTN</Hsp_qseq>
              <Hsp_hseq>MGSFSIWHWLIVLLIVVLVFGTKKLKNIGSDLGGAVKGFKDGV------RDGSTAPADPAQQVTANKSADAN</Hsp_hseq>
              <Hsp_midline>MG  SIW  LI+ +IVVL+FGTKKL +IGSDLG ++KGFK  +      +D ++  AD   +  A+K AD N</Hsp_midline>
            </Hsp>
          </Hit_hsps>
        </Hit>
        <Hit>
          <Hit_num>56</Hit_num>
          <Hit_id>gi|16273687|ref|NP_438355.1|</Hit_id>
          <Hit_def>Sec-independent protein secretion pathway component TatA [Haemophilus influenzae Rd KW20] &gt;gi|9988065|sp|P57046|TATA_HAEIN Sec-independent protein translocase protein tatA/E homolog</Hit_def>
          <Hit_accession>NP_438355</Hit_accession>
          <Hit_len>89</Hit_len>
          <Hit_hsps>
            <Hsp>
              <Hsp_num>1</Hsp_num>
              <Hsp_bit-score>51.6026</Hsp_bit-score>
              <Hsp_score>122</Hsp_score>
              <Hsp_evalue>7.25761e-06</Hsp_evalue>
              <Hsp_query-from>15</Hsp_query-from>
              <Hsp_query-to>93</Hsp_query-to>
              <Hsp_hit-from>1</Hsp_hit-from>
              <Hsp_hit-to>72</Hsp_hit-to>
              <Hsp_query-frame>0</Hsp_query-frame>
              <Hsp_hit-frame>0</Hsp_hit-frame>
              <Hsp_identity>37</Hsp_identity>
              <Hsp_positive>56</Hsp_positive>
              <Hsp_gaps>7</Hsp_gaps>
              <Hsp_align-len>79</Hsp_align-len>
              <Hsp_qseq>MGGISIWQXXXXXXXXXXXFGTKKLGSIGSDLGASIKGFKKAMSDDEPKQDKTSQDADFTAKTIADKQADTNQEQAKTE</Hsp_qseq>
              <Hsp_hseq>MFGLSPAQLIILLVVILLIFGTKKLRNAGSDLGAAVKGFKKAM-----KEDEKVKDAEF--KSIDNETASAKKGKYKRE</Hsp_hseq>
              <Hsp_midline>M G+S  QL+I+ V+++L+FGTKKL + GSDLGA++KGFKKAM     K+D+  +DA+F  K+I ++ A   + + K E</Hsp_midline>
            </Hsp>
          </Hit_hsps>
        </Hit>
        <Hit>
          <Hit_num>57</Hit_num>
          <Hit_id>gi|73542784|ref|YP_297304.1|</Hit_id>
          <Hit_def>Twin-arginine translocation protein TatA/E [Ralstonia eutropha JMP134] &gt;gi|72120197|gb|AAZ62460.1| Twin-arginine translocation protein TatA/E [Ralstonia eutropha JMP134] &gt;gi|53760639|ref|ZP_00165809.2| COG1826: Sec-independent protein secretion pathway components [Ralstonia eutropha JMP134]</Hit_def>
          <Hit_accession>YP_297304</Hit_accession>
          <Hit_len>73</Hit_len>
          <Hit_hsps>
            <Hsp>
              <Hsp_num>1</Hsp_num>
              <Hsp_bit-score>51.2174</Hsp_bit-score>
              <Hsp_score>121</Hsp_score>
              <Hsp_evalue>9.47873e-06</Hsp_evalue>
              <Hsp_query-from>15</Hsp_query-from>
              <Hsp_query-to>77</Hsp_query-to>
              <Hsp_hit-from>1</Hsp_hit-from>
              <Hsp_hit-to>70</Hsp_hit-to>
              <Hsp_query-frame>0</Hsp_query-frame>
              <Hsp_hit-frame>0</Hsp_hit-frame>
              <Hsp_identity>34</Hsp_identity>
              <Hsp_positive>44</Hsp_positive>
              <Hsp_gaps>7</Hsp_gaps>
              <Hsp_align-len>70</Hsp_align-len>
              <Hsp_qseq>MGGISIWQXXXXXXXXXXXFGTKKLGSIGSDLGASIKGFKKAMSDDEPK-------QDKTSQDADFTAKT</Hsp_qseq>
              <Hsp_hseq>MGSFSIWHWLIVLVIVMLVFGTKKLRNIGQDLGGAVKGFKDGMKEGDDKAAPAKELRDSTTIDVDAKEKT</Hsp_hseq>
              <Hsp_midline>MG  SIW  LI+ VIV+L+FGTKKL +IG DLG ++KGFK  M + + K       +D T+ D D   KT</Hsp_midline>
            </Hsp>
          </Hit_hsps>
        </Hit>
        <Hit>
          <Hit_num>58</Hit_num>
          <Hit_id>gi|26987777|ref|NP_743202.1|</Hit_id>
          <Hit_def>Sec-independent protein translocase TatA [Pseudomonas putida KT2440] &gt;gi|24982471|gb|AAN66666.1| Sec-independent protein translocase TatA [Pseudomonas putida KT2440]</Hit_def>
          <Hit_accession>NP_743202</Hit_accession>
          <Hit_len>77</Hit_len>
          <Hit_hsps>
            <Hsp>
              <Hsp_num>1</Hsp_num>
              <Hsp_bit-score>51.2174</Hsp_bit-score>
              <Hsp_score>121</Hsp_score>
              <Hsp_evalue>9.47873e-06</Hsp_evalue>
              <Hsp_query-from>15</Hsp_query-from>
              <Hsp_query-to>97</Hsp_query-to>
              <Hsp_hit-from>1</Hsp_hit-from>
              <Hsp_hit-to>75</Hsp_hit-to>
              <Hsp_query-frame>0</Hsp_query-frame>
              <Hsp_hit-frame>0</Hsp_hit-frame>
              <Hsp_identity>35</Hsp_identity>
              <Hsp_positive>49</Hsp_positive>
              <Hsp_gaps>8</Hsp_gaps>
              <Hsp_align-len>83</Hsp_align-len>
              <Hsp_qseq>MGGISIWQXXXXXXXXXXXFGTKKLGSIGSDLGASIKGFKKAMSDDEPKQDKTSQDADFTAKTIADKQADTNQEQAKTEDAKR</Hsp_qseq>
              <Hsp_hseq>MGGIGIWQLVIVLLIVFLLFGTKRLKGLGSDVGEAIQGFRKSMGGD--------NDASAADQAHVQQQCPLNGQVAQQSQADR</Hsp_hseq>
              <Hsp_midline>MGGI IWQL+I+ +IV LLFGTK+L  +GSD+G +I+GF+K+M  D         DA    +    +Q   N + A+   A R</Hsp_midline>
            </Hsp>
          </Hit_hsps>
        </Hit>
        <Hit>
          <Hit_num>59</Hit_num>
          <Hit_id>gi|29142636|ref|NP_805978.1|</Hit_id>
          <Hit_def>sec-independent protein translocase protein TatE [Salmonella enterica subsp. enterica serovar Typhi Ty2] &gt;gi|16501883|emb|CAD05109.1| sec-independent protein translocase protein TatE [Salmonella enterica subsp. enterica serovar Typhi] &gt;gi|16419144|gb|AAL19583.1| putative Sec-independent protein secretion pathway component [Salmonella typhimurium LT2] &gt;gi|62179231|ref|YP_215648.1| putative Sec-independent protein secretion pathway component [Salmonella enterica subsp. enterica serovar Choleraesuis str. SC-B67] &gt;gi|16759591|ref|NP_455208.1| sec-independent protein translocase protein TatE [Salmonella enterica subsp. enterica serovar Typhi str. CT18] &gt;gi|56414233|ref|YP_151308.1| sec-independent protein translocase protein TatE [Salmonella enterica subsp. enterica serovar Paratyphi A str. ATCC 9150] &gt;gi|29138267|gb|AAO69838.1| sec-independent protein translocase protein TatE [Salmonella enterica subsp. enterica serovar Typhi Ty2] &gt;gi|56128490|gb|AAV77996.1| sec-independent protein translocase protein TatE [Salmonella enterica subsp. enterica serovar Paratyphi A str. ATCC 9150] &gt;gi|62126864|gb|AAX64567.1| putative Sec-independent protein secretion pathway component [Salmonella enterica subsp. enterica serovar Choleraesuis str. SC-B67] &gt;gi|61248019|sp|P0A2H5|TATE_SALTY Sec-independent protein translocase protein tatE &gt;gi|61248020|sp|P0A2H6|TATE_SALTI Sec-independent protein translocase protein tatE &gt;gi|25302676|pir||AC0580 sec-independent protein translocase protein TatE [imported] - Salmonella enterica subsp. enterica serovar Typhi (strain CT18) &gt;gi|16764009|ref|NP_459624.1| Sec-independent protein secretion pathway component [Salmonella typhimurium LT2]</Hit_def>
          <Hit_accession>NP_805978</Hit_accession>
          <Hit_len>67</Hit_len>
          <Hit_hsps>
            <Hsp>
              <Hsp_num>1</Hsp_num>
              <Hsp_bit-score>50.447</Hsp_bit-score>
              <Hsp_score>119</Hsp_score>
              <Hsp_evalue>1.61683e-05</Hsp_evalue>
              <Hsp_query-from>15</Hsp_query-from>
              <Hsp_query-to>82</Hsp_query-to>
              <Hsp_hit-from>1</Hsp_hit-from>
              <Hsp_hit-to>67</Hsp_hit-to>
              <Hsp_query-frame>0</Hsp_query-frame>
              <Hsp_hit-frame>0</Hsp_hit-frame>
              <Hsp_identity>35</Hsp_identity>
              <Hsp_positive>49</Hsp_positive>
              <Hsp_gaps>1</Hsp_gaps>
              <Hsp_align-len>68</Hsp_align-len>
              <Hsp_qseq>MGGISIWQXXXXXXXXXXXFGTKKLGSIGSDLGASIKGFKKAMSDDEPKQDKTSQDADFTAKTIADKQ</Hsp_qseq>
              <Hsp_hseq>MGEISITKLLVVAALVVLLFGTKKLRTLGGDLGTAIKGFKKAMNDEDAGV-KKDVDGSVQAEKLSHKE</Hsp_hseq>
              <Hsp_midline>MG ISI +LL++A +VVLLFGTKKL ++G DLG +IKGFKKAM+D++    K   D    A+ ++ K+</Hsp_midline>
            </Hsp>
          </Hit_hsps>
        </Hit>
        <Hit>
          <Hit_num>60</Hit_num>
          <Hit_id>gi|18389921|gb|AAL68797.1|</Hit_id>
          <Hit_def>TatA [Ralstonia eutropha]</Hit_def>
          <Hit_accession>AAL68797</Hit_accession>
          <Hit_len>77</Hit_len>
          <Hit_hsps>
            <Hsp>
              <Hsp_num>1</Hsp_num>
              <Hsp_bit-score>50.447</Hsp_bit-score>
              <Hsp_score>119</Hsp_score>
              <Hsp_evalue>1.61683e-05</Hsp_evalue>
              <Hsp_query-from>15</Hsp_query-from>
              <Hsp_query-to>77</Hsp_query-to>
              <Hsp_hit-from>1</Hsp_hit-from>
              <Hsp_hit-to>74</Hsp_hit-to>
              <Hsp_query-frame>0</Hsp_query-frame>
              <Hsp_hit-frame>0</Hsp_hit-frame>
              <Hsp_identity>35</Hsp_identity>
              <Hsp_positive>44</Hsp_positive>
              <Hsp_gaps>11</Hsp_gaps>
              <Hsp_align-len>74</Hsp_align-len>
              <Hsp_qseq>MGGISIWQXXXXXXXXXXXFGTKKLGSIGSDLGASIKGFKKAMSDDEPK-----------QDKTSQDADFTAKT</Hsp_qseq>
              <Hsp_hseq>MGSFSIWHWLIVLVIVMLVFGTKKLRNIGQDLGGAVKGFKDGMKDGEGKAAADPAQSKELRDSTTIDVEAKEKT</Hsp_hseq>
              <Hsp_midline>MG  SIW  LI+ VIV+L+FGTKKL +IG DLG ++KGFK  M D E K           +D T+ D +   KT</Hsp_midline>
            </Hsp>
          </Hit_hsps>
        </Hit>
        <Hit>
          <Hit_num>61</Hit_num>
          <Hit_id>gi|48781637|ref|ZP_00278228.1|</Hit_id>
          <Hit_def>COG1826: Sec-independent protein secretion pathway components [Burkholderia fungorum LB400]</Hit_def>
          <Hit_accession>ZP_00278228</Hit_accession>
          <Hit_len>79</Hit_len>
          <Hit_hsps>
            <Hsp>
              <Hsp_num>1</Hsp_num>
              <Hsp_bit-score>49.6766</Hsp_bit-score>
              <Hsp_score>117</Hsp_score>
              <Hsp_evalue>2.75789e-05</Hsp_evalue>
              <Hsp_query-from>15</Hsp_query-from>
              <Hsp_query-to>69</Hsp_query-to>
              <Hsp_hit-from>1</Hsp_hit-from>
              <Hsp_hit-to>55</Hsp_hit-to>
              <Hsp_query-frame>0</Hsp_query-frame>
              <Hsp_hit-frame>0</Hsp_hit-frame>
              <Hsp_identity>28</Hsp_identity>
              <Hsp_positive>39</Hsp_positive>
              <Hsp_gaps>0</Hsp_gaps>
              <Hsp_align-len>55</Hsp_align-len>
              <Hsp_qseq>MGGISIWQXXXXXXXXXXXFGTKKLGSIGSDLGASIKGFKKAMSDDEPKQDKTSQ</Hsp_qseq>
              <Hsp_hseq>MGSLSIWHWLIVLLIVALVFGTKKLRNIGTDLGGAVKGFKEGMKEAETPAGEAQQ</Hsp_hseq>
              <Hsp_midline>MG +SIW  LI+ +IV L+FGTKKL +IG+DLG ++KGFK+ M + E    +  Q</Hsp_midline>
            </Hsp>
          </Hit_hsps>
        </Hit>
        <Hit>
          <Hit_num>62</Hit_num>
          <Hit_id>gi|77456610|ref|YP_346115.1|</Hit_id>
          <Hit_def>Twin-arginine translocation protein TatA/E [Pseudomonas fluorescens PfO-1] &gt;gi|77380613|gb|ABA72126.1| Twin-arginine translocation protein TatA/E [Pseudomonas fluorescens PfO-1]</Hit_def>
          <Hit_accession>YP_346115</Hit_accession>
          <Hit_len>92</Hit_len>
          <Hit_hsps>
            <Hsp>
              <Hsp_num>1</Hsp_num>
              <Hsp_bit-score>49.6766</Hsp_bit-score>
              <Hsp_score>117</Hsp_score>
              <Hsp_evalue>2.75789e-05</Hsp_evalue>
              <Hsp_query-from>34</Hsp_query-from>
              <Hsp_query-to>67</Hsp_query-to>
              <Hsp_hit-from>20</Hsp_hit-from>
              <Hsp_hit-to>53</Hsp_hit-to>
              <Hsp_query-frame>0</Hsp_query-frame>
              <Hsp_hit-frame>0</Hsp_hit-frame>
              <Hsp_identity>22</Hsp_identity>
              <Hsp_positive>28</Hsp_positive>
              <Hsp_gaps>0</Hsp_gaps>
              <Hsp_align-len>34</Hsp_align-len>
              <Hsp_qseq>FGTKKLGSIGSDLGASIKGFKKAMSDDEPKQDKT</Hsp_qseq>
              <Hsp_hseq>FGTKKLKNLGTDVGESIKGFRKAMNDDEKPADPT</Hsp_hseq>
              <Hsp_midline>FGTKKL ++G+D+G SIKGF+KAM+DDE   D T</Hsp_midline>
            </Hsp>
          </Hit_hsps>
        </Hit>
        <Hit>
          <Hit_num>63</Hit_num>
          <Hit_id>gi|1684735|emb|CAA98158.1|</Hit_id>
          <Hit_def>ORF57 protein [Pseudomonas stutzeri] &gt;gi|9979022|sp|P95557|TATA_PSEST Sec-independent protein translocase protein tatA/E homolog</Hit_def>
          <Hit_accession>CAA98158</Hit_accession>
          <Hit_len>57</Hit_len>
          <Hit_hsps>
            <Hsp>
              <Hsp_num>1</Hsp_num>
              <Hsp_bit-score>49.6766</Hsp_bit-score>
              <Hsp_score>117</Hsp_score>
              <Hsp_evalue>2.75789e-05</Hsp_evalue>
              <Hsp_query-from>17</Hsp_query-from>
              <Hsp_query-to>61</Hsp_query-to>
              <Hsp_hit-from>2</Hsp_hit-from>
              <Hsp_hit-to>46</Hsp_hit-to>
              <Hsp_query-frame>0</Hsp_query-frame>
              <Hsp_hit-frame>0</Hsp_hit-frame>
              <Hsp_identity>30</Hsp_identity>
              <Hsp_positive>40</Hsp_positive>
              <Hsp_gaps>0</Hsp_gaps>
              <Hsp_align-len>45</Hsp_align-len>
              <Hsp_qseq>GISIWQXXXXXXXXXXXFGTKKLGSIGSDLGASIKGFKKAMSDDE</Hsp_qseq>
              <Hsp_hseq>GISVWQLLIILLIVVMLFGTKRLRGLGSDLGSAINGFRKSVSDGE</Hsp_hseq>
              <Hsp_midline>GIS+WQLLII +IVV+LFGTK+L  +GSDLG++I GF+K++SD E</Hsp_midline>
            </Hsp>
          </Hit_hsps>
        </Hit>
        <Hit>
          <Hit_num>64</Hit_num>
          <Hit_id>gi|56476124|ref|YP_157713.1|</Hit_id>
          <Hit_def>Sec-independent protein translocase subunit A [Azoarcus sp. EbN1] &gt;gi|56312167|emb|CAI06812.1| Sec-independent protein translocase subunit A [Azoarcus sp. EbN1]</Hit_def>
          <Hit_accession>YP_157713</Hit_accession>
          <Hit_len>75</Hit_len>
          <Hit_hsps>
            <Hsp>
              <Hsp_num>1</Hsp_num>
              <Hsp_bit-score>49.2914</Hsp_bit-score>
              <Hsp_score>116</Hsp_score>
              <Hsp_evalue>3.60191e-05</Hsp_evalue>
              <Hsp_query-from>15</Hsp_query-from>
              <Hsp_query-to>69</Hsp_query-to>
              <Hsp_hit-from>1</Hsp_hit-from>
              <Hsp_hit-to>55</Hsp_hit-to>
              <Hsp_query-frame>0</Hsp_query-frame>
              <Hsp_hit-frame>0</Hsp_hit-frame>
              <Hsp_identity>30</Hsp_identity>
              <Hsp_positive>37</Hsp_positive>
              <Hsp_gaps>0</Hsp_gaps>
              <Hsp_align-len>55</Hsp_align-len>
              <Hsp_qseq>MGGISIWQXXXXXXXXXXXFGTKKLGSIGSDLGASIKGFKKAMSDDEPKQDKTSQ</Hsp_qseq>
              <Hsp_hseq>MGSFSIWHWLIVLVIVVLVFGTKKLRNVGQDLGGAVKGFKDGMRDSEKSGEDVQQ</Hsp_hseq>
              <Hsp_midline>MG  SIW  LI+ VIVVL+FGTKKL ++G DLG ++KGFK  M D E   +   Q</Hsp_midline>
            </Hsp>
          </Hit_hsps>
        </Hit>
        <Hit>
          <Hit_num>65</Hit_num>
          <Hit_id>gi|34496078|ref|NP_900293.1|</Hit_id>
          <Hit_def>Sec-independent protein translocase protein TatA [Chromobacterium violaceum ATCC 12472] &gt;gi|34101932|gb|AAQ58299.1| Sec-independent protein translocase protein TatA [Chromobacterium violaceum ATCC 12472]</Hit_def>
          <Hit_accession>NP_900293</Hit_accession>
          <Hit_len>68</Hit_len>
          <Hit_hsps>
            <Hsp>
              <Hsp_num>1</Hsp_num>
              <Hsp_bit-score>49.2914</Hsp_bit-score>
              <Hsp_score>116</Hsp_score>
              <Hsp_evalue>3.60191e-05</Hsp_evalue>
              <Hsp_query-from>15</Hsp_query-from>
              <Hsp_query-to>82</Hsp_query-to>
              <Hsp_hit-from>1</Hsp_hit-from>
              <Hsp_hit-to>68</Hsp_hit-to>
              <Hsp_query-frame>0</Hsp_query-frame>
              <Hsp_hit-frame>0</Hsp_hit-frame>
              <Hsp_identity>32</Hsp_identity>
              <Hsp_positive>44</Hsp_positive>
              <Hsp_gaps>0</Hsp_gaps>
              <Hsp_align-len>68</Hsp_align-len>
              <Hsp_qseq>MGGISIWQXXXXXXXXXXXFGTKKLGSIGSDLGASIKGFKKAMSDDEPKQDKTSQDADFTAKTIADKQ</Hsp_qseq>
              <Hsp_hseq>MGSLSIWHWLIVLLIVVLVFGTKKLPGIGKDLGNAVKGFKEGMNEGAKDGQPPAKDAGRIIDGEADKK</Hsp_hseq>
              <Hsp_midline>MG +SIW  LI+ +IVVL+FGTKKL  IG DLG ++KGFK+ M++        ++DA       ADK+</Hsp_midline>
            </Hsp>
          </Hit_hsps>
        </Hit>
        <Hit>
          <Hit_num>66</Hit_num>
          <Hit_id>gi|67848115|ref|ZP_00503233.1|</Hit_id>
          <Hit_def>Twin-arginine translocation protein TatA/E [Polaromonas sp. JS666] &gt;gi|67781162|gb|EAM40776.1| Twin-arginine translocation protein TatA/E [Polaromonas sp. JS666]</Hit_def>
          <Hit_accession>ZP_00503233</Hit_accession>
          <Hit_len>83</Hit_len>
          <Hit_hsps>
            <Hsp>
              <Hsp_num>1</Hsp_num>
              <Hsp_bit-score>48.9062</Hsp_bit-score>
              <Hsp_score>115</Hsp_score>
              <Hsp_evalue>4.70425e-05</Hsp_evalue>
              <Hsp_query-from>15</Hsp_query-from>
              <Hsp_query-to>83</Hsp_query-to>
              <Hsp_hit-from>1</Hsp_hit-from>
              <Hsp_hit-to>69</Hsp_hit-to>
              <Hsp_query-frame>0</Hsp_query-frame>
              <Hsp_hit-frame>0</Hsp_hit-frame>
              <Hsp_identity>31</Hsp_identity>
              <Hsp_positive>42</Hsp_positive>
              <Hsp_gaps>0</Hsp_gaps>
              <Hsp_align-len>69</Hsp_align-len>
              <Hsp_qseq>MGGISIWQXXXXXXXXXXXFGTKKLGSIGSDLGASIKGFKKAMSDDEPKQDKTSQDADFTAKTIADKQA</Hsp_qseq>
              <Hsp_hseq>MGSFSIWHWLIVLLIVVMVFGTKKLKNMGSDLGSAVKGFKDGMKDGGQSAAATDDKPAAPAGQVTNAQA</Hsp_hseq>
              <Hsp_midline>MG  SIW  LI+ +IVV++FGTKKL ++GSDLG+++KGFK  M D       T       A  + + QA</Hsp_midline>
            </Hsp>
          </Hit_hsps>
        </Hit>
        <Hit>
          <Hit_num>67</Hit_num>
          <Hit_id>gi|26991692|ref|NP_747117.1|</Hit_id>
          <Hit_def>Sec-independent protein translocase TatA [Pseudomonas putida KT2440] &gt;gi|24986793|gb|AAN70581.1| Sec-independent protein translocase TatA [Pseudomonas putida KT2440]</Hit_def>
          <Hit_accession>NP_747117</Hit_accession>
          <Hit_len>90</Hit_len>
          <Hit_hsps>
            <Hsp>
              <Hsp_num>1</Hsp_num>
              <Hsp_bit-score>48.9062</Hsp_bit-score>
              <Hsp_score>115</Hsp_score>
              <Hsp_evalue>4.70425e-05</Hsp_evalue>
              <Hsp_query-from>34</Hsp_query-from>
              <Hsp_query-to>102</Hsp_query-to>
              <Hsp_hit-from>20</Hsp_hit-from>
              <Hsp_hit-to>85</Hsp_hit-to>
              <Hsp_query-frame>0</Hsp_query-frame>
              <Hsp_hit-frame>0</Hsp_hit-frame>
              <Hsp_identity>26</Hsp_identity>
              <Hsp_positive>40</Hsp_positive>
              <Hsp_gaps>3</Hsp_gaps>
              <Hsp_align-len>69</Hsp_align-len>
              <Hsp_qseq>FGTKKLGSIGSDLGASIKGFKKAMSDDEPKQDKTSQDADFTAKTIADKQADTNQEQAKTEDAKRHDKEQ</Hsp_qseq>
              <Hsp_hseq>FGTKKLKNFGSDLGESIKGFRKAMNEEE---TKPAEQTPPPAQPVPPVQNTAQPQQGHTIEGQAHPVQE</Hsp_hseq>
              <Hsp_midline>FGTKKL + GSDLG SIKGF+KAM+++E    K ++     A+ +   Q     +Q  T + + H  ++</Hsp_midline>
            </Hsp>
          </Hit_hsps>
        </Hit>
        <Hit>
          <Hit_num>68</Hit_num>
          <Hit_id>gi|15601293|ref|NP_232924.1|</Hit_id>
          <Hit_def>tatA protein [Vibrio cholerae O1 biovar eltor str. N16961] &gt;gi|9657940|gb|AAF96436.1| tatA protein [Vibrio cholerae O1 biovar eltor str. N16961] &gt;gi|11356195|pir||A82448 tatA protein VCA0533 [imported] - Vibrio cholerae (strain N16961 serogroup O1)</Hit_def>
          <Hit_accession>NP_232924</Hit_accession>
          <Hit_len>78</Hit_len>
          <Hit_hsps>
            <Hsp>
              <Hsp_num>1</Hsp_num>
              <Hsp_bit-score>48.521</Hsp_bit-score>
              <Hsp_score>114</Hsp_score>
              <Hsp_evalue>6.14393e-05</Hsp_evalue>
              <Hsp_query-from>15</Hsp_query-from>
              <Hsp_query-to>98</Hsp_query-to>
              <Hsp_hit-from>1</Hsp_hit-from>
              <Hsp_hit-to>77</Hsp_hit-to>
              <Hsp_query-frame>0</Hsp_query-frame>
              <Hsp_hit-frame>0</Hsp_hit-frame>
              <Hsp_identity>38</Hsp_identity>
              <Hsp_positive>54</Hsp_positive>
              <Hsp_gaps>7</Hsp_gaps>
              <Hsp_align-len>84</Hsp_align-len>
              <Hsp_qseq>MGGISIWQXXXXXXXXXXXFGTKKLGSIGSDLGASIKGFKKAMSDDEPKQDKTSQDADFTAKTIADKQADTNQEQAKTEDAKRH</Hsp_qseq>
              <Hsp_hseq>MGGISVGKLLILGCIVALVFGTKKLRTIGEDAGYAIRSFQKALRGDE----VTTQSS--TAEESVDSFA-IEQESSHSSDSQRH</Hsp_hseq>
              <Hsp_midline>MGGIS+ +LLI+  IV L+FGTKKL +IG D G +I+ F+KA+  DE     T+Q +  TA+   D  A   QE + + D++RH</Hsp_midline>
            </Hsp>
          </Hit_hsps>
        </Hit>
        <Hit>
          <Hit_num>69</Hit_num>
          <Hit_id>gi|66770480|ref|YP_245242.1|</Hit_id>
          <Hit_def>sec-independent protein translocase [Xanthomonas campestris pv. campestris str. 8004] &gt;gi|21233515|ref|NP_639432.1| sec-independent protein translocase [Xanthomonas campestris pv. campestris str. ATCC 33913] &gt;gi|21115368|gb|AAM43314.1| sec-independent protein translocase [Xanthomonas campestris pv. campestris str. ATCC 33913] &gt;gi|66575812|gb|AAY51222.1| sec-independent protein translocase [Xanthomonas campestris pv. campestris str. 8004] &gt;gi|24212476|sp|Q8P3H8|TATA_XANCP Sec-independent protein translocase protein tatA/E homolog</Hit_def>
          <Hit_accession>YP_245242</Hit_accession>
          <Hit_len>75</Hit_len>
          <Hit_hsps>
            <Hsp>
              <Hsp_num>1</Hsp_num>
              <Hsp_bit-score>48.1358</Hsp_bit-score>
              <Hsp_score>113</Hsp_score>
              <Hsp_evalue>8.02423e-05</Hsp_evalue>
              <Hsp_query-from>15</Hsp_query-from>
              <Hsp_query-to>88</Hsp_query-to>
              <Hsp_hit-from>1</Hsp_hit-from>
              <Hsp_hit-to>73</Hsp_hit-to>
              <Hsp_query-frame>0</Hsp_query-frame>
              <Hsp_hit-frame>0</Hsp_hit-frame>
              <Hsp_identity>32</Hsp_identity>
              <Hsp_positive>48</Hsp_positive>
              <Hsp_gaps>1</Hsp_gaps>
              <Hsp_align-len>74</Hsp_align-len>
              <Hsp_qseq>MGGISIWQXXXXXXXXXXXFGTKKLGSIGSDLGASIKGFKKAMSDDEPKQDKTSQDADFTAKTIADKQADTNQE</Hsp_qseq>
              <Hsp_hseq>MGSFSIWHWLIVLVIVLLVFGTKRLTSGAKDLGSAVKEFKKGMHDDDKPAGKLGDDSR-SAEQAREAQAERDRD</Hsp_hseq>
              <Hsp_midline>MG  SIW  LI+ VIV+L+FGTK+L S   DLG+++K FKK M DD+    K   D+  +A+   + QA+ +++</Hsp_midline>
            </Hsp>
          </Hit_hsps>
        </Hit>
        <Hit>
          <Hit_num>70</Hit_num>
          <Hit_id>gi|53804435|ref|YP_113945.1|</Hit_id>
          <Hit_def>Sec-independent protein translocase protein TatA [Methylococcus capsulatus str. Bath] &gt;gi|53758196|gb|AAU92487.1| Sec-independent protein translocase protein TatA [Methylococcus capsulatus str. Bath]</Hit_def>
          <Hit_accession>YP_113945</Hit_accession>
          <Hit_len>70</Hit_len>
          <Hit_hsps>
            <Hsp>
              <Hsp_num>1</Hsp_num>
              <Hsp_bit-score>48.1358</Hsp_bit-score>
              <Hsp_score>113</Hsp_score>
              <Hsp_evalue>8.02423e-05</Hsp_evalue>
              <Hsp_query-from>17</Hsp_query-from>
              <Hsp_query-to>88</Hsp_query-to>
              <Hsp_hit-from>2</Hsp_hit-from>
              <Hsp_hit-to>67</Hsp_hit-to>
              <Hsp_query-frame>0</Hsp_query-frame>
              <Hsp_hit-frame>0</Hsp_hit-frame>
              <Hsp_identity>30</Hsp_identity>
              <Hsp_positive>51</Hsp_positive>
              <Hsp_gaps>6</Hsp_gaps>
              <Hsp_align-len>72</Hsp_align-len>
              <Hsp_qseq>GISIWQXXXXXXXXXXXFGTKKLGSIGSDLGASIKGFKKAMSDDEPKQDKTSQDADFTAKTIADKQADTNQE</Hsp_qseq>
              <Hsp_hseq>GIGVWELLLLFLIVLVVFGTKRLRNIGGDLGGAIKSFRQAMSENE---DKPSEGG---ARTLEGEVVDKKEK</Hsp_hseq>
              <Hsp_midline>GI +W+LL++ +IV+++FGTK+L +IG DLG +IK F++AMS++E   DK S+     A+T+  +  D  ++</Hsp_midline>
            </Hsp>
          </Hit_hsps>
        </Hit>
        <Hit>
          <Hit_num>71</Hit_num>
          <Hit_id>gi|75825357|ref|ZP_00754793.1|</Hit_id>
          <Hit_def>COG1826: Sec-independent protein secretion pathway components [Vibrio cholerae O395]</Hit_def>
          <Hit_accession>ZP_00754793</Hit_accession>
          <Hit_len>80</Hit_len>
          <Hit_hsps>
            <Hsp>
              <Hsp_num>1</Hsp_num>
              <Hsp_bit-score>48.1358</Hsp_bit-score>
              <Hsp_score>113</Hsp_score>
              <Hsp_evalue>8.02423e-05</Hsp_evalue>
              <Hsp_query-from>15</Hsp_query-from>
              <Hsp_query-to>98</Hsp_query-to>
              <Hsp_hit-from>1</Hsp_hit-from>
              <Hsp_hit-to>79</Hsp_hit-to>
              <Hsp_query-frame>0</Hsp_query-frame>
              <Hsp_hit-frame>0</Hsp_hit-frame>
              <Hsp_identity>33</Hsp_identity>
              <Hsp_positive>51</Hsp_positive>
              <Hsp_gaps>5</Hsp_gaps>
              <Hsp_align-len>84</Hsp_align-len>
              <Hsp_qseq>MGGISIWQXXXXXXXXXXXFGTKKLGSIGSDLGASIKGFKKAMSDDEPKQDKTSQDADFTAKTIADKQADTNQEQAKTEDAKRH</Hsp_qseq>
              <Hsp_hseq>MGGISVGKLLILGCIVALIFGTKKLRTIGEDAGYAIRSFQKALRSDE-----VTTQSSTTEESVDSFSFAIEQEPSHSSDSQRH</Hsp_hseq>
              <Hsp_midline>MGGIS+ +LLI+  IV L+FGTKKL +IG D G +I+ F+KA+  DE      +  +  T +++        QE + + D++RH</Hsp_midline>
            </Hsp>
          </Hit_hsps>
        </Hit>
        <Hit>
          <Hit_num>72</Hit_num>
          <Hit_id>gi|71908987|ref|YP_286574.1|</Hit_id>
          <Hit_def>Twin-arginine translocation protein TatA/E [Dechloromonas aromatica RCB] &gt;gi|71848608|gb|AAZ48104.1| Twin-arginine translocation protein TatA/E [Dechloromonas aromatica RCB] &gt;gi|41723355|ref|ZP_00150282.1| COG1826: Sec-independent protein secretion pathway components [Dechloromonas aromatica RCB]</Hit_def>
          <Hit_accession>YP_286574</Hit_accession>
          <Hit_len>76</Hit_len>
          <Hit_hsps>
            <Hsp>
              <Hsp_num>1</Hsp_num>
              <Hsp_bit-score>48.1358</Hsp_bit-score>
              <Hsp_score>113</Hsp_score>
              <Hsp_evalue>8.02423e-05</Hsp_evalue>
              <Hsp_query-from>15</Hsp_query-from>
              <Hsp_query-to>74</Hsp_query-to>
              <Hsp_hit-from>1</Hsp_hit-from>
              <Hsp_hit-to>58</Hsp_hit-to>
              <Hsp_query-frame>0</Hsp_query-frame>
              <Hsp_hit-frame>0</Hsp_hit-frame>
              <Hsp_identity>31</Hsp_identity>
              <Hsp_positive>41</Hsp_positive>
              <Hsp_gaps>2</Hsp_gaps>
              <Hsp_align-len>60</Hsp_align-len>
              <Hsp_qseq>MGGISIWQXXXXXXXXXXXFGTKKLGSIGSDLGASIKGFKKAMSDDEPKQDKTSQDADFT</Hsp_qseq>
              <Hsp_hseq>MGSFSIWHWLIVLVIVMLIFGTKKLRNVGQDLGGAVKGFKDGMK--EANADKPAEEAQPT</Hsp_hseq>
              <Hsp_midline>MG  SIW  LI+ VIV+L+FGTKKL ++G DLG ++KGFK  M   E   DK +++A  T</Hsp_midline>
            </Hsp>
          </Hit_hsps>
        </Hit>
        <Hit>
          <Hit_num>73</Hit_num>
          <Hit_id>gi|68526571|gb|EAN49542.1|</Hit_id>
          <Hit_def>Twin-arginine translocation protein TatA/E [Ralstonia metallidurans CH34] &gt;gi|68559139|ref|ZP_00598474.1| Twin-arginine translocation protein TatA/E [Ralstonia metallidurans CH34]</Hit_def>
          <Hit_accession>EAN49542</Hit_accession>
          <Hit_len>77</Hit_len>
          <Hit_hsps>
            <Hsp>
              <Hsp_num>1</Hsp_num>
              <Hsp_bit-score>47.7506</Hsp_bit-score>
              <Hsp_score>112</Hsp_score>
              <Hsp_evalue>0.0001048</Hsp_evalue>
              <Hsp_query-from>15</Hsp_query-from>
              <Hsp_query-to>82</Hsp_query-to>
              <Hsp_hit-from>1</Hsp_hit-from>
              <Hsp_hit-to>77</Hsp_hit-to>
              <Hsp_query-frame>0</Hsp_query-frame>
              <Hsp_hit-frame>0</Hsp_hit-frame>
              <Hsp_identity>36</Hsp_identity>
              <Hsp_positive>47</Hsp_positive>
              <Hsp_gaps>9</Hsp_gaps>
              <Hsp_align-len>77</Hsp_align-len>
              <Hsp_qseq>MGGISIWQXXXXXXXXXXXFGTKKLGSIGSDLGASIKGFKKAMSD---DEP------KQDKTSQDADFTAKTIADKQ</Hsp_qseq>
              <Hsp_hseq>MGSFSIWHWLIVLVIVMLVFGTKKLRNIGQDLGGAVKGFKDGMKEGNTDEPATPTPAKELRDSTTIDVEAKEKSRQQ</Hsp_hseq>
              <Hsp_midline>MG  SIW  LI+ VIV+L+FGTKKL +IG DLG ++KGFK  M +   DEP      K+ + S   D  AK  + +Q</Hsp_midline>
            </Hsp>
          </Hit_hsps>
        </Hit>
        <Hit>
          <Hit_num>74</Hit_num>
          <Hit_id>gi|71736448|ref|YP_272670.1|</Hit_id>
          <Hit_def>sec-independent protein translocase TatA [Pseudomonas syringae pv. phaseolicola 1448A] &gt;gi|71557001|gb|AAZ36212.1| sec-independent protein translocase TatA [Pseudomonas syringae pv. phaseolicola 1448A]</Hit_def>
          <Hit_accession>YP_272670</Hit_accession>
          <Hit_len>91</Hit_len>
          <Hit_hsps>
            <Hsp>
              <Hsp_num>1</Hsp_num>
              <Hsp_bit-score>47.7506</Hsp_bit-score>
              <Hsp_score>112</Hsp_score>
              <Hsp_evalue>0.0001048</Hsp_evalue>
              <Hsp_query-from>34</Hsp_query-from>
              <Hsp_query-to>102</Hsp_query-to>
              <Hsp_hit-from>20</Hsp_hit-from>
              <Hsp_hit-to>84</Hsp_hit-to>
              <Hsp_query-frame>0</Hsp_query-frame>
              <Hsp_hit-frame>0</Hsp_hit-frame>
              <Hsp_identity>30</Hsp_identity>
              <Hsp_positive>41</Hsp_positive>
              <Hsp_gaps>6</Hsp_gaps>
              <Hsp_align-len>70</Hsp_align-len>
              <Hsp_qseq>FGTKKLGSIGSDLGASIKGFKKAMSDDE-PKQDKTSQDADFTAKTIADKQADTNQEQAKTEDAKRHDKEQ</Hsp_qseq>
              <Hsp_hseq>FGTKKLKGLGSDVGESIKGFRKAMNDDDKPAEQPAPQPQQAQA---APQGSPLNQPH--TIDAQAHKVDE</Hsp_hseq>
              <Hsp_midline>FGTKKL  +GSD+G SIKGF+KAM+DD+ P +    Q     A   A + +  NQ    T DA+ H  ++</Hsp_midline>
            </Hsp>
          </Hit_hsps>
        </Hit>
        <Hit>
          <Hit_num>75</Hit_num>
          <Hit_id>gi|56460344|ref|YP_155625.1|</Hit_id>
          <Hit_def>Sec-independent protein secretion pathway component, TatA family [Idiomarina loihiensis L2TR] &gt;gi|56179354|gb|AAV82076.1| Sec-independent protein secretion pathway component, TatA family [Idiomarina loihiensis L2TR]</Hit_def>
          <Hit_accession>YP_155625</Hit_accession>
          <Hit_len>72</Hit_len>
          <Hit_hsps>
            <Hsp>
              <Hsp_num>1</Hsp_num>
              <Hsp_bit-score>47.7506</Hsp_bit-score>
              <Hsp_score>112</Hsp_score>
              <Hsp_evalue>0.0001048</Hsp_evalue>
              <Hsp_query-from>16</Hsp_query-from>
              <Hsp_query-to>101</Hsp_query-to>
              <Hsp_hit-from>4</Hsp_hit-from>
              <Hsp_hit-to>72</Hsp_hit-to>
              <Hsp_query-frame>0</Hsp_query-frame>
              <Hsp_hit-frame>0</Hsp_hit-frame>
              <Hsp_identity>32</Hsp_identity>
              <Hsp_positive>54</Hsp_positive>
              <Hsp_gaps>17</Hsp_gaps>
              <Hsp_align-len>86</Hsp_align-len>
              <Hsp_qseq>GGISIWQXXXXXXXXXXXFGTKKLGSIGSDLGASIKGFKKAMSDDEPKQDKTSQDADFTAKTIADKQADTNQEQAKTEDAKRHDKE</Hsp_qseq>
              <Hsp_hseq>GGMSMVQLGVLLVIVILLFGSKKLRTLGSDLGSAIKGFKSSITDEP-----------------SDREKDIQRHQNLTSEEERHHEQ</Hsp_hseq>
              <Hsp_midline>GG+S+ QL ++ VIV+LLFG+KKL ++GSDLG++IKGFK +++D+                  +D++ D  + Q  T + +RH ++</Hsp_midline>
            </Hsp>
          </Hit_hsps>
        </Hit>
        <Hit>
          <Hit_num>76</Hit_num>
          <Hit_id>gi|68214708|ref|ZP_00566522.1|</Hit_id>
          <Hit_def>Twin-arginine translocation protein TatA/E [Methylobacillus flagellatus KT] &gt;gi|68186844|gb|EAN01544.1| Twin-arginine translocation protein TatA/E [Methylobacillus flagellatus KT]</Hit_def>
          <Hit_accession>ZP_00566522</Hit_accession>
          <Hit_len>72</Hit_len>
          <Hit_hsps>
            <Hsp>
              <Hsp_num>1</Hsp_num>
              <Hsp_bit-score>47.3654</Hsp_bit-score>
              <Hsp_score>111</Hsp_score>
              <Hsp_evalue>0.000136873</Hsp_evalue>
              <Hsp_query-from>15</Hsp_query-from>
              <Hsp_query-to>78</Hsp_query-to>
              <Hsp_hit-from>1</Hsp_hit-from>
              <Hsp_hit-to>62</Hsp_hit-to>
              <Hsp_query-frame>0</Hsp_query-frame>
              <Hsp_hit-frame>0</Hsp_hit-frame>
              <Hsp_identity>29</Hsp_identity>
              <Hsp_positive>44</Hsp_positive>
              <Hsp_gaps>2</Hsp_gaps>
              <Hsp_align-len>64</Hsp_align-len>
              <Hsp_qseq>MGGISIWQXXXXXXXXXXXFGTKKLGSIGSDLGASIKGFKKAMSDDEPKQDKTSQDADFTAKTI</Hsp_qseq>
              <Hsp_hseq>MGSFSIWHWLIVLAIVILIFGTKRLRNLGSDVGGAVKGFKEAV--NEGKSAAAALDDDAKGQTV</Hsp_hseq>
              <Hsp_midline>MG  SIW  LI+  IV+L+FGTK+L ++GSD+G ++KGFK+A+  +E K    + D D   +T+</Hsp_midline>
            </Hsp>
          </Hit_hsps>
        </Hit>
        <Hit>
          <Hit_num>77</Hit_num>
          <Hit_id>gi|30248650|ref|NP_840720.1|</Hit_id>
          <Hit_def>mttA/Hcf106 family [Nitrosomonas europaea ATCC 19718] &gt;gi|30180245|emb|CAD84550.1| mttA/Hcf106 family [Nitrosomonas europaea ATCC 19718]</Hit_def>
          <Hit_accession>NP_840720</Hit_accession>
          <Hit_len>76</Hit_len>
          <Hit_hsps>
            <Hsp>
              <Hsp_num>1</Hsp_num>
              <Hsp_bit-score>47.3654</Hsp_bit-score>
              <Hsp_score>111</Hsp_score>
              <Hsp_evalue>0.000136873</Hsp_evalue>
              <Hsp_query-from>15</Hsp_query-from>
              <Hsp_query-to>87</Hsp_query-to>
              <Hsp_hit-from>1</Hsp_hit-from>
              <Hsp_hit-to>73</Hsp_hit-to>
              <Hsp_query-frame>0</Hsp_query-frame>
              <Hsp_hit-frame>0</Hsp_hit-frame>
              <Hsp_identity>29</Hsp_identity>
              <Hsp_positive>43</Hsp_positive>
              <Hsp_gaps>0</Hsp_gaps>
              <Hsp_align-len>73</Hsp_align-len>
              <Hsp_qseq>MGGISIWQXXXXXXXXXXXFGTKKLGSIGSDLGASIKGFKKAMSDDEPKQDKTSQDADFTAKTIADKQADTNQ</Hsp_qseq>
              <Hsp_hseq>MGSFSIWHWLVVLAIVVLVFGTKKLRNLGSDLGGAVRGFKEGMKGAEEESTPPPPAQQVTGHSIKSEIEEKDQ</Hsp_hseq>
              <Hsp_midline>MG  SIW  L++  IVVL+FGTKKL ++GSDLG +++GFK+ M   E +          T  +I  +  + +Q</Hsp_midline>
            </Hsp>
          </Hit_hsps>
        </Hit>
        <Hit>
          <Hit_num>78</Hit_num>
          <Hit_id>gi|75822907|ref|ZP_00752458.1|</Hit_id>
          <Hit_def>COG1826: Sec-independent protein secretion pathway components [Vibrio cholerae RC385]</Hit_def>
          <Hit_accession>ZP_00752458</Hit_accession>
          <Hit_len>78</Hit_len>
          <Hit_hsps>
            <Hsp>
              <Hsp_num>1</Hsp_num>
              <Hsp_bit-score>47.3654</Hsp_bit-score>
              <Hsp_score>111</Hsp_score>
              <Hsp_evalue>0.000136873</Hsp_evalue>
              <Hsp_query-from>15</Hsp_query-from>
              <Hsp_query-to>98</Hsp_query-to>
              <Hsp_hit-from>1</Hsp_hit-from>
              <Hsp_hit-to>77</Hsp_hit-to>
              <Hsp_query-frame>0</Hsp_query-frame>
              <Hsp_hit-frame>0</Hsp_hit-frame>
              <Hsp_identity>33</Hsp_identity>
              <Hsp_positive>50</Hsp_positive>
              <Hsp_gaps>7</Hsp_gaps>
              <Hsp_align-len>84</Hsp_align-len>
              <Hsp_qseq>MGGISIWQXXXXXXXXXXXFGTKKLGSIGSDLGASIKGFKKAMSDDEPKQDKTSQDADFTAKTIADKQADTNQEQAKTEDAKRH</Hsp_qseq>
              <Hsp_hseq>MGGISVGKLLILGCIVALVFGTKKLRTIGEDAGYAIRSFQKALRGDEVTTQSSTTEESVDSFAI-------EQESSHSSDSQRH</Hsp_hseq>
              <Hsp_midline>MGGIS+ +LLI+  IV L+FGTKKL +IG D G +I+ F+KA+  DE     ++ +    +  I        QE + + D++RH</Hsp_midline>
            </Hsp>
          </Hit_hsps>
        </Hit>
        <Hit>
          <Hit_num>79</Hit_num>
          <Hit_id>gi|70733926|ref|YP_257566.1|</Hit_id>
          <Hit_def>sec-independent protein translocase TatA [Pseudomonas fluorescens Pf-5] &gt;gi|68348225|gb|AAY95831.1| sec-independent protein translocase TatA [Pseudomonas fluorescens Pf-5]</Hit_def>
          <Hit_accession>YP_257566</Hit_accession>
          <Hit_len>93</Hit_len>
          <Hit_hsps>
            <Hsp>
              <Hsp_num>1</Hsp_num>
              <Hsp_bit-score>47.3654</Hsp_bit-score>
              <Hsp_score>111</Hsp_score>
              <Hsp_evalue>0.000136873</Hsp_evalue>
              <Hsp_query-from>34</Hsp_query-from>
              <Hsp_query-to>99</Hsp_query-to>
              <Hsp_hit-from>20</Hsp_hit-from>
              <Hsp_hit-to>92</Hsp_hit-to>
              <Hsp_query-frame>0</Hsp_query-frame>
              <Hsp_hit-frame>0</Hsp_hit-frame>
              <Hsp_identity>29</Hsp_identity>
              <Hsp_positive>40</Hsp_positive>
              <Hsp_gaps>7</Hsp_gaps>
              <Hsp_align-len>73</Hsp_align-len>
              <Hsp_qseq>FGTKKLGSIGSDLGASIKGFKKAMSDDEPKQDKTSQDADFTAKTIADKQ-ADTNQ------EQAKTEDAKRHD</Hsp_qseq>
              <Hsp_hseq>FGTKKLKNLGTDVGESIKGFRKAMNDDEKPAEPVVPPAAQPVPPVQPQQSAPLNQPHTIDVQAQKVEEPTRKD</Hsp_hseq>
              <Hsp_midline>FGTKKL ++G+D+G SIKGF+KAM+DDE   +     A      +  +Q A  NQ      +  K E+  R D</Hsp_midline>
            </Hsp>
          </Hit_hsps>
        </Hit>
        <Hit>
          <Hit_num>80</Hit_num>
          <Hit_id>gi|63254358|gb|AAY35454.1|</Hit_id>
          <Hit_def>Twin-arginine translocation protein TatA/E [Pseudomonas syringae pv. syringae B728a] &gt;gi|66043651|ref|YP_233492.1| Twin-arginine translocation protein TatA/E [Pseudomonas syringae pv. syringae B728a]</Hit_def>
          <Hit_accession>AAY35454</Hit_accession>
          <Hit_len>91</Hit_len>
          <Hit_hsps>
            <Hsp>
              <Hsp_num>1</Hsp_num>
              <Hsp_bit-score>46.9802</Hsp_bit-score>
              <Hsp_score>110</Hsp_score>
              <Hsp_evalue>0.000178761</Hsp_evalue>
              <Hsp_query-from>34</Hsp_query-from>
              <Hsp_query-to>102</Hsp_query-to>
              <Hsp_hit-from>20</Hsp_hit-from>
              <Hsp_hit-to>84</Hsp_hit-to>
              <Hsp_query-frame>0</Hsp_query-frame>
              <Hsp_hit-frame>0</Hsp_hit-frame>
              <Hsp_identity>27</Hsp_identity>
              <Hsp_positive>38</Hsp_positive>
              <Hsp_gaps>4</Hsp_gaps>
              <Hsp_align-len>69</Hsp_align-len>
              <Hsp_qseq>FGTKKLGSIGSDLGASIKGFKKAMSDDEPKQDKTSQDADFTAKTIADKQADTNQEQAKTEDAKRHDKEQ</Hsp_qseq>
              <Hsp_hseq>FGTKKLKGLGSDVGESIKGFRKAMNDD----DKPAEQPAPQPQQAQPAPQGSPLNQPHTIDAQAHKVDE</Hsp_hseq>
              <Hsp_midline>FGTKKL  +GSD+G SIKGF+KAM+DD    DK ++      +        +   Q  T DA+ H  ++</Hsp_midline>
            </Hsp>
          </Hit_hsps>
        </Hit>
        <Hit>
          <Hit_num>81</Hit_num>
          <Hit_id>gi|73354814|gb|AAZ75668.1|</Hit_id>
          <Hit_def>TatA [Pseudomonas syringae pv. maculicola]</Hit_def>
          <Hit_accession>AAZ75668</Hit_accession>
          <Hit_len>91</Hit_len>
          <Hit_hsps>
            <Hsp>
              <Hsp_num>1</Hsp_num>
              <Hsp_bit-score>46.9802</Hsp_bit-score>
              <Hsp_score>110</Hsp_score>
              <Hsp_evalue>0.000178761</Hsp_evalue>
              <Hsp_query-from>34</Hsp_query-from>
              <Hsp_query-to>66</Hsp_query-to>
              <Hsp_hit-from>20</Hsp_hit-from>
              <Hsp_hit-to>52</Hsp_hit-to>
              <Hsp_query-frame>0</Hsp_query-frame>
              <Hsp_hit-frame>0</Hsp_hit-frame>
              <Hsp_identity>20</Hsp_identity>
              <Hsp_positive>27</Hsp_positive>
              <Hsp_gaps>0</Hsp_gaps>
              <Hsp_align-len>33</Hsp_align-len>
              <Hsp_qseq>FGTKKLGSIGSDLGASIKGFKKAMSDDEPKQDK</Hsp_qseq>
              <Hsp_hseq>FGTKKLKGLGSDVGESIKGFRKAMHDDDKPEEQ</Hsp_hseq>
              <Hsp_midline>FGTKKL  +GSD+G SIKGF+KAM DD+  +++</Hsp_midline>
            </Hsp>
          </Hit_hsps>
        </Hit>
        <Hit>
          <Hit_num>82</Hit_num>
          <Hit_id>gi|50083761|ref|YP_045271.1|</Hit_id>
          <Hit_def>Sec-independent protein translocase protein [Acinetobacter sp. ADP1] &gt;gi|49529737|emb|CAG67449.1| Sec-independent protein translocase protein [Acinetobacter sp. ADP1]</Hit_def>
          <Hit_accession>YP_045271</Hit_accession>
          <Hit_len>78</Hit_len>
          <Hit_hsps>
            <Hsp>
              <Hsp_num>1</Hsp_num>
              <Hsp_bit-score>46.595</Hsp_bit-score>
              <Hsp_score>109</Hsp_score>
              <Hsp_evalue>0.000233469</Hsp_evalue>
              <Hsp_query-from>15</Hsp_query-from>
              <Hsp_query-to>77</Hsp_query-to>
              <Hsp_hit-from>6</Hsp_hit-from>
              <Hsp_hit-to>70</Hsp_hit-to>
              <Hsp_query-frame>0</Hsp_query-frame>
              <Hsp_hit-frame>0</Hsp_hit-frame>
              <Hsp_identity>30</Hsp_identity>
              <Hsp_positive>43</Hsp_positive>
              <Hsp_gaps>2</Hsp_gaps>
              <Hsp_align-len>65</Hsp_align-len>
              <Hsp_qseq>MGGISIWQXXXXXXXXXXXFGTKKLGSIGSDLGASIKGFKKAMSD--DEPKQDKTSQDADFTAKT</Hsp_qseq>
              <Hsp_hseq>MAGLSIWHVVIFLIVVVLLFGTSKLKNLGKDVGGAVKDFKKSMRDETEENAQLHTPRTIDAEVKT</Hsp_hseq>
              <Hsp_midline>M G+SIW ++I  ++VVLLFGT KL ++G D+G ++K FKK+M D  +E  Q  T +  D   KT</Hsp_midline>
            </Hsp>
          </Hit_hsps>
        </Hit>
        <Hit>
          <Hit_num>83</Hit_num>
          <Hit_id>gi|71548504|ref|ZP_00668728.1|</Hit_id>
          <Hit_def>Twin-arginine translocation protein TatA/E [Nitrosomonas eutropha C71] &gt;gi|71485685|gb|EAO18234.1| Twin-arginine translocation protein TatA/E [Nitrosomonas eutropha C71]</Hit_def>
          <Hit_accession>ZP_00668728</Hit_accession>
          <Hit_len>77</Hit_len>
          <Hit_hsps>
            <Hsp>
              <Hsp_num>1</Hsp_num>
              <Hsp_bit-score>46.2098</Hsp_bit-score>
              <Hsp_score>108</Hsp_score>
              <Hsp_evalue>0.00030492</Hsp_evalue>
              <Hsp_query-from>15</Hsp_query-from>
              <Hsp_query-to>61</Hsp_query-to>
              <Hsp_hit-from>1</Hsp_hit-from>
              <Hsp_hit-to>47</Hsp_hit-to>
              <Hsp_query-frame>0</Hsp_query-frame>
              <Hsp_hit-frame>0</Hsp_hit-frame>
              <Hsp_identity>26</Hsp_identity>
              <Hsp_positive>35</Hsp_positive>
              <Hsp_gaps>0</Hsp_gaps>
              <Hsp_align-len>47</Hsp_align-len>
              <Hsp_qseq>MGGISIWQXXXXXXXXXXXFGTKKLGSIGSDLGASIKGFKKAMSDDE</Hsp_qseq>
              <Hsp_hseq>MGSFSIWHWLVVLAIVVLVFGTKKLRNLGSDLGGAVRGFKEGMKGAE</Hsp_hseq>
              <Hsp_midline>MG  SIW  L++  IVVL+FGTKKL ++GSDLG +++GFK+ M   E</Hsp_midline>
            </Hsp>
          </Hit_hsps>
        </Hit>
        <Hit>
          <Hit_num>84</Hit_num>
          <Hit_id>gi|55247002|gb|EAL42253.1|</Hit_id>
          <Hit_def>ENSANGP00000028218 [Anopheles gambiae str. PEST] &gt;gi|57965302|ref|XP_561091.1| ENSANGP00000028218 [Anopheles gambiae str. PEST]</Hit_def>
          <Hit_accession>EAL42253</Hit_accession>
          <Hit_len>53</Hit_len>
          <Hit_hsps>
            <Hsp>
              <Hsp_num>1</Hsp_num>
              <Hsp_bit-score>45.8246</Hsp_bit-score>
              <Hsp_score>107</Hsp_score>
              <Hsp_evalue>0.000398238</Hsp_evalue>
              <Hsp_query-from>15</Hsp_query-from>
              <Hsp_query-to>61</Hsp_query-to>
              <Hsp_hit-from>3</Hsp_hit-from>
              <Hsp_hit-to>49</Hsp_hit-to>
              <Hsp_query-frame>0</Hsp_query-frame>
              <Hsp_hit-frame>0</Hsp_hit-frame>
              <Hsp_identity>26</Hsp_identity>
              <Hsp_positive>37</Hsp_positive>
              <Hsp_gaps>0</Hsp_gaps>
              <Hsp_align-len>47</Hsp_align-len>
              <Hsp_qseq>MGGISIWQXXXXXXXXXXXFGTKKLGSIGSDLGASIKGFKKAMSDDE</Hsp_qseq>
              <Hsp_hseq>LGGIHIWHLLILLVVVVVVFGSKRLAGAGEDLGTAIRDFRKALRDDE</Hsp_hseq>
              <Hsp_midline>+GGI IW LLI+ V+VV++FG+K+L   G DLG +I+ F+KA+ DDE</Hsp_midline>
            </Hsp>
          </Hit_hsps>
        </Hit>
        <Hit>
          <Hit_num>85</Hit_num>
          <Hit_id>gi|50084688|ref|YP_046198.1|</Hit_id>
          <Hit_def>Sec-independent protein secretion pathway, translocase protein [Acinetobacter sp. ADP1] &gt;gi|49530664|emb|CAG68376.1| Sec-independent protein secretion pathway, translocase protein [Acinetobacter sp. ADP1]</Hit_def>
          <Hit_accession>YP_046198</Hit_accession>
          <Hit_len>71</Hit_len>
          <Hit_hsps>
            <Hsp>
              <Hsp_num>1</Hsp_num>
              <Hsp_bit-score>45.4394</Hsp_bit-score>
              <Hsp_score>106</Hsp_score>
              <Hsp_evalue>0.000520115</Hsp_evalue>
              <Hsp_query-from>17</Hsp_query-from>
              <Hsp_query-to>74</Hsp_query-to>
              <Hsp_hit-from>2</Hsp_hit-from>
              <Hsp_hit-to>59</Hsp_hit-to>
              <Hsp_query-frame>0</Hsp_query-frame>
              <Hsp_hit-frame>0</Hsp_hit-frame>
              <Hsp_identity>29</Hsp_identity>
              <Hsp_positive>41</Hsp_positive>
              <Hsp_gaps>0</Hsp_gaps>
              <Hsp_align-len>58</Hsp_align-len>
              <Hsp_qseq>GISIWQXXXXXXXXXXXFGTKKLGSIGSDLGASIKGFKKAMSDDEPKQDKTSQDADFT</Hsp_qseq>
              <Hsp_hseq>GLSIWHILLFAVIVILLFGTSKLKSLGKDLGGAIKDFKDSVNSDDQKLLQNQQYKDIS</Hsp_hseq>
              <Hsp_midline>G+SIW +L+ AVIV+LLFGT KL S+G DLG +IK FK +++ D+ K  +  Q  D +</Hsp_midline>
            </Hsp>
          </Hit_hsps>
        </Hit>
        <Hit>
          <Hit_num>86</Hit_num>
          <Hit_id>gi|28872267|ref|NP_794886.1|</Hit_id>
          <Hit_def>sec-independent protein translocase TatA [Pseudomonas syringae pv. tomato str. DC3000] &gt;gi|28855521|gb|AAO58581.1| sec-independent protein translocase TatA [Pseudomonas syringae pv. tomato str. DC3000]</Hit_def>
          <Hit_accession>NP_794886</Hit_accession>
          <Hit_len>91</Hit_len>
          <Hit_hsps>
            <Hsp>
              <Hsp_num>1</Hsp_num>
              <Hsp_bit-score>45.0542</Hsp_bit-score>
              <Hsp_score>105</Hsp_score>
              <Hsp_evalue>0.000679292</Hsp_evalue>
              <Hsp_query-from>34</Hsp_query-from>
              <Hsp_query-to>102</Hsp_query-to>
              <Hsp_hit-from>20</Hsp_hit-from>
              <Hsp_hit-to>84</Hsp_hit-to>
              <Hsp_query-frame>0</Hsp_query-frame>
              <Hsp_hit-frame>0</Hsp_hit-frame>
              <Hsp_identity>26</Hsp_identity>
              <Hsp_positive>37</Hsp_positive>
              <Hsp_gaps>4</Hsp_gaps>
              <Hsp_align-len>69</Hsp_align-len>
              <Hsp_qseq>FGTKKLGSIGSDLGASIKGFKKAMSDDEPKQDKTSQDADFTAKTIADKQADTNQEQAKTEDAKRHDKEQ</Hsp_qseq>
              <Hsp_hseq>FGTKKLKGLGTDVGESIKGFRKAMHDD----DKPAEQPAPQPQQAQPAPQGSPLNQPHTIDAQAHKVDE</Hsp_hseq>
              <Hsp_midline>FGTKKL  +G+D+G SIKGF+KAM DD    DK ++      +        +   Q  T DA+ H  ++</Hsp_midline>
            </Hsp>
          </Hit_hsps>
        </Hit>
        <Hit>
          <Hit_num>87</Hit_num>
          <Hit_id>gi|49082486|gb|AAT50643.1|</Hit_id>
          <Hit_def>PA5068 [synthetic construct]</Hit_def>
          <Hit_accession>AAT50643</Hit_accession>
          <Hit_len>83</Hit_len>
          <Hit_hsps>
            <Hsp>
              <Hsp_num>1</Hsp_num>
              <Hsp_bit-score>45.0542</Hsp_bit-score>
              <Hsp_score>105</Hsp_score>
              <Hsp_evalue>0.000679292</Hsp_evalue>
              <Hsp_query-from>34</Hsp_query-from>
              <Hsp_query-to>97</Hsp_query-to>
              <Hsp_hit-from>20</Hsp_hit-from>
              <Hsp_hit-to>81</Hsp_hit-to>
              <Hsp_query-frame>0</Hsp_query-frame>
              <Hsp_hit-frame>0</Hsp_hit-frame>
              <Hsp_identity>25</Hsp_identity>
              <Hsp_positive>38</Hsp_positive>
              <Hsp_gaps>2</Hsp_gaps>
              <Hsp_align-len>64</Hsp_align-len>
              <Hsp_qseq>FGTKKLGSIGSDLGASIKGFKKAMSDDEPKQDKTSQDADFTAKTIADKQADTNQEQAKTEDAKR</Hsp_qseq>
              <Hsp_hseq>FGTKRLKNLGSDVGEAIKGFRKAVNTEE--DDKKDQPAAQPAQPLNQPHTIDAQAQKVEEPARK</Hsp_hseq>
              <Hsp_midline>FGTK+L ++GSD+G +IKGF+KA++ +E   DK  Q A   A+ +        Q Q   E A++</Hsp_midline>
            </Hsp>
          </Hit_hsps>
        </Hit>
        <Hit>
          <Hit_num>88</Hit_num>
          <Hit_id>gi|53726598|ref|ZP_00141543.2|</Hit_id>
          <Hit_def>COG1826: Sec-independent protein secretion pathway components [Pseudomonas aeruginosa UCBPP-PA14] &gt;gi|9951361|gb|AAG08453.1| translocation protein TatA [Pseudomonas aeruginosa PAO1] &gt;gi|15600261|ref|NP_253755.1| translocation protein TatA [Pseudomonas aeruginosa PAO1] &gt;gi|11352708|pir||G83011 translocation protein TatA PA5068 [imported] - Pseudomonas aeruginosa (strain PAO1) &gt;gi|24212512|sp|Q9HUB5|TATA_PSEAE Sec-independent protein translocase protein tatA/E homolog</Hit_def>
          <Hit_accession>ZP_00141543</Hit_accession>
          <Hit_len>82</Hit_len>
          <Hit_hsps>
            <Hsp>
              <Hsp_num>1</Hsp_num>
              <Hsp_bit-score>45.0542</Hsp_bit-score>
              <Hsp_score>105</Hsp_score>
              <Hsp_evalue>0.000679292</Hsp_evalue>
              <Hsp_query-from>34</Hsp_query-from>
              <Hsp_query-to>97</Hsp_query-to>
              <Hsp_hit-from>20</Hsp_hit-from>
              <Hsp_hit-to>81</Hsp_hit-to>
              <Hsp_query-frame>0</Hsp_query-frame>
              <Hsp_hit-frame>0</Hsp_hit-frame>
              <Hsp_identity>25</Hsp_identity>
              <Hsp_positive>38</Hsp_positive>
              <Hsp_gaps>2</Hsp_gaps>
              <Hsp_align-len>64</Hsp_align-len>
              <Hsp_qseq>FGTKKLGSIGSDLGASIKGFKKAMSDDEPKQDKTSQDADFTAKTIADKQADTNQEQAKTEDAKR</Hsp_qseq>
              <Hsp_hseq>FGTKRLKNLGSDVGEAIKGFRKAVNTEE--DDKKDQPAAQPAQPLNQPHTIDAQAQKVEEPARK</Hsp_hseq>
              <Hsp_midline>FGTK+L ++GSD+G +IKGF+KA++ +E   DK  Q A   A+ +        Q Q   E A++</Hsp_midline>
            </Hsp>
          </Hit_hsps>
        </Hit>
        <Hit>
          <Hit_num>89</Hit_num>
          <Hit_id>gi|68213616|ref|ZP_00565447.1|</Hit_id>
          <Hit_def>Twin-arginine translocation protein TatA/E [Methylobacillus flagellatus KT] &gt;gi|68187989|gb|EAN02672.1| Twin-arginine translocation protein TatA/E [Methylobacillus flagellatus KT]</Hit_def>
          <Hit_accession>ZP_00565447</Hit_accession>
          <Hit_len>54</Hit_len>
          <Hit_hsps>
            <Hsp>
              <Hsp_num>1</Hsp_num>
              <Hsp_bit-score>44.669</Hsp_bit-score>
              <Hsp_score>104</Hsp_score>
              <Hsp_evalue>0.000887182</Hsp_evalue>
              <Hsp_query-from>15</Hsp_query-from>
              <Hsp_query-to>61</Hsp_query-to>
              <Hsp_hit-from>1</Hsp_hit-from>
              <Hsp_hit-to>47</Hsp_hit-to>
              <Hsp_query-frame>0</Hsp_query-frame>
              <Hsp_hit-frame>0</Hsp_hit-frame>
              <Hsp_identity>23</Hsp_identity>
              <Hsp_positive>34</Hsp_positive>
              <Hsp_gaps>0</Hsp_gaps>
              <Hsp_align-len>47</Hsp_align-len>
              <Hsp_qseq>MGGISIWQXXXXXXXXXXXFGTKKLGSIGSDLGASIKGFKKAMSDDE</Hsp_qseq>
              <Hsp_hseq>MGSFSIWHWLIVLAVVTMVFGTKRLRNMGSDLGGALKNFKEASKDPD</Hsp_hseq>
              <Hsp_midline>MG  SIW  LI+  +V ++FGTK+L ++GSDLG ++K FK+A  D +</Hsp_midline>
            </Hsp>
          </Hit_hsps>
        </Hit>
        <Hit>
          <Hit_num>90</Hit_num>
          <Hit_id>gi|74023810|ref|ZP_00694377.1|</Hit_id>
          <Hit_def>Twin-arginine translocation protein TatA/E [Rhodoferax ferrireducens DSM 15236] &gt;gi|72603427|gb|EAO39432.1| Twin-arginine translocation protein TatA/E [Rhodoferax ferrireducens DSM 15236]</Hit_def>
          <Hit_accession>ZP_00694377</Hit_accession>
          <Hit_len>79</Hit_len>
          <Hit_hsps>
            <Hsp>
              <Hsp_num>1</Hsp_num>
              <Hsp_bit-score>44.2838</Hsp_bit-score>
              <Hsp_score>103</Hsp_score>
              <Hsp_evalue>0.0011587</Hsp_evalue>
              <Hsp_query-from>34</Hsp_query-from>
              <Hsp_query-to>93</Hsp_query-to>
              <Hsp_hit-from>19</Hsp_hit-from>
              <Hsp_hit-to>78</Hsp_hit-to>
              <Hsp_query-frame>0</Hsp_query-frame>
              <Hsp_hit-frame>0</Hsp_hit-frame>
              <Hsp_identity>24</Hsp_identity>
              <Hsp_positive>32</Hsp_positive>
              <Hsp_gaps>0</Hsp_gaps>
              <Hsp_align-len>60</Hsp_align-len>
              <Hsp_qseq>FGTKKLGSIGSDLGASIKGFKKAMSDDEPKQDKTSQDADFTAKTIADKQADTNQEQAKTE</Hsp_qseq>
              <Hsp_hseq>FGTKKLRNIGSDLGGAVKGFKDGMKEGSDKAADAPAAAPQQVASSATAAKETIDVEAKTK</Hsp_hseq>
              <Hsp_midline>FGTKKL +IGSDLG ++KGFK  M +   K       A     + A    +T   +AKT+</Hsp_midline>
            </Hsp>
          </Hit_hsps>
        </Hit>
        <Hit>
          <Hit_num>91</Hit_num>
          <Hit_id>gi|71066554|ref|YP_265281.1|</Hit_id>
          <Hit_def>twin-arginine translocation protein TatA/E [Psychrobacter arcticus 273-4] &gt;gi|71039539|gb|AAZ19847.1| twin-arginine translocation protein TatA/E [Psychrobacter arcticus 273-4]</Hit_def>
          <Hit_accession>YP_265281</Hit_accession>
          <Hit_len>87</Hit_len>
          <Hit_hsps>
            <Hsp>
              <Hsp_num>1</Hsp_num>
              <Hsp_bit-score>43.8986</Hsp_bit-score>
              <Hsp_score>102</Hsp_score>
              <Hsp_evalue>0.0015133</Hsp_evalue>
              <Hsp_query-from>15</Hsp_query-from>
              <Hsp_query-to>85</Hsp_query-to>
              <Hsp_hit-from>1</Hsp_hit-from>
              <Hsp_hit-to>75</Hsp_hit-to>
              <Hsp_query-frame>0</Hsp_query-frame>
              <Hsp_hit-frame>0</Hsp_hit-frame>
              <Hsp_identity>31</Hsp_identity>
              <Hsp_positive>43</Hsp_positive>
              <Hsp_gaps>4</Hsp_gaps>
              <Hsp_align-len>75</Hsp_align-len>
              <Hsp_qseq>MGGISIWQXXXXXXXXXXXFGTKKLGSIGSDLGASIKGFKKAMSDDEPKQDK----TSQDADFTAKTIADKQADT</Hsp_qseq>
              <Hsp_hseq>MGSFSITHWLILLVVVVVVFGTSKLRNAGKDLGGAVKGFKEAVKDENTEHAKKHVVLDHDAGTNPPNITGTQSDT</Hsp_hseq>
              <Hsp_midline>MG  SI   LI+ V+VV++FGT KL + G DLG ++KGFK+A+ D+  +  K       DA      I   Q+DT</Hsp_midline>
            </Hsp>
          </Hit_hsps>
        </Hit>
        <Hit>
          <Hit_num>92</Hit_num>
          <Hit_id>gi|15611372|ref|NP_223023.1|</Hit_id>
          <Hit_def>hypothetical protein jhp0303 [Helicobacter pylori J99] &gt;gi|4154834|gb|AAD05888.1| putative [Helicobacter pylori J99] &gt;gi|7444815|pir||A71948 hypothetical protein jhp0303 - Helicobacter pylori (strain J99) &gt;gi|9979057|sp|Q9ZMB8|TATA_HELPJ Sec-independent protein translocase protein tatA/E homolog</Hit_def>
          <Hit_accession>NP_223023</Hit_accession>
          <Hit_len>79</Hit_len>
          <Hit_hsps>
            <Hsp>
              <Hsp_num>1</Hsp_num>
              <Hsp_bit-score>43.5134</Hsp_bit-score>
              <Hsp_score>101</Hsp_score>
              <Hsp_evalue>0.00197644</Hsp_evalue>
              <Hsp_query-from>15</Hsp_query-from>
              <Hsp_query-to>93</Hsp_query-to>
              <Hsp_hit-from>1</Hsp_hit-from>
              <Hsp_hit-to>78</Hsp_hit-to>
              <Hsp_query-frame>0</Hsp_query-frame>
              <Hsp_hit-frame>0</Hsp_hit-frame>
              <Hsp_identity>31</Hsp_identity>
              <Hsp_positive>48</Hsp_positive>
              <Hsp_gaps>3</Hsp_gaps>
              <Hsp_align-len>80</Hsp_align-len>
              <Hsp_qseq>MGGI-SIWQXXXXXXXXXXXFGTKKLGSIGSDLGASIKGFKKAMSDDEPKQDKTSQDADFTAKTIADKQADTNQEQAKTE</Hsp_qseq>
              <Hsp_hseq>MGGFTSIWHWVIVLLVIVLLFGAKKIPELAKGLGSGIKNFKKAVKDDEEEAKNELKTLD--AQATQTKVHETSEIKSKQE</Hsp_hseq>
              <Hsp_midline>MGG  SIW  +I+ +++VLLFG KK+  +   LG+ IK FKKA+ DDE +     +  D  A+    K  +T++ ++K E</Hsp_midline>
            </Hsp>
          </Hit_hsps>
        </Hit>
        <Hit>
          <Hit_num>93</Hit_num>
          <Hit_id>gi|13471183|ref|NP_102752.1|</Hit_id>
          <Hit_def>sec-independent protein translocase protein tatA/E [Mesorhizobium loti MAFF303099] &gt;gi|14021927|dbj|BAB48538.1| sec-independent protein translocase protein TatA/E [Mesorhizobium loti MAFF303099] &gt;gi|24212508|sp|Q98LC5|TATA_RHILO Sec-independent protein translocase protein tatA/E homolog</Hit_def>
          <Hit_accession>NP_102752</Hit_accession>
          <Hit_len>73</Hit_len>
          <Hit_hsps>
            <Hsp>
              <Hsp_num>1</Hsp_num>
              <Hsp_bit-score>42.743</Hsp_bit-score>
              <Hsp_score>99</Hsp_score>
              <Hsp_evalue>0.00337129</Hsp_evalue>
              <Hsp_query-from>15</Hsp_query-from>
              <Hsp_query-to>81</Hsp_query-to>
              <Hsp_hit-from>1</Hsp_hit-from>
              <Hsp_hit-to>69</Hsp_hit-to>
              <Hsp_query-frame>0</Hsp_query-frame>
              <Hsp_hit-frame>0</Hsp_hit-frame>
              <Hsp_identity>28</Hsp_identity>
              <Hsp_positive>41</Hsp_positive>
              <Hsp_gaps>2</Hsp_gaps>
              <Hsp_align-len>69</Hsp_align-len>
              <Hsp_qseq>MGGISIWQXXXXXXXXXXXFGTKKLGSIGSDLGASIKGFKKAMSDDEPKQDKTSQD--ADFTAKTIADK</Hsp_qseq>
              <Hsp_hseq>MGSFSIWHWMIVLVIVLLVFGRGKIPELMGDMAKGIKSFKKGMADDDVADDKRTVEHRADETVSAVKEK</Hsp_hseq>
              <Hsp_midline>MG  SIW  +I+ VIV+L+FG  K+  +  D+   IK FKK M+DD+   DK + +  AD T   + +K</Hsp_midline>
            </Hsp>
          </Hit_hsps>
        </Hit>
        <Hit>
          <Hit_num>94</Hit_num>
          <Hit_id>gi|42523995|ref|NP_969375.1|</Hit_id>
          <Hit_def>twin-arginine-dependent translocase protein [Bdellovibrio bacteriovorus HD100] &gt;gi|39576203|emb|CAE80368.1| twin-arginine-dependent translocase protein [Bdellovibrio bacteriovorus HD100]</Hit_def>
          <Hit_accession>NP_969375</Hit_accession>
          <Hit_len>81</Hit_len>
          <Hit_hsps>
            <Hsp>
              <Hsp_num>1</Hsp_num>
              <Hsp_bit-score>42.743</Hsp_bit-score>
              <Hsp_score>99</Hsp_score>
              <Hsp_evalue>0.00337129</Hsp_evalue>
              <Hsp_query-from>34</Hsp_query-from>
              <Hsp_query-to>96</Hsp_query-to>
              <Hsp_hit-from>19</Hsp_hit-from>
              <Hsp_hit-to>76</Hsp_hit-to>
              <Hsp_query-frame>0</Hsp_query-frame>
              <Hsp_hit-frame>0</Hsp_hit-frame>
              <Hsp_identity>21</Hsp_identity>
              <Hsp_positive>36</Hsp_positive>
              <Hsp_gaps>5</Hsp_gaps>
              <Hsp_align-len>63</Hsp_align-len>
              <Hsp_qseq>FGTKKLGSIGSDLGASIKGFKKAMSDDEPKQDKTSQDADFTAKTIADKQADTNQEQAKTEDAK</Hsp_qseq>
              <Hsp_hseq>FGPSKLPNLGRSLGESIRGFKKGLNEDPAADEKEAKQ-----QITQNPQRPVNEQQPQTEEKK</Hsp_hseq>
              <Hsp_midline>FG  KL ++G  LG SI+GFKK +++D    +K ++      +   + Q   N++Q +TE+ K</Hsp_midline>
            </Hsp>
          </Hit_hsps>
        </Hit>
        <Hit>
          <Hit_num>95</Hit_num>
          <Hit_id>gi|67158086|ref|ZP_00419176.1|</Hit_id>
          <Hit_def>Twin-arginine translocation protein TatA/E [Azotobacter vinelandii AvOP] &gt;gi|67085069|gb|EAM04546.1| Twin-arginine translocation protein TatA/E [Azotobacter vinelandii AvOP]</Hit_def>
          <Hit_accession>ZP_00419176</Hit_accession>
          <Hit_len>85</Hit_len>
          <Hit_hsps>
            <Hsp>
              <Hsp_num>1</Hsp_num>
              <Hsp_bit-score>42.3578</Hsp_bit-score>
              <Hsp_score>98</Hsp_score>
              <Hsp_evalue>0.00440304</Hsp_evalue>
              <Hsp_query-from>34</Hsp_query-from>
              <Hsp_query-to>99</Hsp_query-to>
              <Hsp_hit-from>20</Hsp_hit-from>
              <Hsp_hit-to>85</Hsp_hit-to>
              <Hsp_query-frame>0</Hsp_query-frame>
              <Hsp_hit-frame>0</Hsp_hit-frame>
              <Hsp_identity>21</Hsp_identity>
              <Hsp_positive>35</Hsp_positive>
              <Hsp_gaps>0</Hsp_gaps>
              <Hsp_align-len>66</Hsp_align-len>
              <Hsp_qseq>FGTKKLGSIGSDLGASIKGFKKAMSDDEPKQDKTSQDADFTAKTIADKQADTNQEQAKTEDAKRHD</Hsp_qseq>
              <Hsp_hseq>FGTKRLKTLGSDIGEAIKGFRKAVNTEEGENRPAEPQTGTSAGDTLNKTQTIEGQAQKVDTPVRKD</Hsp_hseq>
              <Hsp_midline>FGTK+L ++GSD+G +IKGF+KA++ +E +          +A    +K      +  K +   R D</Hsp_midline>
            </Hsp>
          </Hit_hsps>
        </Hit>
        <Hit>
          <Hit_num>96</Hit_num>
          <Hit_id>gi|15644948|ref|NP_207118.1|</Hit_id>
          <Hit_def>conserved hypothetical secreted protein [Helicobacter pylori 26695] &gt;gi|2313428|gb|AAD07397.1| conserved hypothetical secreted protein [Helicobacter pylori 26695] &gt;gi|7429236|pir||H64559 conserved hypothetical secreted protein HP0320 - Helicobacter pylori (strain 26695) &gt;gi|9978986|sp|O25088|TATA_HELPY Sec-independent protein translocase protein tatA/E homolog</Hit_def>
          <Hit_accession>NP_207118</Hit_accession>
          <Hit_len>79</Hit_len>
          <Hit_hsps>
            <Hsp>
              <Hsp_num>1</Hsp_num>
              <Hsp_bit-score>42.3578</Hsp_bit-score>
              <Hsp_score>98</Hsp_score>
              <Hsp_evalue>0.00440304</Hsp_evalue>
              <Hsp_query-from>15</Hsp_query-from>
              <Hsp_query-to>90</Hsp_query-to>
              <Hsp_hit-from>1</Hsp_hit-from>
              <Hsp_hit-to>79</Hsp_hit-to>
              <Hsp_query-frame>0</Hsp_query-frame>
              <Hsp_hit-frame>0</Hsp_hit-frame>
              <Hsp_identity>29</Hsp_identity>
              <Hsp_positive>47</Hsp_positive>
              <Hsp_gaps>3</Hsp_gaps>
              <Hsp_align-len>79</Hsp_align-len>
              <Hsp_qseq>MGGI-SIWQXXXXXXXXXXXFGTKKLGSIGSDLGASIKGFKKAMSDD--EPKQDKTSQDADFTAKTIADKQADTNQEQA</Hsp_qseq>
              <Hsp_hseq>MGGFTSIWHWVIVLLVIVLLFGAKKIPELAKGLGSGIKNFKKAVKDDEEEAKNEPKTLDAQATQTKVHESSEIKSKQES</Hsp_hseq>
              <Hsp_midline>MGG  SIW  +I+ +++VLLFG KK+  +   LG+ IK FKKA+ DD  E K +  + DA  T   + +     +++++</Hsp_midline>
            </Hsp>
          </Hit_hsps>
        </Hit>
        <Hit>
          <Hit_num>97</Hit_num>
          <Hit_id>gi|13277311|emb|CAC34414.1|</Hit_id>
          <Hit_def>putative TatA protein [Legionella pneumophila]</Hit_def>
          <Hit_accession>CAC34414</Hit_accession>
          <Hit_len>61</Hit_len>
          <Hit_hsps>
            <Hsp>
              <Hsp_num>1</Hsp_num>
              <Hsp_bit-score>41.5874</Hsp_bit-score>
              <Hsp_score>96</Hsp_score>
              <Hsp_evalue>0.00751045</Hsp_evalue>
              <Hsp_query-from>15</Hsp_query-from>
              <Hsp_query-to>61</Hsp_query-to>
              <Hsp_hit-from>3</Hsp_hit-from>
              <Hsp_hit-to>49</Hsp_hit-to>
              <Hsp_query-frame>0</Hsp_query-frame>
              <Hsp_hit-frame>0</Hsp_hit-frame>
              <Hsp_identity>26</Hsp_identity>
              <Hsp_positive>35</Hsp_positive>
              <Hsp_gaps>0</Hsp_gaps>
              <Hsp_align-len>47</Hsp_align-len>
              <Hsp_qseq>MGGISIWQXXXXXXXXXXXFGTKKLGSIGSDLGASIKGFKKAMSDDE</Hsp_qseq>
              <Hsp_hseq>LSGISPLSLLLILAIIIALFGTSKLKTIGSDLGEAIKNFRKAMNSEE</Hsp_hseq>
              <Hsp_midline>+ GIS   LL+I  I++ LFGT KL +IGSDLG +IK F+KAM+ +E</Hsp_midline>
            </Hsp>
          </Hit_hsps>
        </Hit>
        <Hit>
          <Hit_num>98</Hit_num>
          <Hit_id>gi|54298906|ref|YP_125275.1|</Hit_id>
          <Hit_def>Putative TatA protein(twin arginine translocation) [Legionella pneumophila str. Paris] &gt;gi|54295733|ref|YP_128148.1| Putative TatA protein(twin arginine translocation) [Legionella pneumophila str. Lens] &gt;gi|53755565|emb|CAH17064.1| Putative TatA protein(twin arginine translocation) [Legionella pneumophila str. Lens] &gt;gi|53752691|emb|CAH14126.1| Putative TatA protein(twin arginine translocation) [Legionella pneumophila str. Paris] &gt;gi|47132321|gb|AAT11788.1| TatA protein [Legionella pneumophila]</Hit_def>
          <Hit_accession>YP_125275</Hit_accession>
          <Hit_len>61</Hit_len>
          <Hit_hsps>
            <Hsp>
              <Hsp_num>1</Hsp_num>
              <Hsp_bit-score>41.5874</Hsp_bit-score>
              <Hsp_score>96</Hsp_score>
              <Hsp_evalue>0.00751045</Hsp_evalue>
              <Hsp_query-from>15</Hsp_query-from>
              <Hsp_query-to>61</Hsp_query-to>
              <Hsp_hit-from>3</Hsp_hit-from>
              <Hsp_hit-to>49</Hsp_hit-to>
              <Hsp_query-frame>0</Hsp_query-frame>
              <Hsp_hit-frame>0</Hsp_hit-frame>
              <Hsp_identity>27</Hsp_identity>
              <Hsp_positive>35</Hsp_positive>
              <Hsp_gaps>0</Hsp_gaps>
              <Hsp_align-len>47</Hsp_align-len>
              <Hsp_qseq>MGGISIWQXXXXXXXXXXXFGTKKLGSIGSDLGASIKGFKKAMSDDE</Hsp_qseq>
              <Hsp_hseq>LSGISPLSLLLILAIIVALFGTSKLKTIGSDLGEAIKNFRKAMNSEE</Hsp_hseq>
              <Hsp_midline>+ GIS   LL+I  I+V LFGT KL +IGSDLG +IK F+KAM+ +E</Hsp_midline>
            </Hsp>
          </Hit_hsps>
        </Hit>
        <Hit>
          <Hit_num>99</Hit_num>
          <Hit_id>gi|71363513|ref|ZP_00654157.1|</Hit_id>
          <Hit_def>Twin-arginine translocation protein TatA/E [Psychrobacter cryohalolentis K5] &gt;gi|71161313|gb|EAO11109.1| Twin-arginine translocation protein TatA/E [Psychrobacter cryohalolentis K5]</Hit_def>
          <Hit_accession>ZP_00654157</Hit_accession>
          <Hit_len>94</Hit_len>
          <Hit_hsps>
            <Hsp>
              <Hsp_num>1</Hsp_num>
              <Hsp_bit-score>41.5874</Hsp_bit-score>
              <Hsp_score>96</Hsp_score>
              <Hsp_evalue>0.00751045</Hsp_evalue>
              <Hsp_query-from>15</Hsp_query-from>
              <Hsp_query-to>69</Hsp_query-to>
              <Hsp_hit-from>1</Hsp_hit-from>
              <Hsp_hit-to>55</Hsp_hit-to>
              <Hsp_query-frame>0</Hsp_query-frame>
              <Hsp_hit-frame>0</Hsp_hit-frame>
              <Hsp_identity>25</Hsp_identity>
              <Hsp_positive>39</Hsp_positive>
              <Hsp_gaps>0</Hsp_gaps>
              <Hsp_align-len>55</Hsp_align-len>
              <Hsp_qseq>MGGISIWQXXXXXXXXXXXFGTKKLGSIGSDLGASIKGFKKAMSDDEPKQDKTSQ</Hsp_qseq>
              <Hsp_hseq>MGSFSITHWLILLVVVVVVFGTAKLKNAGKDLGGAVKGFKEAVKDEEAEHARKNR</Hsp_hseq>
              <Hsp_midline>MG  SI   LI+ V+VV++FGT KL + G DLG ++KGFK+A+ D+E +  + ++</Hsp_midline>
            </Hsp>
          </Hit_hsps>
        </Hit>
        <Hit>
          <Hit_num>100</Hit_num>
          <Hit_id>gi|71362217|ref|ZP_00653377.1|</Hit_id>
          <Hit_def>Twin-arginine translocation protein TatA/E [Psychrobacter cryohalolentis K5] &gt;gi|71162335|gb|EAO12126.1| Twin-arginine translocation protein TatA/E [Psychrobacter cryohalolentis K5]</Hit_def>
          <Hit_accession>ZP_00653377</Hit_accession>
          <Hit_len>80</Hit_len>
          <Hit_hsps>
            <Hsp>
              <Hsp_num>1</Hsp_num>
              <Hsp_bit-score>41.5874</Hsp_bit-score>
              <Hsp_score>96</Hsp_score>
              <Hsp_evalue>0.00751045</Hsp_evalue>
              <Hsp_query-from>15</Hsp_query-from>
              <Hsp_query-to>87</Hsp_query-to>
              <Hsp_hit-from>1</Hsp_hit-from>
              <Hsp_hit-to>73</Hsp_hit-to>
              <Hsp_query-frame>0</Hsp_query-frame>
              <Hsp_hit-frame>0</Hsp_hit-frame>
              <Hsp_identity>27</Hsp_identity>
              <Hsp_positive>42</Hsp_positive>
              <Hsp_gaps>0</Hsp_gaps>
              <Hsp_align-len>73</Hsp_align-len>
              <Hsp_qseq>MGGISIWQXXXXXXXXXXXFGTKKLGSIGSDLGASIKGFKKAMSDDEPKQDKTSQDADFTAKTIADKQADTNQ</Hsp_qseq>
              <Hsp_hseq>MGSFSITHWLILLVVVVVVFGTSKLRNAGKDLGGAVKGFKEAVKDENTEHAKKQVVLDHDGNAHTEERPTTTK</Hsp_hseq>
              <Hsp_midline>MG  SI   LI+ V+VV++FGT KL + G DLG ++KGFK+A+ D+  +  K     D       +++  T +</Hsp_midline>
            </Hsp>
          </Hit_hsps>
        </Hit>
        <Hit>
          <Hit_num>101</Hit_num>
          <Hit_id>gi|27379862|ref|NP_771391.1|</Hit_id>
          <Hit_def>hypothetical protein bsl4751 [Bradyrhizobium japonicum USDA 110] &gt;gi|27353015|dbj|BAC50016.1| bsl4751 [Bradyrhizobium japonicum USDA 110]</Hit_def>
          <Hit_accession>NP_771391</Hit_accession>
          <Hit_len>77</Hit_len>
          <Hit_hsps>
            <Hsp>
              <Hsp_num>1</Hsp_num>
              <Hsp_bit-score>41.2022</Hsp_bit-score>
              <Hsp_score>95</Hsp_score>
              <Hsp_evalue>0.00980895</Hsp_evalue>
              <Hsp_query-from>15</Hsp_query-from>
              <Hsp_query-to>85</Hsp_query-to>
              <Hsp_hit-from>1</Hsp_hit-from>
              <Hsp_hit-to>66</Hsp_hit-to>
              <Hsp_query-frame>0</Hsp_query-frame>
              <Hsp_hit-frame>0</Hsp_hit-frame>
              <Hsp_identity>27</Hsp_identity>
              <Hsp_positive>38</Hsp_positive>
              <Hsp_gaps>5</Hsp_gaps>
              <Hsp_align-len>71</Hsp_align-len>
              <Hsp_qseq>MGGISIWQXXXXXXXXXXXFGTKKLGSIGSDLGASIKGFKKAMSDDEPKQDKTSQDADFTAKTIADKQADT</Hsp_qseq>
              <Hsp_hseq>MGSLSIWHWILVIAVVLLLFGRGKISDLMGDVAQGIKAFKKGMQDDDKPADKPE-----PAKSIEHNAAPT</Hsp_hseq>
              <Hsp_midline>MG +SIW  +++  +V+LLFG  K+  +  D+   IK FKK M DD+   DK        AK+I    A T</Hsp_midline>
            </Hsp>
          </Hit_hsps>
        </Hit>
        <Hit>
          <Hit_num>102</Hit_num>
          <Hit_id>gi|39935914|ref|NP_948190.1|</Hit_id>
          <Hit_def>putative sec-independent protein translocase protein tatA/E [Rhodopseudomonas palustris CGA009] &gt;gi|39649768|emb|CAE28290.1| putative sec-independent protein translocase protein tatA/E [Rhodopseudomonas palustris CGA009]</Hit_def>
          <Hit_accession>NP_948190</Hit_accession>
          <Hit_len>78</Hit_len>
          <Hit_hsps>
            <Hsp>
              <Hsp_num>1</Hsp_num>
              <Hsp_bit-score>40.817</Hsp_bit-score>
              <Hsp_score>94</Hsp_score>
              <Hsp_evalue>0.0128109</Hsp_evalue>
              <Hsp_query-from>15</Hsp_query-from>
              <Hsp_query-to>88</Hsp_query-to>
              <Hsp_hit-from>1</Hsp_hit-from>
              <Hsp_hit-to>76</Hsp_hit-to>
              <Hsp_query-frame>0</Hsp_query-frame>
              <Hsp_hit-frame>0</Hsp_hit-frame>
              <Hsp_identity>25</Hsp_identity>
              <Hsp_positive>41</Hsp_positive>
              <Hsp_gaps>2</Hsp_gaps>
              <Hsp_align-len>76</Hsp_align-len>
              <Hsp_qseq>MGGISIWQXXXXXXXXXXXFGTKKLGSIGSDLGASIKGFKKAMSDDEPKQDKTS--QDADFTAKTIADKQADTNQE</Hsp_qseq>
              <Hsp_hseq>MGSLSIWHWIVVIAVVLLLFGRGKISDLMGDVAQGIKSFKKGLQDDEKTAEKSEPVKSIDHTSTPGATNRTDVGSK</Hsp_hseq>
              <Hsp_midline>MG +SIW  +++  +V+LLFG  K+  +  D+   IK FKK + DDE   +K+   +  D T+   A  + D   +</Hsp_midline>
            </Hsp>
          </Hit_hsps>
        </Hit>
        <Hit>
          <Hit_num>103</Hit_num>
          <Hit_id>gi|17935600|ref|NP_532390.1|</Hit_id>
          <Hit_def>SEC-independent protein translocase protein [Agrobacterium tumefaciens str. C58] &gt;gi|17740143|gb|AAL42706.1| SEC-independent protein translocase protein [Agrobacterium tumefaciens str. C58] &gt;gi|15156802|gb|AAK87479.1| AGR_C_3135p [Agrobacterium tumefaciens str. C58] &gt;gi|15889013|ref|NP_354694.1| hypothetical protein AGR_C_3135 [Agrobacterium tumefaciens str. C58] &gt;gi|25520668|pir||F97565 hypothetical protein AGR_C_3135 [imported] - Agrobacterium tumefaciens (strain C58, Cereon) &gt;gi|25522636|pir||AD2786 SEC-independent protein translocase protein [imported] - Agrobacterium tumefaciens (strain C58, Dupont) &gt;gi|24212489|sp|Q8UEP9|TATA_AGRT5 Sec-independent protein translocase protein tatA/E homolog</Hit_def>
          <Hit_accession>NP_532390</Hit_accession>
          <Hit_len>70</Hit_len>
          <Hit_hsps>
            <Hsp>
              <Hsp_num>1</Hsp_num>
              <Hsp_bit-score>40.817</Hsp_bit-score>
              <Hsp_score>94</Hsp_score>
              <Hsp_evalue>0.0128109</Hsp_evalue>
              <Hsp_query-from>15</Hsp_query-from>
              <Hsp_query-to>84</Hsp_query-to>
              <Hsp_hit-from>1</Hsp_hit-from>
              <Hsp_hit-to>67</Hsp_hit-to>
              <Hsp_query-frame>0</Hsp_query-frame>
              <Hsp_hit-frame>0</Hsp_hit-frame>
              <Hsp_identity>30</Hsp_identity>
              <Hsp_positive>43</Hsp_positive>
              <Hsp_gaps>3</Hsp_gaps>
              <Hsp_align-len>70</Hsp_align-len>
              <Hsp_qseq>MGGISIWQXXXXXXXXXXXFGTKKLGSIGSDLGASIKGFKKAMSDDEPKQDKTSQDADFTAKTIADKQAD</Hsp_qseq>
              <Hsp_hseq>MGSFSVWHWLIVLVIVLVLFGRGKIPELMGDVAKGIKSFKKGMADED--QTPPPADANANAKTV-DHKAD</Hsp_hseq>
              <Hsp_midline>MG  S+W  LI+ VIV++LFG  K+  +  D+   IK FKK M+D++  Q     DA+  AKT+ D +AD</Hsp_midline>
            </Hsp>
          </Hit_hsps>
        </Hit>
        <Hit>
          <Hit_num>104</Hit_num>
          <Hit_id>gi|62289827|ref|YP_221620.1|</Hit_id>
          <Hit_def>Sec-independent protein translocase protein TatA, hypothetical [Brucella abortus biovar 1 str. 9-941] &gt;gi|17983053|gb|AAL52265.1| SEC-INDEPENDENT PROTEIN TRANSLOCASE PROTEIN TATA [Brucella melitensis 16M] &gt;gi|62195959|gb|AAX74259.1| Sec-independent protein translocase protein TatA, hypothetical [Brucella abortus biovar 1 str. 9-941] &gt;gi|17987367|ref|NP_540001.1| SEC-INDEPENDENT PROTEIN TRANSLOCASE PROTEIN TATA [Brucella melitensis 16M] &gt;gi|25302679|pir||AF3387 sec-independent protein translocase protein tatA [imported] - Brucella melitensis (strain 16M) &gt;gi|54039707|sp|P66888|TATA_BRUSU Sec-independent protein translocase protein tatA/E homolog &gt;gi|54042236|sp|P66887|TATA_BRUME Sec-independent protein translocase protein tatA/E homolog</Hit_def>
          <Hit_accession>YP_221620</Hit_accession>
          <Hit_len>72</Hit_len>
          <Hit_hsps>
            <Hsp>
              <Hsp_num>1</Hsp_num>
              <Hsp_bit-score>40.4318</Hsp_bit-score>
              <Hsp_score>93</Hsp_score>
              <Hsp_evalue>0.0167315</Hsp_evalue>
              <Hsp_query-from>15</Hsp_query-from>
              <Hsp_query-to>71</Hsp_query-to>
              <Hsp_hit-from>1</Hsp_hit-from>
              <Hsp_hit-to>57</Hsp_hit-to>
              <Hsp_query-frame>0</Hsp_query-frame>
              <Hsp_hit-frame>0</Hsp_hit-frame>
              <Hsp_identity>24</Hsp_identity>
              <Hsp_positive>36</Hsp_positive>
              <Hsp_gaps>0</Hsp_gaps>
              <Hsp_align-len>57</Hsp_align-len>
              <Hsp_qseq>MGGISIWQXXXXXXXXXXXFGTKKLGSIGSDLGASIKGFKKAMSDDEPKQDKTSQDA</Hsp_qseq>
              <Hsp_hseq>MGSFSIWHWLIVLAVVLLLFGRGKIPELMGDVAKGIKNFKQGMADEDAKEDPRTIDA</Hsp_hseq>
              <Hsp_midline>MG  SIW  LI+  +V+LLFG  K+  +  D+   IK FK+ M+D++ K+D  + DA</Hsp_midline>
            </Hsp>
          </Hit_hsps>
        </Hit>
        <Hit>
          <Hit_num>105</Hit_num>
          <Hit_id>gi|23347697|gb|AAN29810.1|</Hit_id>
          <Hit_def>Sec-independent protein translocase protein TatA, putative [Brucella suis 1330] &gt;gi|23501768|ref|NP_697895.1| Sec-independent protein translocase protein TatA, putative [Brucella suis 1330]</Hit_def>
          <Hit_accession>AAN29810</Hit_accession>
          <Hit_len>80</Hit_len>
          <Hit_hsps>
            <Hsp>
              <Hsp_num>1</Hsp_num>
              <Hsp_bit-score>40.4318</Hsp_bit-score>
              <Hsp_score>93</Hsp_score>
              <Hsp_evalue>0.0167315</Hsp_evalue>
              <Hsp_query-from>15</Hsp_query-from>
              <Hsp_query-to>71</Hsp_query-to>
              <Hsp_hit-from>9</Hsp_hit-from>
              <Hsp_hit-to>65</Hsp_hit-to>
              <Hsp_query-frame>0</Hsp_query-frame>
              <Hsp_hit-frame>0</Hsp_hit-frame>
              <Hsp_identity>24</Hsp_identity>
              <Hsp_positive>36</Hsp_positive>
              <Hsp_gaps>0</Hsp_gaps>
              <Hsp_align-len>57</Hsp_align-len>
              <Hsp_qseq>MGGISIWQXXXXXXXXXXXFGTKKLGSIGSDLGASIKGFKKAMSDDEPKQDKTSQDA</Hsp_qseq>
              <Hsp_hseq>MGSFSIWHWLIVLAVVLLLFGRGKIPELMGDVAKGIKNFKQGMADEDAKEDPRTIDA</Hsp_hseq>
              <Hsp_midline>MG  SIW  LI+  +V+LLFG  K+  +  D+   IK FK+ M+D++ K+D  + DA</Hsp_midline>
            </Hsp>
          </Hit_hsps>
        </Hit>
        <Hit>
          <Hit_num>106</Hit_num>
          <Hit_id>gi|75675971|ref|YP_318392.1|</Hit_id>
          <Hit_def>twin-arginine translocation protein TatA/E [Nitrobacter winogradskyi Nb-255] &gt;gi|74420841|gb|ABA05040.1| twin-arginine translocation protein TatA/E [Nitrobacter winogradskyi Nb-255]</Hit_def>
          <Hit_accession>YP_318392</Hit_accession>
          <Hit_len>78</Hit_len>
          <Hit_hsps>
            <Hsp>
              <Hsp_num>1</Hsp_num>
              <Hsp_bit-score>40.4318</Hsp_bit-score>
              <Hsp_score>93</Hsp_score>
              <Hsp_evalue>0.0167315</Hsp_evalue>
              <Hsp_query-from>15</Hsp_query-from>
              <Hsp_query-to>66</Hsp_query-to>
              <Hsp_hit-from>1</Hsp_hit-from>
              <Hsp_hit-to>52</Hsp_hit-to>
              <Hsp_query-frame>0</Hsp_query-frame>
              <Hsp_hit-frame>0</Hsp_hit-frame>
              <Hsp_identity>21</Hsp_identity>
              <Hsp_positive>32</Hsp_positive>
              <Hsp_gaps>0</Hsp_gaps>
              <Hsp_align-len>52</Hsp_align-len>
              <Hsp_qseq>MGGISIWQXXXXXXXXXXXFGTKKLGSIGSDLGASIKGFKKAMSDDEPKQDK</Hsp_qseq>
              <Hsp_hseq>MGSLSIWHWIVVVAVILLLFGRGKISDLMGDVAQGIKAFKKGMKDDEKTAEK</Hsp_hseq>
              <Hsp_midline>MG +SIW  +++  +++LLFG  K+  +  D+   IK FKK M DDE   +K</Hsp_midline>
            </Hsp>
          </Hit_hsps>
        </Hit>
        <Hit>
          <Hit_num>107</Hit_num>
          <Hit_id>gi|69928230|ref|ZP_00625391.1|</Hit_id>
          <Hit_def>Twin-arginine translocation protein TatA/E [Nitrobacter hamburgensis X14] &gt;gi|69143234|gb|EAN61762.1| Twin-arginine translocation protein TatA/E [Nitrobacter hamburgensis X14]</Hit_def>
          <Hit_accession>ZP_00625391</Hit_accession>
          <Hit_len>79</Hit_len>
          <Hit_hsps>
            <Hsp>
              <Hsp_num>1</Hsp_num>
              <Hsp_bit-score>40.4318</Hsp_bit-score>
              <Hsp_score>93</Hsp_score>
              <Hsp_evalue>0.0167315</Hsp_evalue>
              <Hsp_query-from>15</Hsp_query-from>
              <Hsp_query-to>66</Hsp_query-to>
              <Hsp_hit-from>1</Hsp_hit-from>
              <Hsp_hit-to>52</Hsp_hit-to>
              <Hsp_query-frame>0</Hsp_query-frame>
              <Hsp_hit-frame>0</Hsp_hit-frame>
              <Hsp_identity>21</Hsp_identity>
              <Hsp_positive>32</Hsp_positive>
              <Hsp_gaps>0</Hsp_gaps>
              <Hsp_align-len>52</Hsp_align-len>
              <Hsp_qseq>MGGISIWQXXXXXXXXXXXFGTKKLGSIGSDLGASIKGFKKAMSDDEPKQDK</Hsp_qseq>
              <Hsp_hseq>MGSLSIWHWIVVIAVILLLFGRGKISDLMGDVAQGIKAFKKGMQDDEKTAEK</Hsp_hseq>
              <Hsp_midline>MG +SIW  +++  +++LLFG  K+  +  D+   IK FKK M DDE   +K</Hsp_midline>
            </Hsp>
          </Hit_hsps>
        </Hit>
        <Hit>
          <Hit_num>108</Hit_num>
          <Hit_id>gi|77689454|ref|ZP_00804635.1|</Hit_id>
          <Hit_def>Twin-arginine translocation protein TatA/E [Rhodopseudomonas palustris BisB5] &gt;gi|77653821|gb|EAO85595.1| Twin-arginine translocation protein TatA/E [Rhodopseudomonas palustris BisB5]</Hit_def>
          <Hit_accession>ZP_00804635</Hit_accession>
          <Hit_len>79</Hit_len>
          <Hit_hsps>
            <Hsp>
              <Hsp_num>1</Hsp_num>
              <Hsp_bit-score>40.0466</Hsp_bit-score>
              <Hsp_score>92</Hsp_score>
              <Hsp_evalue>0.0218521</Hsp_evalue>
              <Hsp_query-from>15</Hsp_query-from>
              <Hsp_query-to>79</Hsp_query-to>
              <Hsp_hit-from>1</Hsp_hit-from>
              <Hsp_hit-to>67</Hsp_hit-to>
              <Hsp_query-frame>0</Hsp_query-frame>
              <Hsp_hit-frame>0</Hsp_hit-frame>
              <Hsp_identity>25</Hsp_identity>
              <Hsp_positive>37</Hsp_positive>
              <Hsp_gaps>2</Hsp_gaps>
              <Hsp_align-len>67</Hsp_align-len>
              <Hsp_qseq>MGGISIWQXXXXXXXXXXXFGTKKLGSIGSDLGASIKGFKKAMSDDEPKQDKTS--QDADFTAKTIA</Hsp_qseq>
              <Hsp_hseq>MGSLSIWHWIVVIAVVLLLFGRGKISDLMGDVAQGIKSFKKGLQDDEKTAEKPDPVKSIDHNAPTAA</Hsp_hseq>
              <Hsp_midline>MG +SIW  +++  +V+LLFG  K+  +  D+   IK FKK + DDE   +K    +  D  A T A</Hsp_midline>
            </Hsp>
          </Hit_hsps>
        </Hit>
        <Hit>
          <Hit_num>109</Hit_num>
          <Hit_id>gi|77743614|ref|ZP_00812071.1|</Hit_id>
          <Hit_def>Twin-arginine translocation protein TatA/E [Rhodopseudomonas palustris BisA53] &gt;gi|77696516|gb|EAO87698.1| Twin-arginine translocation protein TatA/E [Rhodopseudomonas palustris BisA53]</Hit_def>
          <Hit_accession>ZP_00812071</Hit_accession>
          <Hit_len>78</Hit_len>
          <Hit_hsps>
            <Hsp>
              <Hsp_num>1</Hsp_num>
              <Hsp_bit-score>39.6614</Hsp_bit-score>
              <Hsp_score>91</Hsp_score>
              <Hsp_evalue>0.0285397</Hsp_evalue>
              <Hsp_query-from>15</Hsp_query-from>
              <Hsp_query-to>67</Hsp_query-to>
              <Hsp_hit-from>1</Hsp_hit-from>
              <Hsp_hit-to>53</Hsp_hit-to>
              <Hsp_query-frame>0</Hsp_query-frame>
              <Hsp_hit-frame>0</Hsp_hit-frame>
              <Hsp_identity>23</Hsp_identity>
              <Hsp_positive>34</Hsp_positive>
              <Hsp_gaps>0</Hsp_gaps>
              <Hsp_align-len>53</Hsp_align-len>
              <Hsp_qseq>MGGISIWQXXXXXXXXXXXFGTKKLGSIGSDLGASIKGFKKAMSDDEPKQDKT</Hsp_qseq>
              <Hsp_hseq>MGSLSIWHWLVVIVVVLLLFGRGKISDLMGDVAQGIKSFKKGLQDDDKTAEKT</Hsp_hseq>
              <Hsp_midline>MG +SIW  L++ V+V+LLFG  K+  +  D+   IK FKK + DD+   +KT</Hsp_midline>
            </Hsp>
          </Hit_hsps>
        </Hit>
        <Hit>
          <Hit_num>110</Hit_num>
          <Hit_id>gi|71066141|ref|YP_264868.1|</Hit_id>
          <Hit_def>twin-arginine translocation protein TatE [Psychrobacter arcticus 273-4] &gt;gi|71039126|gb|AAZ19434.1| twin-arginine translocation protein TatE [Psychrobacter arcticus 273-4]</Hit_def>
          <Hit_accession>YP_264868</Hit_accession>
          <Hit_len>89</Hit_len>
          <Hit_hsps>
            <Hsp>
              <Hsp_num>1</Hsp_num>
              <Hsp_bit-score>39.2762</Hsp_bit-score>
              <Hsp_score>90</Hsp_score>
              <Hsp_evalue>0.037274</Hsp_evalue>
              <Hsp_query-from>34</Hsp_query-from>
              <Hsp_query-to>61</Hsp_query-to>
              <Hsp_hit-from>19</Hsp_hit-from>
              <Hsp_hit-to>46</Hsp_hit-to>
              <Hsp_query-frame>0</Hsp_query-frame>
              <Hsp_hit-frame>0</Hsp_hit-frame>
              <Hsp_identity>16</Hsp_identity>
              <Hsp_positive>22</Hsp_positive>
              <Hsp_gaps>0</Hsp_gaps>
              <Hsp_align-len>28</Hsp_align-len>
              <Hsp_qseq>FGTKKLGSIGSDLGASIKGFKKAMSDDE</Hsp_qseq>
              <Hsp_hseq>FGTAKLKNAGKDLGGAVKGFKEAVKDEE</Hsp_hseq>
              <Hsp_midline>FGT KL + G DLG ++KGFK+A+ D+E</Hsp_midline>
            </Hsp>
          </Hit_hsps>
        </Hit>
        <Hit>
          <Hit_num>111</Hit_num>
          <Hit_id>gi|28199457|ref|NP_779771.1|</Hit_id>
          <Hit_def>SEC-independent protein translocase [Xylella fastidiosa Temecula1] &gt;gi|71900614|ref|ZP_00682740.1| Twin-arginine translocation protein TatA/E [Xylella fastidiosa Ann-1] &gt;gi|71898114|ref|ZP_00680300.1| Twin-arginine translocation protein TatA/E [Xylella fastidiosa Ann-1] &gt;gi|71732088|gb|EAO34144.1| Twin-arginine translocation protein TatA/E [Xylella fastidiosa Ann-1] &gt;gi|71729608|gb|EAO31713.1| Twin-arginine translocation protein TatA/E [Xylella fastidiosa Ann-1] &gt;gi|71274575|ref|ZP_00650863.1| Twin-arginine translocation protein TatA/E [Xylella fastidiosa Dixon] &gt;gi|71164307|gb|EAO14021.1| Twin-arginine translocation protein TatA/E [Xylella fastidiosa Dixon] &gt;gi|28057572|gb|AAO29420.1| SEC-independent protein translocase [Xylella fastidiosa Temecula1] &gt;gi|32130179|sp|Q87B80|TATA_XYLFT Sec-independent protein translocase protein tatA/E homolog</Hit_def>
          <Hit_accession>NP_779771</Hit_accession>
          <Hit_len>71</Hit_len>
          <Hit_hsps>
            <Hsp>
              <Hsp_num>1</Hsp_num>
              <Hsp_bit-score>38.891</Hsp_bit-score>
              <Hsp_score>89</Hsp_score>
              <Hsp_evalue>0.0486813</Hsp_evalue>
              <Hsp_query-from>15</Hsp_query-from>
              <Hsp_query-to>75</Hsp_query-to>
              <Hsp_hit-from>1</Hsp_hit-from>
              <Hsp_hit-to>61</Hsp_hit-to>
              <Hsp_query-frame>0</Hsp_query-frame>
              <Hsp_hit-frame>0</Hsp_hit-frame>
              <Hsp_identity>24</Hsp_identity>
              <Hsp_positive>40</Hsp_positive>
              <Hsp_gaps>0</Hsp_gaps>
              <Hsp_align-len>61</Hsp_align-len>
              <Hsp_qseq>MGGISIWQXXXXXXXXXXXFGTKKLGSIGSDLGASIKGFKKAMSDDEPKQDKTSQDADFTA</Hsp_qseq>
              <Hsp_hseq>MGSFSLLHWLVVLVIVLLVFGTKRLANGAKDIGSAIKEFKKSLHEDDKPTDQLGSTSQSTA</Hsp_hseq>
              <Hsp_midline>MG  S+   L++ VIV+L+FGTK+L +   D+G++IK FKK++ +D+   D+    +  TA</Hsp_midline>
            </Hsp>
          </Hit_hsps>
        </Hit>
        <Hit>
          <Hit_num>112</Hit_num>
          <Hit_id>gi|15837166|ref|NP_297854.1|</Hit_id>
          <Hit_def>hypothetical protein XF0564 [Xylella fastidiosa 9a5c] &gt;gi|9105426|gb|AAF83374.1| conserved hypothetical protein [Xylella fastidiosa 9a5c] &gt;gi|11360714|pir||B82791 conserved hypothetical protein XF0564 [imported] - Xylella fastidiosa (strain 9a5c) &gt;gi|9979030|sp|Q9PFU3|TATA_XYLFA Sec-independent protein translocase protein tatA/E homolog</Hit_def>
          <Hit_accession>NP_297854</Hit_accession>
          <Hit_len>71</Hit_len>
          <Hit_hsps>
            <Hsp>
              <Hsp_num>1</Hsp_num>
              <Hsp_bit-score>38.891</Hsp_bit-score>
              <Hsp_score>89</Hsp_score>
              <Hsp_evalue>0.0486813</Hsp_evalue>
              <Hsp_query-from>15</Hsp_query-from>
              <Hsp_query-to>75</Hsp_query-to>
              <Hsp_hit-from>1</Hsp_hit-from>
              <Hsp_hit-to>61</Hsp_hit-to>
              <Hsp_query-frame>0</Hsp_query-frame>
              <Hsp_hit-frame>0</Hsp_hit-frame>
              <Hsp_identity>24</Hsp_identity>
              <Hsp_positive>40</Hsp_positive>
              <Hsp_gaps>0</Hsp_gaps>
              <Hsp_align-len>61</Hsp_align-len>
              <Hsp_qseq>MGGISIWQXXXXXXXXXXXFGTKKLGSIGSDLGASIKGFKKAMSDDEPKQDKTSQDADFTA</Hsp_qseq>
              <Hsp_hseq>MGSFSLLHWLVVLVIVLLVFGTKRLANGAKDIGSAIKEFKKSLREDDKPTDQLGSTSQSTA</Hsp_hseq>
              <Hsp_midline>MG  S+   L++ VIV+L+FGTK+L +   D+G++IK FKK++ +D+   D+    +  TA</Hsp_midline>
            </Hsp>
          </Hit_hsps>
        </Hit>
        <Hit>
          <Hit_num>113</Hit_num>
          <Hit_id>gi|15074462|emb|CAC46108.1|</Hit_id>
          <Hit_def>HYPOTHETICAL TRANSMEMBRANE PROTEIN [Sinorhizobium meliloti] &gt;gi|15965282|ref|NP_385635.1| HYPOTHETICAL TRANSMEMBRANE PROTEIN [Sinorhizobium meliloti 1021] &gt;gi|24212503|sp|Q92Q25|TATA_RHIME Sec-independent protein translocase protein tatA/E homolog</Hit_def>
          <Hit_accession>CAC46108</Hit_accession>
          <Hit_len>68</Hit_len>
          <Hit_hsps>
            <Hsp>
              <Hsp_num>1</Hsp_num>
              <Hsp_bit-score>38.891</Hsp_bit-score>
              <Hsp_score>89</Hsp_score>
              <Hsp_evalue>0.0486813</Hsp_evalue>
              <Hsp_query-from>15</Hsp_query-from>
              <Hsp_query-to>81</Hsp_query-to>
              <Hsp_hit-from>1</Hsp_hit-from>
              <Hsp_hit-to>63</Hsp_hit-to>
              <Hsp_query-frame>0</Hsp_query-frame>
              <Hsp_hit-frame>0</Hsp_hit-frame>
              <Hsp_identity>28</Hsp_identity>
              <Hsp_positive>35</Hsp_positive>
              <Hsp_gaps>4</Hsp_gaps>
              <Hsp_align-len>67</Hsp_align-len>
              <Hsp_qseq>MGGISIWQXXXXXXXXXXXFGTKKLGSIGSDLGASIKGFKKAMSDDEPKQDKTSQDADFTAKTIADK</Hsp_qseq>
              <Hsp_hseq>MGSFSIWHWLIVLAVVLLLFGRGKIPELMGDVAKGIKNFKKGMGDDE----VASADKSVDGKTVDHK</Hsp_hseq>
              <Hsp_midline>MG  SIW  LI+  +V+LLFG  K+  +  D+   IK FKK M DDE      S D     KT+  K</Hsp_midline>
            </Hsp>
          </Hit_hsps>
        </Hit>
        <Hit>
          <Hit_num>114</Hit_num>
          <Hit_id>gi|27462871|gb|AAO15625.1|</Hit_id>
          <Hit_def>Sec-independent protein translocase TatA [Rhizobium leguminosarum bv. viciae]</Hit_def>
          <Hit_accession>AAO15625</Hit_accession>
          <Hit_len>63</Hit_len>
          <Hit_hsps>
            <Hsp>
              <Hsp_num>1</Hsp_num>
              <Hsp_bit-score>38.1206</Hsp_bit-score>
              <Hsp_score>87</Hsp_score>
              <Hsp_evalue>0.0830377</Hsp_evalue>
              <Hsp_query-from>15</Hsp_query-from>
              <Hsp_query-to>85</Hsp_query-to>
              <Hsp_hit-from>1</Hsp_hit-from>
              <Hsp_hit-to>62</Hsp_hit-to>
              <Hsp_query-frame>0</Hsp_query-frame>
              <Hsp_hit-frame>0</Hsp_hit-frame>
              <Hsp_identity>30</Hsp_identity>
              <Hsp_positive>40</Hsp_positive>
              <Hsp_gaps>9</Hsp_gaps>
              <Hsp_align-len>71</Hsp_align-len>
              <Hsp_qseq>MGGISIWQXXXXXXXXXXXFGTKKLGSIGSDLGASIKGFKKAMSDDEPKQDKTSQDADFTAKTIADKQADT</Hsp_qseq>
              <Hsp_hseq>MGSFSMWHWLIVLVIVLLLFGRGKIPELMGDVAKGIKSFKKGMTD---------EDAPDTAKTVDHKADET</Hsp_hseq>
              <Hsp_midline>MG  S+W  LI+ VIV+LLFG  K+  +  D+   IK FKK M+D         +DA  TAKT+  K  +T</Hsp_midline>
            </Hsp>
          </Hit_hsps>
        </Hit>
        <Hit>
          <Hit_num>115</Hit_num>
          <Hit_id>gi|35211273|dbj|BAC88652.1|</Hit_id>
          <Hit_def>gsl0711 [Gloeobacter violaceus PCC 7421] &gt;gi|37520280|ref|NP_923657.1| hypothetical protein gsl0711 [Gloeobacter violaceus PCC 7421]</Hit_def>
          <Hit_accession>BAC88652</Hit_accession>
          <Hit_len>72</Hit_len>
          <Hit_hsps>
            <Hsp>
              <Hsp_num>1</Hsp_num>
              <Hsp_bit-score>38.1206</Hsp_bit-score>
              <Hsp_score>87</Hsp_score>
              <Hsp_evalue>0.0830377</Hsp_evalue>
              <Hsp_query-from>34</Hsp_query-from>
              <Hsp_query-to>70</Hsp_query-to>
              <Hsp_hit-from>21</Hsp_hit-from>
              <Hsp_hit-to>57</Hsp_hit-to>
              <Hsp_query-frame>0</Hsp_query-frame>
              <Hsp_hit-frame>0</Hsp_hit-frame>
              <Hsp_identity>17</Hsp_identity>
              <Hsp_positive>24</Hsp_positive>
              <Hsp_gaps>0</Hsp_gaps>
              <Hsp_align-len>37</Hsp_align-len>
              <Hsp_qseq>FGTKKLGSIGSDLGASIKGFKKAMSDDEPKQDKTSQD</Hsp_qseq>
              <Hsp_hseq>FGPKKLPEMGSALGKAIRGFKSGVSDEPAPQQSASKE</Hsp_hseq>
              <Hsp_midline>FG KKL  +GS LG +I+GFK  +SD+   Q   S++</Hsp_midline>
            </Hsp>
          </Hit_hsps>
        </Hit>
        <Hit>
          <Hit_num>116</Hit_num>
          <Hit_id>gi|34482347|emb|CAE09348.1|</Hit_id>
          <Hit_def>hypothetical protein [Wolinella succinogenes] &gt;gi|34556633|ref|NP_906448.1| hypothetical protein WS0187 [Wolinella succinogenes DSM 1740]</Hit_def>
          <Hit_accession>CAE09348</Hit_accession>
          <Hit_len>80</Hit_len>
          <Hit_hsps>
            <Hsp>
              <Hsp_num>1</Hsp_num>
              <Hsp_bit-score>37.7354</Hsp_bit-score>
              <Hsp_score>86</Hsp_score>
              <Hsp_evalue>0.108451</Hsp_evalue>
              <Hsp_query-from>34</Hsp_query-from>
              <Hsp_query-to>85</Hsp_query-to>
              <Hsp_hit-from>20</Hsp_hit-from>
              <Hsp_hit-to>71</Hsp_hit-to>
              <Hsp_query-frame>0</Hsp_query-frame>
              <Hsp_hit-frame>0</Hsp_hit-frame>
              <Hsp_identity>18</Hsp_identity>
              <Hsp_positive>26</Hsp_positive>
              <Hsp_gaps>0</Hsp_gaps>
              <Hsp_align-len>52</Hsp_align-len>
              <Hsp_qseq>FGTKKLGSIGSDLGASIKGFKKAMSDDEPKQDKTSQDADFTAKTIADKQADT</Hsp_qseq>
              <Hsp_hseq>FGAKKIPDLAKGLGSGIKNFKKAMKEDEESEVSVTKSEKIEEAPKNEKSAST</Hsp_hseq>
              <Hsp_midline>FG KK+  +   LG+ IK FKKAM +DE  +   ++          +K A T</Hsp_midline>
            </Hsp>
          </Hit_hsps>
        </Hit>
        <Hit>
          <Hit_num>117</Hit_num>
          <Hit_id>gi|32262257|gb|AAP77305.1|</Hit_id>
          <Hit_def>component of Sec-independent protein secretion pathway TatA [Helicobacter hepaticus ATCC 51449] &gt;gi|32266207|ref|NP_860239.1| component of Sec-independent protein secretion pathway TatA [Helicobacter hepaticus ATCC 51449]</Hit_def>
          <Hit_accession>AAP77305</Hit_accession>
          <Hit_len>82</Hit_len>
          <Hit_hsps>
            <Hsp>
              <Hsp_num>1</Hsp_num>
              <Hsp_bit-score>37.7354</Hsp_bit-score>
              <Hsp_score>86</Hsp_score>
              <Hsp_evalue>0.108451</Hsp_evalue>
              <Hsp_query-from>34</Hsp_query-from>
              <Hsp_query-to>99</Hsp_query-to>
              <Hsp_hit-from>20</Hsp_hit-from>
              <Hsp_hit-to>81</Hsp_hit-to>
              <Hsp_query-frame>0</Hsp_query-frame>
              <Hsp_hit-frame>0</Hsp_hit-frame>
              <Hsp_identity>22</Hsp_identity>
              <Hsp_positive>37</Hsp_positive>
              <Hsp_gaps>6</Hsp_gaps>
              <Hsp_align-len>67</Hsp_align-len>
              <Hsp_qseq>FGTKKLGSIGSDLGASIKGFKKAMSDDEPKQDKTSQDADFTAKTIADKQADTNQEQAKTE-DAKRHD</Hsp_qseq>
              <Hsp_hseq>FGAKKIPELAKGLGSGIKNFKKAVKEDE--EDNQSEE---NTKSQIKQSESKNENVSKTHTDSQKQD</Hsp_hseq>
              <Hsp_midline>FG KK+  +   LG+ IK FKKA+ +DE  +D  S++     K+   +    N+  +KT  D+++ D</Hsp_midline>
            </Hsp>
          </Hit_hsps>
        </Hit>
        <Hit>
          <Hit_num>118</Hit_num>
          <Hit_id>gi|76261408|ref|ZP_00769019.1|</Hit_id>
          <Hit_def>Twin-arginine translocation protein TatA/E [Chloroflexus aurantiacus J-10-fl] &gt;gi|76163681|gb|EAO57850.1| Twin-arginine translocation protein TatA/E [Chloroflexus aurantiacus J-10-fl]</Hit_def>
          <Hit_accession>ZP_00769019</Hit_accession>
          <Hit_len>62</Hit_len>
          <Hit_hsps>
            <Hsp>
              <Hsp_num>1</Hsp_num>
              <Hsp_bit-score>37.3502</Hsp_bit-score>
              <Hsp_score>85</Hsp_score>
              <Hsp_evalue>0.141641</Hsp_evalue>
              <Hsp_query-from>15</Hsp_query-from>
              <Hsp_query-to>69</Hsp_query-to>
              <Hsp_hit-from>2</Hsp_hit-from>
              <Hsp_hit-to>57</Hsp_hit-to>
              <Hsp_query-frame>0</Hsp_query-frame>
              <Hsp_hit-frame>0</Hsp_hit-frame>
              <Hsp_identity>25</Hsp_identity>
              <Hsp_positive>39</Hsp_positive>
              <Hsp_gaps>1</Hsp_gaps>
              <Hsp_align-len>56</Hsp_align-len>
              <Hsp_qseq>MGGISIWQXXXXXXXXXXXFGTKKLGSIGSDLGASIKGFKKAM-SDDEPKQDKTSQ</Hsp_qseq>
              <Hsp_hseq>IGGLGWGELLIILIIVIAIFGAGKLAGLGGALGSSIREFRKAVKGDDEPRSDAKTE</Hsp_hseq>
              <Hsp_midline>+GG+   +LLII +IV+ +FG  KL  +G  LG+SI+ F+KA+  DDEP+ D  ++</Hsp_midline>
            </Hsp>
          </Hit_hsps>
        </Hit>
        <Hit>
          <Hit_num>119</Hit_num>
          <Hit_id>gi|69933726|ref|ZP_00628928.1|</Hit_id>
          <Hit_def>sec-independent translocation protein mttA/Hcf106 [Paracoccus denitrificans PD1222] &gt;gi|69155362|gb|EAN68465.1| sec-independent translocation protein mttA/Hcf106 [Paracoccus denitrificans PD1222]</Hit_def>
          <Hit_accession>ZP_00628928</Hit_accession>
          <Hit_len>159</Hit_len>
          <Hit_hsps>
            <Hsp>
              <Hsp_num>1</Hsp_num>
              <Hsp_bit-score>37.3502</Hsp_bit-score>
              <Hsp_score>85</Hsp_score>
              <Hsp_evalue>0.141641</Hsp_evalue>
              <Hsp_query-from>34</Hsp_query-from>
              <Hsp_query-to>97</Hsp_query-to>
              <Hsp_hit-from>88</Hsp_hit-from>
              <Hsp_hit-to>149</Hsp_hit-to>
              <Hsp_query-frame>0</Hsp_query-frame>
              <Hsp_hit-frame>0</Hsp_hit-frame>
              <Hsp_identity>22</Hsp_identity>
              <Hsp_positive>34</Hsp_positive>
              <Hsp_gaps>4</Hsp_gaps>
              <Hsp_align-len>65</Hsp_align-len>
              <Hsp_qseq>FGTKKLGSIGSDLGASIKGFKKAMSDDEPKQDKTSQDADFTAKTIADKQA-DTNQEQAKTEDAKR</Hsp_qseq>
              <Hsp_hseq>FGRGKVSSLMGEVGKGITAFKKGVKDGAEEYDRAAEDA---KKPIGQSPAEDATRAQAQTNEAMR</Hsp_hseq>
              <Hsp_midline>FG  K+ S+  ++G  I  FKK + D   + D+ ++DA    K I    A D  + QA+T +A R</Hsp_midline>
            </Hsp>
          </Hit_hsps>
        </Hit>
        <Hit>
          <Hit_num>120</Hit_num>
          <Hit_id>gi|15605662|ref|NP_213037.1|</Hit_id>
          <Hit_def>hypothetical protein aq_064b [Aquifex aeolicus VF5] &gt;gi|2982827|gb|AAC06450.1| hypothetical protein [Aquifex aeolicus VF5] &gt;gi|7444819|pir||B70306 conserved hypothetical protein aq_064b - Aquifex aeolicus &gt;gi|9978994|sp|O66477|TAT2_AQUAE Sec-independent protein translocase tatA/E-like protein 2</Hit_def>
          <Hit_accession>NP_213037</Hit_accession>
          <Hit_len>59</Hit_len>
          <Hit_hsps>
            <Hsp>
              <Hsp_num>1</Hsp_num>
              <Hsp_bit-score>36.965</Hsp_bit-score>
              <Hsp_score>84</Hsp_score>
              <Hsp_evalue>0.184989</Hsp_evalue>
              <Hsp_query-from>21</Hsp_query-from>
              <Hsp_query-to>66</Hsp_query-to>
              <Hsp_hit-from>7</Hsp_hit-from>
              <Hsp_hit-to>52</Hsp_hit-to>
              <Hsp_query-frame>0</Hsp_query-frame>
              <Hsp_hit-frame>0</Hsp_hit-frame>
              <Hsp_identity>19</Hsp_identity>
              <Hsp_positive>33</Hsp_positive>
              <Hsp_gaps>0</Hsp_gaps>
              <Hsp_align-len>46</Hsp_align-len>
              <Hsp_qseq>WQXXXXXXXXXXXFGTKKLGSIGSDLGASIKGFKKAMSDDEPKQDK</Hsp_qseq>
              <Hsp_hseq>WQLILILLVILVIFGASKLPEVGKGLGEGIRNFKKALSGEEEEKGK</Hsp_hseq>
              <Hsp_midline>WQL++I ++++++FG  KL  +G  LG  I+ FKKA+S +E ++ K</Hsp_midline>
            </Hsp>
          </Hit_hsps>
        </Hit>
        <Hit>
          <Hit_num>121</Hit_num>
          <Hit_id>gi|68538777|ref|ZP_00578553.1|</Hit_id>
          <Hit_def>Twin-arginine translocation protein TatA/E [Sphingopyxis alaskensis RB2256] &gt;gi|68523891|gb|EAN47017.1| Twin-arginine translocation protein TatA/E [Sphingopyxis alaskensis RB2256]</Hit_def>
          <Hit_accession>ZP_00578553</Hit_accession>
          <Hit_len>77</Hit_len>
          <Hit_hsps>
            <Hsp>
              <Hsp_num>1</Hsp_num>
              <Hsp_bit-score>36.5798</Hsp_bit-score>
              <Hsp_score>83</Hsp_score>
              <Hsp_evalue>0.241603</Hsp_evalue>
              <Hsp_query-from>15</Hsp_query-from>
              <Hsp_query-to>75</Hsp_query-to>
              <Hsp_hit-from>1</Hsp_hit-from>
              <Hsp_hit-to>66</Hsp_hit-to>
              <Hsp_query-frame>0</Hsp_query-frame>
              <Hsp_hit-frame>0</Hsp_hit-frame>
              <Hsp_identity>25</Hsp_identity>
              <Hsp_positive>37</Hsp_positive>
              <Hsp_gaps>5</Hsp_gaps>
              <Hsp_align-len>66</Hsp_align-len>
              <Hsp_qseq>MGGISIWQXXXXXXXXXXXFGTKKLGSIGSDLGASIKGFKKAMSDDE-----PKQDKTSQDADFTA</Hsp_qseq>
              <Hsp_hseq>MGSFSIWHWLVVGILVLLLFGKGRFSDMMGDVAKGIKSFKKGMSEDDAPTPAPKQIDAQRAPDLSA</Hsp_hseq>
              <Hsp_midline>MG  SIW  L++ ++V+LLFG  +   +  D+   IK FKK MS+D+     PKQ    +  D +A</Hsp_midline>
            </Hsp>
          </Hit_hsps>
        </Hit>
        <Hit>
          <Hit_num>122</Hit_num>
          <Hit_id>gi|68136098|ref|ZP_00544086.1|</Hit_id>
          <Hit_def>Twin-arginine translocation protein TatA/E [Methanosarcina barkeri str. fusaro] &gt;gi|72397188|gb|AAZ71461.1| sec-independent protein translocase, protein [Methanosarcina barkeri str. fusaro] &gt;gi|73670026|ref|YP_306041.1| sec-independent protein translocase, protein [Methanosarcina barkeri str. fusaro]</Hit_def>
          <Hit_accession>ZP_00544086</Hit_accession>
          <Hit_len>130</Hit_len>
          <Hit_hsps>
            <Hsp>
              <Hsp_num>1</Hsp_num>
              <Hsp_bit-score>36.1946</Hsp_bit-score>
              <Hsp_score>82</Hsp_score>
              <Hsp_evalue>0.315543</Hsp_evalue>
              <Hsp_query-from>34</Hsp_query-from>
              <Hsp_query-to>100</Hsp_query-to>
              <Hsp_hit-from>18</Hsp_hit-from>
              <Hsp_hit-to>84</Hsp_hit-to>
              <Hsp_query-frame>0</Hsp_query-frame>
              <Hsp_hit-frame>0</Hsp_hit-frame>
              <Hsp_identity>19</Hsp_identity>
              <Hsp_positive>34</Hsp_positive>
              <Hsp_gaps>0</Hsp_gaps>
              <Hsp_align-len>67</Hsp_align-len>
              <Hsp_qseq>FGTKKLGSIGSDLGASIKGFKKAMSDDEPKQDKTSQDADFTAKTIADKQADTNQEQAKTEDAKRHDK</Hsp_qseq>
              <Hsp_hseq>FGPKKLPELARSLGSAMGEFKKAQRASELELNQFDAYTRKAANTVASEEKEKGKEQKETPSSSKEAK</Hsp_hseq>
              <Hsp_midline>FG KKL  +   LG+++  FKKA    E + ++        A T+A ++ +  +EQ +T  + +  K</Hsp_midline>
            </Hsp>
          </Hit_hsps>
        </Hit>
        <Hit>
          <Hit_num>123</Hit_num>
          <Hit_id>gi|20259265|gb|AAM14368.1|</Hit_id>
          <Hit_def>putative Tha4 protein [Arabidopsis thaliana] &gt;gi|15810475|gb|AAL07125.1| putative Tha4 protein [Arabidopsis thaliana] &gt;gi|11762160|gb|AAG40358.1| AT5g28750 [Arabidopsis thaliana] &gt;gi|7682781|gb|AAF67362.1| Hypothetical protein T32B20.e [Arabidopsis thaliana] &gt;gi|15241912|ref|NP_198227.1| thylakoid assembly protein, putative [Arabidopsis thaliana]</Hit_def>
          <Hit_accession>AAM14368</Hit_accession>
          <Hit_len>147</Hit_len>
          <Hit_hsps>
            <Hsp>
              <Hsp_num>1</Hsp_num>
              <Hsp_bit-score>35.8094</Hsp_bit-score>
              <Hsp_score>81</Hsp_score>
              <Hsp_evalue>0.412112</Hsp_evalue>
              <Hsp_query-from>17</Hsp_query-from>
              <Hsp_query-to>103</Hsp_query-to>
              <Hsp_hit-from>65</Hsp_hit-from>
              <Hsp_hit-to>147</Hsp_hit-to>
              <Hsp_query-frame>0</Hsp_query-frame>
              <Hsp_hit-frame>0</Hsp_hit-frame>
              <Hsp_identity>25</Hsp_identity>
              <Hsp_positive>46</Hsp_positive>
              <Hsp_gaps>4</Hsp_gaps>
              <Hsp_align-len>87</Hsp_align-len>
              <Hsp_qseq>GISIWQXXXXXXXXXXXFGTKKLGSIGSDLGASIKGFKKAMSDDEPKQDKTSQDADFTAKTIADKQADTNQEQAKTEDAKRHDKEQV</Hsp_qseq>
              <Hsp_hseq>GLGVPELAVIAGVAALLFGPKKLPEIGKSIGKTVKSFQQAAKEFESELKTEPEESVAESSQV----ATSNKEEEKKTEVSSSSKENV</Hsp_hseq>
              <Hsp_midline>G+ + +L +IA +  LLFG KKL  IG  +G ++K F++A  + E +     +++   +  +    A +N+E+ K  +     KE V</Hsp_midline>
            </Hsp>
          </Hit_hsps>
        </Hit>
        <Hit>
          <Hit_num>124</Hit_num>
          <Hit_id>gi|75910646|ref|YP_324942.1|</Hit_id>
          <Hit_def>Twin-arginine translocation protein TatA/E [Anabaena variabilis ATCC 29413] &gt;gi|75704371|gb|ABA24047.1| Twin-arginine translocation protein TatA/E [Anabaena variabilis ATCC 29413] &gt;gi|46135166|ref|ZP_00162467.2| COG1826: Sec-independent protein secretion pathway components [Anabaena variabilis ATCC 29413]</Hit_def>
          <Hit_accession>YP_324942</Hit_accession>
          <Hit_len>90</Hit_len>
          <Hit_hsps>
            <Hsp>
              <Hsp_num>1</Hsp_num>
              <Hsp_bit-score>35.8094</Hsp_bit-score>
              <Hsp_score>81</Hsp_score>
              <Hsp_evalue>0.412112</Hsp_evalue>
              <Hsp_query-from>34</Hsp_query-from>
              <Hsp_query-to>95</Hsp_query-to>
              <Hsp_hit-from>22</Hsp_hit-from>
              <Hsp_hit-to>83</Hsp_hit-to>
              <Hsp_query-frame>0</Hsp_query-frame>
              <Hsp_hit-frame>0</Hsp_hit-frame>
              <Hsp_identity>17</Hsp_identity>
              <Hsp_positive>34</Hsp_positive>
              <Hsp_gaps>0</Hsp_gaps>
              <Hsp_align-len>62</Hsp_align-len>
              <Hsp_qseq>FGTKKLGSIGSDLGASIKGFKKAMSDDEPKQDKTSQDADFTAKTIADKQADTNQEQAKTEDA</Hsp_qseq>
              <Hsp_hseq>FGPKKLPEIGRSLGKAIRGFQEASNEFQSEFKREAEQLEQAVKTTAELEPKQIESVKSEQDS</Hsp_hseq>
              <Hsp_midline>FG KKL  IG  LG +I+GF++A ++ + +  + ++  +   KT A+ +    +     +D+</Hsp_midline>
            </Hsp>
          </Hit_hsps>
        </Hit>
        <Hit>
          <Hit_num>125</Hit_num>
          <Hit_id>gi|39982657|gb|AAR34117.1|</Hit_id>
          <Hit_def>twin-arginine translocation protein, TatA/E family [Geobacter sulfurreducens PCA] &gt;gi|39995893|ref|NP_951844.1| twin-arginine translocation protein, TatA/E family [Geobacter sulfurreducens PCA]</Hit_def>
          <Hit_accession>AAR34117</Hit_accession>
          <Hit_len>57</Hit_len>
          <Hit_hsps>
            <Hsp>
              <Hsp_num>1</Hsp_num>
              <Hsp_bit-score>35.8094</Hsp_bit-score>
              <Hsp_score>81</Hsp_score>
              <Hsp_evalue>0.412112</Hsp_evalue>
              <Hsp_query-from>35</Hsp_query-from>
              <Hsp_query-to>71</Hsp_query-to>
              <Hsp_hit-from>21</Hsp_hit-from>
              <Hsp_hit-to>57</Hsp_hit-to>
              <Hsp_query-frame>0</Hsp_query-frame>
              <Hsp_hit-frame>0</Hsp_hit-frame>
              <Hsp_identity>17</Hsp_identity>
              <Hsp_positive>23</Hsp_positive>
              <Hsp_gaps>0</Hsp_gaps>
              <Hsp_align-len>37</Hsp_align-len>
              <Hsp_qseq>GTKKLGSIGSDLGASIKGFKKAMSDDEPKQDKTSQDA</Hsp_qseq>
              <Hsp_hseq>GPSKLPQLGQALGSSIKSFKKGMNEDEVKVINKTNEA</Hsp_hseq>
              <Hsp_midline>G  KL  +G  LG+SIK FKK M++DE K    + +A</Hsp_midline>
            </Hsp>
          </Hit_hsps>
        </Hit>
        <Hit>
          <Hit_num>126</Hit_num>
          <Hit_id>gi|33635687|emb|CAE22011.1|</Hit_id>
          <Hit_def>mttA/Hcf106 family [Prochlorococcus marinus str. MIT 9313] &gt;gi|33864103|ref|NP_895663.1| mttA/Hcf106 family [Prochlorococcus marinus str. MIT 9313]</Hit_def>
          <Hit_accession>CAE22011</Hit_accession>
          <Hit_len>91</Hit_len>
          <Hit_hsps>
            <Hsp>
              <Hsp_num>1</Hsp_num>
              <Hsp_bit-score>35.4242</Hsp_bit-score>
              <Hsp_score>80</Hsp_score>
              <Hsp_evalue>0.538235</Hsp_evalue>
              <Hsp_query-from>17</Hsp_query-from>
              <Hsp_query-to>96</Hsp_query-to>
              <Hsp_hit-from>5</Hsp_hit-from>
              <Hsp_hit-to>86</Hsp_hit-to>
              <Hsp_query-frame>0</Hsp_query-frame>
              <Hsp_hit-frame>0</Hsp_hit-frame>
              <Hsp_identity>27</Hsp_identity>
              <Hsp_positive>43</Hsp_positive>
              <Hsp_gaps>2</Hsp_gaps>
              <Hsp_align-len>82</Hsp_align-len>
              <Hsp_qseq>GISIWQXXXXXXXXXXXFGTKKLGSIGSDLGASIKGFKKAMSDDEPKQDKTSQDADF--TAKTIADKQADTNQEQAKTEDAK</Hsp_qseq>
              <Hsp_hseq>GIGLPEMAVIGAIALLVFGPKRLPEFGRTLGKTLKGFQAASKEFEREIHKTMAEPESIEQAATEESMQQDTNAIGETPQEAK</Hsp_hseq>
              <Hsp_midline>GI + ++ +I  I +L+FG K+L   G  LG ++KGF+ A  + E +  KT  + +    A T    Q DTN      ++AK</Hsp_midline>
            </Hsp>
          </Hit_hsps>
        </Hit>
        <Hit>
          <Hit_num>127</Hit_num>
          <Hit_id>gi|76791934|ref|ZP_00774438.1|</Hit_id>
          <Hit_def>Twin-arginine translocation protein TatA/E [Pseudoalteromonas atlantica T6c] &gt;gi|76592906|gb|EAO69092.1| Twin-arginine translocation protein TatA/E [Pseudoalteromonas atlantica T6c]</Hit_def>
          <Hit_accession>ZP_00774438</Hit_accession>
          <Hit_len>68</Hit_len>
          <Hit_hsps>
            <Hsp>
              <Hsp_num>1</Hsp_num>
              <Hsp_bit-score>35.4242</Hsp_bit-score>
              <Hsp_score>80</Hsp_score>
              <Hsp_evalue>0.538235</Hsp_evalue>
              <Hsp_query-from>18</Hsp_query-from>
              <Hsp_query-to>85</Hsp_query-to>
              <Hsp_hit-from>3</Hsp_hit-from>
              <Hsp_hit-to>67</Hsp_hit-to>
              <Hsp_query-frame>0</Hsp_query-frame>
              <Hsp_hit-frame>0</Hsp_hit-frame>
              <Hsp_identity>22</Hsp_identity>
              <Hsp_positive>44</Hsp_positive>
              <Hsp_gaps>3</Hsp_gaps>
              <Hsp_align-len>68</Hsp_align-len>
              <Hsp_qseq>ISIWQXXXXXXXXXXXFGTKKLGSIGSDLGASIKGFKKAMSDDEPKQDKTSQDADFTAKTIADKQADT</Hsp_qseq>
              <Hsp_hseq>LSVWQLVLVALLFILLFGRGRIPALMGDLAQGIKSFKRGISEDESQDE---QGVEKTSGETLEKKSPT</Hsp_hseq>
              <Hsp_midline>+S+WQL+++A++ +LLFG  ++ ++  DL   IK FK+ +S+DE + +   Q  + T+    +K++ T</Hsp_midline>
            </Hsp>
          </Hit_hsps>
        </Hit>
        <Hit>
          <Hit_num>128</Hit_num>
          <Hit_id>gi|23129516|ref|ZP_00111343.1|</Hit_id>
          <Hit_def>COG1826: Sec-independent protein secretion pathway components [Nostoc punctiforme PCC 73102]</Hit_def>
          <Hit_accession>ZP_00111343</Hit_accession>
          <Hit_len>91</Hit_len>
          <Hit_hsps>
            <Hsp>
              <Hsp_num>1</Hsp_num>
              <Hsp_bit-score>35.4242</Hsp_bit-score>
              <Hsp_score>80</Hsp_score>
              <Hsp_evalue>0.538235</Hsp_evalue>
              <Hsp_query-from>17</Hsp_query-from>
              <Hsp_query-to>80</Hsp_query-to>
              <Hsp_hit-from>5</Hsp_hit-from>
              <Hsp_hit-to>68</Hsp_hit-to>
              <Hsp_query-frame>0</Hsp_query-frame>
              <Hsp_hit-frame>0</Hsp_hit-frame>
              <Hsp_identity>21</Hsp_identity>
              <Hsp_positive>40</Hsp_positive>
              <Hsp_gaps>0</Hsp_gaps>
              <Hsp_align-len>64</Hsp_align-len>
              <Hsp_qseq>GISIWQXXXXXXXXXXXFGTKKLGSIGSDLGASIKGFKKAMSDDEPKQDKTSQDADFTAKTIAD</Hsp_qseq>
              <Hsp_hseq>GIGLPEMAVIMVVALLIFGPKKLPEIGRSVGKTIRSFQEASKEFQSEFQKEAEQLEETVKTTAE</Hsp_hseq>
              <Hsp_midline>GI + ++ +I V+ +L+FG KKL  IG  +G +I+ F++A  + + +  K ++  + T KT A+</Hsp_midline>
            </Hsp>
          </Hit_hsps>
        </Hit>
        <Hit>
          <Hit_num>129</Hit_num>
          <Hit_id>gi|48764199|ref|ZP_00268751.1|</Hit_id>
          <Hit_def>COG1826: Sec-independent protein secretion pathway components [Rhodospirillum rubrum]</Hit_def>
          <Hit_accession>ZP_00268751</Hit_accession>
          <Hit_len>96</Hit_len>
          <Hit_hsps>
            <Hsp>
              <Hsp_num>1</Hsp_num>
              <Hsp_bit-score>35.039</Hsp_bit-score>
              <Hsp_score>79</Hsp_score>
              <Hsp_evalue>0.702957</Hsp_evalue>
              <Hsp_query-from>15</Hsp_query-from>
              <Hsp_query-to>61</Hsp_query-to>
              <Hsp_hit-from>1</Hsp_hit-from>
              <Hsp_hit-to>47</Hsp_hit-to>
              <Hsp_query-frame>0</Hsp_query-frame>
              <Hsp_hit-frame>0</Hsp_hit-frame>
              <Hsp_identity>22</Hsp_identity>
              <Hsp_positive>31</Hsp_positive>
              <Hsp_gaps>0</Hsp_gaps>
              <Hsp_align-len>47</Hsp_align-len>
              <Hsp_qseq>MGGISIWQXXXXXXXXXXXFGTKKLGSIGSDLGASIKGFKKAMSDDE</Hsp_qseq>
              <Hsp_hseq>MGFSSIWHWIIVLVVVLLLFGAGKIPRLMGDVAKGVKAFKKGMADDE</Hsp_hseq>
              <Hsp_midline>MG  SIW  +I+ V+V+LLFG  K+  +  D+   +K FKK M+DDE</Hsp_midline>
            </Hsp>
          </Hit_hsps>
        </Hit>
        <Hit>
          <Hit_num>130</Hit_num>
          <Hit_id>gi|15677995|ref|NP_273645.1|</Hit_id>
          <Hit_def>hypothetical protein NMB0601 [Neisseria meningitidis MC58] &gt;gi|7379525|emb|CAB84088.1| putative sec-independent protein translocase component [Neisseria meningitidis Z2491] &gt;gi|66731901|gb|AAY52136.1| conserved hypothetical protein [Neisseria meningitidis MC58] &gt;gi|15793779|ref|NP_283601.1| sec-independent protein translocase component [Neisseria meningitidis Z2491] &gt;gi|59800638|ref|YP_207350.1| TatA [Neisseria gonorrhoeae FA 1090] &gt;gi|59717533|gb|AAW88938.1| sec-independent protein translocase [Neisseria gonorrhoeae FA 1090] &gt;gi|11354072|pir||E81925 probable sec-independent protein translocase component NMA0805 [imported] - Neisseria meningitidis (strain Z2491 serogroup A) &gt;gi|54039709|sp|P66892|TATA_NEIMB Sec-independent protein translocase protein tatA/E homolog &gt;gi|54042238|sp|P66891|TATA_NEIMA Sec-independent protein translocase protein tatA/E homolog</Hit_def>
          <Hit_accession>NP_273645</Hit_accession>
          <Hit_len>67</Hit_len>
          <Hit_hsps>
            <Hsp>
              <Hsp_num>1</Hsp_num>
              <Hsp_bit-score>35.039</Hsp_bit-score>
              <Hsp_score>79</Hsp_score>
              <Hsp_evalue>0.702957</Hsp_evalue>
              <Hsp_query-from>15</Hsp_query-from>
              <Hsp_query-to>70</Hsp_query-to>
              <Hsp_hit-from>1</Hsp_hit-from>
              <Hsp_hit-to>56</Hsp_hit-to>
              <Hsp_query-frame>0</Hsp_query-frame>
              <Hsp_hit-frame>0</Hsp_hit-frame>
              <Hsp_identity>21</Hsp_identity>
              <Hsp_positive>36</Hsp_positive>
              <Hsp_gaps>0</Hsp_gaps>
              <Hsp_align-len>56</Hsp_align-len>
              <Hsp_qseq>MGGISIWQXXXXXXXXXXXFGTKKLGSIGSDLGASIKGFKKAMSDDEPKQDKTSQD</Hsp_qseq>
              <Hsp_hseq>MGSFSLTHWIIVLIIVVLIFGTKKLRNVGKDLGGAVHDFKQGLNEGTDGKEAQKDD</Hsp_hseq>
              <Hsp_midline>MG  S+   +I+ +IVVL+FGTKKL ++G DLG ++  FK+ +++    ++    D</Hsp_midline>
            </Hsp>
          </Hit_hsps>
        </Hit>
        <Hit>
          <Hit_num>131</Hit_num>
          <Hit_id>gi|50917153|ref|XP_468973.1|</Hit_id>
          <Hit_def>putative sec-independent protein transporter [Oryza sativa (japonica cultivar-group)] &gt;gi|41469490|gb|AAS07275.1| putative sec-independent protein transporter [Oryza sativa (japonica cultivar-group)]</Hit_def>
          <Hit_accession>XP_468973</Hit_accession>
          <Hit_len>170</Hit_len>
          <Hit_hsps>
            <Hsp>
              <Hsp_num>1</Hsp_num>
              <Hsp_bit-score>35.039</Hsp_bit-score>
              <Hsp_score>79</Hsp_score>
              <Hsp_evalue>0.702957</Hsp_evalue>
              <Hsp_query-from>14</Hsp_query-from>
              <Hsp_query-to>70</Hsp_query-to>
              <Hsp_hit-from>83</Hsp_hit-from>
              <Hsp_hit-to>139</Hsp_hit-to>
              <Hsp_query-frame>0</Hsp_query-frame>
              <Hsp_hit-frame>0</Hsp_hit-frame>
              <Hsp_identity>20</Hsp_identity>
              <Hsp_positive>36</Hsp_positive>
              <Hsp_gaps>0</Hsp_gaps>
              <Hsp_align-len>57</Hsp_align-len>
              <Hsp_qseq>CMGGISIWQXXXXXXXXXXXFGTKKLGSIGSDLGASIKGFKKAMSDDEPKQDKTSQD</Hsp_qseq>
              <Hsp_hseq>CLFGLGVPELVVIAGVAALVFGPKQLPEIGRSIGKTVKSFQQAAKEFETELKKESDD</Hsp_hseq>
              <Hsp_midline>C+ G+ + +L++IA +  L+FG K+L  IG  +G ++K F++A  + E +  K S D</Hsp_midline>
            </Hsp>
          </Hit_hsps>
        </Hit>
        <Hit>
          <Hit_num>132</Hit_num>
          <Hit_id>gi|16329622|ref|NP_440350.1|</Hit_id>
          <Hit_def>hypothetical protein slr1046 [Synechocystis sp. PCC 6803] &gt;gi|1652105|dbj|BAA17030.1| slr1046 [Synechocystis sp. PCC 6803] &gt;gi|7470329|pir||S74990 hypothetical protein slr1046 - Synechocystis sp. (strain PCC 6803)</Hit_def>
          <Hit_accession>NP_440350</Hit_accession>
          <Hit_len>126</Hit_len>
          <Hit_hsps>
            <Hsp>
              <Hsp_num>1</Hsp_num>
              <Hsp_bit-score>35.039</Hsp_bit-score>
              <Hsp_score>79</Hsp_score>
              <Hsp_evalue>0.702957</Hsp_evalue>
              <Hsp_query-from>34</Hsp_query-from>
              <Hsp_query-to>94</Hsp_query-to>
              <Hsp_hit-from>63</Hsp_hit-from>
              <Hsp_hit-to>123</Hsp_hit-to>
              <Hsp_query-frame>0</Hsp_query-frame>
              <Hsp_hit-frame>0</Hsp_hit-frame>
              <Hsp_identity>15</Hsp_identity>
              <Hsp_positive>34</Hsp_positive>
              <Hsp_gaps>0</Hsp_gaps>
              <Hsp_align-len>61</Hsp_align-len>
              <Hsp_qseq>FGTKKLGSIGSDLGASIKGFKKAMSDDEPKQDKTSQDADFTAKTIADKQADTNQEQAKTED</Hsp_qseq>
              <Hsp_hseq>FGPKKLPEVGRSLGKALRGFQEASKEFETELKREAQNLEKSVQIKAELEESKTPESSSSSE</Hsp_hseq>
              <Hsp_midline>FG KKL  +G  LG +++GF++A  + E +  + +Q+ + + +  A+ +     E + + +</Hsp_midline>
            </Hsp>
          </Hit_hsps>
        </Hit>
        <Hit>
          <Hit_num>133</Hit_num>
          <Hit_id>gi|71083667|ref|YP_266387.1|</Hit_id>
          <Hit_def>Twin-arginine translocation protein TatA/E [Candidatus Pelagibacter ubique HTCC1062] &gt;gi|71062780|gb|AAZ21783.1| Twin-arginine translocation protein TatA/E [Candidatus Pelagibacter ubique HTCC1062]</Hit_def>
          <Hit_accession>YP_266387</Hit_accession>
          <Hit_len>66</Hit_len>
          <Hit_hsps>
            <Hsp>
              <Hsp_num>1</Hsp_num>
              <Hsp_bit-score>35.039</Hsp_bit-score>
              <Hsp_score>79</Hsp_score>
              <Hsp_evalue>0.702957</Hsp_evalue>
              <Hsp_query-from>18</Hsp_query-from>
              <Hsp_query-to>70</Hsp_query-to>
              <Hsp_hit-from>3</Hsp_hit-from>
              <Hsp_hit-to>58</Hsp_hit-to>
              <Hsp_query-frame>0</Hsp_query-frame>
              <Hsp_hit-frame>0</Hsp_hit-frame>
              <Hsp_identity>24</Hsp_identity>
              <Hsp_positive>35</Hsp_positive>
              <Hsp_gaps>3</Hsp_gaps>
              <Hsp_align-len>56</Hsp_align-len>
              <Hsp_qseq>ISIWQXXXXXXXXXXXFGTKKLGSIGSDLGASIKGFKKAMS---DDEPKQDKTSQD</Hsp_qseq>
              <Hsp_hseq>IGIWQIAIVVILVVLLFGRGKISSLMGDVAKGIKSFKKGMATDITDEPEPKNVSEN</Hsp_hseq>
              <Hsp_midline>I IWQ+ I+ ++VVLLFG  K+ S+  D+   IK FKK M+    DEP+    S++</Hsp_midline>
            </Hsp>
          </Hit_hsps>
        </Hit>
        <Hit>
          <Hit_num>134</Hit_num>
          <Hit_id>gi|17130190|dbj|BAB72802.1|</Hit_id>
          <Hit_def>asl0845 [Nostoc sp. PCC 7120] &gt;gi|25530529|pir||AC1912 hypothetical protein asl0845 [imported] - Nostoc sp. (strain PCC 7120) &gt;gi|17228340|ref|NP_484888.1| hypothetical protein asl0845 [Nostoc sp. PCC 7120]</Hit_def>
          <Hit_accession>BAB72802</Hit_accession>
          <Hit_len>90</Hit_len>
          <Hit_hsps>
            <Hsp>
              <Hsp_num>1</Hsp_num>
              <Hsp_bit-score>35.039</Hsp_bit-score>
              <Hsp_score>79</Hsp_score>
              <Hsp_evalue>0.702957</Hsp_evalue>
              <Hsp_query-from>34</Hsp_query-from>
              <Hsp_query-to>95</Hsp_query-to>
              <Hsp_hit-from>22</Hsp_hit-from>
              <Hsp_hit-to>83</Hsp_hit-to>
              <Hsp_query-frame>0</Hsp_query-frame>
              <Hsp_hit-frame>0</Hsp_hit-frame>
              <Hsp_identity>16</Hsp_identity>
              <Hsp_positive>34</Hsp_positive>
              <Hsp_gaps>0</Hsp_gaps>
              <Hsp_align-len>62</Hsp_align-len>
              <Hsp_qseq>FGTKKLGSIGSDLGASIKGFKKAMSDDEPKQDKTSQDADFTAKTIADKQADTNQEQAKTEDA</Hsp_qseq>
              <Hsp_hseq>FGPKKLPEIGRSMGKAIRGFQEASNEFQSEFKREAEQLEQAVKTTAELEPKQIESVKSEQDS</Hsp_hseq>
              <Hsp_midline>FG KKL  IG  +G +I+GF++A ++ + +  + ++  +   KT A+ +    +     +D+</Hsp_midline>
            </Hsp>
          </Hit_hsps>
        </Hit>
        <Hit>
          <Hit_num>135</Hit_num>
          <Hit_id>gi|68246031|gb|EAN28138.1|</Hit_id>
          <Hit_def>Twin-arginine translocation protein TatA/E [Magnetococcus sp. MC-1] &gt;gi|69259242|ref|ZP_00607441.1| Twin-arginine translocation protein TatA/E [Magnetococcus sp. MC-1]</Hit_def>
          <Hit_accession>EAN28138</Hit_accession>
          <Hit_len>69</Hit_len>
          <Hit_hsps>
            <Hsp>
              <Hsp_num>1</Hsp_num>
              <Hsp_bit-score>34.6538</Hsp_bit-score>
              <Hsp_score>78</Hsp_score>
              <Hsp_evalue>0.91809</Hsp_evalue>
              <Hsp_query-from>34</Hsp_query-from>
              <Hsp_query-to>71</Hsp_query-to>
              <Hsp_hit-from>20</Hsp_hit-from>
              <Hsp_hit-to>59</Hsp_hit-to>
              <Hsp_query-frame>0</Hsp_query-frame>
              <Hsp_hit-frame>0</Hsp_hit-frame>
              <Hsp_identity>17</Hsp_identity>
              <Hsp_positive>24</Hsp_positive>
              <Hsp_gaps>2</Hsp_gaps>
              <Hsp_align-len>40</Hsp_align-len>
              <Hsp_qseq>FGTKKLGSIGSDLGASIKGFKKAMS--DDEPKQDKTSQDA</Hsp_qseq>
              <Hsp_hseq>FGAGKLPKVMGDMGRGVKSFKKAMNAEDDAPAEPEVSKPA</Hsp_hseq>
              <Hsp_midline>FG  KL  +  D+G  +K FKKAM+  DD P + + S+ A</Hsp_midline>
            </Hsp>
          </Hit_hsps>
        </Hit>
        <Hit>
          <Hit_num>136</Hit_num>
          <Hit_id>gi|15604583|ref|NP_221101.1|</Hit_id>
          <Hit_def>hypothetical protein RP749 [Rickettsia prowazekii str. Madrid E] &gt;gi|3861278|emb|CAA15177.1| unknown [Rickettsia prowazekii] &gt;gi|7467844|pir||A71635 hypothetical protein RP749 - Rickettsia prowazekii &gt;gi|9979048|sp|Q9ZCJ1|TATA_RICPR Sec-independent protein translocase protein tatA/E homolog</Hit_def>
          <Hit_accession>NP_221101</Hit_accession>
          <Hit_len>54</Hit_len>
          <Hit_hsps>
            <Hsp>
              <Hsp_num>1</Hsp_num>
              <Hsp_bit-score>34.6538</Hsp_bit-score>
              <Hsp_score>78</Hsp_score>
              <Hsp_evalue>0.91809</Hsp_evalue>
              <Hsp_query-from>34</Hsp_query-from>
              <Hsp_query-to>68</Hsp_query-to>
              <Hsp_hit-from>19</Hsp_hit-from>
              <Hsp_hit-to>53</Hsp_hit-to>
              <Hsp_query-frame>0</Hsp_query-frame>
              <Hsp_hit-frame>0</Hsp_hit-frame>
              <Hsp_identity>16</Hsp_identity>
              <Hsp_positive>20</Hsp_positive>
              <Hsp_gaps>0</Hsp_gaps>
              <Hsp_align-len>35</Hsp_align-len>
              <Hsp_qseq>FGTKKLGSIGSDLGASIKGFKKAMSDDEPKQDKTS</Hsp_qseq>
              <Hsp_hseq>FGAGKLPQVMSDLAKGLKAFKEGMKDDGNDNDKTN</Hsp_hseq>
              <Hsp_midline>FG  KL  + SDL   +K FK+ M DD    DKT+</Hsp_midline>
            </Hsp>
          </Hit_hsps>
        </Hit>
        <Hit>
          <Hit_num>137</Hit_num>
          <Hit_id>gi|77685166|ref|ZP_00800574.1|</Hit_id>
          <Hit_def>Twin-arginine translocation protein TatA/E [Alkaliphilus metalliredigenes QYMF] &gt;gi|77639020|gb|EAO81400.1| Twin-arginine translocation protein TatA/E [Alkaliphilus metalliredigenes QYMF]</Hit_def>
          <Hit_accession>ZP_00800574</Hit_accession>
          <Hit_len>69</Hit_len>
          <Hit_hsps>
            <Hsp>
              <Hsp_num>1</Hsp_num>
              <Hsp_bit-score>34.6538</Hsp_bit-score>
              <Hsp_score>78</Hsp_score>
              <Hsp_evalue>0.91809</Hsp_evalue>
              <Hsp_query-from>34</Hsp_query-from>
              <Hsp_query-to>72</Hsp_query-to>
              <Hsp_hit-from>21</Hsp_hit-from>
              <Hsp_hit-to>62</Hsp_hit-to>
              <Hsp_query-frame>0</Hsp_query-frame>
              <Hsp_hit-frame>0</Hsp_hit-frame>
              <Hsp_identity>19</Hsp_identity>
              <Hsp_positive>24</Hsp_positive>
              <Hsp_gaps>3</Hsp_gaps>
              <Hsp_align-len>42</Hsp_align-len>
              <Hsp_qseq>FGTKKLGSIGSDLGASIKGFK---KAMSDDEPKQDKTSQDAD</Hsp_qseq>
              <Hsp_hseq>FGPSKLPEIGKSLGKSIKEFKKFSKEMKDDLSLEERETKDKD</Hsp_hseq>
              <Hsp_midline>FG  KL  IG  LG SIK FK   K M DD   +++ ++D D</Hsp_midline>
            </Hsp>
          </Hit_hsps>
        </Hit>
        <Hit>
          <Hit_num>138</Hit_num>
          <Hit_id>gi|39985226|gb|AAR36581.1|</Hit_id>
          <Hit_def>twin-arginine translocation protein, TatA/E family [Geobacter sulfurreducens PCA] &gt;gi|39998280|ref|NP_954231.1| twin-arginine translocation protein, TatA/E family [Geobacter sulfurreducens PCA]</Hit_def>
          <Hit_accession>AAR36581</Hit_accession>
          <Hit_len>78</Hit_len>
          <Hit_hsps>
            <Hsp>
              <Hsp_num>1</Hsp_num>
              <Hsp_bit-score>34.2686</Hsp_bit-score>
              <Hsp_score>77</Hsp_score>
              <Hsp_evalue>1.19906</Hsp_evalue>
              <Hsp_query-from>12</Hsp_query-from>
              <Hsp_query-to>65</Hsp_query-to>
              <Hsp_hit-from>13</Hsp_hit-from>
              <Hsp_hit-to>77</Hsp_hit-to>
              <Hsp_query-frame>0</Hsp_query-frame>
              <Hsp_hit-frame>0</Hsp_hit-frame>
              <Hsp_identity>26</Hsp_identity>
              <Hsp_positive>37</Hsp_positive>
              <Hsp_gaps>11</Hsp_gaps>
              <Hsp_align-len>65</Hsp_align-len>
              <Hsp_qseq>GTCMGGISIWQXXXXXXXXXXXFGTKKLGSIGSDLGASIKGFKKA-----------MSDDEPKQD</Hsp_qseq>
              <Hsp_hseq>GYCMFGFGMPELIVILIIVLVVFGAGRLPEIGGALGKSIRNFKKASEGKEEIEIKPQKKDEPKKD</Hsp_hseq>
              <Hsp_midline>G CM G  + +L++I +IV+++FG  +L  IG  LG SI+ FKKA              DEPK+D</Hsp_midline>
            </Hsp>
          </Hit_hsps>
        </Hit>
        <Hit>
          <Hit_num>139</Hit_num>
          <Hit_id>gi|1825636|gb|AAB42258.1|</Hit_id>
          <Hit_def>Hypothetical protein ZK354.3 [Caenorhabditis elegans] &gt;gi|17544554|ref|NP_500777.1| ZK354.3 [Caenorhabditis elegans]</Hit_def>
          <Hit_accession>AAB42258</Hit_accession>
          <Hit_len>312</Hit_len>
          <Hit_hsps>
            <Hsp>
              <Hsp_num>1</Hsp_num>
              <Hsp_bit-score>33.8834</Hsp_bit-score>
              <Hsp_score>76</Hsp_score>
              <Hsp_evalue>1.56602</Hsp_evalue>
              <Hsp_query-from>54</Hsp_query-from>
              <Hsp_query-to>102</Hsp_query-to>
              <Hsp_hit-from>261</Hsp_hit-from>
              <Hsp_hit-to>309</Hsp_hit-to>
              <Hsp_query-frame>0</Hsp_query-frame>
              <Hsp_hit-frame>0</Hsp_hit-frame>
              <Hsp_identity>15</Hsp_identity>
              <Hsp_positive>26</Hsp_positive>
              <Hsp_gaps>0</Hsp_gaps>
              <Hsp_align-len>49</Hsp_align-len>
              <Hsp_qseq>KKAMSDDEPKQDKTSQDADFTAKTIADKQADTNQEQAKTEDAKRHDKEQ</Hsp_qseq>
              <Hsp_hseq>KKEEKKEEKKDDKKEDDKEKSATKSEDKKSDEKKTEEKKSDEKKNEKSE</Hsp_hseq>
              <Hsp_midline>KK    +E K DK   D + +A    DK++D  + + K  D K+++K +</Hsp_midline>
            </Hsp>
          </Hit_hsps>
        </Hit>
        <Hit>
          <Hit_num>140</Hit_num>
          <Hit_id>gi|65321915|ref|ZP_00394874.1|</Hit_id>
          <Hit_def>COG5386: Cell surface protein [Bacillus anthracis str. A2012] &gt;gi|47530087|ref|YP_021436.1| lpxtg-motif cell wall anchor domain protein, putative [Bacillus anthracis str. &apos;Ames Ancestor&apos;] &gt;gi|49187439|ref|YP_030691.1| LPXTG-motif cell wall anchor domain protein, putative [Bacillus anthracis str. Sterne] &gt;gi|47505235|gb|AAT33911.1| LPXTG-motif cell wall anchor domain protein, putative [Bacillus anthracis str. &apos;Ames Ancestor&apos;] &gt;gi|49181366|gb|AAT56742.1| LPXTG-motif cell wall anchor domain protein, putative [Bacillus anthracis str. Sterne] &gt;gi|30259275|gb|AAP28480.1| LPXTG-motif cell wall anchor domain protein, putative [Bacillus anthracis str. Ames] &gt;gi|30264617|ref|NP_846994.1| LPXTG-motif cell wall anchor domain protein, putative [Bacillus anthracis str. Ames]</Hit_def>
          <Hit_accession>ZP_00394874</Hit_accession>
          <Hit_len>237</Hit_len>
          <Hit_hsps>
            <Hsp>
              <Hsp_num>1</Hsp_num>
              <Hsp_bit-score>33.8834</Hsp_bit-score>
              <Hsp_score>76</Hsp_score>
              <Hsp_evalue>1.56602</Hsp_evalue>
              <Hsp_query-from>41</Hsp_query-from>
              <Hsp_query-to>103</Hsp_query-to>
              <Hsp_hit-from>151</Hsp_hit-from>
              <Hsp_hit-to>215</Hsp_hit-to>
              <Hsp_query-frame>0</Hsp_query-frame>
              <Hsp_hit-frame>0</Hsp_hit-frame>
              <Hsp_identity>18</Hsp_identity>
              <Hsp_positive>37</Hsp_positive>
              <Hsp_gaps>2</Hsp_gaps>
              <Hsp_align-len>65</Hsp_align-len>
              <Hsp_qseq>SIGSDLG--ASIKGFKKAMSDDEPKQDKTSQDADFTAKTIADKQADTNQEQAKTEDAKRHDKEQV</Hsp_qseq>
              <Hsp_hseq>AVGGDNGVAATTKNNDQAKTDTQVKEEKTKVESKETAKEVNKETKNENGKAEKTDNPKTGDEARI</Hsp_hseq>
              <Hsp_midline>++G D G  A+ K   +A +D + K++KT  ++  TAK +  +  + N +  KT++ K  D+ ++</Hsp_midline>
            </Hsp>
          </Hit_hsps>
        </Hit>
        <Hit>
          <Hit_num>141</Hit_num>
          <Hit_id>gi|30022625|ref|NP_834256.1|</Hit_id>
          <Hit_def>Cell surface protein [Bacillus cereus ATCC 14579] &gt;gi|29898183|gb|AAP11457.1| Cell surface protein [Bacillus cereus ATCC 14579]</Hit_def>
          <Hit_accession>NP_834256</Hit_accession>
          <Hit_len>237</Hit_len>
          <Hit_hsps>
            <Hsp>
              <Hsp_num>1</Hsp_num>
              <Hsp_bit-score>33.8834</Hsp_bit-score>
              <Hsp_score>76</Hsp_score>
              <Hsp_evalue>1.56602</Hsp_evalue>
              <Hsp_query-from>41</Hsp_query-from>
              <Hsp_query-to>103</Hsp_query-to>
              <Hsp_hit-from>151</Hsp_hit-from>
              <Hsp_hit-to>215</Hsp_hit-to>
              <Hsp_query-frame>0</Hsp_query-frame>
              <Hsp_hit-frame>0</Hsp_hit-frame>
              <Hsp_identity>18</Hsp_identity>
              <Hsp_positive>37</Hsp_positive>
              <Hsp_gaps>2</Hsp_gaps>
              <Hsp_align-len>65</Hsp_align-len>
              <Hsp_qseq>SIGSDLG--ASIKGFKKAMSDDEPKQDKTSQDADFTAKTIADKQADTNQEQAKTEDAKRHDKEQV</Hsp_qseq>
              <Hsp_hseq>AVGGDNGVAATTKNNDQAKTDTQVKEEKTKVESKETAKEVNKETKNENGKAEKTDNPKTGDEARI</Hsp_hseq>
              <Hsp_midline>++G D G  A+ K   +A +D + K++KT  ++  TAK +  +  + N +  KT++ K  D+ ++</Hsp_midline>
            </Hsp>
          </Hit_hsps>
        </Hit>
        <Hit>
          <Hit_num>142</Hit_num>
          <Hit_id>gi|55623442|ref|XP_517520.1|</Hit_id>
          <Hit_def>PREDICTED: similar to Acidic leucine-rich nuclear phosphoprotein 32 family member C (Tumorigenic protein pp32r1) [Pan troglodytes]</Hit_def>
          <Hit_accession>XP_517520</Hit_accession>
          <Hit_len>234</Hit_len>
          <Hit_hsps>
            <Hsp>
              <Hsp_num>1</Hsp_num>
              <Hsp_bit-score>33.8834</Hsp_bit-score>
              <Hsp_score>76</Hsp_score>
              <Hsp_evalue>1.56602</Hsp_evalue>
              <Hsp_query-from>48</Hsp_query-from>
              <Hsp_query-to>101</Hsp_query-to>
              <Hsp_hit-from>154</Hsp_hit-from>
              <Hsp_hit-to>205</Hsp_hit-to>
              <Hsp_query-frame>0</Hsp_query-frame>
              <Hsp_hit-frame>0</Hsp_hit-frame>
              <Hsp_identity>14</Hsp_identity>
              <Hsp_positive>31</Hsp_positive>
              <Hsp_gaps>2</Hsp_gaps>
              <Hsp_align-len>54</Hsp_align-len>
              <Hsp_qseq>ASIKGFKKAMSDDEPKQDKTSQDADFTAKTIADKQADTNQEQAKTEDAKRHDKE</Hsp_qseq>
              <Hsp_hseq>SDIKGYVEGLDDEEEGEDEEEYDED--AQVVEDEEGEDEEEEGEEEDVSGGEEE</Hsp_hseq>
              <Hsp_midline>+ IKG+ + + D+E  +D+   D D  A+ + D++ +  +E+ + ED    ++E</Hsp_midline>
            </Hsp>
          </Hit_hsps>
        </Hit>
        <Hit>
          <Hit_num>143</Hit_num>
          <Hit_id>gi|75762866|ref|ZP_00742681.1|</Hit_id>
          <Hit_def>Cell surface protein [Bacillus thuringiensis serovar israelensis ATCC 35646] &gt;gi|74489647|gb|EAO53048.1| Cell surface protein [Bacillus thuringiensis serovar israelensis ATCC 35646]</Hit_def>
          <Hit_accession>ZP_00742681</Hit_accession>
          <Hit_len>237</Hit_len>
          <Hit_hsps>
            <Hsp>
              <Hsp_num>1</Hsp_num>
              <Hsp_bit-score>33.8834</Hsp_bit-score>
              <Hsp_score>76</Hsp_score>
              <Hsp_evalue>1.56602</Hsp_evalue>
              <Hsp_query-from>41</Hsp_query-from>
              <Hsp_query-to>103</Hsp_query-to>
              <Hsp_hit-from>151</Hsp_hit-from>
              <Hsp_hit-to>215</Hsp_hit-to>
              <Hsp_query-frame>0</Hsp_query-frame>
              <Hsp_hit-frame>0</Hsp_hit-frame>
              <Hsp_identity>18</Hsp_identity>
              <Hsp_positive>37</Hsp_positive>
              <Hsp_gaps>2</Hsp_gaps>
              <Hsp_align-len>65</Hsp_align-len>
              <Hsp_qseq>SIGSDLG--ASIKGFKKAMSDDEPKQDKTSQDADFTAKTIADKQADTNQEQAKTEDAKRHDKEQV</Hsp_qseq>
              <Hsp_hseq>AVGGDNGVAATTKNNDQAKTDTQVKEEKTKVESKETAKEVNKETKNENGKAEKTDNPKTGDEARI</Hsp_hseq>
              <Hsp_midline>++G D G  A+ K   +A +D + K++KT  ++  TAK +  +  + N +  KT++ K  D+ ++</Hsp_midline>
            </Hsp>
          </Hit_hsps>
        </Hit>
        <Hit>
          <Hit_num>144</Hit_num>
          <Hit_id>gi|22945598|gb|AAN10511.1|</Hit_id>
          <Hit_def>CG18497-PC, isoform C [Drosophila melanogaster] &gt;gi|24580583|ref|NP_722616.1| CG18497-PC, isoform C [Drosophila melanogaster] &gt;gi|6715140|gb|AAF26299.1| split ends [Drosophila melanogaster]</Hit_def>
          <Hit_accession>AAN10511</Hit_accession>
          <Hit_len>5476</Hit_len>
          <Hit_hsps>
            <Hsp>
              <Hsp_num>1</Hsp_num>
              <Hsp_bit-score>33.8834</Hsp_bit-score>
              <Hsp_score>76</Hsp_score>
              <Hsp_evalue>1.56602</Hsp_evalue>
              <Hsp_query-from>51</Hsp_query-from>
              <Hsp_query-to>102</Hsp_query-to>
              <Hsp_hit-from>1819</Hsp_hit-from>
              <Hsp_hit-to>1870</Hsp_hit-to>
              <Hsp_query-frame>0</Hsp_query-frame>
              <Hsp_hit-frame>0</Hsp_hit-frame>
              <Hsp_identity>17</Hsp_identity>
              <Hsp_positive>25</Hsp_positive>
              <Hsp_gaps>0</Hsp_gaps>
              <Hsp_align-len>52</Hsp_align-len>
              <Hsp_qseq>KGFKKAMSDDEPKQDKTSQDADFTAKTIADKQADTNQEQAKTEDAKRHDKEQ</Hsp_qseq>
              <Hsp_hseq>KSDKNASSSDKRKNSSTSQSSKSATPRIEDDSSEADDTADKAEKNQRHEKEK</Hsp_hseq>
              <Hsp_midline>K  K A S D+ K   TSQ +      I D  ++ +    K E  +RH+KE+</Hsp_midline>
            </Hsp>
          </Hit_hsps>
        </Hit>
        <Hit>
          <Hit_num>145</Hit_num>
          <Hit_id>gi|10727420|gb|AAF51534.2|</Hit_id>
          <Hit_def>CG18497-PB, isoform B [Drosophila melanogaster] &gt;gi|24580581|ref|NP_524718.2| CG18497-PB, isoform B [Drosophila melanogaster]</Hit_def>
          <Hit_accession>AAF51534</Hit_accession>
          <Hit_len>5533</Hit_len>
          <Hit_hsps>
            <Hsp>
              <Hsp_num>1</Hsp_num>
              <Hsp_bit-score>33.8834</Hsp_bit-score>
              <Hsp_score>76</Hsp_score>
              <Hsp_evalue>1.56602</Hsp_evalue>
              <Hsp_query-from>51</Hsp_query-from>
              <Hsp_query-to>102</Hsp_query-to>
              <Hsp_hit-from>1876</Hsp_hit-from>
              <Hsp_hit-to>1927</Hsp_hit-to>
              <Hsp_query-frame>0</Hsp_query-frame>
              <Hsp_hit-frame>0</Hsp_hit-frame>
              <Hsp_identity>17</Hsp_identity>
              <Hsp_positive>25</Hsp_positive>
              <Hsp_gaps>0</Hsp_gaps>
              <Hsp_align-len>52</Hsp_align-len>
              <Hsp_qseq>KGFKKAMSDDEPKQDKTSQDADFTAKTIADKQADTNQEQAKTEDAKRHDKEQ</Hsp_qseq>
              <Hsp_hseq>KSDKNASSSDKRKNSSTSQSSKSATPRIEDDSSEADDTADKAEKNQRHEKEK</Hsp_hseq>
              <Hsp_midline>K  K A S D+ K   TSQ +      I D  ++ +    K E  +RH+KE+</Hsp_midline>
            </Hsp>
          </Hit_hsps>
        </Hit>
        <Hit>
          <Hit_num>146</Hit_num>
          <Hit_id>gi|10727421|gb|AAF51535.2|</Hit_id>
          <Hit_def>CG18497-PA, isoform A [Drosophila melanogaster] &gt;gi|24580579|ref|NP_722615.1| CG18497-PA, isoform A [Drosophila melanogaster] &gt;gi|46397733|sp|Q8SX83|SPEN_DROME Split ends protein</Hit_def>
          <Hit_accession>AAF51535</Hit_accession>
          <Hit_len>5560</Hit_len>
          <Hit_hsps>
            <Hsp>
              <Hsp_num>1</Hsp_num>
              <Hsp_bit-score>33.8834</Hsp_bit-score>
              <Hsp_score>76</Hsp_score>
              <Hsp_evalue>1.56602</Hsp_evalue>
              <Hsp_query-from>51</Hsp_query-from>
              <Hsp_query-to>102</Hsp_query-to>
              <Hsp_hit-from>1876</Hsp_hit-from>
              <Hsp_hit-to>1927</Hsp_hit-to>
              <Hsp_query-frame>0</Hsp_query-frame>
              <Hsp_hit-frame>0</Hsp_hit-frame>
              <Hsp_identity>17</Hsp_identity>
              <Hsp_positive>25</Hsp_positive>
              <Hsp_gaps>0</Hsp_gaps>
              <Hsp_align-len>52</Hsp_align-len>
              <Hsp_qseq>KGFKKAMSDDEPKQDKTSQDADFTAKTIADKQADTNQEQAKTEDAKRHDKEQ</Hsp_qseq>
              <Hsp_hseq>KSDKNASSSDKRKNSSTSQSSKSATPRIEDDSSEADDTADKAEKNQRHEKEK</Hsp_hseq>
              <Hsp_midline>K  K A S D+ K   TSQ +      I D  ++ +    K E  +RH+KE+</Hsp_midline>
            </Hsp>
          </Hit_hsps>
        </Hit>
        <Hit>
          <Hit_num>147</Hit_num>
          <Hit_id>gi|71481981|ref|ZP_00661682.1|</Hit_id>
          <Hit_def>Twin-arginine translocation protein TatA/E [Prosthecochloris vibrioformis DSM 265] &gt;gi|71283129|gb|EAO14957.1| Twin-arginine translocation protein TatA/E [Prosthecochloris vibrioformis DSM 265]</Hit_def>
          <Hit_accession>ZP_00661682</Hit_accession>
          <Hit_len>69</Hit_len>
          <Hit_hsps>
            <Hsp>
              <Hsp_num>1</Hsp_num>
              <Hsp_bit-score>33.8834</Hsp_bit-score>
              <Hsp_score>76</Hsp_score>
              <Hsp_evalue>1.56602</Hsp_evalue>
              <Hsp_query-from>34</Hsp_query-from>
              <Hsp_query-to>82</Hsp_query-to>
              <Hsp_hit-from>20</Hsp_hit-from>
              <Hsp_hit-to>69</Hsp_hit-to>
              <Hsp_query-frame>0</Hsp_query-frame>
              <Hsp_hit-frame>0</Hsp_hit-frame>
              <Hsp_identity>19</Hsp_identity>
              <Hsp_positive>27</Hsp_positive>
              <Hsp_gaps>1</Hsp_gaps>
              <Hsp_align-len>50</Hsp_align-len>
              <Hsp_qseq>FGTKKLGSIGSDLGASIKGFKKAMSDDEPKQDKTSQDADFTAK-TIADKQ</Hsp_qseq>
              <Hsp_hseq>FGAKKLPELAKGLGRGMKEFKKAQTEIEEEFNNAIEDTPAQKKETIKDKE</Hsp_hseq>
              <Hsp_midline>FG KKL  +   LG  +K FKKA ++ E + +   +D     K TI DK+</Hsp_midline>
            </Hsp>
          </Hit_hsps>
        </Hit>
        <Hit>
          <Hit_num>148</Hit_num>
          <Hit_id>gi|71150623|ref|ZP_00649545.1|</Hit_id>
          <Hit_def>Twin-arginine translocation protein TatA/E [Thiomicrospira denitrificans ATCC 33889] &gt;gi|71087818|gb|EAO03597.1| Twin-arginine translocation protein TatA/E [Thiomicrospira denitrificans ATCC 33889]</Hit_def>
          <Hit_accession>ZP_00649545</Hit_accession>
          <Hit_len>81</Hit_len>
          <Hit_hsps>
            <Hsp>
              <Hsp_num>1</Hsp_num>
              <Hsp_bit-score>33.8834</Hsp_bit-score>
              <Hsp_score>76</Hsp_score>
              <Hsp_evalue>1.56602</Hsp_evalue>
              <Hsp_query-from>34</Hsp_query-from>
              <Hsp_query-to>96</Hsp_query-to>
              <Hsp_hit-from>20</Hsp_hit-from>
              <Hsp_hit-to>76</Hsp_hit-to>
              <Hsp_query-frame>0</Hsp_query-frame>
              <Hsp_hit-frame>0</Hsp_hit-frame>
              <Hsp_identity>19</Hsp_identity>
              <Hsp_positive>31</Hsp_positive>
              <Hsp_gaps>6</Hsp_gaps>
              <Hsp_align-len>63</Hsp_align-len>
              <Hsp_qseq>FGTKKLGSIGSDLGASIKGFKKAMSDDEPKQDKTSQDADFTAKTIADKQADTNQEQAKTEDAK</Hsp_qseq>
              <Hsp_hseq>FGAKKIPELAKGIGKGIKNFKAEMKNEDDDTEVKS------ASTEAPKKVESAEEVASKESSK</Hsp_hseq>
              <Hsp_midline>FG KK+  +   +G  IK FK  M +++   +  S      A T A K+ ++ +E A  E +K</Hsp_midline>
            </Hsp>
          </Hit_hsps>
        </Hit>
        <Hit>
          <Hit_num>149</Hit_num>
          <Hit_id>gi|20151563|gb|AAM11141.1|</Hit_id>
          <Hit_def>LD15253p [Drosophila melanogaster]</Hit_def>
          <Hit_accession>AAM11141</Hit_accession>
          <Hit_len>1521</Hit_len>
          <Hit_hsps>
            <Hsp>
              <Hsp_num>1</Hsp_num>
              <Hsp_bit-score>33.8834</Hsp_bit-score>
              <Hsp_score>76</Hsp_score>
              <Hsp_evalue>1.56602</Hsp_evalue>
              <Hsp_query-from>51</Hsp_query-from>
              <Hsp_query-to>102</Hsp_query-to>
              <Hsp_hit-from>1392</Hsp_hit-from>
              <Hsp_hit-to>1443</Hsp_hit-to>
              <Hsp_query-frame>0</Hsp_query-frame>
              <Hsp_hit-frame>0</Hsp_hit-frame>
              <Hsp_identity>17</Hsp_identity>
              <Hsp_positive>25</Hsp_positive>
              <Hsp_gaps>0</Hsp_gaps>
              <Hsp_align-len>52</Hsp_align-len>
              <Hsp_qseq>KGFKKAMSDDEPKQDKTSQDADFTAKTIADKQADTNQEQAKTEDAKRHDKEQ</Hsp_qseq>
              <Hsp_hseq>KSDKNASSSDKRKNSSTSQSSKSATPRIEDDSSEADDTADKAEKNQRHEKEK</Hsp_hseq>
              <Hsp_midline>K  K A S D+ K   TSQ +      I D  ++ +    K E  +RH+KE+</Hsp_midline>
            </Hsp>
          </Hit_hsps>
        </Hit>
        <Hit>
          <Hit_num>150</Hit_num>
          <Hit_id>gi|6979936|gb|AAF34661.1|</Hit_id>
          <Hit_def>split ends long isoform [Drosophila melanogaster]</Hit_def>
          <Hit_accession>AAF34661</Hit_accession>
          <Hit_len>5554</Hit_len>
          <Hit_hsps>
            <Hsp>
              <Hsp_num>1</Hsp_num>
              <Hsp_bit-score>33.8834</Hsp_bit-score>
              <Hsp_score>76</Hsp_score>
              <Hsp_evalue>1.56602</Hsp_evalue>
              <Hsp_query-from>51</Hsp_query-from>
              <Hsp_query-to>102</Hsp_query-to>
              <Hsp_hit-from>1870</Hsp_hit-from>
              <Hsp_hit-to>1921</Hsp_hit-to>
              <Hsp_query-frame>0</Hsp_query-frame>
              <Hsp_hit-frame>0</Hsp_hit-frame>
              <Hsp_identity>17</Hsp_identity>
              <Hsp_positive>25</Hsp_positive>
              <Hsp_gaps>0</Hsp_gaps>
              <Hsp_align-len>52</Hsp_align-len>
              <Hsp_qseq>KGFKKAMSDDEPKQDKTSQDADFTAKTIADKQADTNQEQAKTEDAKRHDKEQ</Hsp_qseq>
              <Hsp_hseq>KSDKNASSSDKRKNSSTSQSSKSATPRIEDDSSEADDTADKAEKNQRHEKEK</Hsp_hseq>
              <Hsp_midline>K  K A S D+ K   TSQ +      I D  ++ +    K E  +RH+KE+</Hsp_midline>
            </Hsp>
          </Hit_hsps>
        </Hit>
        <Hit>
          <Hit_num>151</Hit_num>
          <Hit_id>gi|6467825|gb|AAF13218.1|</Hit_id>
          <Hit_def>Spen RNP motif protein long isoform [Drosophila melanogaster]</Hit_def>
          <Hit_accession>AAF13218</Hit_accession>
          <Hit_len>5533</Hit_len>
          <Hit_hsps>
            <Hsp>
              <Hsp_num>1</Hsp_num>
              <Hsp_bit-score>33.8834</Hsp_bit-score>
              <Hsp_score>76</Hsp_score>
              <Hsp_evalue>1.56602</Hsp_evalue>
              <Hsp_query-from>51</Hsp_query-from>
              <Hsp_query-to>102</Hsp_query-to>
              <Hsp_hit-from>1876</Hsp_hit-from>
              <Hsp_hit-to>1927</Hsp_hit-to>
              <Hsp_query-frame>0</Hsp_query-frame>
              <Hsp_hit-frame>0</Hsp_hit-frame>
              <Hsp_identity>17</Hsp_identity>
              <Hsp_positive>25</Hsp_positive>
              <Hsp_gaps>0</Hsp_gaps>
              <Hsp_align-len>52</Hsp_align-len>
              <Hsp_qseq>KGFKKAMSDDEPKQDKTSQDADFTAKTIADKQADTNQEQAKTEDAKRHDKEQ</Hsp_qseq>
              <Hsp_hseq>KSDKNASSSDKRKNSSTSQSSKSATPRIEDDSSEADDTADKAEKNQRHEKEK</Hsp_hseq>
              <Hsp_midline>K  K A S D+ K   TSQ +      I D  ++ +    K E  +RH+KE+</Hsp_midline>
            </Hsp>
          </Hit_hsps>
        </Hit>
        <Hit>
          <Hit_num>152</Hit_num>
          <Hit_id>gi|61102013|ref|ZP_00377467.1|</Hit_id>
          <Hit_def>hypothetical protein ELI2708 [Erythrobacter litoralis HTCC2594] &gt;gi|60736120|gb|EAL74381.1| hypothetical protein ELI2708 [Erythrobacter litoralis HTCC2594]</Hit_def>
          <Hit_accession>ZP_00377467</Hit_accession>
          <Hit_len>80</Hit_len>
          <Hit_hsps>
            <Hsp>
              <Hsp_num>1</Hsp_num>
              <Hsp_bit-score>33.8834</Hsp_bit-score>
              <Hsp_score>76</Hsp_score>
              <Hsp_evalue>1.56602</Hsp_evalue>
              <Hsp_query-from>15</Hsp_query-from>
              <Hsp_query-to>61</Hsp_query-to>
              <Hsp_hit-from>1</Hsp_hit-from>
              <Hsp_hit-to>47</Hsp_hit-to>
              <Hsp_query-frame>0</Hsp_query-frame>
              <Hsp_hit-frame>0</Hsp_hit-frame>
              <Hsp_identity>19</Hsp_identity>
              <Hsp_positive>33</Hsp_positive>
              <Hsp_gaps>0</Hsp_gaps>
              <Hsp_align-len>47</Hsp_align-len>
              <Hsp_qseq>MGGISIWQXXXXXXXXXXXFGTKKLGSIGSDLGASIKGFKKAMSDDE</Hsp_qseq>
              <Hsp_hseq>MGQIGIWQILIIALVILVLFGRGKISDMMGDFGKGVSSFKKGLNEED</Hsp_hseq>
              <Hsp_midline>MG I IWQ+LIIA+++++LFG  K+  +  D G  +  FKK +++++</Hsp_midline>
            </Hsp>
          </Hit_hsps>
        </Hit>
        <Hit>
          <Hit_num>153</Hit_num>
          <Hit_id>gi|68056232|ref|ZP_00540361.1|</Hit_id>
          <Hit_def>Twin-arginine translocation protein TatA/E [Exiguobacterium sp. 255-15] &gt;gi|68007169|gb|EAM86442.1| Twin-arginine translocation protein TatA/E [Exiguobacterium sp. 255-15]</Hit_def>
          <Hit_accession>ZP_00540361</Hit_accession>
          <Hit_len>68</Hit_len>
          <Hit_hsps>
            <Hsp>
              <Hsp_num>1</Hsp_num>
              <Hsp_bit-score>33.4982</Hsp_bit-score>
              <Hsp_score>75</Hsp_score>
              <Hsp_evalue>2.04529</Hsp_evalue>
              <Hsp_query-from>34</Hsp_query-from>
              <Hsp_query-to>69</Hsp_query-to>
              <Hsp_hit-from>28</Hsp_hit-from>
              <Hsp_hit-to>67</Hsp_hit-to>
              <Hsp_query-frame>0</Hsp_query-frame>
              <Hsp_hit-frame>0</Hsp_hit-frame>
              <Hsp_identity>17</Hsp_identity>
              <Hsp_positive>24</Hsp_positive>
              <Hsp_gaps>4</Hsp_gaps>
              <Hsp_align-len>40</Hsp_align-len>
              <Hsp_qseq>FGTKKLGSIGSDLGASIKGFKKA----MSDDEPKQDKTSQ</Hsp_qseq>
              <Hsp_hseq>FGPKKLPELGRAAGQTLKEFKSATHGIMDDDKDKKDETKE</Hsp_hseq>
              <Hsp_midline>FG KKL  +G   G ++K FK A    M DD+ K+D+T +</Hsp_midline>
            </Hsp>
          </Hit_hsps>
        </Hit>
        <Hit>
          <Hit_num>154</Hit_num>
          <Hit_id>gi|68190120|gb|EAN04781.1|</Hit_id>
          <Hit_def>Twin-arginine translocation protein TatA/E [Mesorhizobium sp. BNC1] &gt;gi|69279521|ref|ZP_00614376.1| Twin-arginine translocation protein TatA/E [Mesorhizobium sp. BNC1]</Hit_def>
          <Hit_accession>EAN04781</Hit_accession>
          <Hit_len>71</Hit_len>
          <Hit_hsps>
            <Hsp>
              <Hsp_num>1</Hsp_num>
              <Hsp_bit-score>33.4982</Hsp_bit-score>
              <Hsp_score>75</Hsp_score>
              <Hsp_evalue>2.04529</Hsp_evalue>
              <Hsp_query-from>15</Hsp_query-from>
              <Hsp_query-to>67</Hsp_query-to>
              <Hsp_hit-from>1</Hsp_hit-from>
              <Hsp_hit-to>52</Hsp_hit-to>
              <Hsp_query-frame>0</Hsp_query-frame>
              <Hsp_hit-frame>0</Hsp_hit-frame>
              <Hsp_identity>24</Hsp_identity>
              <Hsp_positive>34</Hsp_positive>
              <Hsp_gaps>1</Hsp_gaps>
              <Hsp_align-len>53</Hsp_align-len>
              <Hsp_qseq>MGGISIWQXXXXXXXXXXXFGTKKLGSIGSDLGASIKGFKKAMSDDEPKQDKT</Hsp_qseq>
              <Hsp_hseq>MGSFSIWHWLIVLVVVLLLFGRGKIPELMGDMAKGIKNFRKGMT-DEAEEAKT</Hsp_hseq>
              <Hsp_midline>MG  SIW  LI+ V+V+LLFG  K+  +  D+   IK F+K M+ DE ++ KT</Hsp_midline>
            </Hsp>
          </Hit_hsps>
        </Hit>
        <Hit>
          <Hit_num>155</Hit_num>
          <Hit_id>gi|15605663|ref|NP_213038.1|</Hit_id>
          <Hit_def>hypothetical protein aq_064c [Aquifex aeolicus VF5] &gt;gi|2982828|gb|AAC06451.1| hypothetical protein [Aquifex aeolicus VF5] &gt;gi|7444822|pir||C70306 conserved hypothetical protein aq_064c - Aquifex aeolicus &gt;gi|9978997|sp|O66478|TAT1_AQUAE Sec-independent protein translocase tatA/E-like protein 1</Hit_def>
          <Hit_accession>NP_213038</Hit_accession>
          <Hit_len>77</Hit_len>
          <Hit_hsps>
            <Hsp>
              <Hsp_num>1</Hsp_num>
              <Hsp_bit-score>33.4982</Hsp_bit-score>
              <Hsp_score>75</Hsp_score>
              <Hsp_evalue>2.04529</Hsp_evalue>
              <Hsp_query-from>16</Hsp_query-from>
              <Hsp_query-to>93</Hsp_query-to>
              <Hsp_hit-from>4</Hsp_hit-from>
              <Hsp_hit-to>76</Hsp_hit-to>
              <Hsp_query-frame>0</Hsp_query-frame>
              <Hsp_hit-frame>0</Hsp_hit-frame>
              <Hsp_identity>26</Hsp_identity>
              <Hsp_positive>47</Hsp_positive>
              <Hsp_gaps>5</Hsp_gaps>
              <Hsp_align-len>78</Hsp_align-len>
              <Hsp_qseq>GGISIWQXXXXXXXXXXXFGTKKLGSIGSDLGASIKGFKKAMSDDEPKQDKTSQDADFTAKTIADKQADTNQEQAKTE</Hsp_qseq>
              <Hsp_hseq>GGISMTELIIILAVILLLFGAGRLPEAGRALGEGIRNFRKALSGETEVKEVKAED----VKT-EERKEEKKEEKEKVE</Hsp_hseq>
              <Hsp_midline>GGIS+ +L+II  +++LLFG  +L   G  LG  I+ F+KA+S +   ++  ++D     KT  +++ +  +E+ K E</Hsp_midline>
            </Hsp>
          </Hit_hsps>
        </Hit>
        <Hit>
          <Hit_num>156</Hit_num>
          <Hit_id>gi|60493413|emb|CAH08199.1|</Hit_id>
          <Hit_def>aerotolerance-related exported protein [Bacteroides fragilis NCTC 9343] &gt;gi|60681979|ref|YP_212123.1| aerotolerance-related exported protein [Bacteroides fragilis NCTC 9343] &gt;gi|4838140|gb|AAD30860.1| BatC [Bacteroides fragilis]</Hit_def>
          <Hit_accession>CAH08199</Hit_accession>
          <Hit_len>238</Hit_len>
          <Hit_hsps>
            <Hsp>
              <Hsp_num>1</Hsp_num>
              <Hsp_bit-score>33.4982</Hsp_bit-score>
              <Hsp_score>75</Hsp_score>
              <Hsp_evalue>2.04529</Hsp_evalue>
              <Hsp_query-from>43</Hsp_query-from>
              <Hsp_query-to>101</Hsp_query-to>
              <Hsp_hit-from>111</Hsp_hit-from>
              <Hsp_hit-to>173</Hsp_hit-to>
              <Hsp_query-frame>0</Hsp_query-frame>
              <Hsp_hit-frame>0</Hsp_hit-frame>
              <Hsp_identity>18</Hsp_identity>
              <Hsp_positive>34</Hsp_positive>
              <Hsp_gaps>6</Hsp_gaps>
              <Hsp_align-len>64</Hsp_align-len>
              <Hsp_qseq>GSDLGASIKGFKKAMSDDEPKQDKTSQDADFTAKTIADKQ-----ADTNQEQAKTEDAKRHDKE</Hsp_qseq>
              <Hsp_hseq>GKDYQKAVEAYKMSLRNN-PKDDETRYNLALAQKLLKDQQQNQQNQDQNQDQNKDDQQKQQDKK</Hsp_hseq>
              <Hsp_midline>G D   +++ +K ++ ++ PK D+T  +     K + D+Q      D NQ+Q K +  K+ DK+</Hsp_midline>
            </Hsp>
          </Hit_hsps>
        </Hit>
        <Hit>
          <Hit_num>157</Hit_num>
          <Hit_id>gi|50877510|emb|CAG37350.1|</Hit_id>
          <Hit_def>related to Sec-independent protein translocase protein TatA [Desulfotalea psychrophila LSv54] &gt;gi|51246473|ref|YP_066357.1| similar to Sec-independent protein translocase protein TatA [Desulfotalea psychrophila LSv54]</Hit_def>
          <Hit_accession>CAG37350</Hit_accession>
          <Hit_len>84</Hit_len>
          <Hit_hsps>
            <Hsp>
              <Hsp_num>1</Hsp_num>
              <Hsp_bit-score>33.4982</Hsp_bit-score>
              <Hsp_score>75</Hsp_score>
              <Hsp_evalue>2.04529</Hsp_evalue>
              <Hsp_query-from>34</Hsp_query-from>
              <Hsp_query-to>61</Hsp_query-to>
              <Hsp_hit-from>20</Hsp_hit-from>
              <Hsp_hit-to>47</Hsp_hit-to>
              <Hsp_query-frame>0</Hsp_query-frame>
              <Hsp_hit-frame>0</Hsp_hit-frame>
              <Hsp_identity>15</Hsp_identity>
              <Hsp_positive>20</Hsp_positive>
              <Hsp_gaps>0</Hsp_gaps>
              <Hsp_align-len>28</Hsp_align-len>
              <Hsp_qseq>FGTKKLGSIGSDLGASIKGFKKAMSDDE</Hsp_qseq>
              <Hsp_hseq>FGGKKLPKLGSSLGQAMKSFKQGVSDVE</Hsp_hseq>
              <Hsp_midline>FG KKL  +GS LG ++K FK+ +SD E</Hsp_midline>
            </Hsp>
          </Hit_hsps>
        </Hit>
        <Hit>
          <Hit_num>158</Hit_num>
          <Hit_id>gi|42739647|gb|AAS43573.1|</Hit_id>
          <Hit_def>conserved domain protein [Bacillus cereus ATCC 10987] &gt;gi|42783718|ref|NP_980965.1| hypothetical protein BCE4672 [Bacillus cereus ATCC 10987]</Hit_def>
          <Hit_accession>AAS43573</Hit_accession>
          <Hit_len>236</Hit_len>
          <Hit_hsps>
            <Hsp>
              <Hsp_num>1</Hsp_num>
              <Hsp_bit-score>33.4982</Hsp_bit-score>
              <Hsp_score>75</Hsp_score>
              <Hsp_evalue>2.04529</Hsp_evalue>
              <Hsp_query-from>41</Hsp_query-from>
              <Hsp_query-to>103</Hsp_query-to>
              <Hsp_hit-from>151</Hsp_hit-from>
              <Hsp_hit-to>215</Hsp_hit-to>
              <Hsp_query-frame>0</Hsp_query-frame>
              <Hsp_hit-frame>0</Hsp_hit-frame>
              <Hsp_identity>18</Hsp_identity>
              <Hsp_positive>37</Hsp_positive>
              <Hsp_gaps>2</Hsp_gaps>
              <Hsp_align-len>65</Hsp_align-len>
              <Hsp_qseq>SIGSDLG--ASIKGFKKAMSDDEPKQDKTSQDADFTAKTIADKQADTNQEQAKTEDAKRHDKEQV</Hsp_qseq>
              <Hsp_hseq>AVGGDNGVTAATKNNDQAKTDTQVKEEKTKVESKETAKEASKETKNENGKAEKTDNPKTGDEARI</Hsp_hseq>
              <Hsp_midline>++G D G  A+ K   +A +D + K++KT  ++  TAK  + +  + N +  KT++ K  D+ ++</Hsp_midline>
            </Hsp>
          </Hit_hsps>
        </Hit>
        <Hit>
          <Hit_num>159</Hit_num>
          <Hit_id>gi|53713708|ref|YP_099700.1|</Hit_id>
          <Hit_def>conserved hypothetical protein BatC [Bacteroides fragilis YCH46] &gt;gi|52216573|dbj|BAD49166.1| conserved hypothetical protein BatC [Bacteroides fragilis YCH46]</Hit_def>
          <Hit_accession>YP_099700</Hit_accession>
          <Hit_len>238</Hit_len>
          <Hit_hsps>
            <Hsp>
              <Hsp_num>1</Hsp_num>
              <Hsp_bit-score>33.4982</Hsp_bit-score>
              <Hsp_score>75</Hsp_score>
              <Hsp_evalue>2.04529</Hsp_evalue>
              <Hsp_query-from>43</Hsp_query-from>
              <Hsp_query-to>101</Hsp_query-to>
              <Hsp_hit-from>111</Hsp_hit-from>
              <Hsp_hit-to>173</Hsp_hit-to>
              <Hsp_query-frame>0</Hsp_query-frame>
              <Hsp_hit-frame>0</Hsp_hit-frame>
              <Hsp_identity>18</Hsp_identity>
              <Hsp_positive>34</Hsp_positive>
              <Hsp_gaps>6</Hsp_gaps>
              <Hsp_align-len>64</Hsp_align-len>
              <Hsp_qseq>GSDLGASIKGFKKAMSDDEPKQDKTSQDADFTAKTIADKQ-----ADTNQEQAKTEDAKRHDKE</Hsp_qseq>
              <Hsp_hseq>GKDYQKAVEAYKMSLRNN-PKDDETRYNLALAQKLLKDQQQNQQNQDQNQDQNKDDQQKQQDKK</Hsp_hseq>
              <Hsp_midline>G D   +++ +K ++ ++ PK D+T  +     K + D+Q      D NQ+Q K +  K+ DK+</Hsp_midline>
            </Hsp>
          </Hit_hsps>
        </Hit>
        <Hit>
          <Hit_num>160</Hit_num>
          <Hit_id>gi|33860901|ref|NP_892462.1|</Hit_id>
          <Hit_def>mttA/Hcf106 family [Prochlorococcus marinus subsp. pastoris str. CCMP1986] &gt;gi|33633843|emb|CAE18802.1| mttA/Hcf106 family [Prochlorococcus marinus subsp. pastoris str. CCMP1986]</Hit_def>
          <Hit_accession>NP_892462</Hit_accession>
          <Hit_len>96</Hit_len>
          <Hit_hsps>
            <Hsp>
              <Hsp_num>1</Hsp_num>
              <Hsp_bit-score>33.113</Hsp_bit-score>
              <Hsp_score>74</Hsp_score>
              <Hsp_evalue>2.67123</Hsp_evalue>
              <Hsp_query-from>34</Hsp_query-from>
              <Hsp_query-to>99</Hsp_query-to>
              <Hsp_hit-from>22</Hsp_hit-from>
              <Hsp_hit-to>87</Hsp_hit-to>
              <Hsp_query-frame>0</Hsp_query-frame>
              <Hsp_hit-frame>0</Hsp_hit-frame>
              <Hsp_identity>17</Hsp_identity>
              <Hsp_positive>34</Hsp_positive>
              <Hsp_gaps>0</Hsp_gaps>
              <Hsp_align-len>66</Hsp_align-len>
              <Hsp_qseq>FGTKKLGSIGSDLGASIKGFKKAMSDDEPKQDKTSQDADFTAKTIADKQADTNQEQAKTEDAKRHD</Hsp_qseq>
              <Hsp_hseq>FGPKKLPELGKQLGKTLKSLKKASNEFQNEIDQVINEPESENLPKSPQKKFTNDLDQVTKESEEKD</Hsp_hseq>
              <Hsp_midline>FG KKL  +G  LG ++K  KKA ++ + + D+   + +      + ++  TN     T++++  D</Hsp_midline>
            </Hsp>
          </Hit_hsps>
        </Hit>
        <Hit>
          <Hit_num>161</Hit_num>
          <Hit_id>gi|48851224|ref|ZP_00305466.1|</Hit_id>
          <Hit_def>COG1826: Sec-independent protein secretion pathway components [Novosphingobium aromaticivorans DSM 12444]</Hit_def>
          <Hit_accession>ZP_00305466</Hit_accession>
          <Hit_len>83</Hit_len>
          <Hit_hsps>
            <Hsp>
              <Hsp_num>1</Hsp_num>
              <Hsp_bit-score>33.113</Hsp_bit-score>
              <Hsp_score>74</Hsp_score>
              <Hsp_evalue>2.67123</Hsp_evalue>
              <Hsp_query-from>15</Hsp_query-from>
              <Hsp_query-to>63</Hsp_query-to>
              <Hsp_hit-from>1</Hsp_hit-from>
              <Hsp_hit-to>49</Hsp_hit-to>
              <Hsp_query-frame>0</Hsp_query-frame>
              <Hsp_hit-frame>0</Hsp_hit-frame>
              <Hsp_identity>19</Hsp_identity>
              <Hsp_positive>35</Hsp_positive>
              <Hsp_gaps>0</Hsp_gaps>
              <Hsp_align-len>49</Hsp_align-len>
              <Hsp_qseq>MGGISIWQXXXXXXXXXXXFGTKKLGSIGSDLGASIKGFKKAMSDDEPK</Hsp_qseq>
              <Hsp_hseq>MGGLSLPHLIVLALVVLILFGRGRISEMMGDFGKGIKSFKQGMNDEDSK</Hsp_hseq>
              <Hsp_midline>MGG+S+  L+++A++V++LFG  ++  +  D G  IK FK+ M+D++ K</Hsp_midline>
            </Hsp>
          </Hit_hsps>
        </Hit>
        <Hit>
          <Hit_num>162</Hit_num>
          <Hit_id>gi|67938449|ref|ZP_00530974.1|</Hit_id>
          <Hit_def>Twin-arginine translocation protein TatA/E [Chlorobium phaeobacteroides BS1] &gt;gi|67915292|gb|EAM64615.1| Twin-arginine translocation protein TatA/E [Chlorobium phaeobacteroides BS1]</Hit_def>
          <Hit_accession>ZP_00530974</Hit_accession>
          <Hit_len>69</Hit_len>
          <Hit_hsps>
            <Hsp>
              <Hsp_num>1</Hsp_num>
              <Hsp_bit-score>33.113</Hsp_bit-score>
              <Hsp_score>74</Hsp_score>
              <Hsp_evalue>2.67123</Hsp_evalue>
              <Hsp_query-from>34</Hsp_query-from>
              <Hsp_query-to>70</Hsp_query-to>
              <Hsp_hit-from>20</Hsp_hit-from>
              <Hsp_hit-to>56</Hsp_hit-to>
              <Hsp_query-frame>0</Hsp_query-frame>
              <Hsp_hit-frame>0</Hsp_hit-frame>
              <Hsp_identity>16</Hsp_identity>
              <Hsp_positive>21</Hsp_positive>
              <Hsp_gaps>0</Hsp_gaps>
              <Hsp_align-len>37</Hsp_align-len>
              <Hsp_qseq>FGTKKLGSIGSDLGASIKGFKKAMSDDEPKQDKTSQD</Hsp_qseq>
              <Hsp_hseq>FGAKKLPELAKGLGKGMKEFKKAQSEIEEELNKAVDD</Hsp_hseq>
              <Hsp_midline>FG KKL  +   LG  +K FKKA S+ E + +K   D</Hsp_midline>
            </Hsp>
          </Hit_hsps>
        </Hit>
        <Hit>
          <Hit_num>163</Hit_num>
          <Hit_id>gi|45657833|ref|YP_001919.1|</Hit_id>
          <Hit_def>sec-independent protein secretion pathway component [Leptospira interrogans serovar Copenhageni str. Fiocruz L1-130] &gt;gi|24214626|ref|NP_712107.1| mttA/Hcf106 family protein [Leptospira interrogans serovar Lai str. 56601] &gt;gi|45601073|gb|AAS70556.1| sec-independent protein secretion pathway component [Leptospira interrogans serovar Copenhageni str. Fiocruz L1-130] &gt;gi|24195601|gb|AAN49125.1| mttA/Hcf106 family protein [Leptospira interrogans serovar lai str. 56601] &gt;gi|59798911|sp|Q8F4W2|TATA_LEPIN Sec-independent protein translocase protein tatA/E homolog &gt;gi|59798776|sp|Q72QX8|TATA_LEPIC Sec-independent protein translocase protein tatA/E homolog</Hit_def>
          <Hit_accession>YP_001919</Hit_accession>
          <Hit_len>90</Hit_len>
          <Hit_hsps>
            <Hsp>
              <Hsp_num>1</Hsp_num>
              <Hsp_bit-score>33.113</Hsp_bit-score>
              <Hsp_score>74</Hsp_score>
              <Hsp_evalue>2.67123</Hsp_evalue>
              <Hsp_query-from>34</Hsp_query-from>
              <Hsp_query-to>97</Hsp_query-to>
              <Hsp_hit-from>32</Hsp_hit-from>
              <Hsp_hit-to>86</Hsp_hit-to>
              <Hsp_query-frame>0</Hsp_query-frame>
              <Hsp_hit-frame>0</Hsp_hit-frame>
              <Hsp_identity>17</Hsp_identity>
              <Hsp_positive>33</Hsp_positive>
              <Hsp_gaps>9</Hsp_gaps>
              <Hsp_align-len>64</Hsp_align-len>
              <Hsp_qseq>FGTKKLGSIGSDLGASIKGFKKAMSDDEPKQDKTSQDADFTAKTIADKQADTNQEQAKTEDAKR</Hsp_qseq>
              <Hsp_hseq>FGGKRLPSLAKDLGDGIRSFRKSL---------TGESDDSSQQISQEQERSVPKEETKTSKSKK</Hsp_hseq>
              <Hsp_midline>FG K+L S+  DLG  I+ F+K++         T +  D + +   +++    +E+ KT  +K+</Hsp_midline>
            </Hsp>
          </Hit_hsps>
        </Hit>
        <Hit>
          <Hit_num>164</Hit_num>
          <Hit_id>gi|57238048|ref|YP_179297.1|</Hit_id>
          <Hit_def>twin-arginine translocation protein, TatA/E family [Campylobacter jejuni RM1221] &gt;gi|57166852|gb|AAW35631.1| twin-arginine translocation protein, TatA/E family [Campylobacter jejuni RM1221] &gt;gi|6968609|emb|CAB73430.1| hypothetical protein Cj1176c [Campylobacter jejuni subsp. jejuni NCTC 11168] &gt;gi|11346722|pir||B81323 hypothetical protein Cj1176c [imported] - Campylobacter jejuni (strain NCTC 11168) &gt;gi|9979042|sp|Q9PNB9|TATA_CAMJE Sec-independent protein translocase protein tatA/E homolog &gt;gi|15792500|ref|NP_282323.1| hypothetical protein Cj1176c [Campylobacter jejuni subsp. jejuni NCTC 11168]</Hit_def>
          <Hit_accession>YP_179297</Hit_accession>
          <Hit_len>79</Hit_len>
          <Hit_hsps>
            <Hsp>
              <Hsp_num>1</Hsp_num>
              <Hsp_bit-score>33.113</Hsp_bit-score>
              <Hsp_score>74</Hsp_score>
              <Hsp_evalue>2.67123</Hsp_evalue>
              <Hsp_query-from>34</Hsp_query-from>
              <Hsp_query-to>91</Hsp_query-to>
              <Hsp_hit-from>21</Hsp_hit-from>
              <Hsp_hit-to>77</Hsp_hit-to>
              <Hsp_query-frame>0</Hsp_query-frame>
              <Hsp_hit-frame>0</Hsp_hit-frame>
              <Hsp_identity>18</Hsp_identity>
              <Hsp_positive>30</Hsp_positive>
              <Hsp_gaps>1</Hsp_gaps>
              <Hsp_align-len>58</Hsp_align-len>
              <Hsp_qseq>FGTKKLGSIGSDLGASIKGFKKAMSDDEPKQDKTSQDADFTAKTIADKQADTNQEQAK</Hsp_qseq>
              <Hsp_hseq>FGAKKIPELAKGLGKGIKTFKDEMNNDD-EVAKNTQKIEENKNTTNNTNADASIDETK</Hsp_hseq>
              <Hsp_midline>FG KK+  +   LG  IK FK  M++D+ +  K +Q  +    T  +  AD + ++ K</Hsp_midline>
            </Hsp>
          </Hit_hsps>
        </Hit>
        <Hit>
          <Hit_num>165</Hit_num>
          <Hit_id>gi|56962648|ref|YP_174374.1|</Hit_id>
          <Hit_def>sec-independent protein translocase protein TatA [Bacillus clausii KSM-K16] &gt;gi|56908886|dbj|BAD63413.1| sec-independent protein translocase protein TatA [Bacillus clausii KSM-K16]</Hit_def>
          <Hit_accession>YP_174374</Hit_accession>
          <Hit_len>63</Hit_len>
          <Hit_hsps>
            <Hsp>
              <Hsp_num>1</Hsp_num>
              <Hsp_bit-score>33.113</Hsp_bit-score>
              <Hsp_score>74</Hsp_score>
              <Hsp_evalue>2.67123</Hsp_evalue>
              <Hsp_query-from>15</Hsp_query-from>
              <Hsp_query-to>68</Hsp_query-to>
              <Hsp_hit-from>1</Hsp_hit-from>
              <Hsp_hit-to>57</Hsp_hit-to>
              <Hsp_query-frame>0</Hsp_query-frame>
              <Hsp_hit-frame>0</Hsp_hit-frame>
              <Hsp_identity>20</Hsp_identity>
              <Hsp_positive>38</Hsp_positive>
              <Hsp_gaps>3</Hsp_gaps>
              <Hsp_align-len>57</Hsp_align-len>
              <Hsp_qseq>MGGISIWQXXXXXXXXXXXFGTKKLGSIGSDLGASIKGFK---KAMSDDEPKQDKTS</Hsp_qseq>
              <Hsp_hseq>MGGLSVGSVVLIALVALLIFGPKKLPELGKAAGSTLREFKNATKGLADDDDDTKSTN</Hsp_hseq>
              <Hsp_midline>MGG+S+  +++IA++ +L+FG KKL  +G   G++++ FK   K ++DD+     T+</Hsp_midline>
            </Hsp>
          </Hit_hsps>
        </Hit>
        <Hit>
          <Hit_num>166</Hit_num>
          <Hit_id>gi|33239734|ref|NP_874676.1|</Hit_id>
          <Hit_def>Sec-independent protein secretion pathway component TatA [Prochlorococcus marinus subsp. marinus str. CCMP1375] &gt;gi|33237259|gb|AAP99328.1| Sec-independent protein secretion pathway component TatA [Prochlorococcus marinus subsp. marinus str. CCMP1375]</Hit_def>
          <Hit_accession>NP_874676</Hit_accession>
          <Hit_len>84</Hit_len>
          <Hit_hsps>
            <Hsp>
              <Hsp_num>1</Hsp_num>
              <Hsp_bit-score>33.113</Hsp_bit-score>
              <Hsp_score>74</Hsp_score>
              <Hsp_evalue>2.67123</Hsp_evalue>
              <Hsp_query-from>17</Hsp_query-from>
              <Hsp_query-to>94</Hsp_query-to>
              <Hsp_hit-from>5</Hsp_hit-from>
              <Hsp_hit-to>74</Hsp_hit-to>
              <Hsp_query-frame>0</Hsp_query-frame>
              <Hsp_hit-frame>0</Hsp_hit-frame>
              <Hsp_identity>24</Hsp_identity>
              <Hsp_positive>43</Hsp_positive>
              <Hsp_gaps>8</Hsp_gaps>
              <Hsp_align-len>78</Hsp_align-len>
              <Hsp_qseq>GISIWQXXXXXXXXXXXFGTKKLGSIGSDLGASIKGFKKAMSDDEPKQDKTSQDADFTAKTIADKQADTNQEQAKTED</Hsp_qseq>
              <Hsp_hseq>GIGLPEIAVIAAIALFIFGPKKLPALGRGLGKTLRSLQKASSEFENELQK--------AVSASDKTDQGNQHELKHKE</Hsp_hseq>
              <Hsp_midline>GI + ++ +IA I + +FG KKL ++G  LG +++  +KA S+ E +  K        A + +DK    NQ + K ++</Hsp_midline>
            </Hsp>
          </Hit_hsps>
        </Hit>
        <Hit>
          <Hit_num>167</Hit_num>
          <Hit_id>gi|21674434|ref|NP_662499.1|</Hit_id>
          <Hit_def>Sec-independent protein translocase protein TatE, putative [Chlorobium tepidum TLS] &gt;gi|21647618|gb|AAM72841.1| Sec-independent protein translocase protein TatE, putative [Chlorobium tepidum TLS]</Hit_def>
          <Hit_accession>NP_662499</Hit_accession>
          <Hit_len>67</Hit_len>
          <Hit_hsps>
            <Hsp>
              <Hsp_num>1</Hsp_num>
              <Hsp_bit-score>33.113</Hsp_bit-score>
              <Hsp_score>74</Hsp_score>
              <Hsp_evalue>2.67123</Hsp_evalue>
              <Hsp_query-from>34</Hsp_query-from>
              <Hsp_query-to>76</Hsp_query-to>
              <Hsp_hit-from>20</Hsp_hit-from>
              <Hsp_hit-to>62</Hsp_hit-to>
              <Hsp_query-frame>0</Hsp_query-frame>
              <Hsp_hit-frame>0</Hsp_hit-frame>
              <Hsp_identity>16</Hsp_identity>
              <Hsp_positive>24</Hsp_positive>
              <Hsp_gaps>0</Hsp_gaps>
              <Hsp_align-len>43</Hsp_align-len>
              <Hsp_qseq>FGTKKLGSIGSDLGASIKGFKKAMSDDEPKQDKTSQDADFTAK</Hsp_qseq>
              <Hsp_hseq>FGAQKLPELAKGLGKGIKEFKKAQNEIEEEFNKATDDSSSKEK</Hsp_hseq>
              <Hsp_midline>FG +KL  +   LG  IK FKKA ++ E + +K + D+    K</Hsp_midline>
            </Hsp>
          </Hit_hsps>
        </Hit>
        <Hit>
          <Hit_num>168</Hit_num>
          <Hit_id>gi|39968009|ref|XP_365395.1|</Hit_id>
          <Hit_def>hypothetical protein MG02097.4 [Magnaporthe grisea 70-15]</Hit_def>
          <Hit_accession>XP_365395</Hit_accession>
          <Hit_len>823</Hit_len>
          <Hit_hsps>
            <Hsp>
              <Hsp_num>1</Hsp_num>
              <Hsp_bit-score>32.7278</Hsp_bit-score>
              <Hsp_score>73</Hsp_score>
              <Hsp_evalue>3.48874</Hsp_evalue>
              <Hsp_query-from>35</Hsp_query-from>
              <Hsp_query-to>102</Hsp_query-to>
              <Hsp_hit-from>68</Hsp_hit-from>
              <Hsp_hit-to>139</Hsp_hit-to>
              <Hsp_query-frame>0</Hsp_query-frame>
              <Hsp_hit-frame>0</Hsp_hit-frame>
              <Hsp_identity>20</Hsp_identity>
              <Hsp_positive>32</Hsp_positive>
              <Hsp_gaps>4</Hsp_gaps>
              <Hsp_align-len>72</Hsp_align-len>
              <Hsp_qseq>GTKKLGSIGSDLGASIKGFKKAMSDDEPKQDKTSQDADFTAKTIADKQADTNQEQAK----TEDAKRHDKEQ</Hsp_qseq>
              <Hsp_hseq>GAPLIGKAVDKIVDKVSGGDKKKKEEEEAKKKAEADAAAAAEAEAKKKADAEAAEAKKKKEAEDKKKKDEEE</Hsp_hseq>
              <Hsp_midline>G   +G     +   + G  K   ++E  + K   DA   A+  A K+AD    +AK     ED K+ D+E+</Hsp_midline>
            </Hsp>
          </Hit_hsps>
        </Hit>
        <Hit>
          <Hit_num>169</Hit_num>
          <Hit_id>gi|4877986|gb|AAD31523.1|</Hit_id>
          <Hit_def>THA9 [Zea mays]</Hit_def>
          <Hit_accession>AAD31523</Hit_accession>
          <Hit_len>169</Hit_len>
          <Hit_hsps>
            <Hsp>
              <Hsp_num>1</Hsp_num>
              <Hsp_bit-score>32.7278</Hsp_bit-score>
              <Hsp_score>73</Hsp_score>
              <Hsp_evalue>3.48874</Hsp_evalue>
              <Hsp_query-from>14</Hsp_query-from>
              <Hsp_query-to>66</Hsp_query-to>
              <Hsp_hit-from>74</Hsp_hit-from>
              <Hsp_hit-to>126</Hsp_hit-to>
              <Hsp_query-frame>0</Hsp_query-frame>
              <Hsp_hit-frame>0</Hsp_hit-frame>
              <Hsp_identity>19</Hsp_identity>
              <Hsp_positive>33</Hsp_positive>
              <Hsp_gaps>0</Hsp_gaps>
              <Hsp_align-len>53</Hsp_align-len>
              <Hsp_qseq>CMGGISIWQXXXXXXXXXXXFGTKKLGSIGSDLGASIKGFKKAMSDDEPKQDK</Hsp_qseq>
              <Hsp_hseq>CLFGLGVPELAVIAGVAALVFGPKQLPEIGRSLGKTVKSFQEAAKEFESELKK</Hsp_hseq>
              <Hsp_midline>C+ G+ + +L +IA +  L+FG K+L  IG  LG ++K F++A  + E +  K</Hsp_midline>
            </Hsp>
          </Hit_hsps>
        </Hit>
        <Hit>
          <Hit_num>170</Hit_num>
          <Hit_id>gi|67934419|ref|ZP_00527476.1|</Hit_id>
          <Hit_def>Twin-arginine translocation protein TatA/E [Solibacter usitatus Ellin6076] &gt;gi|67858348|gb|EAM53485.1| Twin-arginine translocation protein TatA/E [Solibacter usitatus Ellin6076]</Hit_def>
          <Hit_accession>ZP_00527476</Hit_accession>
          <Hit_len>56</Hit_len>
          <Hit_hsps>
            <Hsp>
              <Hsp_num>1</Hsp_num>
              <Hsp_bit-score>32.7278</Hsp_bit-score>
              <Hsp_score>73</Hsp_score>
              <Hsp_evalue>3.48874</Hsp_evalue>
              <Hsp_query-from>34</Hsp_query-from>
              <Hsp_query-to>69</Hsp_query-to>
              <Hsp_hit-from>20</Hsp_hit-from>
              <Hsp_hit-to>55</Hsp_hit-to>
              <Hsp_query-frame>0</Hsp_query-frame>
              <Hsp_hit-frame>0</Hsp_hit-frame>
              <Hsp_identity>14</Hsp_identity>
              <Hsp_positive>20</Hsp_positive>
              <Hsp_gaps>0</Hsp_gaps>
              <Hsp_align-len>36</Hsp_align-len>
              <Hsp_qseq>FGTKKLGSIGSDLGASIKGFKKAMSDDEPKQDKTSQ</Hsp_qseq>
              <Hsp_hseq>FGGKKIPEVAKGLGEGIRNFKSALKGDEEKVEEKKQ</Hsp_hseq>
              <Hsp_midline>FG KK+  +   LG  I+ FK A+  DE K ++  Q</Hsp_midline>
            </Hsp>
          </Hit_hsps>
        </Hit>
        <Hit>
          <Hit_num>171</Hit_num>
          <Hit_id>gi|42523658|ref|NP_969038.1|</Hit_id>
          <Hit_def>twin-argine protein translocase component [Bdellovibrio bacteriovorus HD100] &gt;gi|39575865|emb|CAE80031.1| twin-argine protein translocase component [Bdellovibrio bacteriovorus HD100]</Hit_def>
          <Hit_accession>NP_969038</Hit_accession>
          <Hit_len>79</Hit_len>
          <Hit_hsps>
            <Hsp>
              <Hsp_num>1</Hsp_num>
              <Hsp_bit-score>32.7278</Hsp_bit-score>
              <Hsp_score>73</Hsp_score>
              <Hsp_evalue>3.48874</Hsp_evalue>
              <Hsp_query-from>15</Hsp_query-from>
              <Hsp_query-to>102</Hsp_query-to>
              <Hsp_hit-from>1</Hsp_hit-from>
              <Hsp_hit-to>77</Hsp_hit-to>
              <Hsp_query-frame>0</Hsp_query-frame>
              <Hsp_hit-frame>0</Hsp_hit-frame>
              <Hsp_identity>24</Hsp_identity>
              <Hsp_positive>45</Hsp_positive>
              <Hsp_gaps>11</Hsp_gaps>
              <Hsp_align-len>88</Hsp_align-len>
              <Hsp_qseq>MGGISIWQXXXXXXXXXXXFGTKKLGSIGSDLGASIKGFKKAMSDDEPKQDKTSQDADFTAKTIADKQADTNQEQAKTEDAKRHDKEQ</Hsp_qseq>
              <Hsp_hseq>MGEFSLTHILLLAVIFLIFFGPSRLPQLGQSMGKAIRGFKQGLN-----------EIDVDAKDIHDNQQVSHQNKQSMGQTQKQGENQ</Hsp_hseq>
              <Hsp_midline>MG  S+  +L++AVI ++ FG  +L  +G  +G +I+GFK+ ++           + D  AK I D Q  ++Q +      ++  + Q</Hsp_midline>
            </Hsp>
          </Hit_hsps>
        </Hit>
        <Hit>
          <Hit_num>172</Hit_num>
          <Hit_id>gi|71546080|ref|ZP_00666945.1|</Hit_id>
          <Hit_def>Twin-arginine translocation protein TatA/E [Syntrophobacter fumaroxidans MPOB] &gt;gi|71488143|gb|EAO20575.1| Twin-arginine translocation protein TatA/E [Syntrophobacter fumaroxidans MPOB]</Hit_def>
          <Hit_accession>ZP_00666945</Hit_accession>
          <Hit_len>73</Hit_len>
          <Hit_hsps>
            <Hsp>
              <Hsp_num>1</Hsp_num>
              <Hsp_bit-score>32.7278</Hsp_bit-score>
              <Hsp_score>73</Hsp_score>
              <Hsp_evalue>3.48874</Hsp_evalue>
              <Hsp_query-from>34</Hsp_query-from>
              <Hsp_query-to>71</Hsp_query-to>
              <Hsp_hit-from>18</Hsp_hit-from>
              <Hsp_hit-to>55</Hsp_hit-to>
              <Hsp_query-frame>0</Hsp_query-frame>
              <Hsp_hit-frame>0</Hsp_hit-frame>
              <Hsp_identity>16</Hsp_identity>
              <Hsp_positive>20</Hsp_positive>
              <Hsp_gaps>0</Hsp_gaps>
              <Hsp_align-len>38</Hsp_align-len>
              <Hsp_qseq>FGTKKLGSIGSDLGASIKGFKKAMSDDEPKQDKTSQDA</Hsp_qseq>
              <Hsp_hseq>FGPGKLPDIGKSLGKGIRNFKKATDEESPVPQVPSKTA</Hsp_hseq>
              <Hsp_midline>FG  KL  IG  LG  I+ FKKA  ++ P     S+ A</Hsp_midline>
            </Hsp>
          </Hit_hsps>
        </Hit>
        <Hit>
          <Hit_num>173</Hit_num>
          <Hit_id>gi|68002197|ref|ZP_00534828.1|</Hit_id>
          <Hit_def>Twin-arginine translocation protein TatA/E [Geobacter metallireducens GS-15] &gt;gi|67993414|gb|EAM80570.1| Twin-arginine translocation protein TatA/E [Geobacter metallireducens GS-15]</Hit_def>
          <Hit_accession>ZP_00534828</Hit_accession>
          <Hit_len>60</Hit_len>
          <Hit_hsps>
            <Hsp>
              <Hsp_num>1</Hsp_num>
              <Hsp_bit-score>32.3426</Hsp_bit-score>
              <Hsp_score>72</Hsp_score>
              <Hsp_evalue>4.55643</Hsp_evalue>
              <Hsp_query-from>34</Hsp_query-from>
              <Hsp_query-to>75</Hsp_query-to>
              <Hsp_hit-from>20</Hsp_hit-from>
              <Hsp_hit-to>60</Hsp_hit-to>
              <Hsp_query-frame>0</Hsp_query-frame>
              <Hsp_hit-frame>0</Hsp_hit-frame>
              <Hsp_identity>18</Hsp_identity>
              <Hsp_positive>24</Hsp_positive>
              <Hsp_gaps>1</Hsp_gaps>
              <Hsp_align-len>42</Hsp_align-len>
              <Hsp_qseq>FGTKKLGSIGSDLGASIKGFKKAMSDDEPKQDKTSQDADFTA</Hsp_qseq>
              <Hsp_hseq>FGPAKLPQLGQSLGAGIRNFKKA-TLEEPEQIATKDKEEGAA</Hsp_hseq>
              <Hsp_midline>FG  KL  +G  LGA I+ FKKA + +EP+Q  T    +  A</Hsp_midline>
            </Hsp>
          </Hit_hsps>
        </Hit>
        <Hit>
          <Hit_num>174</Hit_num>
          <Hit_id>gi|67481641|ref|XP_656170.1|</Hit_id>
          <Hit_def>hypothetical protein 16.t00066 [Entamoeba histolytica HM-1:IMSS] &gt;gi|56473354|gb|EAL50784.1| hypothetical protein 16.t00066 [Entamoeba histolytica HM-1:IMSS]</Hit_def>
          <Hit_accession>XP_656170</Hit_accession>
          <Hit_len>434</Hit_len>
          <Hit_hsps>
            <Hsp>
              <Hsp_num>1</Hsp_num>
              <Hsp_bit-score>32.3426</Hsp_bit-score>
              <Hsp_score>72</Hsp_score>
              <Hsp_evalue>4.55643</Hsp_evalue>
              <Hsp_query-from>36</Hsp_query-from>
              <Hsp_query-to>101</Hsp_query-to>
              <Hsp_hit-from>165</Hsp_hit-from>
              <Hsp_hit-to>233</Hsp_hit-to>
              <Hsp_query-frame>0</Hsp_query-frame>
              <Hsp_hit-frame>0</Hsp_hit-frame>
              <Hsp_identity>21</Hsp_identity>
              <Hsp_positive>32</Hsp_positive>
              <Hsp_gaps>3</Hsp_gaps>
              <Hsp_align-len>69</Hsp_align-len>
              <Hsp_qseq>TKKLGSIGSDLGASIKGFKKAMSDDEPK---QDKTSQDADFTAKTIADKQADTNQEQAKTEDAKRHDKE</Hsp_qseq>
              <Hsp_hseq>TKGSESSKTDLTKSCKGQKAHTKEDEKKLHSSDSESSDSESSYSDSDSESSDSEDEESSTESDSPSDRE</Hsp_hseq>
              <Hsp_midline>TK   S  +DL  S KG K    +DE K    D  S D++ +      + +D+  E++ TE     D+E</Hsp_midline>
            </Hsp>
          </Hit_hsps>
        </Hit>
        <Hit>
          <Hit_num>175</Hit_num>
          <Hit_id>gi|50935447|ref|XP_477251.1|</Hit_id>
          <Hit_def>putative Calreticulin precursor [Oryza sativa (japonica cultivar-group)] &gt;gi|51978962|ref|XP_507358.1| PREDICTED OJ1058_C08.28-2 gene product [Oryza sativa (japonica cultivar-group)] &gt;gi|51963340|ref|XP_506239.1| PREDICTED OJ1058_C08.28-2 gene product [Oryza sativa (japonica cultivar-group)] &gt;gi|50509013|dbj|BAD31961.1| putative Calreticulin precursor [Oryza sativa (japonica cultivar-group)] &gt;gi|34393218|dbj|BAC82932.1| putative Calreticulin precursor [Oryza sativa (japonica cultivar-group)]</Hit_def>
          <Hit_accession>XP_477251</Hit_accession>
          <Hit_len>424</Hit_len>
          <Hit_hsps>
            <Hsp>
              <Hsp_num>1</Hsp_num>
              <Hsp_bit-score>32.3426</Hsp_bit-score>
              <Hsp_score>72</Hsp_score>
              <Hsp_evalue>4.55643</Hsp_evalue>
              <Hsp_query-from>55</Hsp_query-from>
              <Hsp_query-to>100</Hsp_query-to>
              <Hsp_hit-from>383</Hsp_hit-from>
              <Hsp_hit-to>423</Hsp_hit-to>
              <Hsp_query-frame>0</Hsp_query-frame>
              <Hsp_hit-frame>0</Hsp_hit-frame>
              <Hsp_identity>16</Hsp_identity>
              <Hsp_positive>27</Hsp_positive>
              <Hsp_gaps>5</Hsp_gaps>
              <Hsp_align-len>46</Hsp_align-len>
              <Hsp_qseq>KAMSDDEPKQDKTSQDADFTAKTIADKQADTNQEQAKTEDAKRHDK</Hsp_qseq>
              <Hsp_hseq>KAGEDDDDLDDEDAEDEDK-----ADEKADSDAEDGKDSDDEKHDE</Hsp_hseq>
              <Hsp_midline>KA  DD+   D+ ++D D      AD++AD++ E  K  D ++HD+</Hsp_midline>
            </Hsp>
          </Hit_hsps>
        </Hit>
        <Hit>
          <Hit_num>176</Hit_num>
          <Hit_id>gi|50978634|ref|NP_001003013.1|</Hit_id>
          <Hit_def>acidic (leucine-rich) nuclear phosphoprotein 32 family, member A [Canis familiaris] &gt;gi|26984047|gb|AAN85118.1| inhibitor-1 of protein phosphatase type 2A [Canis familiaris]</Hit_def>
          <Hit_accession>NP_001003013</Hit_accession>
          <Hit_len>249</Hit_len>
          <Hit_hsps>
            <Hsp>
              <Hsp_num>1</Hsp_num>
              <Hsp_bit-score>32.3426</Hsp_bit-score>
              <Hsp_score>72</Hsp_score>
              <Hsp_evalue>4.55643</Hsp_evalue>
              <Hsp_query-from>51</Hsp_query-from>
              <Hsp_query-to>101</Hsp_query-to>
              <Hsp_hit-from>161</Hsp_hit-from>
              <Hsp_hit-to>209</Hsp_hit-to>
              <Hsp_query-frame>0</Hsp_query-frame>
              <Hsp_hit-frame>0</Hsp_hit-frame>
              <Hsp_identity>13</Hsp_identity>
              <Hsp_positive>29</Hsp_positive>
              <Hsp_gaps>2</Hsp_gaps>
              <Hsp_align-len>51</Hsp_align-len>
              <Hsp_qseq>KGFKKAMSDDEPKQDKTSQDADFTAKTIADKQADTNQEQAKTEDAKRHDKE</Hsp_qseq>
              <Hsp_hseq>EGYVEGLDDDEEDEDEEEYDED--AQVVEDEEDEEEEEEGEEEDVSGEEEE</Hsp_hseq>
              <Hsp_midline>+G+ + + DDE  +D+   D D  A+ + D++ +  +E+ + ED    ++E</Hsp_midline>
            </Hsp>
          </Hit_hsps>
        </Hit>
        <Hit>
          <Hit_num>177</Hit_num>
          <Hit_id>gi|70936814|ref|XP_739300.1|</Hit_id>
          <Hit_def>40S ribosomal subunit protein S6, putative [Plasmodium chabaudi] &gt;gi|56516193|emb|CAH81548.1| 40S ribosomal subunit protein S6, putative [Plasmodium chabaudi]</Hit_def>
          <Hit_accession>XP_739300</Hit_accession>
          <Hit_len>184</Hit_len>
          <Hit_hsps>
            <Hsp>
              <Hsp_num>1</Hsp_num>
              <Hsp_bit-score>32.3426</Hsp_bit-score>
              <Hsp_score>72</Hsp_score>
              <Hsp_evalue>4.55643</Hsp_evalue>
              <Hsp_query-from>45</Hsp_query-from>
              <Hsp_query-to>101</Hsp_query-to>
              <Hsp_hit-from>97</Hsp_hit-from>
              <Hsp_hit-to>154</Hsp_hit-to>
              <Hsp_query-frame>0</Hsp_query-frame>
              <Hsp_hit-frame>0</Hsp_hit-frame>
              <Hsp_identity>19</Hsp_identity>
              <Hsp_positive>33</Hsp_positive>
              <Hsp_gaps>3</Hsp_gaps>
              <Hsp_align-len>59</Hsp_align-len>
              <Hsp_qseq>DLGASIKGFKKAMSDDEPKQDKTSQDADFTAKTI--ADKQADTNQEQAKTEDAKRHDKE</Hsp_qseq>
              <Hsp_hseq>DVGKKLK-VKKNISKDAKKNDKEKNSKDDKSKTKKNVDKKSEKSEKSKKVENKKVNEKQ</Hsp_hseq>
              <Hsp_midline>D+G  +K  KK +S D  K DK     D  +KT    DK+++ +++  K E+ K ++K+</Hsp_midline>
            </Hsp>
          </Hit_hsps>
        </Hit>
        <Hit>
          <Hit_num>178</Hit_num>
          <Hit_id>gi|68075857|ref|XP_679848.1|</Hit_id>
          <Hit_def>hypothetical protein PB104900.00.0 [Plasmodium berghei] &gt;gi|56500688|emb|CAH97504.1| hypothetical protein PB104900.00.0 [Plasmodium berghei]</Hit_def>
          <Hit_accession>XP_679848</Hit_accession>
          <Hit_len>340</Hit_len>
          <Hit_hsps>
            <Hsp>
              <Hsp_num>1</Hsp_num>
              <Hsp_bit-score>32.3426</Hsp_bit-score>
              <Hsp_score>72</Hsp_score>
              <Hsp_evalue>4.55643</Hsp_evalue>
              <Hsp_query-from>38</Hsp_query-from>
              <Hsp_query-to>100</Hsp_query-to>
              <Hsp_hit-from>94</Hsp_hit-from>
              <Hsp_hit-to>159</Hsp_hit-to>
              <Hsp_query-frame>0</Hsp_query-frame>
              <Hsp_hit-frame>0</Hsp_hit-frame>
              <Hsp_identity>23</Hsp_identity>
              <Hsp_positive>30</Hsp_positive>
              <Hsp_gaps>3</Hsp_gaps>
              <Hsp_align-len>66</Hsp_align-len>
              <Hsp_qseq>KLGSIGSDLGASIKGFKKAMSDDEPKQDKTSQDADFTAKTI---ADKQADTNQEQAKTEDAKRHDK</Hsp_qseq>
              <Hsp_hseq>KLVSLGKAHVPKNDKTKEAMKSNNNKEDKKIDDNKEDKKTDDNKEDKKTDDNKEDKKTDDNKEDKK</Hsp_hseq>
              <Hsp_midline>KL S+G          K+AM  +  K+DK   D     KT     DK+ D N+E  KT+D K   K</Hsp_midline>
            </Hsp>
          </Hit_hsps>
        </Hit>
        <Hit>
          <Hit_num>179</Hit_num>
          <Hit_id>gi|39594005|emb|CAE70115.1|</Hit_id>
          <Hit_def>Hypothetical protein CBG16567 [Caenorhabditis briggsae]</Hit_def>
          <Hit_accession>CAE70115</Hit_accession>
          <Hit_len>192</Hit_len>
          <Hit_hsps>
            <Hsp>
              <Hsp_num>1</Hsp_num>
              <Hsp_bit-score>32.3426</Hsp_bit-score>
              <Hsp_score>72</Hsp_score>
              <Hsp_evalue>4.55643</Hsp_evalue>
              <Hsp_query-from>58</Hsp_query-from>
              <Hsp_query-to>102</Hsp_query-to>
              <Hsp_hit-from>141</Hsp_hit-from>
              <Hsp_hit-to>185</Hsp_hit-to>
              <Hsp_query-frame>0</Hsp_query-frame>
              <Hsp_hit-frame>0</Hsp_hit-frame>
              <Hsp_identity>14</Hsp_identity>
              <Hsp_positive>24</Hsp_positive>
              <Hsp_gaps>0</Hsp_gaps>
              <Hsp_align-len>45</Hsp_align-len>
              <Hsp_qseq>SDDEPKQDKTSQDADFTAKTIADKQADTNQEQAKTEDAKRHDKEQ</Hsp_qseq>
              <Hsp_hseq>SDDSSSSDDSDDDSDSEAEEDTEKKASTEEDSGKRDDAEERTFER</Hsp_hseq>
              <Hsp_midline>SDD    D +  D+D  A+   +K+A T ++  K +DA+    E+</Hsp_midline>
            </Hsp>
          </Hit_hsps>
        </Hit>
        <Hit>
          <Hit_num>180</Hit_num>
          <Hit_id>gi|66809957|ref|XP_638702.1|</Hit_id>
          <Hit_def>hypothetical protein DDB0185950 [Dictyostelium discoideum] &gt;gi|60467300|gb|EAL65333.1| hypothetical protein DDB0185950 [Dictyostelium discoideum]</Hit_def>
          <Hit_accession>XP_638702</Hit_accession>
          <Hit_len>721</Hit_len>
          <Hit_hsps>
            <Hsp>
              <Hsp_num>1</Hsp_num>
              <Hsp_bit-score>32.3426</Hsp_bit-score>
              <Hsp_score>72</Hsp_score>
              <Hsp_evalue>4.55643</Hsp_evalue>
              <Hsp_query-from>54</Hsp_query-from>
              <Hsp_query-to>102</Hsp_query-to>
              <Hsp_hit-from>24</Hsp_hit-from>
              <Hsp_hit-to>70</Hsp_hit-to>
              <Hsp_query-frame>0</Hsp_query-frame>
              <Hsp_hit-frame>0</Hsp_hit-frame>
              <Hsp_identity>15</Hsp_identity>
              <Hsp_positive>27</Hsp_positive>
              <Hsp_gaps>2</Hsp_gaps>
              <Hsp_align-len>49</Hsp_align-len>
              <Hsp_qseq>KKAMSDDEPKQDKTSQDADFTAKTIADKQADTNQEQAKTEDAKRHDKEQ</Hsp_qseq>
              <Hsp_hseq>EQKMEVDEPKKDATASDS--TTADLENKKESSGSDDTATTDVKKDDSKQ</Hsp_hseq>
              <Hsp_midline>++ M  DEPK+D T+ D+  T   + +K+  +  +   T D K+ D +Q</Hsp_midline>
            </Hsp>
          </Hit_hsps>
        </Hit>
        <Hit>
          <Hit_num>181</Hit_num>
          <Hit_id>gi|68550463|ref|ZP_00589911.1|</Hit_id>
          <Hit_def>Twin-arginine translocation protein TatA/E [Pelodictyon phaeoclathratiforme BU-1] &gt;gi|68242628|gb|EAN24841.1| Twin-arginine translocation protein TatA/E [Pelodictyon phaeoclathratiforme BU-1]</Hit_def>
          <Hit_accession>ZP_00589911</Hit_accession>
          <Hit_len>69</Hit_len>
          <Hit_hsps>
            <Hsp>
              <Hsp_num>1</Hsp_num>
              <Hsp_bit-score>32.3426</Hsp_bit-score>
              <Hsp_score>72</Hsp_score>
              <Hsp_evalue>4.55643</Hsp_evalue>
              <Hsp_query-from>34</Hsp_query-from>
              <Hsp_query-to>68</Hsp_query-to>
              <Hsp_hit-from>20</Hsp_hit-from>
              <Hsp_hit-to>64</Hsp_hit-to>
              <Hsp_query-frame>0</Hsp_query-frame>
              <Hsp_hit-frame>0</Hsp_hit-frame>
              <Hsp_identity>17</Hsp_identity>
              <Hsp_positive>25</Hsp_positive>
              <Hsp_gaps>10</Hsp_gaps>
              <Hsp_align-len>45</Hsp_align-len>
              <Hsp_qseq>FGTKKLGSIGSDLGASIKGFKKAMS----------DDEPKQDKTS</Hsp_qseq>
              <Hsp_hseq>FGAKKLPELARGLGKGMKEFKKAQTEIEEEFNSVVDEKPKKEKTA</Hsp_hseq>
              <Hsp_midline>FG KKL  +   LG  +K FKKA +          D++PK++KT+</Hsp_midline>
            </Hsp>
          </Hit_hsps>
        </Hit>
        <Hit>
          <Hit_num>182</Hit_num>
          <Hit_id>gi|51473916|ref|YP_067673.1|</Hit_id>
          <Hit_def>TatA/E-like Sec-independent protein translocase protein [Rickettsia typhi str. Wilmington] &gt;gi|51460228|gb|AAU04191.1| TatA/E-like Sec-independent protein translocase protein [Rickettsia typhi str. Wilmington]</Hit_def>
          <Hit_accession>YP_067673</Hit_accession>
          <Hit_len>53</Hit_len>
          <Hit_hsps>
            <Hsp>
              <Hsp_num>1</Hsp_num>
              <Hsp_bit-score>32.3426</Hsp_bit-score>
              <Hsp_score>72</Hsp_score>
              <Hsp_evalue>4.55643</Hsp_evalue>
              <Hsp_query-from>34</Hsp_query-from>
              <Hsp_query-to>66</Hsp_query-to>
              <Hsp_hit-from>19</Hsp_hit-from>
              <Hsp_hit-to>51</Hsp_hit-to>
              <Hsp_query-frame>0</Hsp_query-frame>
              <Hsp_hit-frame>0</Hsp_hit-frame>
              <Hsp_identity>15</Hsp_identity>
              <Hsp_positive>18</Hsp_positive>
              <Hsp_gaps>0</Hsp_gaps>
              <Hsp_align-len>33</Hsp_align-len>
              <Hsp_qseq>FGTKKLGSIGSDLGASIKGFKKAMSDDEPKQDK</Hsp_qseq>
              <Hsp_hseq>FGAGKLPQVMSDLAKGLKAFKEGMKDDGNDNDK</Hsp_hseq>
              <Hsp_midline>FG  KL  + SDL   +K FK+ M DD    DK</Hsp_midline>
            </Hsp>
          </Hit_hsps>
        </Hit>
        <Hit>
          <Hit_num>183</Hit_num>
          <Hit_id>gi|61857708|ref|XP_612559.1|</Hit_id>
          <Hit_def>PREDICTED: similar to acidic (leucine-rich) nuclear phosphoprotein 32 family, member A [Bos taurus]</Hit_def>
          <Hit_accession>XP_612559</Hit_accession>
          <Hit_len>236</Hit_len>
          <Hit_hsps>
            <Hsp>
              <Hsp_num>1</Hsp_num>
              <Hsp_bit-score>32.3426</Hsp_bit-score>
              <Hsp_score>72</Hsp_score>
              <Hsp_evalue>4.55643</Hsp_evalue>
              <Hsp_query-from>51</Hsp_query-from>
              <Hsp_query-to>101</Hsp_query-to>
              <Hsp_hit-from>148</Hsp_hit-from>
              <Hsp_hit-to>196</Hsp_hit-to>
              <Hsp_query-frame>0</Hsp_query-frame>
              <Hsp_hit-frame>0</Hsp_hit-frame>
              <Hsp_identity>13</Hsp_identity>
              <Hsp_positive>29</Hsp_positive>
              <Hsp_gaps>2</Hsp_gaps>
              <Hsp_align-len>51</Hsp_align-len>
              <Hsp_qseq>KGFKKAMSDDEPKQDKTSQDADFTAKTIADKQADTNQEQAKTEDAKRHDKE</Hsp_qseq>
              <Hsp_hseq>EGYVEGLDDDEEDEDEEEYDED--AQVVEDEEDEEEEEEGEEEDVSGEEEE</Hsp_hseq>
              <Hsp_midline>+G+ + + DDE  +D+   D D  A+ + D++ +  +E+ + ED    ++E</Hsp_midline>
            </Hsp>
          </Hit_hsps>
        </Hit>
        <Hit>
          <Hit_num>184</Hit_num>
          <Hit_id>gi|39982651|gb|AAR34111.1|</Hit_id>
          <Hit_def>twin-arginine translocation protein, TatA/E family [Geobacter sulfurreducens PCA] &gt;gi|39995887|ref|NP_951838.1| twin-arginine translocation protein, TatA/E family [Geobacter sulfurreducens PCA]</Hit_def>
          <Hit_accession>AAR34111</Hit_accession>
          <Hit_len>59</Hit_len>
          <Hit_hsps>
            <Hsp>
              <Hsp_num>1</Hsp_num>
              <Hsp_bit-score>32.3426</Hsp_bit-score>
              <Hsp_score>72</Hsp_score>
              <Hsp_evalue>4.55643</Hsp_evalue>
              <Hsp_query-from>34</Hsp_query-from>
              <Hsp_query-to>63</Hsp_query-to>
              <Hsp_hit-from>20</Hsp_hit-from>
              <Hsp_hit-to>49</Hsp_hit-to>
              <Hsp_query-frame>0</Hsp_query-frame>
              <Hsp_hit-frame>0</Hsp_hit-frame>
              <Hsp_identity>15</Hsp_identity>
              <Hsp_positive>19</Hsp_positive>
              <Hsp_gaps>0</Hsp_gaps>
              <Hsp_align-len>30</Hsp_align-len>
              <Hsp_qseq>FGTKKLGSIGSDLGASIKGFKKAMSDDEPK</Hsp_qseq>
              <Hsp_hseq>FGPGKLPQLGQSLGASIRNFKKASLEEPEK</Hsp_hseq>
              <Hsp_midline>FG  KL  +G  LGASI+ FKKA  ++  K</Hsp_midline>
            </Hsp>
          </Hit_hsps>
        </Hit>
        <Hit>
          <Hit_num>185</Hit_num>
          <Hit_id>gi|50877509|emb|CAG37349.1|</Hit_id>
          <Hit_def>related to Sec-independent protein translocase protein TatE [Desulfotalea psychrophila LSv54] &gt;gi|51246472|ref|YP_066356.1| similar to Sec-independent protein translocase protein TatE [Desulfotalea psychrophila LSv54]</Hit_def>
          <Hit_accession>CAG37349</Hit_accession>
          <Hit_len>66</Hit_len>
          <Hit_hsps>
            <Hsp>
              <Hsp_num>1</Hsp_num>
              <Hsp_bit-score>32.3426</Hsp_bit-score>
              <Hsp_score>72</Hsp_score>
              <Hsp_evalue>4.55643</Hsp_evalue>
              <Hsp_query-from>34</Hsp_query-from>
              <Hsp_query-to>72</Hsp_query-to>
              <Hsp_hit-from>20</Hsp_hit-from>
              <Hsp_hit-to>60</Hsp_hit-to>
              <Hsp_query-frame>0</Hsp_query-frame>
              <Hsp_hit-frame>0</Hsp_hit-frame>
              <Hsp_identity>17</Hsp_identity>
              <Hsp_positive>24</Hsp_positive>
              <Hsp_gaps>2</Hsp_gaps>
              <Hsp_align-len>41</Hsp_align-len>
              <Hsp_qseq>FGTKKLGSIGSDLGASIKGFKKAMSDDE--PKQDKTSQDAD</Hsp_qseq>
              <Hsp_hseq>FGAGKLPEIGSGIGKGIKNFKEATKSEEAAKKIDKSEEKSE</Hsp_hseq>
              <Hsp_midline>FG  KL  IGS +G  IK FK+A   +E   K DK+ + ++</Hsp_midline>
            </Hsp>
          </Hit_hsps>
        </Hit>
        <Hit>
          <Hit_num>186</Hit_num>
          <Hit_id>gi|52699323|ref|ZP_00340731.1|</Hit_id>
          <Hit_def>COG1826: Sec-independent protein secretion pathway components [Rickettsia akari str. Hartford]</Hit_def>
          <Hit_accession>ZP_00340731</Hit_accession>
          <Hit_len>53</Hit_len>
          <Hit_hsps>
            <Hsp>
              <Hsp_num>1</Hsp_num>
              <Hsp_bit-score>32.3426</Hsp_bit-score>
              <Hsp_score>72</Hsp_score>
              <Hsp_evalue>4.55643</Hsp_evalue>
              <Hsp_query-from>34</Hsp_query-from>
              <Hsp_query-to>66</Hsp_query-to>
              <Hsp_hit-from>19</Hsp_hit-from>
              <Hsp_hit-to>51</Hsp_hit-to>
              <Hsp_query-frame>0</Hsp_query-frame>
              <Hsp_hit-frame>0</Hsp_hit-frame>
              <Hsp_identity>15</Hsp_identity>
              <Hsp_positive>17</Hsp_positive>
              <Hsp_gaps>0</Hsp_gaps>
              <Hsp_align-len>33</Hsp_align-len>
              <Hsp_qseq>FGTKKLGSIGSDLGASIKGFKKAMSDDEPKQDK</Hsp_qseq>
              <Hsp_hseq>FGAGKLPQVMSDLAKGLKAFKNGMQDDGSDNDK</Hsp_hseq>
              <Hsp_midline>FG  KL  + SDL   +K FK  M DD    DK</Hsp_midline>
            </Hsp>
          </Hit_hsps>
        </Hit>
        <Hit>
          <Hit_num>187</Hit_num>
          <Hit_id>gi|62426215|ref|ZP_00381343.1|</Hit_id>
          <Hit_def>COG1826: Sec-independent protein secretion pathway components [Brevibacterium linens BL2]</Hit_def>
          <Hit_accession>ZP_00381343</Hit_accession>
          <Hit_len>93</Hit_len>
          <Hit_hsps>
            <Hsp>
              <Hsp_num>1</Hsp_num>
              <Hsp_bit-score>32.3426</Hsp_bit-score>
              <Hsp_score>72</Hsp_score>
              <Hsp_evalue>4.55643</Hsp_evalue>
              <Hsp_query-from>34</Hsp_query-from>
              <Hsp_query-to>100</Hsp_query-to>
              <Hsp_hit-from>19</Hsp_hit-from>
              <Hsp_hit-to>93</Hsp_hit-to>
              <Hsp_query-frame>0</Hsp_query-frame>
              <Hsp_hit-frame>0</Hsp_hit-frame>
              <Hsp_identity>21</Hsp_identity>
              <Hsp_positive>34</Hsp_positive>
              <Hsp_gaps>8</Hsp_gaps>
              <Hsp_align-len>75</Hsp_align-len>
              <Hsp_qseq>FGTKKLGSIGSDLGASIKGFKKAM----SDDEPKQ----DKTSQDADFTAKTIADKQADTNQEQAKTEDAKRHDK</Hsp_qseq>
              <Hsp_hseq>FGAPKLPALARSLGQSMKIFKSEVKDLRDDDEPKKTEPGELNREATENDTSTTAEAARKPEQPAKEKQDPQSHEK</Hsp_hseq>
              <Hsp_midline>FG  KL ++   LG S+K FK  +     DDEPK+    +   +  +    T A+      Q   + +D + H+K</Hsp_midline>
            </Hsp>
          </Hit_hsps>
        </Hit>
        <Hit>
          <Hit_num>188</Hit_num>
          <Hit_id>gi|11131838|sp|Q9SLY8|CRTC_ORYSA</Hit_id>
          <Hit_def>Calreticulin precursor &gt;gi|6682833|dbj|BAA88900.1| calcium-binding protein [Oryza sativa]</Hit_def>
          <Hit_accession>Q9SLY8</Hit_accession>
          <Hit_len>424</Hit_len>
          <Hit_hsps>
            <Hsp>
              <Hsp_num>1</Hsp_num>
              <Hsp_bit-score>32.3426</Hsp_bit-score>
              <Hsp_score>72</Hsp_score>
              <Hsp_evalue>4.55643</Hsp_evalue>
              <Hsp_query-from>55</Hsp_query-from>
              <Hsp_query-to>100</Hsp_query-to>
              <Hsp_hit-from>383</Hsp_hit-from>
              <Hsp_hit-to>423</Hsp_hit-to>
              <Hsp_query-frame>0</Hsp_query-frame>
              <Hsp_hit-frame>0</Hsp_hit-frame>
              <Hsp_identity>16</Hsp_identity>
              <Hsp_positive>27</Hsp_positive>
              <Hsp_gaps>5</Hsp_gaps>
              <Hsp_align-len>46</Hsp_align-len>
              <Hsp_qseq>KAMSDDEPKQDKTSQDADFTAKTIADKQADTNQEQAKTEDAKRHDK</Hsp_qseq>
              <Hsp_hseq>KAGEDDDDLDDEDAEDEDK-----ADEKADSDAEDGKDSDDEKHDE</Hsp_hseq>
              <Hsp_midline>KA  DD+   D+ ++D D      AD++AD++ E  K  D ++HD+</Hsp_midline>
            </Hsp>
          </Hit_hsps>
        </Hit>
        <Hit>
          <Hit_num>189</Hit_num>
          <Hit_id>gi|56543690|gb|AAV89844.1|</Hit_id>
          <Hit_def>Sec-independent protein secretion pathway component [Zymomonas mobilis subsp. mobilis ZM4] &gt;gi|56552116|ref|YP_162955.1| Sec-independent protein secretion pathway component [Zymomonas mobilis subsp. mobilis ZM4]</Hit_def>
          <Hit_accession>AAV89844</Hit_accession>
          <Hit_len>87</Hit_len>
          <Hit_hsps>
            <Hsp>
              <Hsp_num>1</Hsp_num>
              <Hsp_bit-score>32.3426</Hsp_bit-score>
              <Hsp_score>72</Hsp_score>
              <Hsp_evalue>4.55643</Hsp_evalue>
              <Hsp_query-from>15</Hsp_query-from>
              <Hsp_query-to>61</Hsp_query-to>
              <Hsp_hit-from>1</Hsp_hit-from>
              <Hsp_hit-to>47</Hsp_hit-to>
              <Hsp_query-frame>0</Hsp_query-frame>
              <Hsp_hit-frame>0</Hsp_hit-frame>
              <Hsp_identity>19</Hsp_identity>
              <Hsp_positive>31</Hsp_positive>
              <Hsp_gaps>0</Hsp_gaps>
              <Hsp_align-len>47</Hsp_align-len>
              <Hsp_qseq>MGGISIWQXXXXXXXXXXXFGTKKLGSIGSDLGASIKGFKKAMSDDE</Hsp_qseq>
              <Hsp_hseq>MGGMSITHWIVVAVVVMIFFGKGRFSDMMGDVAKGIKSFKKGMSEDD</Hsp_hseq>
              <Hsp_midline>MGG+SI   +++AV+V++ FG  +   +  D+   IK FKK MS+D+</Hsp_midline>
            </Hsp>
          </Hit_hsps>
        </Hit>
        <Hit>
          <Hit_num>190</Hit_num>
          <Hit_id>gi|67923730|ref|ZP_00517196.1|</Hit_id>
          <Hit_def>Twin-arginine translocation protein TatA/E [Crocosphaera watsonii WH 8501] &gt;gi|67854438|gb|EAM49731.1| Twin-arginine translocation protein TatA/E [Crocosphaera watsonii WH 8501]</Hit_def>
          <Hit_accession>ZP_00517196</Hit_accession>
          <Hit_len>95</Hit_len>
          <Hit_hsps>
            <Hsp>
              <Hsp_num>1</Hsp_num>
              <Hsp_bit-score>31.9574</Hsp_bit-score>
              <Hsp_score>71</Hsp_score>
              <Hsp_evalue>5.95088</Hsp_evalue>
              <Hsp_query-from>34</Hsp_query-from>
              <Hsp_query-to>96</Hsp_query-to>
              <Hsp_hit-from>22</Hsp_hit-from>
              <Hsp_hit-to>93</Hsp_hit-to>
              <Hsp_query-frame>0</Hsp_query-frame>
              <Hsp_hit-frame>0</Hsp_hit-frame>
              <Hsp_identity>19</Hsp_identity>
              <Hsp_positive>35</Hsp_positive>
              <Hsp_gaps>9</Hsp_gaps>
              <Hsp_align-len>72</Hsp_align-len>
              <Hsp_qseq>FGTKKLGSIGSDLGASIKGFKKAMSDDEPKQDKTSQDADFTAKTIADKQ---------ADTNQEQAKTEDAK</Hsp_qseq>
              <Hsp_hseq>FGPKKLPEIGRSLGKAVRGFQDASKEFENEFKREAQQLEESVTMKAELEENKMANPTPMDNNQTKMNTQTSE</Hsp_hseq>
              <Hsp_midline>FG KKL  IG  LG +++GF+ A  + E +  + +Q  + +    A+ +          D NQ +  T+ ++</Hsp_midline>
            </Hsp>
          </Hit_hsps>
        </Hit>
        <Hit>
          <Hit_num>191</Hit_num>
          <Hit_id>gi|67462585|ref|XP_647954.1|</Hit_id>
          <Hit_def>hypothetical protein 707.t00002 [Entamoeba histolytica HM-1:IMSS] &gt;gi|56463733|gb|EAL42569.1| hypothetical protein 707.t00002 [Entamoeba histolytica HM-1:IMSS]</Hit_def>
          <Hit_accession>XP_647954</Hit_accession>
          <Hit_len>140</Hit_len>
          <Hit_hsps>
            <Hsp>
              <Hsp_num>1</Hsp_num>
              <Hsp_bit-score>31.9574</Hsp_bit-score>
              <Hsp_score>71</Hsp_score>
              <Hsp_evalue>5.95088</Hsp_evalue>
              <Hsp_query-from>51</Hsp_query-from>
              <Hsp_query-to>102</Hsp_query-to>
              <Hsp_hit-from>41</Hsp_hit-from>
              <Hsp_hit-to>95</Hsp_hit-to>
              <Hsp_query-frame>0</Hsp_query-frame>
              <Hsp_hit-frame>0</Hsp_hit-frame>
              <Hsp_identity>16</Hsp_identity>
              <Hsp_positive>30</Hsp_positive>
              <Hsp_gaps>3</Hsp_gaps>
              <Hsp_align-len>55</Hsp_align-len>
              <Hsp_qseq>KGFKKAMSDDEPKQDKTSQDADFTAKT---IADKQADTNQEQAKTEDAKRHDKEQ</Hsp_qseq>
              <Hsp_hseq>KNYKKIKTQEENKEETKNEDENYKEKEEIKVLQKQIKRLEEEIKEYQAKRKEEEQ</Hsp_hseq>
              <Hsp_midline>K +KK  + +E K++  ++D ++  K    +  KQ    +E+ K   AKR ++EQ</Hsp_midline>
            </Hsp>
          </Hit_hsps>
        </Hit>
        <Hit>
          <Hit_num>192</Hit_num>
          <Hit_id>gi|51970620|dbj|BAD44002.1|</Hit_id>
          <Hit_def>unknown protein [Arabidopsis thaliana]</Hit_def>
          <Hit_accession>BAD44002</Hit_accession>
          <Hit_len>784</Hit_len>
          <Hit_hsps>
            <Hsp>
              <Hsp_num>1</Hsp_num>
              <Hsp_bit-score>31.9574</Hsp_bit-score>
              <Hsp_score>71</Hsp_score>
              <Hsp_evalue>5.95088</Hsp_evalue>
              <Hsp_query-from>39</Hsp_query-from>
              <Hsp_query-to>102</Hsp_query-to>
              <Hsp_hit-from>167</Hsp_hit-from>
              <Hsp_hit-to>232</Hsp_hit-to>
              <Hsp_query-frame>0</Hsp_query-frame>
              <Hsp_hit-frame>0</Hsp_hit-frame>
              <Hsp_identity>21</Hsp_identity>
              <Hsp_positive>35</Hsp_positive>
              <Hsp_gaps>6</Hsp_gaps>
              <Hsp_align-len>68</Hsp_align-len>
              <Hsp_qseq>LGSIGSDLGASIKGFKKAMS----DDEPKQDKTSQDADFTAKTIADKQADTNQEQAKTEDAKRHDKEQ</Hsp_qseq>
              <Hsp_hseq>LDSMGSELGDSRKKRKKKRSEEKQDHEDVDELANEDLEHEESEFSDEESE--EEPVGKRDRKRHKKKK</Hsp_hseq>
              <Hsp_midline>L S+GS+LG S K  KK  S    D E   +  ++D +      +D++++  +E     D KRH K++</Hsp_midline>
            </Hsp>
          </Hit_hsps>
        </Hit>
        <Hit>
          <Hit_num>193</Hit_num>
          <Hit_id>gi|34581241|ref|ZP_00142721.1|</Hit_id>
          <Hit_def>hypothetical protein [Rickettsia sibirica 246] &gt;gi|53732344|ref|ZP_00154116.2| COG1826: Sec-independent protein secretion pathway components [Rickettsia rickettsii] &gt;gi|28262626|gb|EAA26130.1| unknown [Rickettsia sibirica 246]</Hit_def>
          <Hit_accession>ZP_00142721</Hit_accession>
          <Hit_len>53</Hit_len>
          <Hit_hsps>
            <Hsp>
              <Hsp_num>1</Hsp_num>
              <Hsp_bit-score>31.9574</Hsp_bit-score>
              <Hsp_score>71</Hsp_score>
              <Hsp_evalue>5.95088</Hsp_evalue>
              <Hsp_query-from>34</Hsp_query-from>
              <Hsp_query-to>66</Hsp_query-to>
              <Hsp_hit-from>19</Hsp_hit-from>
              <Hsp_hit-to>51</Hsp_hit-to>
              <Hsp_query-frame>0</Hsp_query-frame>
              <Hsp_hit-frame>0</Hsp_hit-frame>
              <Hsp_identity>15</Hsp_identity>
              <Hsp_positive>17</Hsp_positive>
              <Hsp_gaps>0</Hsp_gaps>
              <Hsp_align-len>33</Hsp_align-len>
              <Hsp_qseq>FGTKKLGSIGSDLGASIKGFKKAMSDDEPKQDK</Hsp_qseq>
              <Hsp_hseq>FGAGKLPQVMSDLAKGLKAFKDGMKDDGSDNDK</Hsp_hseq>
              <Hsp_midline>FG  KL  + SDL   +K FK  M DD    DK</Hsp_midline>
            </Hsp>
          </Hit_hsps>
        </Hit>
        <Hit>
          <Hit_num>194</Hit_num>
          <Hit_id>gi|4877984|gb|AAD31522.1|</Hit_id>
          <Hit_def>THA4 [Zea mays]</Hit_def>
          <Hit_accession>AAD31522</Hit_accession>
          <Hit_len>170</Hit_len>
          <Hit_hsps>
            <Hsp>
              <Hsp_num>1</Hsp_num>
              <Hsp_bit-score>31.9574</Hsp_bit-score>
              <Hsp_score>71</Hsp_score>
              <Hsp_evalue>5.95088</Hsp_evalue>
              <Hsp_query-from>14</Hsp_query-from>
              <Hsp_query-to>66</Hsp_query-to>
              <Hsp_hit-from>84</Hsp_hit-from>
              <Hsp_hit-to>136</Hsp_hit-to>
              <Hsp_query-frame>0</Hsp_query-frame>
              <Hsp_hit-frame>0</Hsp_hit-frame>
              <Hsp_identity>18</Hsp_identity>
              <Hsp_positive>33</Hsp_positive>
              <Hsp_gaps>0</Hsp_gaps>
              <Hsp_align-len>53</Hsp_align-len>
              <Hsp_qseq>CMGGISIWQXXXXXXXXXXXFGTKKLGSIGSDLGASIKGFKKAMSDDEPKQDK</Hsp_qseq>
              <Hsp_hseq>CLFGLGVPELAVIAGVAALVFGPKQLPEIGRSIGKTVKSFQQAAKEFETELKK</Hsp_hseq>
              <Hsp_midline>C+ G+ + +L +IA +  L+FG K+L  IG  +G ++K F++A  + E +  K</Hsp_midline>
            </Hsp>
          </Hit_hsps>
        </Hit>
        <Hit>
          <Hit_num>195</Hit_num>
          <Hit_id>gi|9757886|dbj|BAB08393.1|</Hit_id>
          <Hit_def>unnamed protein product [Arabidopsis thaliana] &gt;gi|15238687|ref|NP_197295.1| MA3 domain-containing protein [Arabidopsis thaliana]</Hit_def>
          <Hit_accession>BAB08393</Hit_accession>
          <Hit_len>707</Hit_len>
          <Hit_hsps>
            <Hsp>
              <Hsp_num>1</Hsp_num>
              <Hsp_bit-score>31.9574</Hsp_bit-score>
              <Hsp_score>71</Hsp_score>
              <Hsp_evalue>5.95088</Hsp_evalue>
              <Hsp_query-from>39</Hsp_query-from>
              <Hsp_query-to>102</Hsp_query-to>
              <Hsp_hit-from>147</Hsp_hit-from>
              <Hsp_hit-to>212</Hsp_hit-to>
              <Hsp_query-frame>0</Hsp_query-frame>
              <Hsp_hit-frame>0</Hsp_hit-frame>
              <Hsp_identity>21</Hsp_identity>
              <Hsp_positive>35</Hsp_positive>
              <Hsp_gaps>6</Hsp_gaps>
              <Hsp_align-len>68</Hsp_align-len>
              <Hsp_qseq>LGSIGSDLGASIKGFKKAMS----DDEPKQDKTSQDADFTAKTIADKQADTNQEQAKTEDAKRHDKEQ</Hsp_qseq>
              <Hsp_hseq>LDSMGSELGDSRKKRKKKRSEEKQDHEDVDELANEDLEHEESEFSDEESE--EEPVGKRDRKRHKKKK</Hsp_hseq>
              <Hsp_midline>L S+GS+LG S K  KK  S    D E   +  ++D +      +D++++  +E     D KRH K++</Hsp_midline>
            </Hsp>
          </Hit_hsps>
        </Hit>
        <Hit>
          <Hit_num>196</Hit_num>
          <Hit_id>gi|32422107|ref|XP_331497.1|</Hit_id>
          <Hit_def>predicted protein [Neurospora crassa] &gt;gi|28919664|gb|EAA29078.1| predicted protein [Neurospora crassa]</Hit_def>
          <Hit_accession>XP_331497</Hit_accession>
          <Hit_len>216</Hit_len>
          <Hit_hsps>
            <Hsp>
              <Hsp_num>1</Hsp_num>
              <Hsp_bit-score>31.9574</Hsp_bit-score>
              <Hsp_score>71</Hsp_score>
              <Hsp_evalue>5.95088</Hsp_evalue>
              <Hsp_query-from>59</Hsp_query-from>
              <Hsp_query-to>102</Hsp_query-to>
              <Hsp_hit-from>42</Hsp_hit-from>
              <Hsp_hit-to>85</Hsp_hit-to>
              <Hsp_query-frame>0</Hsp_query-frame>
              <Hsp_hit-frame>0</Hsp_hit-frame>
              <Hsp_identity>13</Hsp_identity>
              <Hsp_positive>26</Hsp_positive>
              <Hsp_gaps>0</Hsp_gaps>
              <Hsp_align-len>44</Hsp_align-len>
              <Hsp_qseq>DDEPKQDKTSQDADFTAKTIADKQADTNQEQAKTEDAKRHDKEQ</Hsp_qseq>
              <Hsp_hseq>EDKEEEDKEEENKEEEDKEEEDKEEEDKEEEDKEEENKEEDKEE</Hsp_hseq>
              <Hsp_midline>+D+ ++DK  ++ +   K   DK+ +  +E+ K E+ K  DKE+</Hsp_midline>
            </Hsp>
          </Hit_hsps>
        </Hit>
        <Hit>
          <Hit_num>197</Hit_num>
          <Hit_id>gi|68552035|ref|ZP_00591428.1|</Hit_id>
          <Hit_def>Twin-arginine translocation protein TatA/E [Prosthecochloris aestuarii DSM 271] &gt;gi|68241158|gb|EAN23426.1| Twin-arginine translocation protein TatA/E [Prosthecochloris aestuarii DSM 271]</Hit_def>
          <Hit_accession>ZP_00591428</Hit_accession>
          <Hit_len>70</Hit_len>
          <Hit_hsps>
            <Hsp>
              <Hsp_num>1</Hsp_num>
              <Hsp_bit-score>31.9574</Hsp_bit-score>
              <Hsp_score>71</Hsp_score>
              <Hsp_evalue>5.95088</Hsp_evalue>
              <Hsp_query-from>34</Hsp_query-from>
              <Hsp_query-to>70</Hsp_query-to>
              <Hsp_hit-from>20</Hsp_hit-from>
              <Hsp_hit-to>56</Hsp_hit-to>
              <Hsp_query-frame>0</Hsp_query-frame>
              <Hsp_hit-frame>0</Hsp_hit-frame>
              <Hsp_identity>15</Hsp_identity>
              <Hsp_positive>21</Hsp_positive>
              <Hsp_gaps>0</Hsp_gaps>
              <Hsp_align-len>37</Hsp_align-len>
              <Hsp_qseq>FGTKKLGSIGSDLGASIKGFKKAMSDDEPKQDKTSQD</Hsp_qseq>
              <Hsp_hseq>FGAKKLPELAKGLGKGMKEFKKAQTEIEDEFNKAMSD</Hsp_hseq>
              <Hsp_midline>FG KKL  +   LG  +K FKKA ++ E + +K   D</Hsp_midline>
            </Hsp>
          </Hit_hsps>
        </Hit>
        <Hit>
          <Hit_num>198</Hit_num>
          <Hit_id>gi|68177649|ref|ZP_00550794.1|</Hit_id>
          <Hit_def>Twin-arginine translocation protein TatA/E [Desulfuromonas acetoxidans DSM 684] &gt;gi|67982303|gb|EAM71712.1| Twin-arginine translocation protein TatA/E [Desulfuromonas acetoxidans DSM 684]</Hit_def>
          <Hit_accession>ZP_00550794</Hit_accession>
          <Hit_len>58</Hit_len>
          <Hit_hsps>
            <Hsp>
              <Hsp_num>1</Hsp_num>
              <Hsp_bit-score>31.9574</Hsp_bit-score>
              <Hsp_score>71</Hsp_score>
              <Hsp_evalue>5.95088</Hsp_evalue>
              <Hsp_query-from>34</Hsp_query-from>
              <Hsp_query-to>66</Hsp_query-to>
              <Hsp_hit-from>20</Hsp_hit-from>
              <Hsp_hit-to>54</Hsp_hit-to>
              <Hsp_query-frame>0</Hsp_query-frame>
              <Hsp_hit-frame>0</Hsp_hit-frame>
              <Hsp_identity>16</Hsp_identity>
              <Hsp_positive>22</Hsp_positive>
              <Hsp_gaps>2</Hsp_gaps>
              <Hsp_align-len>35</Hsp_align-len>
              <Hsp_qseq>FGTKKLGSIGSDLGASIKGFKKAM--SDDEPKQDK</Hsp_qseq>
              <Hsp_hseq>FGAKRLPQLGSGLGKGIKNFKQGIKENDTESLEDK</Hsp_hseq>
              <Hsp_midline>FG K+L  +GS LG  IK FK+ +  +D E  +DK</Hsp_midline>
            </Hsp>
          </Hit_hsps>
        </Hit>
        <Hit>
          <Hit_num>199</Hit_num>
          <Hit_id>gi|67934756|ref|ZP_00527782.1|</Hit_id>
          <Hit_def>Twin-arginine translocation protein TatA/E [Chlorobium phaeobacteroides DSM 266] &gt;gi|67776249|gb|EAM35909.1| Twin-arginine translocation protein TatA/E [Chlorobium phaeobacteroides DSM 266]</Hit_def>
          <Hit_accession>ZP_00527782</Hit_accession>
          <Hit_len>65</Hit_len>
          <Hit_hsps>
            <Hsp>
              <Hsp_num>1</Hsp_num>
              <Hsp_bit-score>31.9574</Hsp_bit-score>
              <Hsp_score>71</Hsp_score>
              <Hsp_evalue>5.95088</Hsp_evalue>
              <Hsp_query-from>34</Hsp_query-from>
              <Hsp_query-to>77</Hsp_query-to>
              <Hsp_hit-from>20</Hsp_hit-from>
              <Hsp_hit-to>63</Hsp_hit-to>
              <Hsp_query-frame>0</Hsp_query-frame>
              <Hsp_hit-frame>0</Hsp_hit-frame>
              <Hsp_identity>16</Hsp_identity>
              <Hsp_positive>24</Hsp_positive>
              <Hsp_gaps>0</Hsp_gaps>
              <Hsp_align-len>44</Hsp_align-len>
              <Hsp_qseq>FGTKKLGSIGSDLGASIKGFKKAMSDDEPKQDKTSQDADFTAKT</Hsp_qseq>
              <Hsp_hseq>FGAKKLPELARGLGRGMKEFKKAQTEIEEEFNKVVEEPPAKEKT</Hsp_hseq>
              <Hsp_midline>FG KKL  +   LG  +K FKKA ++ E + +K  ++     KT</Hsp_midline>
            </Hsp>
          </Hit_hsps>
        </Hit>
        <Hit>
          <Hit_num>200</Hit_num>
          <Hit_id>gi|42550455|gb|EAA73298.1|</Hit_id>
          <Hit_def>hypothetical protein FG04514.1 [Gibberella zeae PH-1] &gt;gi|46117344|ref|XP_384690.1| hypothetical protein FG04514.1 [Gibberella zeae PH-1]</Hit_def>
          <Hit_accession>EAA73298</Hit_accession>
          <Hit_len>297</Hit_len>
          <Hit_hsps>
            <Hsp>
              <Hsp_num>1</Hsp_num>
              <Hsp_bit-score>31.9574</Hsp_bit-score>
              <Hsp_score>71</Hsp_score>
              <Hsp_evalue>5.95088</Hsp_evalue>
              <Hsp_query-from>38</Hsp_query-from>
              <Hsp_query-to>101</Hsp_query-to>
              <Hsp_hit-from>188</Hsp_hit-from>
              <Hsp_hit-to>251</Hsp_hit-to>
              <Hsp_query-frame>0</Hsp_query-frame>
              <Hsp_hit-frame>0</Hsp_hit-frame>
              <Hsp_identity>22</Hsp_identity>
              <Hsp_positive>29</Hsp_positive>
              <Hsp_gaps>0</Hsp_gaps>
              <Hsp_align-len>64</Hsp_align-len>
              <Hsp_qseq>KLGSIGSDLGASIKGFKKAMSDDEPKQDKTSQDADFTAKTIADKQADTNQEQAKTEDAKRHDKE</Hsp_qseq>
              <Hsp_hseq>KLKSHGPDLPASQSFAKKHPRDSEDEDDVSSEEESDTDDDDDDDDDDDKTDEAKSEGDTAIDNE</Hsp_hseq>
              <Hsp_midline>KL S G DL AS    KK   D E + D +S++   T     D   D   ++AK+E     D E</Hsp_midline>
            </Hsp>
          </Hit_hsps>
        </Hit>
        <Hit>
          <Hit_num>201</Hit_num>
          <Hit_id>gi|15893083|ref|NP_360797.1|</Hit_id>
          <Hit_def>hypothetical protein RC1160 [Rickettsia conorii str. Malish 7] &gt;gi|15620287|gb|AAL03698.1| unknown [Rickettsia conorii str. Malish 7] &gt;gi|25504411|pir||H97844 hypothetical protein RC1160 [imported] - Rickettsia conorii  (strain Malish 7) &gt;gi|24212502|sp|Q92GG3|TATA_RICCN Sec-independent protein translocase protein tatA/E homolog</Hit_def>
          <Hit_accession>NP_360797</Hit_accession>
          <Hit_len>53</Hit_len>
          <Hit_hsps>
            <Hsp>
              <Hsp_num>1</Hsp_num>
              <Hsp_bit-score>31.9574</Hsp_bit-score>
              <Hsp_score>71</Hsp_score>
              <Hsp_evalue>5.95088</Hsp_evalue>
              <Hsp_query-from>34</Hsp_query-from>
              <Hsp_query-to>66</Hsp_query-to>
              <Hsp_hit-from>19</Hsp_hit-from>
              <Hsp_hit-to>51</Hsp_hit-to>
              <Hsp_query-frame>0</Hsp_query-frame>
              <Hsp_hit-frame>0</Hsp_hit-frame>
              <Hsp_identity>15</Hsp_identity>
              <Hsp_positive>17</Hsp_positive>
              <Hsp_gaps>0</Hsp_gaps>
              <Hsp_align-len>33</Hsp_align-len>
              <Hsp_qseq>FGTKKLGSIGSDLGASIKGFKKAMSDDEPKQDK</Hsp_qseq>
              <Hsp_hseq>FGAGKLPQVMSDLAKGLKAFKDGMKDDGSDNDK</Hsp_hseq>
              <Hsp_midline>FG  KL  + SDL   +K FK  M DD    DK</Hsp_midline>
            </Hsp>
          </Hit_hsps>
        </Hit>
        <Hit>
          <Hit_num>202</Hit_num>
          <Hit_id>gi|57233621|ref|YP_182297.1|</Hit_id>
          <Hit_def>twin-arginine translocation protein, TatA/E family [Dehalococcoides ethenogenes 195] &gt;gi|57224069|gb|AAW39126.1| twin-arginine translocation protein, TatA/E family [Dehalococcoides ethenogenes 195]</Hit_def>
          <Hit_accession>YP_182297</Hit_accession>
          <Hit_len>65</Hit_len>
          <Hit_hsps>
            <Hsp>
              <Hsp_num>1</Hsp_num>
              <Hsp_bit-score>31.9574</Hsp_bit-score>
              <Hsp_score>71</Hsp_score>
              <Hsp_evalue>5.95088</Hsp_evalue>
              <Hsp_query-from>34</Hsp_query-from>
              <Hsp_query-to>70</Hsp_query-to>
              <Hsp_hit-from>20</Hsp_hit-from>
              <Hsp_hit-to>56</Hsp_hit-to>
              <Hsp_query-frame>0</Hsp_query-frame>
              <Hsp_hit-frame>0</Hsp_hit-frame>
              <Hsp_identity>13</Hsp_identity>
              <Hsp_positive>23</Hsp_positive>
              <Hsp_gaps>0</Hsp_gaps>
              <Hsp_align-len>37</Hsp_align-len>
              <Hsp_qseq>FGTKKLGSIGSDLGASIKGFKKAMSDDEPKQDKTSQD</Hsp_qseq>
              <Hsp_hseq>FGIGKLPQVGDAIGKGIRNFRKASSGEEEKEEVETKE</Hsp_hseq>
              <Hsp_midline>FG  KL  +G  +G  I+ F+KA S +E K++  +++</Hsp_midline>
            </Hsp>
          </Hit_hsps>
        </Hit>
        <Hit>
          <Hit_num>203</Hit_num>
          <Hit_id>gi|75908036|ref|YP_322332.1|</Hit_id>
          <Hit_def>Twin-arginine translocation protein TatA/E [Anabaena variabilis ATCC 29413] &gt;gi|75701761|gb|ABA21437.1| Twin-arginine translocation protein TatA/E [Anabaena variabilis ATCC 29413] &gt;gi|53764126|ref|ZP_00159794.2| COG1826: Sec-independent protein secretion pathway components [Anabaena variabilis ATCC 29413]</Hit_def>
          <Hit_accession>YP_322332</Hit_accession>
          <Hit_len>56</Hit_len>
          <Hit_hsps>
            <Hsp>
              <Hsp_num>1</Hsp_num>
              <Hsp_bit-score>31.9574</Hsp_bit-score>
              <Hsp_score>71</Hsp_score>
              <Hsp_evalue>5.95088</Hsp_evalue>
              <Hsp_query-from>34</Hsp_query-from>
              <Hsp_query-to>66</Hsp_query-to>
              <Hsp_hit-from>20</Hsp_hit-from>
              <Hsp_hit-to>56</Hsp_hit-to>
              <Hsp_query-frame>0</Hsp_query-frame>
              <Hsp_hit-frame>0</Hsp_hit-frame>
              <Hsp_identity>14</Hsp_identity>
              <Hsp_positive>24</Hsp_positive>
              <Hsp_gaps>4</Hsp_gaps>
              <Hsp_align-len>37</Hsp_align-len>
              <Hsp_qseq>FGTKKLGSIGSDLGASIKGFKKAM----SDDEPKQDK</Hsp_qseq>
              <Hsp_hseq>FGPKKIPELGSALGKTLRGFKEELKTPSEDTNPEEEK</Hsp_hseq>
              <Hsp_midline>FG KK+  +GS LG +++GFK+ +     D  P+++K</Hsp_midline>
            </Hsp>
          </Hit_hsps>
        </Hit>
        <Hit>
          <Hit_num>204</Hit_num>
          <Hit_id>gi|72383453|ref|YP_292808.1|</Hit_id>
          <Hit_def>Twin-arginine translocation protein TatA/E [Prochlorococcus marinus str. NATL2A] &gt;gi|72003303|gb|AAZ59105.1| Twin-arginine translocation protein TatA/E [Prochlorococcus marinus str. NATL2A]</Hit_def>
          <Hit_accession>YP_292808</Hit_accession>
          <Hit_len>71</Hit_len>
          <Hit_hsps>
            <Hsp>
              <Hsp_num>1</Hsp_num>
              <Hsp_bit-score>31.9574</Hsp_bit-score>
              <Hsp_score>71</Hsp_score>
              <Hsp_evalue>5.95088</Hsp_evalue>
              <Hsp_query-from>17</Hsp_query-from>
              <Hsp_query-to>82</Hsp_query-to>
              <Hsp_hit-from>5</Hsp_hit-from>
              <Hsp_hit-to>70</Hsp_hit-to>
              <Hsp_query-frame>0</Hsp_query-frame>
              <Hsp_hit-frame>0</Hsp_hit-frame>
              <Hsp_identity>17</Hsp_identity>
              <Hsp_positive>39</Hsp_positive>
              <Hsp_gaps>0</Hsp_gaps>
              <Hsp_align-len>66</Hsp_align-len>
              <Hsp_qseq>GISIWQXXXXXXXXXXXFGTKKLGSIGSDLGASIKGFKKAMSDDEPKQDKTSQDADFTAKTIADKQ</Hsp_qseq>
              <Hsp_hseq>GVGLPEIAVIAGLALVIFGPKRLPELGRTIGKTLKGLQSASTEFEREIKNAMTEEESANENIADKE</Hsp_hseq>
              <Hsp_midline>G+ + ++ +IA + +++FG K+L  +G  +G ++KG + A ++ E +      + +   + IADK+</Hsp_midline>
            </Hsp>
          </Hit_hsps>
        </Hit>
        <Hit>
          <Hit_num>205</Hit_num>
          <Hit_id>gi|1666185|emb|CAB04766.1|</Hit_id>
          <Hit_def>ORF13(1) [Rhodococcus erythropolis] &gt;gi|9979018|sp|P72267|TATA_RHOER Sec-independent protein translocase protein tatA/E homolog</Hit_def>
          <Hit_accession>CAB04766</Hit_accession>
          <Hit_len>98</Hit_len>
          <Hit_hsps>
            <Hsp>
              <Hsp_num>1</Hsp_num>
              <Hsp_bit-score>31.9574</Hsp_bit-score>
              <Hsp_score>71</Hsp_score>
              <Hsp_evalue>5.95088</Hsp_evalue>
              <Hsp_query-from>15</Hsp_query-from>
              <Hsp_query-to>71</Hsp_query-to>
              <Hsp_hit-from>1</Hsp_hit-from>
              <Hsp_hit-to>60</Hsp_hit-to>
              <Hsp_query-frame>0</Hsp_query-frame>
              <Hsp_hit-frame>0</Hsp_hit-frame>
              <Hsp_identity>25</Hsp_identity>
              <Hsp_positive>35</Hsp_positive>
              <Hsp_gaps>3</Hsp_gaps>
              <Hsp_align-len>60</Hsp_align-len>
              <Hsp_qseq>MGGISIWQXXXXXXXXXXXFGTKKLGSIGSDLGASIKGFK---KAMSDDEPKQDKTSQDA</Hsp_qseq>
              <Hsp_hseq>MGAMSPWHWAIVALVVVILFGSKKLPDAARGLGRSLRIFKSEVKEMQNDNSTPAPTAQSA</Hsp_hseq>
              <Hsp_midline>MG +S W   I+A++VV+LFG+KKL      LG S++ FK   K M +D      T+Q A</Hsp_midline>
            </Hsp>
          </Hit_hsps>
        </Hit>
        <Hit>
          <Hit_num>206</Hit_num>
          <Hit_id>gi|72138252|ref|XP_800288.1|</Hit_id>
          <Hit_def>PREDICTED: hypothetical protein XP_795195 [Strongylocentrotus purpuratus]</Hit_def>
          <Hit_accession>XP_800288</Hit_accession>
          <Hit_len>946</Hit_len>
          <Hit_hsps>
            <Hsp>
              <Hsp_num>1</Hsp_num>
              <Hsp_bit-score>31.9574</Hsp_bit-score>
              <Hsp_score>71</Hsp_score>
              <Hsp_evalue>5.95088</Hsp_evalue>
              <Hsp_query-from>59</Hsp_query-from>
              <Hsp_query-to>102</Hsp_query-to>
              <Hsp_hit-from>855</Hsp_hit-from>
              <Hsp_hit-to>898</Hsp_hit-to>
              <Hsp_query-frame>0</Hsp_query-frame>
              <Hsp_hit-frame>0</Hsp_hit-frame>
              <Hsp_identity>13</Hsp_identity>
              <Hsp_positive>25</Hsp_positive>
              <Hsp_gaps>0</Hsp_gaps>
              <Hsp_align-len>44</Hsp_align-len>
              <Hsp_qseq>DDEPKQDKTSQDADFTAKTIADKQADTNQEQAKTEDAKRHDKEQ</Hsp_qseq>
              <Hsp_hseq>EDQDKEDKDEEDKDEEDKDKEDKDAEEEEEEDNADEEEDADKDE</Hsp_hseq>
              <Hsp_midline>+D+ K+DK  +D D   K   DK A+  +E+   ++ +  DK++</Hsp_midline>
            </Hsp>
          </Hit_hsps>
        </Hit>
        <Hit>
          <Hit_num>207</Hit_num>
          <Hit_id>gi|67923190|ref|ZP_00516678.1|</Hit_id>
          <Hit_def>Twin-arginine translocation protein TatA/E [Crocosphaera watsonii WH 8501] &gt;gi|67854976|gb|EAM50247.1| Twin-arginine translocation protein TatA/E [Crocosphaera watsonii WH 8501]</Hit_def>
          <Hit_accession>ZP_00516678</Hit_accession>
          <Hit_len>50</Hit_len>
          <Hit_hsps>
            <Hsp>
              <Hsp_num>1</Hsp_num>
              <Hsp_bit-score>31.5722</Hsp_bit-score>
              <Hsp_score>70</Hsp_score>
              <Hsp_evalue>7.7721</Hsp_evalue>
              <Hsp_query-from>34</Hsp_query-from>
              <Hsp_query-to>64</Hsp_query-to>
              <Hsp_hit-from>20</Hsp_hit-from>
              <Hsp_hit-to>50</Hsp_hit-to>
              <Hsp_query-frame>0</Hsp_query-frame>
              <Hsp_hit-frame>0</Hsp_hit-frame>
              <Hsp_identity>11</Hsp_identity>
              <Hsp_positive>23</Hsp_positive>
              <Hsp_gaps>0</Hsp_gaps>
              <Hsp_align-len>31</Hsp_align-len>
              <Hsp_qseq>FGTKKLGSIGSDLGASIKGFKKAMSDDEPKQ</Hsp_qseq>
              <Hsp_hseq>FGPKKIPELGSSLGKTLRGFKEGVNNPKDEE</Hsp_hseq>
              <Hsp_midline>FG KK+  +GS LG +++GFK+ +++ + ++</Hsp_midline>
            </Hsp>
          </Hit_hsps>
        </Hit>
        <Hit>
          <Hit_num>208</Hit_num>
          <Hit_id>gi|3329623|gb|AAC26930.1|</Hit_id>
          <Hit_def>Hypothetical protein F36H12.3 [Caenorhabditis elegans] &gt;gi|17540204|ref|NP_500767.1| F36H12.3 [Caenorhabditis elegans]</Hit_def>
          <Hit_accession>AAC26930</Hit_accession>
          <Hit_len>335</Hit_len>
          <Hit_hsps>
            <Hsp>
              <Hsp_num>1</Hsp_num>
              <Hsp_bit-score>31.5722</Hsp_bit-score>
              <Hsp_score>70</Hsp_score>
              <Hsp_evalue>7.7721</Hsp_evalue>
              <Hsp_query-from>36</Hsp_query-from>
              <Hsp_query-to>102</Hsp_query-to>
              <Hsp_hit-from>75</Hsp_hit-from>
              <Hsp_hit-to>141</Hsp_hit-to>
              <Hsp_query-frame>0</Hsp_query-frame>
              <Hsp_hit-frame>0</Hsp_hit-frame>
              <Hsp_identity>19</Hsp_identity>
              <Hsp_positive>31</Hsp_positive>
              <Hsp_gaps>0</Hsp_gaps>
              <Hsp_align-len>67</Hsp_align-len>
              <Hsp_qseq>TKKLGSIGSDLGASIKGFKKAMSDDEPKQDKTSQDADFTAKTIADKQADTNQEQAKTEDAKRHDKEQ</Hsp_qseq>
              <Hsp_hseq>SKKSEGKKSDKKEEKKEEKKEEKEDKKEEKKEEKKEDDKKDEKKDEKKDEKEEDKKSEDKKEDEKEK</Hsp_hseq>
              <Hsp_midline>+KK     SD     K  KK   +D+ ++ K  +  D       D++ D  +E  K+ED K  +KE+</Hsp_midline>
            </Hsp>
          </Hit_hsps>
        </Hit>
        <Hit>
          <Hit_num>209</Hit_num>
          <Hit_id>gi|39597929|emb|CAE68621.1|</Hit_id>
          <Hit_def>Hypothetical protein CBG14505 [Caenorhabditis briggsae]</Hit_def>
          <Hit_accession>CAE68621</Hit_accession>
          <Hit_len>2691</Hit_len>
          <Hit_hsps>
            <Hsp>
              <Hsp_num>1</Hsp_num>
              <Hsp_bit-score>31.5722</Hsp_bit-score>
              <Hsp_score>70</Hsp_score>
              <Hsp_evalue>7.7721</Hsp_evalue>
              <Hsp_query-from>55</Hsp_query-from>
              <Hsp_query-to>102</Hsp_query-to>
              <Hsp_hit-from>1679</Hsp_hit-from>
              <Hsp_hit-to>1730</Hsp_hit-to>
              <Hsp_query-frame>0</Hsp_query-frame>
              <Hsp_hit-frame>0</Hsp_hit-frame>
              <Hsp_identity>16</Hsp_identity>
              <Hsp_positive>27</Hsp_positive>
              <Hsp_gaps>4</Hsp_gaps>
              <Hsp_align-len>52</Hsp_align-len>
              <Hsp_qseq>KAMSDDEPKQDKTSQDADFTAKTIADK----QADTNQEQAKTEDAKRHDKEQ</Hsp_qseq>
              <Hsp_hseq>KDESEEKNKEDNMEESKDFTEMTVDNTISLGECSTTQYEEKTIDIDEHEEEQ</Hsp_hseq>
              <Hsp_midline>K  S+++ K+D   +  DFT  T+ +     +  T Q + KT D   H++EQ</Hsp_midline>
            </Hsp>
          </Hit_hsps>
        </Hit>
        <Hit>
          <Hit_num>210</Hit_num>
          <Hit_id>gi|68182025|ref|ZP_00555006.1|</Hit_id>
          <Hit_def>hypothetical protein JannDRAFT_2282 [Jannaschia sp. CCS1] &gt;gi|67977679|gb|EAM67298.1| hypothetical protein JannDRAFT_2282 [Jannaschia sp. CCS1]</Hit_def>
          <Hit_accession>ZP_00555006</Hit_accession>
          <Hit_len>438</Hit_len>
          <Hit_hsps>
            <Hsp>
              <Hsp_num>1</Hsp_num>
              <Hsp_bit-score>31.5722</Hsp_bit-score>
              <Hsp_score>70</Hsp_score>
              <Hsp_evalue>7.7721</Hsp_evalue>
              <Hsp_query-from>39</Hsp_query-from>
              <Hsp_query-to>92</Hsp_query-to>
              <Hsp_hit-from>235</Hsp_hit-from>
              <Hsp_hit-to>288</Hsp_hit-to>
              <Hsp_query-frame>0</Hsp_query-frame>
              <Hsp_hit-frame>0</Hsp_hit-frame>
              <Hsp_identity>14</Hsp_identity>
              <Hsp_positive>28</Hsp_positive>
              <Hsp_gaps>0</Hsp_gaps>
              <Hsp_align-len>54</Hsp_align-len>
              <Hsp_qseq>LGSIGSDLGASIKGFKKAMSDDEPKQDKTSQDADFTAKTIADKQADTNQEQAKT</Hsp_qseq>
              <Hsp_hseq>VGAVDQDMDPEARDTDASAADDETISDETTYDDDAEAEAAHDETVEDDTEQTET</Hsp_hseq>
              <Hsp_midline>+G++  D+    +    + +DDE   D+T+ D D  A+   D+  + + EQ +T</Hsp_midline>
            </Hsp>
          </Hit_hsps>
        </Hit>
        <Hit>
          <Hit_num>211</Hit_num>
          <Hit_id>gi|21204492|dbj|BAB95189.1|</Hit_id>
          <Hit_def>ebh [Staphylococcus aureus subsp. aureus MW2] &gt;gi|21283053|ref|NP_646141.1| hypothetical protein MW1324 [Staphylococcus aureus subsp. aureus MW2]</Hit_def>
          <Hit_accession>BAB95189</Hit_accession>
          <Hit_len>9904</Hit_len>
          <Hit_hsps>
            <Hsp>
              <Hsp_num>1</Hsp_num>
              <Hsp_bit-score>31.5722</Hsp_bit-score>
              <Hsp_score>70</Hsp_score>
              <Hsp_evalue>7.7721</Hsp_evalue>
              <Hsp_query-from>35</Hsp_query-from>
              <Hsp_query-to>95</Hsp_query-to>
              <Hsp_hit-from>5270</Hsp_hit-from>
              <Hsp_hit-to>5342</Hsp_hit-to>
              <Hsp_query-frame>0</Hsp_query-frame>
              <Hsp_hit-frame>0</Hsp_hit-frame>
              <Hsp_identity>19</Hsp_identity>
              <Hsp_positive>36</Hsp_positive>
              <Hsp_gaps>12</Hsp_gaps>
              <Hsp_align-len>73</Hsp_align-len>
              <Hsp_qseq>GTKKLGSIGSDLGASIKGFKKAMSDD----------EPKQDKTS--QDADFTAKTIADKQADTNQEQAKTEDA</Hsp_qseq>
              <Hsp_hseq>GVNQVSTTASELNTAMSNLQRGINDEAATKAAQKYTDADRDKQTAYNDAVTAAKTLLDKTAGTNENKAAVEQA</Hsp_hseq>
              <Hsp_midline>G  ++ +  S+L  ++   ++ ++D+          +  +DK +   DA   AKT+ DK A TN+ +A  E A</Hsp_midline>
            </Hsp>
          </Hit_hsps>
        </Hit>
        <Hit>
          <Hit_num>212</Hit_num>
          <Hit_id>gi|39593039|emb|CAE64508.1|</Hit_id>
          <Hit_def>Hypothetical protein CBG09238 [Caenorhabditis briggsae]</Hit_def>
          <Hit_accession>CAE64508</Hit_accession>
          <Hit_len>960</Hit_len>
          <Hit_hsps>
            <Hsp>
              <Hsp_num>1</Hsp_num>
              <Hsp_bit-score>31.5722</Hsp_bit-score>
              <Hsp_score>70</Hsp_score>
              <Hsp_evalue>7.7721</Hsp_evalue>
              <Hsp_query-from>55</Hsp_query-from>
              <Hsp_query-to>102</Hsp_query-to>
              <Hsp_hit-from>410</Hsp_hit-from>
              <Hsp_hit-to>459</Hsp_hit-to>
              <Hsp_query-frame>0</Hsp_query-frame>
              <Hsp_hit-frame>0</Hsp_hit-frame>
              <Hsp_identity>19</Hsp_identity>
              <Hsp_positive>33</Hsp_positive>
              <Hsp_gaps>4</Hsp_gaps>
              <Hsp_align-len>51</Hsp_align-len>
              <Hsp_qseq>KAMSDDEPKQD---KTSQDADFTAKTIADKQADTNQEQAKTEDAKRHDKEQ</Hsp_qseq>
              <Hsp_hseq>KKEADDKAKKDLEAKTKKEADEKAKKEADEKA-KKEAEAKTKEAEAKTKKE</Hsp_hseq>
              <Hsp_midline>K  +DD+ K+D   KT ++AD  AK  AD++A   + +AKT++A+   K++</Hsp_midline>
            </Hsp>
          </Hit_hsps>
        </Hit>
      </Iteration_hits>
      <Iteration_stat>
        <Statistics>
          <Statistics_db-num>2934173</Statistics_db-num>
          <Statistics_db-len>1011751523</Statistics_db-len>
          <Statistics_hsp-len>0</Statistics_hsp-len>
          <Statistics_eff-space>0</Statistics_eff-space>
          <Statistics_kappa>0.041</Statistics_kappa>
          <Statistics_lambda>0.267</Statistics_lambda>
          <Statistics_entropy>0.14</Statistics_entropy>
        </Statistics>
      </Iteration_stat>
    </Iteration>
  </BlastOutput_iterations>
</BlastOutput>
