# Supplementary material for: DIVERSITY in binding, regulation, and evolution revealed from high-throughput ChIP
Source: PLoS Comput Biol. 2018 Apr 23;14(4):e1006090. doi: 10.1371/journal.pcbi.1006090 (PMC5933800; doi:10.1371/journal.pcbi.1006090)
Supplement: S1 File — (GZ) [file pcbi.1006090.s009.tar.gz › DIVERSITY-master/weblogoMod/test_corebio/data/ssearch/xbt003.xml]

<?xml version="1.0"?>
<!DOCTYPE BlastOutput PUBLIC "-//NCBI//NCBI BlastOutput/EN" "NCBI_BlastOutput.dtd">
<BlastOutput>
  <BlastOutput_program>blastx</BlastOutput_program>
  <BlastOutput_version>BLASTX 2.2.12 [Aug-07-2005]</BlastOutput_version>
  <BlastOutput_reference>Altschul, Stephen F., Thomas L. Madden, Alejandro A. Schäffer, Jinghui Zhang, Zheng Zhang, Webb Miller, and David J. Lipman (1997), &quot;Gapped BLAST and PSI-BLAST: a new generation of protein database search programs&quot;, Nucleic Acids Res. 25:3389-3402.</BlastOutput_reference>
  <BlastOutput_db>nr</BlastOutput_db>
  <BlastOutput_query-ID>gi|1347369|gb|G25137.1|G25137</BlastOutput_query-ID>
  <BlastOutput_query-def>human STS EST48004, sequence tagged site</BlastOutput_query-def>
  <BlastOutput_query-len>556</BlastOutput_query-len>
  <BlastOutput_param>
    <Parameters>
      <Parameters_matrix>BLOSUM62</Parameters_matrix>
      <Parameters_expect>10</Parameters_expect>
      <Parameters_gap-open>11</Parameters_gap-open>
      <Parameters_gap-extend>1</Parameters_gap-extend>
      <Parameters_filter>L;</Parameters_filter>
    </Parameters>
  </BlastOutput_param>
  <BlastOutput_iterations>
    <Iteration>
      <Iteration_iter-num>1</Iteration_iter-num>
      <Iteration_query-ID>gi|1347369|gb|G25137.1|G25137</Iteration_query-ID>
      <Iteration_query-def>human STS EST48004, sequence tagged site</Iteration_query-def>
      <Iteration_query-len>556</Iteration_query-len>
      <Iteration_hits>
        <Hit>
          <Hit_num>1</Hit_num>
          <Hit_id>gi|12654095|gb|AAH00859.1|</Hit_id>
          <Hit_def>Unknown (protein for IMAGE:3459481) [Homo sapiens]</Hit_def>
          <Hit_accession>AAH00859</Hit_accession>
          <Hit_len>319</Hit_len>
          <Hit_hsps>
            <Hsp>
              <Hsp_num>1</Hsp_num>
              <Hsp_bit-score>247.284</Hsp_bit-score>
              <Hsp_score>630</Hsp_score>
              <Hsp_evalue>1.69599e-64</Hsp_evalue>
              <Hsp_query-from>1</Hsp_query-from>
              <Hsp_query-to>399</Hsp_query-to>
              <Hsp_hit-from>156</Hsp_hit-from>
              <Hsp_hit-to>288</Hsp_hit-to>
              <Hsp_query-frame>1</Hsp_query-frame>
              <Hsp_hit-frame>0</Hsp_hit-frame>
              <Hsp_identity>122</Hsp_identity>
              <Hsp_positive>123</Hsp_positive>
              <Hsp_gaps>0</Hsp_gaps>
              <Hsp_align-len>133</Hsp_align-len>
              <Hsp_qseq>DLQLLIKAVNLFPAGTNSRWEVIANYMNIHSSSGVKRTAKDVIGKAKSLQKLDPHQKDDINKKAFDKFKKEHGVVPQADNATPSERFXGPYTDFTPXTTEXQKLXEQALNTYPVNTXERWXXIAVAVPGRXKE</Hsp_qseq>
              <Hsp_hseq>DLQLLIKAVNLFPAGTNSRWEVIANYMNIHSSSGVKRTAKDVIGKAKSLQKLDPHQKDDINKKAFDKFKKEHGVVPQADNATPSERFEGPYTDFTPWTTEEQKLLEQALKTYPVNTPERWEKIAEAVPGRTKK</Hsp_hseq>
              <Hsp_midline>DLQLLIKAVNLFPAGTNSRWEVIANYMNIHSSSGVKRTAKDVIGKAKSLQKLDPHQKDDINKKAFDKFKKEHGVVPQADNATPSERF GPYTDFTP TTE QKL EQAL TYPVNT ERW  IA AVPGR K+</Hsp_midline>
            </Hsp>
          </Hit_hsps>
        </Hit>
        <Hit>
          <Hit_num>2</Hit_num>
          <Hit_id>gi|51493021|ref|XP_168590.4|</Hit_id>
          <Hit_def>PREDICTED: zuotin related factor 1 [Homo sapiens]</Hit_def>
          <Hit_accession>XP_168590</Hit_accession>
          <Hit_len>520</Hit_len>
          <Hit_hsps>
            <Hsp>
              <Hsp_num>1</Hsp_num>
              <Hsp_bit-score>247.284</Hsp_bit-score>
              <Hsp_score>630</Hsp_score>
              <Hsp_evalue>1.69599e-64</Hsp_evalue>
              <Hsp_query-from>1</Hsp_query-from>
              <Hsp_query-to>399</Hsp_query-to>
              <Hsp_hit-from>357</Hsp_hit-from>
              <Hsp_hit-to>489</Hsp_hit-to>
              <Hsp_query-frame>1</Hsp_query-frame>
              <Hsp_hit-frame>0</Hsp_hit-frame>
              <Hsp_identity>122</Hsp_identity>
              <Hsp_positive>123</Hsp_positive>
              <Hsp_gaps>0</Hsp_gaps>
              <Hsp_align-len>133</Hsp_align-len>
              <Hsp_qseq>DLQLLIKAVNLFPAGTNSRWEVIANYMNIHSSSGVKRTAKDVIGKAKSLQKLDPHQKDDINKKAFDKFKKEHGVVPQADNATPSERFXGPYTDFTPXTTEXQKLXEQALNTYPVNTXERWXXIAVAVPGRXKE</Hsp_qseq>
              <Hsp_hseq>DLQLLIKAVNLFPAGTNSRWEVIANYMNIHSSSGVKRTAKDVIGKAKSLQKLDPHQKDDINKKAFDKFKKEHGVVPQADNATPSERFEGPYTDFTPWTTEEQKLLEQALKTYPVNTPERWEKIAEAVPGRTKK</Hsp_hseq>
              <Hsp_midline>DLQLLIKAVNLFPAGTNSRWEVIANYMNIHSSSGVKRTAKDVIGKAKSLQKLDPHQKDDINKKAFDKFKKEHGVVPQADNATPSERF GPYTDFTP TTE QKL EQAL TYPVNT ERW  IA AVPGR K+</Hsp_midline>
            </Hsp>
          </Hit_hsps>
        </Hit>
        <Hit>
          <Hit_num>3</Hit_num>
          <Hit_id>gi|51492817|ref|XP_379909.2|</Hit_id>
          <Hit_def>PREDICTED: similar to Zuotin related factor-1 (M-phase phosphoprotein 11) [Homo sapiens]</Hit_def>
          <Hit_accession>XP_379909</Hit_accession>
          <Hit_len>584</Hit_len>
          <Hit_hsps>
            <Hsp>
              <Hsp_num>1</Hsp_num>
              <Hsp_bit-score>247.284</Hsp_bit-score>
              <Hsp_score>630</Hsp_score>
              <Hsp_evalue>1.69599e-64</Hsp_evalue>
              <Hsp_query-from>1</Hsp_query-from>
              <Hsp_query-to>399</Hsp_query-to>
              <Hsp_hit-from>416</Hsp_hit-from>
              <Hsp_hit-to>548</Hsp_hit-to>
              <Hsp_query-frame>1</Hsp_query-frame>
              <Hsp_hit-frame>0</Hsp_hit-frame>
              <Hsp_identity>122</Hsp_identity>
              <Hsp_positive>123</Hsp_positive>
              <Hsp_gaps>0</Hsp_gaps>
              <Hsp_align-len>133</Hsp_align-len>
              <Hsp_qseq>DLQLLIKAVNLFPAGTNSRWEVIANYMNIHSSSGVKRTAKDVIGKAKSLQKLDPHQKDDINKKAFDKFKKEHGVVPQADNATPSERFXGPYTDFTPXTTEXQKLXEQALNTYPVNTXERWXXIAVAVPGRXKE</Hsp_qseq>
              <Hsp_hseq>DLQLLIKAVNLFPAGTNSRWEVIANYMNIHSSSGVKRTAKDVIGKAKSLQKLDPHQKDDINKKAFDKFKKEHGVVPQADNATPSERFEGPYTDFTPWTTEEQKLLEQALKTYPVNTPERWEKIAEAVPGRTKK</Hsp_hseq>
              <Hsp_midline>DLQLLIKAVNLFPAGTNSRWEVIANYMNIHSSSGVKRTAKDVIGKAKSLQKLDPHQKDDINKKAFDKFKKEHGVVPQADNATPSERF GPYTDFTP TTE QKL EQAL TYPVNT ERW  IA AVPGR K+</Hsp_midline>
            </Hsp>
          </Hit_hsps>
        </Hit>
        <Hit>
          <Hit_num>4</Hit_num>
          <Hit_id>gi|67968477|dbj|BAE00600.1|</Hit_id>
          <Hit_def>unnamed protein product [Macaca fascicularis]</Hit_def>
          <Hit_accession>BAE00600</Hit_accession>
          <Hit_len>621</Hit_len>
          <Hit_hsps>
            <Hsp>
              <Hsp_num>1</Hsp_num>
              <Hsp_bit-score>245.358</Hsp_bit-score>
              <Hsp_score>625</Hsp_score>
              <Hsp_evalue>6.44477e-64</Hsp_evalue>
              <Hsp_query-from>1</Hsp_query-from>
              <Hsp_query-to>399</Hsp_query-to>
              <Hsp_hit-from>458</Hsp_hit-from>
              <Hsp_hit-to>590</Hsp_hit-to>
              <Hsp_query-frame>1</Hsp_query-frame>
              <Hsp_hit-frame>0</Hsp_hit-frame>
              <Hsp_identity>121</Hsp_identity>
              <Hsp_positive>122</Hsp_positive>
              <Hsp_gaps>0</Hsp_gaps>
              <Hsp_align-len>133</Hsp_align-len>
              <Hsp_qseq>DLQLLIKAVNLFPAGTNSRWEVIANYMNIHSSSGVKRTAKDVIGKAKSLQKLDPHQKDDINKKAFDKFKKEHGVVPQADNATPSERFXGPYTDFTPXTTEXQKLXEQALNTYPVNTXERWXXIAVAVPGRXKE</Hsp_qseq>
              <Hsp_hseq>DLQLLIKAVNLFPAGTNSRWEVIANYMNIHSSSGVKRTAKDVIGKAKSLQKLDPHQKDDINKKAFDKFKKEHGVVPQADNAAPSERFEGPYTDFTPWTTEEQKLLEQALKTYPVNTPERWEKIAEAVPGRTKK</Hsp_hseq>
              <Hsp_midline>DLQLLIKAVNLFPAGTNSRWEVIANYMNIHSSSGVKRTAKDVIGKAKSLQKLDPHQKDDINKKAFDKFKKEHGVVPQADNA PSERF GPYTDFTP TTE QKL EQAL TYPVNT ERW  IA AVPGR K+</Hsp_midline>
            </Hsp>
          </Hit_hsps>
        </Hit>
        <Hit>
          <Hit_num>5</Hit_num>
          <Hit_id>gi|1770454|emb|CAA66913.1|</Hit_id>
          <Hit_def>M-phase phosphoprotein 11 [Homo sapiens]</Hit_def>
          <Hit_accession>CAA66913</Hit_accession>
          <Hit_len>582</Hit_len>
          <Hit_hsps>
            <Hsp>
              <Hsp_num>1</Hsp_num>
              <Hsp_bit-score>244.202</Hsp_bit-score>
              <Hsp_score>622</Hsp_score>
              <Hsp_evalue>1.43575e-63</Hsp_evalue>
              <Hsp_query-from>1</Hsp_query-from>
              <Hsp_query-to>399</Hsp_query-to>
              <Hsp_hit-from>419</Hsp_hit-from>
              <Hsp_hit-to>551</Hsp_hit-to>
              <Hsp_query-frame>1</Hsp_query-frame>
              <Hsp_hit-frame>0</Hsp_hit-frame>
              <Hsp_identity>121</Hsp_identity>
              <Hsp_positive>122</Hsp_positive>
              <Hsp_gaps>0</Hsp_gaps>
              <Hsp_align-len>133</Hsp_align-len>
              <Hsp_qseq>DLQLLIKAVNLFPAGTNSRWEVIANYMNIHSSSGVKRTAKDVIGKAKSLQKLDPHQKDDINKKAFDKFKKEHGVVPQADNATPSERFXGPYTDFTPXTTEXQKLXEQALNTYPVNTXERWXXIAVAVPGRXKE</Hsp_qseq>
              <Hsp_hseq>DLQLLIKAVNLFPARTNSRWEVIANYMNIHSSSGVKRTAKDVIGKAKSLQKLDPHQKDDINKKAFDKFKKEHGVVPQADNATPSERFEGPYTDFTPWTTEEQKLLEQALKTYPVNTPERWEKIAEAVPGRTKK</Hsp_hseq>
              <Hsp_midline>DLQLLIKAVNLFPA TNSRWEVIANYMNIHSSSGVKRTAKDVIGKAKSLQKLDPHQKDDINKKAFDKFKKEHGVVPQADNATPSERF GPYTDFTP TTE QKL EQAL TYPVNT ERW  IA AVPGR K+</Hsp_midline>
            </Hsp>
          </Hit_hsps>
        </Hit>
        <Hit>
          <Hit_num>6</Hit_num>
          <Hit_id>gi|12230855|sp|Q99543|ZRF1_HUMAN</Hit_id>
          <Hit_def>Zuotin-related factor 1 (M-phase phosphoprotein 11)</Hit_def>
          <Hit_accession>Q99543</Hit_accession>
          <Hit_len>568</Hit_len>
          <Hit_hsps>
            <Hsp>
              <Hsp_num>1</Hsp_num>
              <Hsp_bit-score>244.202</Hsp_bit-score>
              <Hsp_score>622</Hsp_score>
              <Hsp_evalue>1.43575e-63</Hsp_evalue>
              <Hsp_query-from>1</Hsp_query-from>
              <Hsp_query-to>399</Hsp_query-to>
              <Hsp_hit-from>405</Hsp_hit-from>
              <Hsp_hit-to>537</Hsp_hit-to>
              <Hsp_query-frame>1</Hsp_query-frame>
              <Hsp_hit-frame>0</Hsp_hit-frame>
              <Hsp_identity>121</Hsp_identity>
              <Hsp_positive>122</Hsp_positive>
              <Hsp_gaps>0</Hsp_gaps>
              <Hsp_align-len>133</Hsp_align-len>
              <Hsp_qseq>DLQLLIKAVNLFPAGTNSRWEVIANYMNIHSSSGVKRTAKDVIGKAKSLQKLDPHQKDDINKKAFDKFKKEHGVVPQADNATPSERFXGPYTDFTPXTTEXQKLXEQALNTYPVNTXERWXXIAVAVPGRXKE</Hsp_qseq>
              <Hsp_hseq>DLQLLIKAVNLFPARTNSRWEVIANYMNIHSSSGVKRTAKDVIGKAKSLQKLDPHQKDDINKKAFDKFKKEHGVVPQADNATPSERFEGPYTDFTPWTTEEQKLLEQALKTYPVNTPERWEKIAEAVPGRTKK</Hsp_hseq>
              <Hsp_midline>DLQLLIKAVNLFPA TNSRWEVIANYMNIHSSSGVKRTAKDVIGKAKSLQKLDPHQKDDINKKAFDKFKKEHGVVPQADNATPSERF GPYTDFTP TTE QKL EQAL TYPVNT ERW  IA AVPGR K+</Hsp_midline>
            </Hsp>
          </Hit_hsps>
        </Hit>
        <Hit>
          <Hit_num>7</Hit_num>
          <Hit_id>gi|76615186|ref|XP_584591.2|</Hit_id>
          <Hit_def>PREDICTED: similar to DnaJ (Hsp40) homolog, subfamily C, member 2 isoform 2 isoform 1 [Bos taurus] &gt;gi|76615184|ref|XP_871283.1| PREDICTED: similar to DnaJ (Hsp40) homolog, subfamily C, member 2 isoform 2 isoform 2 [Bos taurus]</Hit_def>
          <Hit_accession>XP_584591</Hit_accession>
          <Hit_len>475</Hit_len>
          <Hit_hsps>
            <Hsp>
              <Hsp_num>1</Hsp_num>
              <Hsp_bit-score>243.817</Hsp_bit-score>
              <Hsp_score>621</Hsp_score>
              <Hsp_evalue>1.87514e-63</Hsp_evalue>
              <Hsp_query-from>1</Hsp_query-from>
              <Hsp_query-to>399</Hsp_query-to>
              <Hsp_hit-from>312</Hsp_hit-from>
              <Hsp_hit-to>444</Hsp_hit-to>
              <Hsp_query-frame>1</Hsp_query-frame>
              <Hsp_hit-frame>0</Hsp_hit-frame>
              <Hsp_identity>121</Hsp_identity>
              <Hsp_positive>122</Hsp_positive>
              <Hsp_gaps>0</Hsp_gaps>
              <Hsp_align-len>133</Hsp_align-len>
              <Hsp_qseq>DLQLLIKAVNLFPAGTNSRWEVIANYMNIHSSSGVKRTAKDVIGKAKSLQKLDPHQKDDINKKAFDKFKKEHGVVPQADNATPSERFXGPYTDFTPXTTEXQKLXEQALNTYPVNTXERWXXIAVAVPGRXKE</Hsp_qseq>
              <Hsp_hseq>DLQLLIKAVNLFPAGTNSRWEVIANYMNIHSSSGVKRTAKDVIGKAKSLQKLDPHQKDDINKKAFDKFKKEHGVVPQADNATPSERFEGPCTDFTPWTTEEQKLLEQALKTYPVNTPERWEKIAEAVPGRTKK</Hsp_hseq>
              <Hsp_midline>DLQLLIKAVNLFPAGTNSRWEVIANYMNIHSSSGVKRTAKDVIGKAKSLQKLDPHQKDDINKKAFDKFKKEHGVVPQADNATPSERF GP TDFTP TTE QKL EQAL TYPVNT ERW  IA AVPGR K+</Hsp_midline>
            </Hsp>
          </Hit_hsps>
        </Hit>
        <Hit>
          <Hit_num>8</Hit_num>
          <Hit_id>gi|73981816|ref|XP_540394.2|</Hit_id>
          <Hit_def>PREDICTED: similar to DnaJ (Hsp40) homolog, subfamily C, member 2 isoform 2 isoform 2 [Canis familiaris]</Hit_def>
          <Hit_accession>XP_540394</Hit_accession>
          <Hit_len>508</Hit_len>
          <Hit_hsps>
            <Hsp>
              <Hsp_num>1</Hsp_num>
              <Hsp_bit-score>243.817</Hsp_bit-score>
              <Hsp_score>621</Hsp_score>
              <Hsp_evalue>1.87514e-63</Hsp_evalue>
              <Hsp_query-from>1</Hsp_query-from>
              <Hsp_query-to>399</Hsp_query-to>
              <Hsp_hit-from>345</Hsp_hit-from>
              <Hsp_hit-to>477</Hsp_hit-to>
              <Hsp_query-frame>1</Hsp_query-frame>
              <Hsp_hit-frame>0</Hsp_hit-frame>
              <Hsp_identity>121</Hsp_identity>
              <Hsp_positive>122</Hsp_positive>
              <Hsp_gaps>0</Hsp_gaps>
              <Hsp_align-len>133</Hsp_align-len>
              <Hsp_qseq>DLQLLIKAVNLFPAGTNSRWEVIANYMNIHSSSGVKRTAKDVIGKAKSLQKLDPHQKDDINKKAFDKFKKEHGVVPQADNATPSERFXGPYTDFTPXTTEXQKLXEQALNTYPVNTXERWXXIAVAVPGRXKE</Hsp_qseq>
              <Hsp_hseq>DLQLLIKAVNLFPAGTNSRWEVIANYMNIHSSSGVKRTAKDVIGKAKSLQKLDPHQKDDINKKAFDKFKKEHGVVPQADNATPSERFEGPCTDFTPWTTEEQKLLEQALKTYPVNTPERWEKIAEAVPGRTKK</Hsp_hseq>
              <Hsp_midline>DLQLLIKAVNLFPAGTNSRWEVIANYMNIHSSSGVKRTAKDVIGKAKSLQKLDPHQKDDINKKAFDKFKKEHGVVPQADNATPSERF GP TDFTP TTE QKL EQAL TYPVNT ERW  IA AVPGR K+</Hsp_midline>
            </Hsp>
          </Hit_hsps>
        </Hit>
        <Hit>
          <Hit_num>9</Hit_num>
          <Hit_id>gi|73981814|ref|XP_849517.1|</Hit_id>
          <Hit_def>PREDICTED: similar to DnaJ (Hsp40) homolog, subfamily C, member 2 isoform 2 isoform 3 [Canis familiaris]</Hit_def>
          <Hit_accession>XP_849517</Hit_accession>
          <Hit_len>521</Hit_len>
          <Hit_hsps>
            <Hsp>
              <Hsp_num>1</Hsp_num>
              <Hsp_bit-score>243.817</Hsp_bit-score>
              <Hsp_score>621</Hsp_score>
              <Hsp_evalue>1.87514e-63</Hsp_evalue>
              <Hsp_query-from>1</Hsp_query-from>
              <Hsp_query-to>399</Hsp_query-to>
              <Hsp_hit-from>358</Hsp_hit-from>
              <Hsp_hit-to>490</Hsp_hit-to>
              <Hsp_query-frame>1</Hsp_query-frame>
              <Hsp_hit-frame>0</Hsp_hit-frame>
              <Hsp_identity>121</Hsp_identity>
              <Hsp_positive>122</Hsp_positive>
              <Hsp_gaps>0</Hsp_gaps>
              <Hsp_align-len>133</Hsp_align-len>
              <Hsp_qseq>DLQLLIKAVNLFPAGTNSRWEVIANYMNIHSSSGVKRTAKDVIGKAKSLQKLDPHQKDDINKKAFDKFKKEHGVVPQADNATPSERFXGPYTDFTPXTTEXQKLXEQALNTYPVNTXERWXXIAVAVPGRXKE</Hsp_qseq>
              <Hsp_hseq>DLQLLIKAVNLFPAGTNSRWEVIANYMNIHSSSGVKRTAKDVIGKAKSLQKLDPHQKDDINKKAFDKFKKEHGVVPQADNATPSERFEGPCTDFTPWTTEEQKLLEQALKTYPVNTPERWEKIAEAVPGRTKK</Hsp_hseq>
              <Hsp_midline>DLQLLIKAVNLFPAGTNSRWEVIANYMNIHSSSGVKRTAKDVIGKAKSLQKLDPHQKDDINKKAFDKFKKEHGVVPQADNATPSERF GP TDFTP TTE QKL EQAL TYPVNT ERW  IA AVPGR K+</Hsp_midline>
            </Hsp>
          </Hit_hsps>
        </Hit>
        <Hit>
          <Hit_num>10</Hit_num>
          <Hit_id>gi|57032822|gb|AAH88838.1|</Hit_id>
          <Hit_def>Dnajc2 protein [Rattus norvegicus]</Hit_def>
          <Hit_accession>AAH88838</Hit_accession>
          <Hit_len>621</Hit_len>
          <Hit_hsps>
            <Hsp>
              <Hsp_num>1</Hsp_num>
              <Hsp_bit-score>230.72</Hsp_bit-score>
              <Hsp_score>587</Hsp_score>
              <Hsp_evalue>1.6427e-59</Hsp_evalue>
              <Hsp_query-from>1</Hsp_query-from>
              <Hsp_query-to>399</Hsp_query-to>
              <Hsp_hit-from>458</Hsp_hit-from>
              <Hsp_hit-to>590</Hsp_hit-to>
              <Hsp_query-frame>1</Hsp_query-frame>
              <Hsp_hit-frame>0</Hsp_hit-frame>
              <Hsp_identity>115</Hsp_identity>
              <Hsp_positive>117</Hsp_positive>
              <Hsp_gaps>0</Hsp_gaps>
              <Hsp_align-len>133</Hsp_align-len>
              <Hsp_qseq>DLQLLIKAVNLFPAGTNSRWEVIANYMNIHSSSGVKRTAKDVIGKAKSLQKLDPHQKDDINKKAFDKFKKEHGVVPQADNATPSERFXGPYTDFTPXTTEXQKLXEQALNTYPVNTXERWXXIAVAVPGRXKE</Hsp_qseq>
              <Hsp_hseq>DLQLLIKAVNLFPAGTNSRWEVIANYMNIHSSSGVKRTAKDVIGKAKSLQKLDPHQKDDINKKAFDKFKKEHGVAPQADSAAPSERFEGPCIDSIPWTTEEQKLLEQALKTYPVNTPERWEKIAEAVPGRTKK</Hsp_hseq>
              <Hsp_midline>DLQLLIKAVNLFPAGTNSRWEVIANYMNIHSSSGVKRTAKDVIGKAKSLQKLDPHQKDDINKKAFDKFKKEHGV PQAD+A PSERF GP  D  P TTE QKL EQAL TYPVNT ERW  IA AVPGR K+</Hsp_midline>
            </Hsp>
          </Hit_hsps>
        </Hit>
        <Hit>
          <Hit_num>11</Hit_num>
          <Hit_id>gi|32481976|gb|AAP84341.1|</Hit_id>
          <Hit_def>zuotin related factor 2 [Rattus norvegicus]</Hit_def>
          <Hit_accession>AAP84341</Hit_accession>
          <Hit_len>200</Hit_len>
          <Hit_hsps>
            <Hsp>
              <Hsp_num>1</Hsp_num>
              <Hsp_bit-score>230.72</Hsp_bit-score>
              <Hsp_score>587</Hsp_score>
              <Hsp_evalue>1.6427e-59</Hsp_evalue>
              <Hsp_query-from>1</Hsp_query-from>
              <Hsp_query-to>399</Hsp_query-to>
              <Hsp_hit-from>37</Hsp_hit-from>
              <Hsp_hit-to>169</Hsp_hit-to>
              <Hsp_query-frame>1</Hsp_query-frame>
              <Hsp_hit-frame>0</Hsp_hit-frame>
              <Hsp_identity>115</Hsp_identity>
              <Hsp_positive>117</Hsp_positive>
              <Hsp_gaps>0</Hsp_gaps>
              <Hsp_align-len>133</Hsp_align-len>
              <Hsp_qseq>DLQLLIKAVNLFPAGTNSRWEVIANYMNIHSSSGVKRTAKDVIGKAKSLQKLDPHQKDDINKKAFDKFKKEHGVVPQADNATPSERFXGPYTDFTPXTTEXQKLXEQALNTYPVNTXERWXXIAVAVPGRXKE</Hsp_qseq>
              <Hsp_hseq>DLQLLIKAVNLFPAGTNSRWEVIANYMNIHSSSGVKRTAKDVIGKAKSLQKLDPHQKDDINKKAFDKFKKEHGVAPQADSAAPSERFEGPCIDSIPWTTEEQKLLEQALKTYPVNTPERWEKIAEAVPGRTKK</Hsp_hseq>
              <Hsp_midline>DLQLLIKAVNLFPAGTNSRWEVIANYMNIHSSSGVKRTAKDVIGKAKSLQKLDPHQKDDINKKAFDKFKKEHGV PQAD+A PSERF GP  D  P TTE QKL EQAL TYPVNT ERW  IA AVPGR K+</Hsp_midline>
            </Hsp>
          </Hit_hsps>
        </Hit>
        <Hit>
          <Hit_num>12</Hit_num>
          <Hit_id>gi|32481974|gb|AAP84340.1|</Hit_id>
          <Hit_def>zuotin related factor 3 [Rattus norvegicus]</Hit_def>
          <Hit_accession>AAP84340</Hit_accession>
          <Hit_len>547</Hit_len>
          <Hit_hsps>
            <Hsp>
              <Hsp_num>1</Hsp_num>
              <Hsp_bit-score>230.72</Hsp_bit-score>
              <Hsp_score>587</Hsp_score>
              <Hsp_evalue>1.6427e-59</Hsp_evalue>
              <Hsp_query-from>1</Hsp_query-from>
              <Hsp_query-to>399</Hsp_query-to>
              <Hsp_hit-from>384</Hsp_hit-from>
              <Hsp_hit-to>516</Hsp_hit-to>
              <Hsp_query-frame>1</Hsp_query-frame>
              <Hsp_hit-frame>0</Hsp_hit-frame>
              <Hsp_identity>115</Hsp_identity>
              <Hsp_positive>117</Hsp_positive>
              <Hsp_gaps>0</Hsp_gaps>
              <Hsp_align-len>133</Hsp_align-len>
              <Hsp_qseq>DLQLLIKAVNLFPAGTNSRWEVIANYMNIHSSSGVKRTAKDVIGKAKSLQKLDPHQKDDINKKAFDKFKKEHGVVPQADNATPSERFXGPYTDFTPXTTEXQKLXEQALNTYPVNTXERWXXIAVAVPGRXKE</Hsp_qseq>
              <Hsp_hseq>DLQLLIKAVNLFPAGTNSRWEVIANYMNIHSSSGVKRTAKDVIGKAKSLQKLDPHQKDDINKKAFDKFKKEHGVAPQADSAAPSERFEGPCIDSIPWTTEEQKLLEQALKTYPVNTPERWEKIAEAVPGRTKK</Hsp_hseq>
              <Hsp_midline>DLQLLIKAVNLFPAGTNSRWEVIANYMNIHSSSGVKRTAKDVIGKAKSLQKLDPHQKDDINKKAFDKFKKEHGV PQAD+A PSERF GP  D  P TTE QKL EQAL TYPVNT ERW  IA AVPGR K+</Hsp_midline>
            </Hsp>
          </Hit_hsps>
        </Hit>
        <Hit>
          <Hit_num>13</Hit_num>
          <Hit_id>gi|32481970|gb|AAP84338.1|</Hit_id>
          <Hit_def>zuotin related factor 1 [Rattus norvegicus]</Hit_def>
          <Hit_accession>AAP84338</Hit_accession>
          <Hit_len>621</Hit_len>
          <Hit_hsps>
            <Hsp>
              <Hsp_num>1</Hsp_num>
              <Hsp_bit-score>230.72</Hsp_bit-score>
              <Hsp_score>587</Hsp_score>
              <Hsp_evalue>1.6427e-59</Hsp_evalue>
              <Hsp_query-from>1</Hsp_query-from>
              <Hsp_query-to>399</Hsp_query-to>
              <Hsp_hit-from>458</Hsp_hit-from>
              <Hsp_hit-to>590</Hsp_hit-to>
              <Hsp_query-frame>1</Hsp_query-frame>
              <Hsp_hit-frame>0</Hsp_hit-frame>
              <Hsp_identity>115</Hsp_identity>
              <Hsp_positive>117</Hsp_positive>
              <Hsp_gaps>0</Hsp_gaps>
              <Hsp_align-len>133</Hsp_align-len>
              <Hsp_qseq>DLQLLIKAVNLFPAGTNSRWEVIANYMNIHSSSGVKRTAKDVIGKAKSLQKLDPHQKDDINKKAFDKFKKEHGVVPQADNATPSERFXGPYTDFTPXTTEXQKLXEQALNTYPVNTXERWXXIAVAVPGRXKE</Hsp_qseq>
              <Hsp_hseq>DLQLLIKAVNLFPAGTNSRWEVIANYMNIHSSSGVKRTAKDVIGKAKSLQKLDPHQKDDINKKAFDKFKKEHGVAPQADSAAPSERFEGPCIDSIPWTTEEQKLLEQALKTYPVNTPERWEKIAEAVPGRTKK</Hsp_hseq>
              <Hsp_midline>DLQLLIKAVNLFPAGTNSRWEVIANYMNIHSSSGVKRTAKDVIGKAKSLQKLDPHQKDDINKKAFDKFKKEHGV PQAD+A PSERF GP  D  P TTE QKL EQAL TYPVNT ERW  IA AVPGR K+</Hsp_midline>
            </Hsp>
          </Hit_hsps>
        </Hit>
        <Hit>
          <Hit_num>14</Hit_num>
          <Hit_id>gi|6677659|ref|NP_033610.1|</Hit_id>
          <Hit_def>DnaJ (Hsp40) homolog, subfamily C, member 2 isoform 2 [Mus musculus] &gt;gi|74203507|dbj|BAE20907.1| unnamed protein product [Mus musculus] &gt;gi|30354366|gb|AAH52027.1| DnaJ (Hsp40) homolog, subfamily C, member 2, isoform 2 [Mus musculus] &gt;gi|1060925|dbj|BAA09854.1| MIDA1 [Mus musculus] &gt;gi|2137417|pir||A57591 Id-associated protein 1 - mouse</Hit_def>
          <Hit_accession>NP_033610</Hit_accession>
          <Hit_len>621</Hit_len>
          <Hit_hsps>
            <Hsp>
              <Hsp_num>1</Hsp_num>
              <Hsp_bit-score>227.639</Hsp_bit-score>
              <Hsp_score>579</Hsp_score>
              <Hsp_evalue>1.39063e-58</Hsp_evalue>
              <Hsp_query-from>1</Hsp_query-from>
              <Hsp_query-to>399</Hsp_query-to>
              <Hsp_hit-from>458</Hsp_hit-from>
              <Hsp_hit-to>590</Hsp_hit-to>
              <Hsp_query-frame>1</Hsp_query-frame>
              <Hsp_hit-frame>0</Hsp_hit-frame>
              <Hsp_identity>114</Hsp_identity>
              <Hsp_positive>116</Hsp_positive>
              <Hsp_gaps>0</Hsp_gaps>
              <Hsp_align-len>133</Hsp_align-len>
              <Hsp_qseq>DLQLLIKAVNLFPAGTNSRWEVIANYMNIHSSSGVKRTAKDVIGKAKSLQKLDPHQKDDINKKAFDKFKKEHGVVPQADNATPSERFXGPYTDFTPXTTEXQKLXEQALNTYPVNTXERWXXIAVAVPGRXKE</Hsp_qseq>
              <Hsp_hseq>DLQLLIKAVNLFPAGTNSRWEVIANYMNIHSSSGVKRTAKDVISKAKSLQKLDPHQKDDINKKAFDKFKKEHGVASQADSAAPSERFEGPCIDSTPWTTEEQKLLEQALKTYPVNTPERWEKIAEAVPGRTKK</Hsp_hseq>
              <Hsp_midline>DLQLLIKAVNLFPAGTNSRWEVIANYMNIHSSSGVKRTAKDVI KAKSLQKLDPHQKDDINKKAFDKFKKEHGV  QAD+A PSERF GP  D TP TTE QKL EQAL TYPVNT ERW  IA AVPGR K+</Hsp_midline>
            </Hsp>
          </Hit_hsps>
        </Hit>
        <Hit>
          <Hit_num>15</Hit_num>
          <Hit_id>gi|39794437|gb|AAH64251.1|</Hit_id>
          <Hit_def>Dnajc2-prov protein [Xenopus tropicalis]</Hit_def>
          <Hit_accession>AAH64251</Hit_accession>
          <Hit_len>635</Hit_len>
          <Hit_hsps>
            <Hsp>
              <Hsp_num>1</Hsp_num>
              <Hsp_bit-score>216.083</Hsp_bit-score>
              <Hsp_score>549</Hsp_score>
              <Hsp_evalue>4.18708e-55</Hsp_evalue>
              <Hsp_query-from>1</Hsp_query-from>
              <Hsp_query-to>399</Hsp_query-to>
              <Hsp_hit-from>471</Hsp_hit-from>
              <Hsp_hit-to>604</Hsp_hit-to>
              <Hsp_query-frame>1</Hsp_query-frame>
              <Hsp_hit-frame>0</Hsp_hit-frame>
              <Hsp_identity>108</Hsp_identity>
              <Hsp_positive>115</Hsp_positive>
              <Hsp_gaps>1</Hsp_gaps>
              <Hsp_align-len>134</Hsp_align-len>
              <Hsp_qseq>DLQLLIKAVNLFPAGTNSRWEVIANYMNIHSSSGVKRTAKDVIGKAKSLQKLDPHQKDDINKKAFDKFKKEHGVVPQA-DNATPSERFXGPYTDFTPXTTEXQKLXEQALNTYPVNTXERWXXIAVAVPGRXKE</Hsp_qseq>
              <Hsp_hseq>DLQLLIKAVNLFPAGTNARWEVIANYMNLHSISGIKRTSKDVINKAKSLQKLDPQQKDDINKKAFDKFKKEHRVVPQSVDNAVPSERFEGPAADMSPWTTEEQKLLEQALKTYPVNTPERWEKIAEAVPGRSKK</Hsp_hseq>
              <Hsp_midline>DLQLLIKAVNLFPAGTN+RWEVIANYMN+HS SG+KRT+KDVI KAKSLQKLDP QKDDINKKAFDKFKKEH VVPQ+ DNA PSERF GP  D +P TTE QKL EQAL TYPVNT ERW  IA AVPGR K+</Hsp_midline>
            </Hsp>
          </Hit_hsps>
        </Hit>
        <Hit>
          <Hit_num>16</Hit_num>
          <Hit_id>gi|47086411|ref|NP_997976.1|</Hit_id>
          <Hit_def>zuotin related factor 1 [Danio rerio] &gt;gi|45709493|gb|AAH67568.1| Zgc:85671 [Danio rerio]</Hit_def>
          <Hit_accession>NP_997976</Hit_accession>
          <Hit_len>618</Hit_len>
          <Hit_hsps>
            <Hsp>
              <Hsp_num>1</Hsp_num>
              <Hsp_bit-score>194.126</Hsp_bit-score>
              <Hsp_score>492</Hsp_score>
              <Hsp_evalue>1.70388e-48</Hsp_evalue>
              <Hsp_query-from>1</Hsp_query-from>
              <Hsp_query-to>399</Hsp_query-to>
              <Hsp_hit-from>454</Hsp_hit-from>
              <Hsp_hit-to>589</Hsp_hit-to>
              <Hsp_query-frame>1</Hsp_query-frame>
              <Hsp_hit-frame>0</Hsp_hit-frame>
              <Hsp_identity>100</Hsp_identity>
              <Hsp_positive>111</Hsp_positive>
              <Hsp_gaps>3</Hsp_gaps>
              <Hsp_align-len>136</Hsp_align-len>
              <Hsp_qseq>DLQLLIKAVNLFPAGTNSRWEVIANYMNIHSSSGVKRTAKDVIGKAKSLQKLDPHQKDDINKKAFDKFKKEHGVV-PQADNATPSERF--XGPYTDFTPXTTEXQKLXEQALNTYPVNTXERWXXIAVAVPGRXKE</Hsp_qseq>
              <Hsp_hseq>DLQLLIKAVNLFPAGTNARWEVIANYMNQHSSSGVRRTAKDVINKAKTLQKLDPHQKDEINRKAFEKFKKEHSAVPPTVDNAMPSERFDAVGADSNAAAWTTEEQKLLEQALKTYPVSTAERWERISEAVPGRSKK</Hsp_hseq>
              <Hsp_midline>DLQLLIKAVNLFPAGTN+RWEVIANYMN HSSSGV+RTAKDVI KAK+LQKLDPHQKD+IN+KAF+KFKKEH  V P  DNA PSERF   G  ++    TTE QKL EQAL TYPV+T ERW  I+ AVPGR K+</Hsp_midline>
            </Hsp>
          </Hit_hsps>
        </Hit>
        <Hit>
          <Hit_num>17</Hit_num>
          <Hit_id>gi|32766539|gb|AAH55125.1|</Hit_id>
          <Hit_def>Zgc:85671 protein [Danio rerio]</Hit_def>
          <Hit_accession>AAH55125</Hit_accession>
          <Hit_len>620</Hit_len>
          <Hit_hsps>
            <Hsp>
              <Hsp_num>1</Hsp_num>
              <Hsp_bit-score>194.126</Hsp_bit-score>
              <Hsp_score>492</Hsp_score>
              <Hsp_evalue>1.70388e-48</Hsp_evalue>
              <Hsp_query-from>1</Hsp_query-from>
              <Hsp_query-to>399</Hsp_query-to>
              <Hsp_hit-from>454</Hsp_hit-from>
              <Hsp_hit-to>589</Hsp_hit-to>
              <Hsp_query-frame>1</Hsp_query-frame>
              <Hsp_hit-frame>0</Hsp_hit-frame>
              <Hsp_identity>100</Hsp_identity>
              <Hsp_positive>111</Hsp_positive>
              <Hsp_gaps>3</Hsp_gaps>
              <Hsp_align-len>136</Hsp_align-len>
              <Hsp_qseq>DLQLLIKAVNLFPAGTNSRWEVIANYMNIHSSSGVKRTAKDVIGKAKSLQKLDPHQKDDINKKAFDKFKKEHGVV-PQADNATPSERF--XGPYTDFTPXTTEXQKLXEQALNTYPVNTXERWXXIAVAVPGRXKE</Hsp_qseq>
              <Hsp_hseq>DLQLLIKAVNLFPAGTNARWEVIANYMNQHSSSGVRRTAKDVINKAKTLQKLDPHQKDEINRKAFEKFKKEHSAVPPTVDNAMPSERFDAVGADSNAAAWTTEEQKLLEQALKTYPVSTAERWERISEAVPGRSKK</Hsp_hseq>
              <Hsp_midline>DLQLLIKAVNLFPAGTN+RWEVIANYMN HSSSGV+RTAKDVI KAK+LQKLDPHQKD+IN+KAF+KFKKEH  V P  DNA PSERF   G  ++    TTE QKL EQAL TYPV+T ERW  I+ AVPGR K+</Hsp_midline>
            </Hsp>
          </Hit_hsps>
        </Hit>
        <Hit>
          <Hit_num>18</Hit_num>
          <Hit_id>gi|5577977|gb|AAD45407.1|</Hit_id>
          <Hit_def>gliosarcoma-related antigen MIDA1 [Rattus norvegicus]</Hit_def>
          <Hit_accession>AAD45407</Hit_accession>
          <Hit_len>562</Hit_len>
          <Hit_hsps>
            <Hsp>
              <Hsp_num>1</Hsp_num>
              <Hsp_bit-score>189.889</Hsp_bit-score>
              <Hsp_score>481</Hsp_score>
              <Hsp_evalue>3.21338e-47</Hsp_evalue>
              <Hsp_query-from>1</Hsp_query-from>
              <Hsp_query-to>312</Hsp_query-to>
              <Hsp_hit-from>458</Hsp_hit-from>
              <Hsp_hit-to>561</Hsp_hit-to>
              <Hsp_query-frame>1</Hsp_query-frame>
              <Hsp_hit-frame>0</Hsp_hit-frame>
              <Hsp_identity>94</Hsp_identity>
              <Hsp_positive>95</Hsp_positive>
              <Hsp_gaps>0</Hsp_gaps>
              <Hsp_align-len>104</Hsp_align-len>
              <Hsp_qseq>DLQLLIKAVNLFPAGTNSRWEVIANYMNIHSSSGVKRTAKDVIGKAKSLQKLDPHQKDDINKKAFDKFKKEHGVVPQADNATPSERFXGPYTDFTPXTTEXQKL</Hsp_qseq>
              <Hsp_hseq>DLQLLIKAVNLFPAGTNSRWEVIANYMNIHSSSGVKRTAKDVIGKAKSLQKLDPHQKDDINKKAFDKFKKEHGVAPQADSAAPSERFEGPCIDSIPWTTEEQKL</Hsp_hseq>
              <Hsp_midline>DLQLLIKAVNLFPAGTNSRWEVIANYMNIHSSSGVKRTAKDVIGKAKSLQKLDPHQKDDINKKAFDKFKKEHGV PQAD+A PSERF GP  D  P TTE QKL</Hsp_midline>
            </Hsp>
          </Hit_hsps>
        </Hit>
        <Hit>
          <Hit_num>19</Hit_num>
          <Hit_id>gi|50728035|ref|XP_415961.1|</Hit_id>
          <Hit_def>PREDICTED: similar to zuotin related factor 1 [Gallus gallus]</Hit_def>
          <Hit_accession>XP_415961</Hit_accession>
          <Hit_len>420</Hit_len>
          <Hit_hsps>
            <Hsp>
              <Hsp_num>1</Hsp_num>
              <Hsp_bit-score>188.348</Hsp_bit-score>
              <Hsp_score>477</Hsp_score>
              <Hsp_evalue>9.3495e-47</Hsp_evalue>
              <Hsp_query-from>55</Hsp_query-from>
              <Hsp_query-to>399</Hsp_query-to>
              <Hsp_hit-from>291</Hsp_hit-from>
              <Hsp_hit-to>405</Hsp_hit-to>
              <Hsp_query-frame>1</Hsp_query-frame>
              <Hsp_hit-frame>0</Hsp_hit-frame>
              <Hsp_identity>91</Hsp_identity>
              <Hsp_positive>97</Hsp_positive>
              <Hsp_gaps>0</Hsp_gaps>
              <Hsp_align-len>115</Hsp_align-len>
              <Hsp_qseq>RWEVIANYMNIHSSSGVKRTAKDVIGKAKSLQKLDPHQKDDINKKAFDKFKKEHGVVPQADNATPSERFXGPYTDFTPXTTEXQKLXEQALNTYPVNTXERWXXIAVAVPGRXKE</Hsp_qseq>
              <Hsp_hseq>RWEVIANYMNLHSTTGIKRTAKDVINKAKSLQKLDPHQKDDINKKAFDKFKKEHGVVPQMDTAAPSERFEGSPLDSSPWTTEEQKLLEQALKTYPVNTPERWEKIAAAVPGRSKK</Hsp_hseq>
              <Hsp_midline>RWEVIANYMN+HS++G+KRTAKDVI KAKSLQKLDPHQKDDINKKAFDKFKKEHGVVPQ D A PSERF G   D +P TTE QKL EQAL TYPVNT ERW  IA AVPGR K+</Hsp_midline>
            </Hsp>
          </Hit_hsps>
        </Hit>
        <Hit>
          <Hit_num>20</Hit_num>
          <Hit_id>gi|47208143|emb|CAF93399.1|</Hit_id>
          <Hit_def>unnamed protein product [Tetraodon nigroviridis]</Hit_def>
          <Hit_accession>CAF93399</Hit_accession>
          <Hit_len>549</Hit_len>
          <Hit_hsps>
            <Hsp>
              <Hsp_num>1</Hsp_num>
              <Hsp_bit-score>145.206</Hsp_bit-score>
              <Hsp_score>365</Hsp_score>
              <Hsp_evalue>9.07675e-34</Hsp_evalue>
              <Hsp_query-from>1</Hsp_query-from>
              <Hsp_query-to>267</Hsp_query-to>
              <Hsp_hit-from>455</Hsp_hit-from>
              <Hsp_hit-to>544</Hsp_hit-to>
              <Hsp_query-frame>1</Hsp_query-frame>
              <Hsp_hit-frame>0</Hsp_hit-frame>
              <Hsp_identity>72</Hsp_identity>
              <Hsp_positive>80</Hsp_positive>
              <Hsp_gaps>1</Hsp_gaps>
              <Hsp_align-len>90</Hsp_align-len>
              <Hsp_qseq>DLQLLIKAVNLFPAGTNSRWEVIANYMNIHSSSGVKRTAKDVIGKAKSLQKLDPHQKDDINKKAFDKFKKEHGVVP-QADNATPSERFXG</Hsp_qseq>
              <Hsp_hseq>DLQLLIKAVNLFPAGTNARWEVIANYMNQHSTSGMKRTAKDVINKAKNLQRLDPVQKDEINKKAFEKFRKEHTSVPLSVDNAVPSERFDG</Hsp_hseq>
              <Hsp_midline>DLQLLIKAVNLFPAGTN+RWEVIANYMN HS+SG+KRTAKDVI KAK+LQ+LDP QKD+INKKAF+KF+KEH  VP   DNA PSERF G</Hsp_midline>
            </Hsp>
          </Hit_hsps>
        </Hit>
        <Hit>
          <Hit_num>21</Hit_num>
          <Hit_id>gi|76615182|ref|XP_882962.1|</Hit_id>
          <Hit_def>PREDICTED: similar to Zuotin-related factor 1 (M-phase phosphoprotein 11) isoform 3 [Bos taurus]</Hit_def>
          <Hit_accession>XP_882962</Hit_accession>
          <Hit_len>124</Hit_len>
          <Hit_hsps>
            <Hsp>
              <Hsp_num>1</Hsp_num>
              <Hsp_bit-score>144.05</Hsp_bit-score>
              <Hsp_score>362</Hsp_score>
              <Hsp_evalue>2.02209e-33</Hsp_evalue>
              <Hsp_query-from>157</Hsp_query-from>
              <Hsp_query-to>399</Hsp_query-to>
              <Hsp_hit-from>13</Hsp_hit-from>
              <Hsp_hit-to>93</Hsp_hit-to>
              <Hsp_query-frame>1</Hsp_query-frame>
              <Hsp_hit-frame>0</Hsp_hit-frame>
              <Hsp_identity>69</Hsp_identity>
              <Hsp_positive>70</Hsp_positive>
              <Hsp_gaps>0</Hsp_gaps>
              <Hsp_align-len>81</Hsp_align-len>
              <Hsp_qseq>DPHQKDDINKKAFDKFKKEHGVVPQADNATPSERFXGPYTDFTPXTTEXQKLXEQALNTYPVNTXERWXXIAVAVPGRXKE</Hsp_qseq>
              <Hsp_hseq>DPHQKDDINKKAFDKFKKEHGVVPQADNATPSERFEGPCTDFTPWTTEEQKLLEQALKTYPVNTPERWEKIAEAVPGRTKK</Hsp_hseq>
              <Hsp_midline>DPHQKDDINKKAFDKFKKEHGVVPQADNATPSERF GP TDFTP TTE QKL EQAL TYPVNT ERW  IA AVPGR K+</Hsp_midline>
            </Hsp>
          </Hit_hsps>
        </Hit>
        <Hit>
          <Hit_num>22</Hit_num>
          <Hit_id>gi|72061332|ref|XP_788523.1|</Hit_id>
          <Hit_def>PREDICTED: similar to zuotin related factor 1 [Strongylocentrotus purpuratus]</Hit_def>
          <Hit_accession>XP_788523</Hit_accession>
          <Hit_len>623</Hit_len>
          <Hit_hsps>
            <Hsp>
              <Hsp_num>1</Hsp_num>
              <Hsp_bit-score>124.405</Hsp_bit-score>
              <Hsp_score>311</Hsp_score>
              <Hsp_evalue>1.65801e-27</Hsp_evalue>
              <Hsp_query-from>1</Hsp_query-from>
              <Hsp_query-to>399</Hsp_query-to>
              <Hsp_hit-from>453</Hsp_hit-from>
              <Hsp_hit-to>595</Hsp_hit-to>
              <Hsp_query-frame>1</Hsp_query-frame>
              <Hsp_hit-frame>0</Hsp_hit-frame>
              <Hsp_identity>68</Hsp_identity>
              <Hsp_positive>89</Hsp_positive>
              <Hsp_gaps>10</Hsp_gaps>
              <Hsp_align-len>143</Hsp_align-len>
              <Hsp_qseq>DLQLLIKAVNLFPAGTNSRWEVIANYMNIHSSSGVKRTAKDVIGKAKSLQKLDPHQKDDINKKAFDKFKKEHGV-VPQADNATPSERFXGPYTDFTPXT---------TEXQKLXEQALNTYPVNTXERWXXIAVAVPGRXKE</Hsp_qseq>
              <Hsp_hseq>DTQLLIKAANIFPPGTSSRYEVIANYINNHSTSGSNRNAKDIINKTKNLPRLDGGMKAAANEKAFEKFQQATGAKLKKSDEAPPSENFEGGEGAAAPAAAVEGPKAWQTDEQKRLEQALKTFPASATDRWDKISEAVPTRTKK</Hsp_hseq>
              <Hsp_midline>D QLLIKA N+FP GT+SR+EVIANY+N HS+SG  R AKD+I K K+L +LD   K   N+KAF+KF++  G  + ++D A PSE F G      P           T+ QK  EQAL T+P +  +RW  I+ AVP R K+</Hsp_midline>
            </Hsp>
          </Hit_hsps>
        </Hit>
        <Hit>
          <Hit_num>23</Hit_num>
          <Hit_id>gi|66503903|ref|XP_396658.2|</Hit_id>
          <Hit_def>PREDICTED: similar to CG10565-PA [Apis mellifera]</Hit_def>
          <Hit_accession>XP_396658</Hit_accession>
          <Hit_len>617</Hit_len>
          <Hit_hsps>
            <Hsp>
              <Hsp_num>1</Hsp_num>
              <Hsp_bit-score>115.546</Hsp_bit-score>
              <Hsp_score>288</Hsp_score>
              <Hsp_evalue>7.70178e-25</Hsp_evalue>
              <Hsp_query-from>1</Hsp_query-from>
              <Hsp_query-to>399</Hsp_query-to>
              <Hsp_hit-from>446</Hsp_hit-from>
              <Hsp_hit-to>594</Hsp_hit-to>
              <Hsp_query-frame>1</Hsp_query-frame>
              <Hsp_hit-frame>0</Hsp_hit-frame>
              <Hsp_identity>68</Hsp_identity>
              <Hsp_positive>85</Hsp_positive>
              <Hsp_gaps>16</Hsp_gaps>
              <Hsp_align-len>149</Hsp_align-len>
              <Hsp_qseq>DLQLLIKAVNLFPAGTNSRWEVIANYMNIH--SSSGVKRTAKDVIGKAKSLQKLD---PHQKDDINKKAFDKFKKEHGVVPQADNATP--SERFXGPY---------TDFTPXTTEXQKLXEQALNTYPVNTXERWXXIAVAVPGRXKE</Hsp_qseq>
              <Hsp_hseq>DLQLLIKAVNLFPAGTNQRWEVVANFINQHSTSSTGITRDAKEVLAKAKDLQSTDFSRSSLKEQANKKAYDNFIAEKKTKESIEDRMPAVTERLDHPILNGINSEQKKESQPWTPAEQKLLEQALKTYPTSVPDRWDQIAACIPTRTNK</Hsp_hseq>
              <Hsp_midline>DLQLLIKAVNLFPAGTN RWEV+AN++N H  SS+G+ R AK+V+ KAK LQ  D      K+  NKKA+D F  E       ++  P  +ER   P           +  P T   QKL EQAL TYP +  +RW  IA  +P R  +</Hsp_midline>
            </Hsp>
          </Hit_hsps>
        </Hit>
        <Hit>
          <Hit_num>24</Hit_num>
          <Hit_id>gi|72008661|ref|XP_786271.1|</Hit_id>
          <Hit_def>PREDICTED: similar to zuotin related factor 1 [Strongylocentrotus purpuratus]</Hit_def>
          <Hit_accession>XP_786271</Hit_accession>
          <Hit_len>193</Hit_len>
          <Hit_hsps>
            <Hsp>
              <Hsp_num>1</Hsp_num>
              <Hsp_bit-score>98.9821</Hsp_bit-score>
              <Hsp_score>245</Hsp_score>
              <Hsp_evalue>7.45978e-20</Hsp_evalue>
              <Hsp_query-from>58</Hsp_query-from>
              <Hsp_query-to>399</Hsp_query-to>
              <Hsp_hit-from>42</Hsp_hit-from>
              <Hsp_hit-to>165</Hsp_hit-to>
              <Hsp_query-frame>1</Hsp_query-frame>
              <Hsp_hit-frame>0</Hsp_hit-frame>
              <Hsp_identity>55</Hsp_identity>
              <Hsp_positive>74</Hsp_positive>
              <Hsp_gaps>10</Hsp_gaps>
              <Hsp_align-len>124</Hsp_align-len>
              <Hsp_qseq>WEVIANYMNIHSSSGVKRTAKDVIGKAKSLQKLDPHQKDDINKKAFDKFKKEHGV-VPQADNATPSERFXGPYTDFTPXT---------TEXQKLXEQALNTYPVNTXERWXXIAVAVPGRXKE</Hsp_qseq>
              <Hsp_hseq>YEVIANYINNHSTSGSNRAAKDIINKTKNLQRLDGGMKAAANEKAFEKFQQATGAKLKKSDEAPPSENFEGGEGAAAPAAAAEGPKAWQTDEQKRLEQALKTFPASATDRWDKISEAVPTRTKK</Hsp_hseq>
              <Hsp_midline>+EVIANY+N HS+SG  R AKD+I K K+LQ+LD   K   N+KAF+KF++  G  + ++D A PSE F G      P           T+ QK  EQAL T+P +  +RW  I+ AVP R K+</Hsp_midline>
            </Hsp>
          </Hit_hsps>
        </Hit>
        <Hit>
          <Hit_num>25</Hit_num>
          <Hit_id>gi|54641476|gb|EAL30226.1|</Hit_id>
          <Hit_def>GA10399-PA [Drosophila pseudoobscura]</Hit_def>
          <Hit_accession>EAL30226</Hit_accession>
          <Hit_len>637</Hit_len>
          <Hit_hsps>
            <Hsp>
              <Hsp_num>1</Hsp_num>
              <Hsp_bit-score>88.9669</Hsp_bit-score>
              <Hsp_score>219</Hsp_score>
              <Hsp_evalue>7.71966e-17</Hsp_evalue>
              <Hsp_query-from>1</Hsp_query-from>
              <Hsp_query-to>399</Hsp_query-to>
              <Hsp_hit-from>436</Hsp_hit-from>
              <Hsp_hit-to>613</Hsp_hit-to>
              <Hsp_query-frame>1</Hsp_query-frame>
              <Hsp_hit-frame>0</Hsp_hit-frame>
              <Hsp_identity>66</Hsp_identity>
              <Hsp_positive>86</Hsp_positive>
              <Hsp_gaps>47</Hsp_gaps>
              <Hsp_align-len>179</Hsp_align-len>
              <Hsp_qseq>DLQLLIKAVNLFPAGTNSRWEVIANYMNIHS-SSGVKRTAKDVIGKAKSLQKLDPHQKDDINKKA-------FDKFKKE-------------------------HGVVP-QADNATPSER---FXGPYTDFT---------PXTTEXQKLXEQALNTYPVNTXERWXXIAVAVPGRXKE</Hsp_qseq>
              <Hsp_hseq>NVQLLIKAVNLFPAGTAQRWDVIATFINQHSGSGGAQVLARDVLNKAKALQNSD-HSKSSLKTQANDAAFASFEKSKKEVQVSNDITIGEEAPSQESKENVKQNGGAHPNQVNNQKPKQNGISTPSPMTNGTGGAGAGASKTWTKEEQALLEQAIKSYPTTTPDRWDRIAACIPNRSKK</Hsp_hseq>
              <Hsp_midline>++QLLIKAVNLFPAGT  RW+VIA ++N HS S G +  A+DV+ KAK+LQ  D H K  +  +A       F+K KKE                          G  P Q +N  P +       P T+ T           T E Q L EQA+ +YP  T +RW  IA  +P R K+</Hsp_midline>
            </Hsp>
          </Hit_hsps>
        </Hit>
        <Hit>
          <Hit_num>26</Hit_num>
          <Hit_id>gi|55245384|gb|EAL41766.1|</Hit_id>
          <Hit_def>ENSANGP00000029085 [Anopheles gambiae str. PEST] &gt;gi|57971654|ref|XP_564715.1| ENSANGP00000029085 [Anopheles gambiae str. PEST]</Hit_def>
          <Hit_accession>EAL41766</Hit_accession>
          <Hit_len>300</Hit_len>
          <Hit_hsps>
            <Hsp>
              <Hsp_num>1</Hsp_num>
              <Hsp_bit-score>88.5817</Hsp_bit-score>
              <Hsp_score>218</Hsp_score>
              <Hsp_evalue>1.00822e-16</Hsp_evalue>
              <Hsp_query-from>1</Hsp_query-from>
              <Hsp_query-to>399</Hsp_query-to>
              <Hsp_hit-from>144</Hsp_hit-from>
              <Hsp_hit-to>277</Hsp_hit-to>
              <Hsp_query-frame>1</Hsp_query-frame>
              <Hsp_hit-frame>0</Hsp_hit-frame>
              <Hsp_identity>59</Hsp_identity>
              <Hsp_positive>76</Hsp_positive>
              <Hsp_gaps>5</Hsp_gaps>
              <Hsp_align-len>136</Hsp_align-len>
              <Hsp_qseq>DLQLLIKAVNLFPAGTNSRWEVIANYMNIHSS--SGVKRTAKDVIGKAKSLQKLDPHQKDDINKKAFDKFKKEHGVVPQADNATPSERFXGPYTDFTPXTTEXQKLXEQALNTYPVNTX-ERWXXIAVAVPGRXKE</Hsp_qseq>
              <Hsp_hseq>NVQLLIKAVNLFPAGTISRWEVIANYLNQHGTELGDMKFYAKDALNKAKELQAGD-FSKSDL-KTVVNQQAYESPMARQRNRPAVPERRQPRRRRKRTWSKEEQALLEQAIKTYPVSCGPDRWDRIAECIPNRTKK</Hsp_hseq>
              <Hsp_midline>++QLLIKAVNLFPAGT SRWEVIANY+N H +    +K  AKD + KAK LQ  D   K D+ K   ++   E  +  Q +     ER           + E Q L EQA+ TYPV+   +RW  IA  +P R K+</Hsp_midline>
            </Hsp>
          </Hit_hsps>
        </Hit>
        <Hit>
          <Hit_num>27</Hit_num>
          <Hit_id>gi|6677657|ref|NP_033609.1|</Hit_id>
          <Hit_def>DnaJ (Hsp40) homolog, subfamily C, member 2 isoform 1 [Mus musculus] &gt;gi|1731448|sp|P54103|ZRF1_MOUSE Zuotin-related factor 1 &gt;gi|1256832|gb|AAC52486.1| zuotin related factor</Hit_def>
          <Hit_accession>NP_033609</Hit_accession>
          <Hit_len>514</Hit_len>
          <Hit_hsps>
            <Hsp>
              <Hsp_num>1</Hsp_num>
              <Hsp_bit-score>85.8853</Hsp_bit-score>
              <Hsp_score>211</Hsp_score>
              <Hsp_evalue>6.53508e-16</Hsp_evalue>
              <Hsp_query-from>1</Hsp_query-from>
              <Hsp_query-to>141</Hsp_query-to>
              <Hsp_hit-from>458</Hsp_hit-from>
              <Hsp_hit-to>504</Hsp_hit-to>
              <Hsp_query-frame>1</Hsp_query-frame>
              <Hsp_hit-frame>0</Hsp_hit-frame>
              <Hsp_identity>41</Hsp_identity>
              <Hsp_positive>44</Hsp_positive>
              <Hsp_gaps>0</Hsp_gaps>
              <Hsp_align-len>47</Hsp_align-len>
              <Hsp_qseq>DLQLLIKAVNLFPAGTNSRWEVIANYMNIHSSSGVKRTAKDVIGKAK</Hsp_qseq>
              <Hsp_hseq>DLQLLIKAVNLFPAGRNSRWDVIANYMNIHSSSGVKRTAKDVISEVR</Hsp_hseq>
              <Hsp_midline>DLQLLIKAVNLFPAG NSRW+VIANYMNIHSSSGVKRTAKDVI + +</Hsp_midline>
            </Hsp>
          </Hit_hsps>
        </Hit>
        <Hit>
          <Hit_num>28</Hit_num>
          <Hit_id>gi|7296390|gb|AAF51678.1|</Hit_id>
          <Hit_def>CG10565-PA [Drosophila melanogaster] &gt;gi|17862382|gb|AAL39668.1| LD23875p [Drosophila melanogaster] &gt;gi|21356311|ref|NP_649284.1| CG10565-PA [Drosophila melanogaster]</Hit_def>
          <Hit_accession>AAF51678</Hit_accession>
          <Hit_len>646</Hit_len>
          <Hit_hsps>
            <Hsp>
              <Hsp_num>1</Hsp_num>
              <Hsp_bit-score>84.3445</Hsp_bit-score>
              <Hsp_score>207</Hsp_score>
              <Hsp_evalue>1.90142e-15</Hsp_evalue>
              <Hsp_query-from>1</Hsp_query-from>
              <Hsp_query-to>399</Hsp_query-to>
              <Hsp_hit-from>439</Hsp_hit-from>
              <Hsp_hit-to>622</Hsp_hit-to>
              <Hsp_query-frame>1</Hsp_query-frame>
              <Hsp_hit-frame>0</Hsp_hit-frame>
              <Hsp_identity>63</Hsp_identity>
              <Hsp_positive>85</Hsp_positive>
              <Hsp_gaps>55</Hsp_gaps>
              <Hsp_align-len>186</Hsp_align-len>
              <Hsp_qseq>DLQLLIKAVNLFPAGTNSRWEVIANYMNIHS-SSGVKRTAKDVIGKAKSLQKLDPHQKDDINKKA-------FDKFK-----------------------KEHGVVPQADNATPSERFXGPYTDFTPX----------------------TTEXQKLXEQALNTYPVNTXERWXXIAVAVPGRXKE</Hsp_qseq>
              <Hsp_hseq>NVQLLIKAVNLFPAGTAQRWDVIATFINQHSPDNTVLVNARDVLNKAKALQNTD-HSKSSLKTQANDAAFASFEKSKKDVQTCKDITLGEETAQASKENLKQNGVDHKANNQSTKQNGTAP-APANPTAAPAPVPATNGSTGGGAASKTWTKEEQALLEQAIKTYPTTTPDRWDCIAACIPNRSKK</Hsp_hseq>
              <Hsp_midline>++QLLIKAVNLFPAGT  RW+VIA ++N HS  + V   A+DV+ KAK+LQ  D H K  +  +A       F+K K                       K++GV  +A+N +  +    P     P                       T E Q L EQA+ TYP  T +RW  IA  +P R K+</Hsp_midline>
            </Hsp>
          </Hit_hsps>
        </Hit>
        <Hit>
          <Hit_num>29</Hit_num>
          <Hit_id>gi|55245385|gb|EAA03986.2|</Hit_id>
          <Hit_def>ENSANGP00000009397 [Anopheles gambiae str. PEST] &gt;gi|58378250|ref|XP_308338.2| ENSANGP00000009397 [Anopheles gambiae str. PEST]</Hit_def>
          <Hit_accession>EAA03986</Hit_accession>
          <Hit_len>589</Hit_len>
          <Hit_hsps>
            <Hsp>
              <Hsp_num>1</Hsp_num>
              <Hsp_bit-score>80.4925</Hsp_bit-score>
              <Hsp_score>197</Hsp_score>
              <Hsp_evalue>2.74564e-14</Hsp_evalue>
              <Hsp_query-from>1</Hsp_query-from>
              <Hsp_query-to>399</Hsp_query-to>
              <Hsp_hit-from>376</Hsp_hit-from>
              <Hsp_hit-to>565</Hsp_hit-to>
              <Hsp_query-frame>1</Hsp_query-frame>
              <Hsp_hit-frame>0</Hsp_hit-frame>
              <Hsp_identity>62</Hsp_identity>
              <Hsp_positive>84</Hsp_positive>
              <Hsp_gaps>57</Hsp_gaps>
              <Hsp_align-len>190</Hsp_align-len>
              <Hsp_qseq>DLQLLIKAVNLFPAGTNSRWEVIANYMNIHSS--SGVKRTAKDVIGKAKSLQKLDPHQKD---DINKKAFDKFK------------------------KEHGVVPQADNATPSERFXGPYTDFTPXT---------------------------TEXQKLXEQALNTYPVNTX-ERWXXIAVAVPGRXKE</Hsp_qseq>
              <Hsp_hseq>NVQLLIKAVNLFPAGTISRWEVIANYLNQHGTELGDMKFYAKDALNKAKELQAGDFSKSDLKTVVNQQAYESFERSKKDLKIIDNSEISTKEAAELASKEKGQSDSKPKSAAAEKKASPMVNGVQQTDGKAAKPASSAGTAPAKKEKEANKVWSKEEQALLEQAIKTYPVSCGPDRWDRIAECIPNRTKK</Hsp_hseq>
              <Hsp_midline>++QLLIKAVNLFPAGT SRWEVIANY+N H +    +K  AKD + KAK LQ  D  + D    +N++A++ F+                        KE G       +  +E+   P  +    T                            E Q L EQA+ TYPV+   +RW  IA  +P R K+</Hsp_midline>
            </Hsp>
          </Hit_hsps>
        </Hit>
        <Hit>
          <Hit_num>30</Hit_num>
          <Hit_id>gi|56755797|gb|AAW26077.1|</Hit_id>
          <Hit_def>SJCHGC05986 protein [Schistosoma japonicum]</Hit_def>
          <Hit_accession>AAW26077</Hit_accession>
          <Hit_len>161</Hit_len>
          <Hit_hsps>
            <Hsp>
              <Hsp_num>1</Hsp_num>
              <Hsp_bit-score>68.9366</Hsp_bit-score>
              <Hsp_score>167</Hsp_score>
              <Hsp_evalue>8.2669e-11</Hsp_evalue>
              <Hsp_query-from>4</Hsp_query-from>
              <Hsp_query-to>396</Hsp_query-to>
              <Hsp_hit-from>2</Hsp_hit-from>
              <Hsp_hit-to>134</Hsp_hit-to>
              <Hsp_query-frame>1</Hsp_query-frame>
              <Hsp_hit-frame>0</Hsp_hit-frame>
              <Hsp_identity>49</Hsp_identity>
              <Hsp_positive>67</Hsp_positive>
              <Hsp_gaps>14</Hsp_gaps>
              <Hsp_align-len>139</Hsp_align-len>
              <Hsp_qseq>LQLLIKAVNLFPAGTNSRWEVIANYMNIHSSSGVKRTAKDVIGKAKSLQKLDPHQKDDINKKAFDKFK---KEHGVVPQADNATPSERFXGPYTDFTPXTTEXQKLXEQALNTYP-----VNTXERWXXIAVAVPGRXK</Hsp_qseq>
              <Hsp_hseq>IHVLVKAVNILPAGTPKRWEAIAAYVNQHVNS-ASVSGKDALKQAKLLKQEDSNLRKTANTNAFDSFTNSVKETDAVKNVAITTHLEA-----EGSRPWTVVEQRALEQALKSYPSTAGYSGSDDRWQLIANVVGTRTR</Hsp_hseq>
              <Hsp_midline>+ +L+KAVN+ PAGT  RWE IA Y+N H +S    + KD + +AK L++ D + +   N  AFD F    KE   V      T  E          P T   Q+  EQAL +YP       + +RW  IA  V  R +</Hsp_midline>
            </Hsp>
          </Hit_hsps>
        </Hit>
        <Hit>
          <Hit_num>31</Hit_num>
          <Hit_id>gi|39584134|emb|CAE61509.1|</Hit_id>
          <Hit_def>Hypothetical protein CBG05408 [Caenorhabditis briggsae]</Hit_def>
          <Hit_accession>CAE61509</Hit_accession>
          <Hit_len>589</Hit_len>
          <Hit_hsps>
            <Hsp>
              <Hsp_num>1</Hsp_num>
              <Hsp_bit-score>55.0694</Hsp_bit-score>
              <Hsp_score>131</Hsp_score>
              <Hsp_evalue>1.23532e-06</Hsp_evalue>
              <Hsp_query-from>1</Hsp_query-from>
              <Hsp_query-to>399</Hsp_query-to>
              <Hsp_hit-from>460</Hsp_hit-from>
              <Hsp_hit-to>572</Hsp_hit-to>
              <Hsp_query-frame>1</Hsp_query-frame>
              <Hsp_hit-frame>0</Hsp_hit-frame>
              <Hsp_identity>44</Hsp_identity>
              <Hsp_positive>62</Hsp_positive>
              <Hsp_gaps>26</Hsp_gaps>
              <Hsp_align-len>136</Hsp_align-len>
              <Hsp_qseq>DLQLLIKAVNLFPAGTNSRWEVIANYMNIH--SSSGV-KRTAKDVIGKAKSLQKLDPHQKDDINKKAFDKFKKEHGVVPQADNATPSERFXGPYTDFTPXTTEXQKLXEQALNTYPVNTXERWXXIAVAVPGRXKE</Hsp_qseq>
              <Hsp_hseq>EIQLLVKASNTFPPGTVERWVQIADYINEHRKDSQGLPPKTEKQVIKQCKAVQTMN--------------VKLPSTTQNQLGTALPDE-------DVWSAT--EQKTLEEALKKHPASDPERWEKISTEVGTKTKK</Hsp_hseq>
              <Hsp_midline>++QLL+KA N FP GT  RW  IA+Y+N H   S G+  +T K VI + K++Q ++               K       Q   A P E       D    T   QK  E+AL  +P +  ERW  I+  V  + K+</Hsp_midline>
            </Hsp>
          </Hit_hsps>
        </Hit>
        <Hit>
          <Hit_num>32</Hit_num>
          <Hit_id>gi|23508859|ref|NP_701527.1|</Hit_id>
          <Hit_def>DNA-binding chaperone, putative [Plasmodium falciparum 3D7] &gt;gi|23496695|gb|AAN36251.1| DNA-binding chaperone, putative [Plasmodium falciparum 3D7]</Hit_def>
          <Hit_accession>NP_701527</Hit_accession>
          <Hit_len>939</Hit_len>
          <Hit_hsps>
            <Hsp>
              <Hsp_num>1</Hsp_num>
              <Hsp_bit-score>53.1434</Hsp_bit-score>
              <Hsp_score>126</Hsp_score>
              <Hsp_evalue>4.69423e-06</Hsp_evalue>
              <Hsp_query-from>1</Hsp_query-from>
              <Hsp_query-to>345</Hsp_query-to>
              <Hsp_hit-from>774</Hsp_hit-from>
              <Hsp_hit-to>899</Hsp_hit-to>
              <Hsp_query-frame>1</Hsp_query-frame>
              <Hsp_hit-frame>0</Hsp_hit-frame>
              <Hsp_identity>38</Hsp_identity>
              <Hsp_positive>60</Hsp_positive>
              <Hsp_gaps>25</Hsp_gaps>
              <Hsp_align-len>133</Hsp_align-len>
              <Hsp_qseq>DLQLLIKAVNLFPAGTNSRWEVIANYMNIHSSSGVKRTAKDVIGKAKSLQKLD-----------------PHQKDDINKKAFDKF-KKEHGVVPQADNATPSERFXGPYTDFTPXTTEXQKLXEQALNTYPVN</Hsp_qseq>
              <Hsp_hseq>EVSLLAKALKLYPGGTRNRWVLISNSIK-------TKTVKEVIKKTKEMFENDTLKNLGRNFDETPFDHFKNQNKGVMKKIDDNLDKREYKLTKENNNQVETDNLNGDVEKKKPWTHEEQHLLEQALIKYPTS</Hsp_hseq>
              <Hsp_midline>++ LL KA+ L+P GT +RW +I+N +         +T K+VI K K + + D                  +Q   + KK  D   K+E+ +  + +N   ++   G      P T E Q L EQAL  YP +</Hsp_midline>
            </Hsp>
          </Hit_hsps>
        </Hit>
        <Hit>
          <Hit_num>33</Hit_num>
          <Hit_id>gi|12322899|gb|AAG51437.1|</Hit_id>
          <Hit_def>putative cell division related protein; 50012-47994 [Arabidopsis thaliana] &gt;gi|15229761|ref|NP_187752.1| DNAJ heat shock N-terminal domain-containing protein / cell division protein-related [Arabidopsis thaliana]</Hit_def>
          <Hit_accession>AAG51437</Hit_accession>
          <Hit_len>663</Hit_len>
          <Hit_hsps>
            <Hsp>
              <Hsp_num>1</Hsp_num>
              <Hsp_bit-score>52.373</Hsp_bit-score>
              <Hsp_score>124</Hsp_score>
              <Hsp_evalue>8.00714e-06</Hsp_evalue>
              <Hsp_query-from>1</Hsp_query-from>
              <Hsp_query-to>390</Hsp_query-to>
              <Hsp_hit-from>486</Hsp_hit-from>
              <Hsp_hit-to>640</Hsp_hit-to>
              <Hsp_query-frame>1</Hsp_query-frame>
              <Hsp_hit-frame>0</Hsp_hit-frame>
              <Hsp_identity>45</Hsp_identity>
              <Hsp_positive>72</Hsp_positive>
              <Hsp_gaps>51</Hsp_gaps>
              <Hsp_align-len>168</Hsp_align-len>
              <Hsp_qseq>DLQLLIKAVNLFPAGTNSRWEVIANYMNIHSSSGVKRTAKDVIGKAKS--LQKLDPHQKDDINKKAFDKF----------------KKEHG----VVPQADNATPSERFX----------------GPYTDFTPXTTEXQKLXEQALNTYPVNTXERWXXIAVAVPGR</Hsp_qseq>
              <Hsp_hseq>EIDMLRKGMIKYPKGTSRRWEVISEYI------GTGRSVEEILKATKTVLLQKPD-------SAKAFDSFLEKRKPSASITSPLSTREELGESLPTMTTTTNAKPSKETVVGKSSSSQSSDNNGEVGGSSDADSWSTVQERALVQALKTFPKETSQRWERVAAAVPGK</Hsp_hseq>
              <Hsp_midline>++ +L K +  +P GT+ RWEVI+ Y+      G  R+ ++++   K+  LQK D       + KAFD F                ++E G     +    NA PS+                   G  +D    +T  ++   QAL T+P  T +RW  +A AVPG+</Hsp_midline>
            </Hsp>
          </Hit_hsps>
        </Hit>
        <Hit>
          <Hit_num>34</Hit_num>
          <Hit_id>gi|68075771|ref|XP_679805.1|</Hit_id>
          <Hit_def>DNA-binding chaperone, putative [Plasmodium berghei] &gt;gi|56500634|emb|CAH98046.1| DNA-binding chaperone, putative [Plasmodium berghei]</Hit_def>
          <Hit_accession>XP_679805</Hit_accession>
          <Hit_len>859</Hit_len>
          <Hit_hsps>
            <Hsp>
              <Hsp_num>1</Hsp_num>
              <Hsp_bit-score>51.9878</Hsp_bit-score>
              <Hsp_score>123</Hsp_score>
              <Hsp_evalue>1.04577e-05</Hsp_evalue>
              <Hsp_query-from>1</Hsp_query-from>
              <Hsp_query-to>399</Hsp_query-to>
              <Hsp_hit-from>694</Hsp_hit-from>
              <Hsp_hit-to>839</Hsp_hit-to>
              <Hsp_query-frame>1</Hsp_query-frame>
              <Hsp_hit-frame>0</Hsp_hit-frame>
              <Hsp_identity>44</Hsp_identity>
              <Hsp_positive>68</Hsp_positive>
              <Hsp_gaps>27</Hsp_gaps>
              <Hsp_align-len>153</Hsp_align-len>
              <Hsp_qseq>DLQLLIKAVNLFPAGTNSRWEVIANYMNIHSSSGVKRTAKDVIGKAKSLQKLD--PHQKDDINKKAFDKFKKEH-GVVPQADNATPSERF---------------XGPYTDFTPXTTEXQKLXEQALNTYP--VNTXERWXXIAVAVPGRXKE</Hsp_qseq>
              <Hsp_hseq>EVSLLSKALKLYPGGTKNRWNVIANSIK-------TKNVKEVIKKAKEMFENETLKNLSKNFEESAFDNFKNQNKGVMKKIDNKLDKREYKHINDQNNISSAHSSDNNSEQKKPWTHEEQMLLEKALMKHPATIPTKERLKLVANELKTRSVE</Hsp_hseq>
              <Hsp_midline>++ LL KA+ L+P GT +RW VIAN +         +  K+VI KAK + + +   +   +  + AFD FK ++ GV+ + DN      +                       P T E Q L E+AL  +P  + T ER   +A  +  R  E</Hsp_midline>
            </Hsp>
          </Hit_hsps>
        </Hit>
        <Hit>
          <Hit_num>35</Hit_num>
          <Hit_id>gi|66358504|ref|XP_626430.1|</Hit_id>
          <Hit_def>zuotin related factor-1 like protein with a DNAJ domain at the N-terminus and 2 SANT domains, orthologs in plasmodium [Cryptosporidium parvum] &gt;gi|46227848|gb|EAK88768.1| zuotin related factor-1 like protein with a DNAJ domain at the N-terminus and 2 SANT domains, orthologs in plasmodium [Cryptosporidium parvum]</Hit_def>
          <Hit_accession>XP_626430</Hit_accession>
          <Hit_len>677</Hit_len>
          <Hit_hsps>
            <Hsp>
              <Hsp_num>1</Hsp_num>
              <Hsp_bit-score>51.6026</Hsp_bit-score>
              <Hsp_score>122</Hsp_score>
              <Hsp_evalue>1.36581e-05</Hsp_evalue>
              <Hsp_query-from>1</Hsp_query-from>
              <Hsp_query-to>390</Hsp_query-to>
              <Hsp_hit-from>513</Hsp_hit-from>
              <Hsp_hit-to>656</Hsp_hit-to>
              <Hsp_query-frame>1</Hsp_query-frame>
              <Hsp_hit-frame>0</Hsp_hit-frame>
              <Hsp_identity>40</Hsp_identity>
              <Hsp_positive>66</Hsp_positive>
              <Hsp_gaps>20</Hsp_gaps>
              <Hsp_align-len>147</Hsp_align-len>
              <Hsp_qseq>DLQLLIKAVNLFPAGTNSRWEVIANYMNIHSSSGVKRTAKDVIGKAKSLQKLDPHQKDDINKKAFDKF-KKEHGVVPQADNATPSERFXG-------PYTDFTPX-------TTEXQKLXEQALNTYP--VNTXERWXXIAVAVPGR</Hsp_qseq>
              <Hsp_hseq>EMSLLAKALQKYPGGYKNRWDMISEYLKNTKTKEQILTKVKELSESEKLAKLSNEVKED---SAFDTFIQSNKGVLKKFDNIPDVRDYSGTSIINNSAKNDATQQKKEIDLWTRDQQCSLERALKQYPSSLPSNERWELISSCIPGK</Hsp_hseq>
              <Hsp_midline>++ LL KA+  +P G  +RW++I+ Y+    +     T    + +++ L KL    K+D    AFD F +   GV+ + DN      + G          D T         T + Q   E+AL  YP  + + ERW  I+  +PG+</Hsp_midline>
            </Hsp>
          </Hit_hsps>
        </Hit>
        <Hit>
          <Hit_num>36</Hit_num>
          <Hit_id>gi|50923697|ref|XP_472209.1|</Hit_id>
          <Hit_def>OSJNBa0083D01.10 [Oryza sativa (japonica cultivar-group)] &gt;gi|39546277|emb|CAE05696.3| OSJNBa0083D01.10 [Oryza sativa (japonica cultivar-group)]</Hit_def>
          <Hit_accession>XP_472209</Hit_accession>
          <Hit_len>256</Hit_len>
          <Hit_hsps>
            <Hsp>
              <Hsp_num>1</Hsp_num>
              <Hsp_bit-score>51.2174</Hsp_bit-score>
              <Hsp_score>121</Hsp_score>
              <Hsp_evalue>1.78381e-05</Hsp_evalue>
              <Hsp_query-from>1</Hsp_query-from>
              <Hsp_query-to>390</Hsp_query-to>
              <Hsp_hit-from>72</Hsp_hit-from>
              <Hsp_hit-to>233</Hsp_hit-to>
              <Hsp_query-frame>1</Hsp_query-frame>
              <Hsp_hit-frame>0</Hsp_hit-frame>
              <Hsp_identity>45</Hsp_identity>
              <Hsp_positive>74</Hsp_positive>
              <Hsp_gaps>58</Hsp_gaps>
              <Hsp_align-len>175</Hsp_align-len>
              <Hsp_qseq>DLQLLIKAVNLFPAGTNSRWEVIANYMNIHSSSGVKRTAKDVIGKAKS--LQKLDPHQKDDINKKAFDKFKKEHGVVPQADN---------ATPSERFXG--------------------------PYTDFTPXTT-------EXQKLX-EQALNTYPVNTXERWXXIAVAVPGR</Hsp_qseq>
              <Hsp_hseq>EIELLRKAIQKYPKGTSRRWEVVSEFI------GTGRSVEEILKATKTVLLQKPD-------STKAFDSFLEKRKPAPSIASPLSVRTETVGLPTEKAAGNASSKAPAQHASSKTSDEKAAAPAPAPVSNGTPSGTADPEAWSEAQVLALVQALKAFPKDASQRWERVAAAVPGK</Hsp_hseq>
              <Hsp_midline>+++LL KA+  +P GT+ RWEV++ ++      G  R+ ++++   K+  LQK D       + KAFD F ++    P   +           P+E+  G                          P ++ TP  T       E Q L   QAL  +P +  +RW  +A AVPG+</Hsp_midline>
            </Hsp>
          </Hit_hsps>
        </Hit>
        <Hit>
          <Hit_num>37</Hit_num>
          <Hit_id>gi|1572812|gb|AAB09157.1|</Hit_id>
          <Hit_def>Dnaj domain (prokaryotic heat shock protein) protein 11 [Caenorhabditis elegans] &gt;gi|17540268|ref|NP_501006.1| DNaJ domain (prokaryotic heat shock protein) family member (dnj-11) [Caenorhabditis elegans]</Hit_def>
          <Hit_accession>AAB09157</Hit_accession>
          <Hit_len>589</Hit_len>
          <Hit_hsps>
            <Hsp>
              <Hsp_num>1</Hsp_num>
              <Hsp_bit-score>50.0618</Hsp_bit-score>
              <Hsp_score>118</Hsp_score>
              <Hsp_evalue>3.9739e-05</Hsp_evalue>
              <Hsp_query-from>1</Hsp_query-from>
              <Hsp_query-to>399</Hsp_query-to>
              <Hsp_hit-from>460</Hsp_hit-from>
              <Hsp_hit-to>572</Hsp_hit-to>
              <Hsp_query-frame>1</Hsp_query-frame>
              <Hsp_hit-frame>0</Hsp_hit-frame>
              <Hsp_identity>42</Hsp_identity>
              <Hsp_positive>61</Hsp_positive>
              <Hsp_gaps>26</Hsp_gaps>
              <Hsp_align-len>136</Hsp_align-len>
              <Hsp_qseq>DLQLLIKAVNLFPAGTNSRWEVIANYMNIH--SSSGV-KRTAKDVIGKAKSLQKLDPHQKDDINKKAFDKFKKEHGVVPQADNATPSERFXGPYTDFTPXTTEXQKLXEQALNTYPVNTXERWXXIAVAVPGRXKE</Hsp_qseq>
              <Hsp_hseq>EIQLLVKASNTFPPGTVERWVQIADYINEHRKDSTGLPPKTEKQVIKQCKAVQTMN--------------VKLPSTTQNQLGTALPDE-------DVWSAT--EQKTLEDAIKKHKSSDPERWEKISTEVGTKSKK</Hsp_hseq>
              <Hsp_midline>++QLL+KA N FP GT  RW  IA+Y+N H   S+G+  +T K VI + K++Q ++               K       Q   A P E       D    T   QK  E A+  +  +  ERW  I+  V  + K+</Hsp_midline>
            </Hsp>
          </Hit_hsps>
        </Hit>
        <Hit>
          <Hit_num>38</Hit_num>
          <Hit_id>gi|23486826|gb|EAA20902.1|</Hit_id>
          <Hit_def>zuotin related factor-1 [Plasmodium yoelii yoelii]</Hit_def>
          <Hit_accession>EAA20902</Hit_accession>
          <Hit_len>848</Hit_len>
          <Hit_hsps>
            <Hsp>
              <Hsp_num>1</Hsp_num>
              <Hsp_bit-score>49.6766</Hsp_bit-score>
              <Hsp_score>117</Hsp_score>
              <Hsp_evalue>5.19008e-05</Hsp_evalue>
              <Hsp_query-from>1</Hsp_query-from>
              <Hsp_query-to>399</Hsp_query-to>
              <Hsp_hit-from>683</Hsp_hit-from>
              <Hsp_hit-to>828</Hsp_hit-to>
              <Hsp_query-frame>1</Hsp_query-frame>
              <Hsp_hit-frame>0</Hsp_hit-frame>
              <Hsp_identity>41</Hsp_identity>
              <Hsp_positive>68</Hsp_positive>
              <Hsp_gaps>15</Hsp_gaps>
              <Hsp_align-len>147</Hsp_align-len>
              <Hsp_qseq>DLQLLIKAVNLFPAGTNSRWEVIANYMNIHSSSGVKRTAKDVIGKAKSLQKLD-----------PHQKDDINKKAFDKF-KKEHGVVPQADNATPSERFXGPYTDFTPXTTEXQKLXEQALNTYP--VNTXERWXXIAVAVPGRXKE</Hsp_qseq>
              <Hsp_hseq>EISLLSKALKLYPGGTKDRWTVIANSIKTKNVKEVIKKAKEMF-ENETLKNLSKNFEESAFDNFKNQNKGVMKKIDDKLDKREYKDINDQNNLSSAHSSDNNSEQKKPWTHEEQMLLEKALMKHPATIPTKERLKLVSNELKTRSVE</Hsp_hseq>
              <Hsp_midline>++ LL KA+ L+P GT  RW VIAN +   +   V + AK++  + ++L+ L             +Q   + KK  DK  K+E+  +   +N + +           P T E Q L E+AL  +P  + T ER   ++  +  R  E</Hsp_midline>
            </Hsp>
          </Hit_hsps>
        </Hit>
        <Hit>
          <Hit_num>39</Hit_num>
          <Hit_id>gi|67615225|ref|XP_667421.1|</Hit_id>
          <Hit_def>zuotin related factor-1 [Cryptosporidium hominis] &gt;gi|54658551|gb|EAL37186.1| zuotin related factor-1 [Cryptosporidium hominis]</Hit_def>
          <Hit_accession>XP_667421</Hit_accession>
          <Hit_len>673</Hit_len>
          <Hit_hsps>
            <Hsp>
              <Hsp_num>1</Hsp_num>
              <Hsp_bit-score>49.2914</Hsp_bit-score>
              <Hsp_score>116</Hsp_score>
              <Hsp_evalue>6.77845e-05</Hsp_evalue>
              <Hsp_query-from>1</Hsp_query-from>
              <Hsp_query-to>390</Hsp_query-to>
              <Hsp_hit-from>509</Hsp_hit-from>
              <Hsp_hit-to>652</Hsp_hit-to>
              <Hsp_query-frame>1</Hsp_query-frame>
              <Hsp_hit-frame>0</Hsp_hit-frame>
              <Hsp_identity>39</Hsp_identity>
              <Hsp_positive>65</Hsp_positive>
              <Hsp_gaps>20</Hsp_gaps>
              <Hsp_align-len>147</Hsp_align-len>
              <Hsp_qseq>DLQLLIKAVNLFPAGTNSRWEVIANYMNIHSSSGVKRTAKDVIGKAKSLQKLDPHQKDDINKKAFDKF-KKEHGVVPQADNATPSERFXG-------PYTDFTPX-------TTEXQKLXEQALNTYP--VNTXERWXXIAVAVPGR</Hsp_qseq>
              <Hsp_hseq>EMSLLAKALQKYPGGYKNRWDMISEYLKNTKTKEQILTKVKELSESEKLAKLSNEVKEE---SAFDTFIQSNKGVLKKFDNIPDVRDYSGTSIINNSAKNDVTHQKKEIDLWTRDQQCSLERALKQYPSSLPLNERWELISSCIPGK</Hsp_hseq>
              <Hsp_midline>++ LL KA+  +P G  +RW++I+ Y+    +     T    + +++ L KL    K++    AFD F +   GV+ + DN      + G          D T         T + Q   E+AL  YP  +   ERW  I+  +PG+</Hsp_midline>
            </Hsp>
          </Hit_hsps>
        </Hit>
        <Hit>
          <Hit_num>40</Hit_num>
          <Hit_id>gi|70951177|ref|XP_744850.1|</Hit_id>
          <Hit_def>DNA-binding chaperone, putative [Plasmodium chabaudi] &gt;gi|56524970|emb|CAH80605.1| DNA-binding chaperone, putative [Plasmodium chabaudi]</Hit_def>
          <Hit_accession>XP_744850</Hit_accession>
          <Hit_len>621</Hit_len>
          <Hit_hsps>
            <Hsp>
              <Hsp_num>1</Hsp_num>
              <Hsp_bit-score>49.2914</Hsp_bit-score>
              <Hsp_score>116</Hsp_score>
              <Hsp_evalue>6.77845e-05</Hsp_evalue>
              <Hsp_query-from>1</Hsp_query-from>
              <Hsp_query-to>399</Hsp_query-to>
              <Hsp_hit-from>456</Hsp_hit-from>
              <Hsp_hit-to>601</Hsp_hit-to>
              <Hsp_query-frame>1</Hsp_query-frame>
              <Hsp_hit-frame>0</Hsp_hit-frame>
              <Hsp_identity>43</Hsp_identity>
              <Hsp_positive>69</Hsp_positive>
              <Hsp_gaps>27</Hsp_gaps>
              <Hsp_align-len>153</Hsp_align-len>
              <Hsp_qseq>DLQLLIKAVNLFPAGTNSRWEVIANYMNIHSSSGVKRTAKDVIGKAKSLQKLD--PHQKDDINKKAFDKFKKEH-GVVPQADNATPSERF---------XGPYTDFT------PXTTEXQKLXEQALNTYP--VNTXERWXXIAVAVPGRXKE</Hsp_qseq>
              <Hsp_hseq>EISLLSKALKLYPGGTKNRWTVIANSIK-------TKNVKEVIKKTKEMFENETLKNLSKNFEESAFDNFKNQNKGVMKKIDDKLDKREYKHINDQNHVSNPNSSDNNSEQKKPWTHEEQMLLEKALMKHPATIPTKERLKLVANELKTRTVE</Hsp_hseq>
              <Hsp_midline>++ LL KA+ L+P GT +RW VIAN +         +  K+VI K K + + +   +   +  + AFD FK ++ GV+ + D+      +           P +         P T E Q L E+AL  +P  + T ER   +A  +  R  E</Hsp_midline>
            </Hsp>
          </Hit_hsps>
        </Hit>
        <Hit>
          <Hit_num>41</Hit_num>
          <Hit_id>gi|8978347|dbj|BAA98200.1|</Hit_id>
          <Hit_def>cell division related protein-like [Arabidopsis thaliana] &gt;gi|15239928|ref|NP_196229.1| DNAJ heat shock N-terminal domain-containing protein / cell division protein-related [Arabidopsis thaliana]</Hit_def>
          <Hit_accession>BAA98200</Hit_accession>
          <Hit_len>663</Hit_len>
          <Hit_hsps>
            <Hsp>
              <Hsp_num>1</Hsp_num>
              <Hsp_bit-score>48.1358</Hsp_bit-score>
              <Hsp_score>113</Hsp_score>
              <Hsp_evalue>0.000151008</Hsp_evalue>
              <Hsp_query-from>1</Hsp_query-from>
              <Hsp_query-to>390</Hsp_query-to>
              <Hsp_hit-from>481</Hsp_hit-from>
              <Hsp_hit-to>640</Hsp_hit-to>
              <Hsp_query-frame>1</Hsp_query-frame>
              <Hsp_hit-frame>0</Hsp_hit-frame>
              <Hsp_identity>45</Hsp_identity>
              <Hsp_positive>73</Hsp_positive>
              <Hsp_gaps>56</Hsp_gaps>
              <Hsp_align-len>173</Hsp_align-len>
              <Hsp_qseq>DLQLLIKAVNLFPAGTNSRWEVIANYMNIHSSSGVKRTAKDVIGKAKS--LQKLDPHQKDDINKKAFDKF----------------KKEHG--VVP----QADNATP-------------------SERFXGPYTDFTPXTTEXQKLXEQALNTYPVNTXERWXXIAVAVPGR</Hsp_qseq>
              <Hsp_hseq>EIDMLRKGTTKFPKGTSQRWEVISEYI------GTGRSVEEILKATKTVLLQKPD-------SAKAFDSFLENRKPAASINSPLSTREELGEPIIPTKAHEDNNSTKTETAEQNGKTKENNNSNGNSEPAAASGSDPDGWSAVQERALVQALKTFPKETNQRWERVATAVPGK</Hsp_hseq>
              <Hsp_midline>++ +L K    FP GT+ RWEVI+ Y+      G  R+ ++++   K+  LQK D       + KAFD F                ++E G  ++P    + +N+T                    SE      +D    +   ++   QAL T+P  T +RW  +A AVPG+</Hsp_midline>
            </Hsp>
          </Hit_hsps>
        </Hit>
        <Hit>
          <Hit_num>42</Hit_num>
          <Hit_id>gi|31442292|dbj|BAC77346.1|</Hit_id>
          <Hit_def>gonidia forming protein GlsA [Lilium longiflorum]</Hit_def>
          <Hit_accession>BAC77346</Hit_accession>
          <Hit_len>655</Hit_len>
          <Hit_hsps>
            <Hsp>
              <Hsp_num>1</Hsp_num>
              <Hsp_bit-score>47.3654</Hsp_bit-score>
              <Hsp_score>111</Hsp_score>
              <Hsp_evalue>0.000257581</Hsp_evalue>
              <Hsp_query-from>1</Hsp_query-from>
              <Hsp_query-to>390</Hsp_query-to>
              <Hsp_hit-from>476</Hsp_hit-from>
              <Hsp_hit-to>633</Hsp_hit-to>
              <Hsp_query-frame>1</Hsp_query-frame>
              <Hsp_hit-frame>0</Hsp_hit-frame>
              <Hsp_identity>44</Hsp_identity>
              <Hsp_positive>72</Hsp_positive>
              <Hsp_gaps>54</Hsp_gaps>
              <Hsp_align-len>171</Hsp_align-len>
              <Hsp_qseq>DLQLLIKAVNLFPAGTNSRWEVIANYMNIHSSSGVKRTAKDVIGKAKS--LQKLDPHQKDDINKKAFDKFKKEH-----------------GVVPQADNA------TPSERFXGPYT-DFTPXT---------------TEXQKLXEQALNTYPVNTXERWXXIAVAVPGR</Hsp_qseq>
              <Hsp_hseq>EIELLRKGIQKYQKGTSRRWEVISEYI------GTGRSVEEILKATKTVLLQKPD-------SSKAFDSFLEKRKPAKAIVSPLTTRLESEGSTVEAGDASSKSIPTPSLSSSSPEKPDGTPVSLPNGVPSVPEQDTWSATQERALIQALKTFPKDVNQRWERVAAAIPGK</Hsp_hseq>
              <Hsp_midline>+++LL K +  +  GT+ RWEVI+ Y+      G  R+ ++++   K+  LQK D       + KAFD F ++                  G   +A +A      TPS     P   D TP +                  ++   QAL T+P +  +RW  +A A+PG+</Hsp_midline>
            </Hsp>
          </Hit_hsps>
        </Hit>
        <Hit>
          <Hit_num>43</Hit_num>
          <Hit_id>gi|55243553|gb|EAA06445.2|</Hit_id>
          <Hit_def>ENSANGP00000012466 [Anopheles gambiae str. PEST] &gt;gi|58380898|ref|XP_310857.2| ENSANGP00000012466 [Anopheles gambiae str. PEST]</Hit_def>
          <Hit_accession>EAA06445</Hit_accession>
          <Hit_len>480</Hit_len>
          <Hit_hsps>
            <Hsp>
              <Hsp_num>1</Hsp_num>
              <Hsp_bit-score>46.2098</Hsp_bit-score>
              <Hsp_score>108</Hsp_score>
              <Hsp_evalue>0.000573831</Hsp_evalue>
              <Hsp_query-from>1</Hsp_query-from>
              <Hsp_query-to>399</Hsp_query-to>
              <Hsp_hit-from>311</Hsp_hit-from>
              <Hsp_hit-to>439</Hsp_hit-to>
              <Hsp_query-frame>1</Hsp_query-frame>
              <Hsp_hit-frame>0</Hsp_hit-frame>
              <Hsp_identity>38</Hsp_identity>
              <Hsp_positive>63</Hsp_positive>
              <Hsp_gaps>18</Hsp_gaps>
              <Hsp_align-len>140</Hsp_align-len>
              <Hsp_qseq>DLQLLIKAVNLFPAGTNSRWEVIANYMNIHSSSGVKRTAKDVIGKAKSLQKLD---PHQKDDINKKAFDKFKKEHGVVPQADNATPSERFXGP---YTDFTPXTTEXQKLXEQALNTYPVN-TXERWXXIAVAVPGRXKE</Hsp_qseq>
              <Hsp_hseq>DLVELVRLVKKYPGGTSNRWELIAELM--------QRSVEEITYMAAKMKECGYRLPHQSEGARG---DESGGSSGAPVAAKVKTKTRDTAGGGELAASGSTWTQQQQQALEVAIQKYPKSANYDRWQKIANSVPGKSKE</Hsp_hseq>
              <Hsp_midline>DL  L++ V  +P GT++RWE+IA  M        +R+ +++   A  +++     PHQ +       D+     G    A   T +    G        +  T + Q+  E A+  YP +   +RW  IA +VPG+ KE</Hsp_midline>
            </Hsp>
          </Hit_hsps>
        </Hit>
        <Hit>
          <Hit_num>44</Hit_num>
          <Hit_id>gi|66816347|ref|XP_642183.1|</Hit_id>
          <Hit_def>DNAJ heat shock N-terminal domain-containing protein [Dictyostelium discoideum] &gt;gi|60470282|gb|EAL68262.1| myb domain-containing protein [Dictyostelium discoideum]</Hit_def>
          <Hit_accession>XP_642183</Hit_accession>
          <Hit_len>634</Hit_len>
          <Hit_hsps>
            <Hsp>
              <Hsp_num>1</Hsp_num>
              <Hsp_bit-score>45.8246</Hsp_bit-score>
              <Hsp_score>107</Hsp_score>
              <Hsp_evalue>0.000749446</Hsp_evalue>
              <Hsp_query-from>1</Hsp_query-from>
              <Hsp_query-to>399</Hsp_query-to>
              <Hsp_hit-from>451</Hsp_hit-from>
              <Hsp_hit-to>614</Hsp_hit-to>
              <Hsp_query-frame>1</Hsp_query-frame>
              <Hsp_hit-frame>0</Hsp_hit-frame>
              <Hsp_identity>46</Hsp_identity>
              <Hsp_positive>65</Hsp_positive>
              <Hsp_gaps>51</Hsp_gaps>
              <Hsp_align-len>174</Hsp_align-len>
              <Hsp_qseq>DLQLLIKAVNLFPAGTNSRWEVIANYMNIHSSSGVKRTAKDVIGKAKSLQKLDPHQKDDINK-------KAFDKFKKEHG---------------------------------VVPQADNATP-SERFXGPYTDFTPXTTEXQKLXEQALNTYPVNTXERWXXIAVAVPGRXKE</Hsp_qseq>
              <Hsp_hseq>ELHLLAKAIQKFPPGVTKRWESVASCI-------PTRSLKDVIAKAKTSQ---PTQQQSFSKPEAAPSGSDYDKLKAKVGHMEIKSELSSKVDLGQYPVGTTSNGTESTTTATAPSTVDTAKPAAKKETTTTTASVEWTPEEQKLLEEALQKVDKNAEDRWDQIAARLGTKSKK</Hsp_hseq>
              <Hsp_midline>+L LL KA+  FP G   RWE +A+ +         R+ KDVI KAK+ Q   P Q+   +K         +DK K + G                                      D A P +++     T     T E QKL E+AL     N  +RW  IA  +  + K+</Hsp_midline>
            </Hsp>
          </Hit_hsps>
        </Hit>
        <Hit>
          <Hit_num>45</Hit_num>
          <Hit_id>gi|56789643|gb|AAH88511.1|</Hit_id>
          <Hit_def>DnaJ (Hsp40) homolog, subfamily C, member 1 [Xenopus tropicalis] &gt;gi|58332554|ref|NP_001011351.1| DnaJ (Hsp40) homolog, subfamily C, member 1 [Xenopus tropicalis]</Hit_def>
          <Hit_accession>AAH88511</Hit_accession>
          <Hit_len>535</Hit_len>
          <Hit_hsps>
            <Hsp>
              <Hsp_num>1</Hsp_num>
              <Hsp_bit-score>44.669</Hsp_bit-score>
              <Hsp_score>104</Hsp_score>
              <Hsp_evalue>0.00166959</Hsp_evalue>
              <Hsp_query-from>88</Hsp_query-from>
              <Hsp_query-to>399</Hsp_query-to>
              <Hsp_hit-from>411</Hsp_hit-from>
              <Hsp_hit-to>514</Hsp_hit-to>
              <Hsp_query-frame>1</Hsp_query-frame>
              <Hsp_hit-frame>0</Hsp_hit-frame>
              <Hsp_identity>30</Hsp_identity>
              <Hsp_positive>44</Hsp_positive>
              <Hsp_gaps>0</Hsp_gaps>
              <Hsp_align-len>104</Hsp_align-len>
              <Hsp_qseq>HSSSGVKRTAKDVIGKAKSLQKLDPHQKDDINKKAFDKFKKEHGVVPQADNATPSERFXGPYTDFTPXTTEXQKLXEQALNTYPVNTXERWXXIAVAVPGRXKE</Hsp_qseq>
              <Hsp_hseq>HSTAARVRKRKSTKGATDAVPPLRGEAEEKVRSRRQRDFDVEQEAEELADSDSDTRKKEQGRSLEELWTQNQQKLLELALQQYPKGTGERWDKIAKCVPGKSKE</Hsp_hseq>
              <Hsp_midline>HS++   R  K   G   ++  L    ++ +  +    F  E      AD+ + + +     +     T   QKL E AL  YP  T ERW  IA  VPG+ KE</Hsp_midline>
            </Hsp>
          </Hit_hsps>
        </Hit>
        <Hit>
          <Hit_num>46</Hit_num>
          <Hit_id>gi|72108961|ref|XP_794997.1|</Hit_id>
          <Hit_def>PREDICTED: similar to DnaJ homolog subfamily C member 1 (DnaJ protein homolog MTJ1) [Strongylocentrotus purpuratus]</Hit_def>
          <Hit_accession>XP_794997</Hit_accession>
          <Hit_len>327</Hit_len>
          <Hit_hsps>
            <Hsp>
              <Hsp_num>1</Hsp_num>
              <Hsp_bit-score>44.2838</Hsp_bit-score>
              <Hsp_score>103</Hsp_score>
              <Hsp_evalue>0.00218055</Hsp_evalue>
              <Hsp_query-from>1</Hsp_query-from>
              <Hsp_query-to>399</Hsp_query-to>
              <Hsp_hit-from>202</Hsp_hit-from>
              <Hsp_hit-to>302</Hsp_hit-to>
              <Hsp_query-frame>1</Hsp_query-frame>
              <Hsp_hit-frame>0</Hsp_hit-frame>
              <Hsp_identity>35</Hsp_identity>
              <Hsp_positive>53</Hsp_positive>
              <Hsp_gaps>32</Hsp_gaps>
              <Hsp_align-len>133</Hsp_align-len>
              <Hsp_qseq>DLQLLIKAVNLFPAGTNSRWEVIANYMNIHSSSGVKRTAKDVIGKAKSLQKLDPHQKDDINKKAFDKFKKEHGVVPQADNATPSERFXGPYTDFTPXTTEXQKLXEQALNTYPVNTXERWXXIAVAVPGRXKE</Hsp_qseq>
              <Hsp_hseq>EVSSLVKIMSKYPGGTTDRWTRIAEE--------IKKPVDVVTKKAKQLKS--------------QKFATNVDAAAQDDLVNESCAW----------SQRQQKVLEKAMQVYPRSVDDRWDKIADSVPGKTKE</Hsp_hseq>
              <Hsp_midline>++  L+K ++ +P GT  RW  IA          +K+    V  KAK L+                KF        Q D    S  +          +   QK+ E+A+  YP +  +RW  IA +VPG+ KE</Hsp_midline>
            </Hsp>
          </Hit_hsps>
        </Hit>
        <Hit>
          <Hit_num>47</Hit_num>
          <Hit_id>gi|73948752|ref|XP_858895.1|</Hit_id>
          <Hit_def>PREDICTED: similar to DnaJ (Hsp40) homolog, subfamily C, member 1 isoform 2 [Canis familiaris]</Hit_def>
          <Hit_accession>XP_858895</Hit_accession>
          <Hit_len>412</Hit_len>
          <Hit_hsps>
            <Hsp>
              <Hsp_num>1</Hsp_num>
              <Hsp_bit-score>43.8986</Hsp_bit-score>
              <Hsp_score>102</Hsp_score>
              <Hsp_evalue>0.00284789</Hsp_evalue>
              <Hsp_query-from>1</Hsp_query-from>
              <Hsp_query-to>399</Hsp_query-to>
              <Hsp_hit-from>188</Hsp_hit-from>
              <Hsp_hit-to>391</Hsp_hit-to>
              <Hsp_query-frame>1</Hsp_query-frame>
              <Hsp_hit-frame>0</Hsp_hit-frame>
              <Hsp_identity>48</Hsp_identity>
              <Hsp_positive>76</Hsp_positive>
              <Hsp_gaps>75</Hsp_gaps>
              <Hsp_align-len>206</Hsp_align-len>
              <Hsp_qseq>DLQLLIKAVNLFPAGTNSRWEVIANYM----------------NIHSSSGVKRTAK-------------------DVIGKAKSLQKLDPHQKDDINKKAFDKFKKEHGVVPQ--------------ADNATPSERFXGP-YTDFT-----------------------PXTTEXQKLXEQALNTYPVNTXERWXXIAVAVPGRXKE</Hsp_qseq>
              <Hsp_hseq>DLSQLTRSMVKFPGGTPGRWEKIAHELGRSVTDVTTKAKQLKDSVTCSSGMVRLSELKSTAQNSRPTKAPTALPDDIITQREDAKQAREEEEED--EQEDDEEGEQEAVVPESRPRRRRPTRPPEAAAKVEPEEKFRGKRQKDFDISEQKESSDEESQKKDRTRAAEEPWTQSQQKLLELALQQYPKGSSDRWDKIAKCVPSKSKE</Hsp_hseq>
              <Hsp_midline>DL  L +++  FP GT  RWE IA+ +                ++  SSG+ R ++                   D+I + +  ++    +++D  ++  D+  ++  VVP+              A    P E+F G    DF                        P T   QKL E AL  YP  + +RW  IA  VP + KE</Hsp_midline>
            </Hsp>
          </Hit_hsps>
        </Hit>
        <Hit>
          <Hit_num>48</Hit_num>
          <Hit_id>gi|73948750|ref|XP_849482.1|</Hit_id>
          <Hit_def>PREDICTED: similar to DnaJ (Hsp40) homolog, subfamily C, member 1 isoform 1 [Canis familiaris]</Hit_def>
          <Hit_accession>XP_849482</Hit_accession>
          <Hit_len>561</Hit_len>
          <Hit_hsps>
            <Hsp>
              <Hsp_num>1</Hsp_num>
              <Hsp_bit-score>43.8986</Hsp_bit-score>
              <Hsp_score>102</Hsp_score>
              <Hsp_evalue>0.00284789</Hsp_evalue>
              <Hsp_query-from>1</Hsp_query-from>
              <Hsp_query-to>399</Hsp_query-to>
              <Hsp_hit-from>337</Hsp_hit-from>
              <Hsp_hit-to>540</Hsp_hit-to>
              <Hsp_query-frame>1</Hsp_query-frame>
              <Hsp_hit-frame>0</Hsp_hit-frame>
              <Hsp_identity>48</Hsp_identity>
              <Hsp_positive>76</Hsp_positive>
              <Hsp_gaps>75</Hsp_gaps>
              <Hsp_align-len>206</Hsp_align-len>
              <Hsp_qseq>DLQLLIKAVNLFPAGTNSRWEVIANYM----------------NIHSSSGVKRTAK-------------------DVIGKAKSLQKLDPHQKDDINKKAFDKFKKEHGVVPQ--------------ADNATPSERFXGP-YTDFT-----------------------PXTTEXQKLXEQALNTYPVNTXERWXXIAVAVPGRXKE</Hsp_qseq>
              <Hsp_hseq>DLSQLTRSMVKFPGGTPGRWEKIAHELGRSVTDVTTKAKQLKDSVTCSSGMVRLSELKSTAQNSRPTKAPTALPDDIITQREDAKQAREEEEED--EQEDDEEGEQEAVVPESRPRRRRPTRPPEAAAKVEPEEKFRGKRQKDFDISEQKESSDEESQKKDRTRAAEEPWTQSQQKLLELALQQYPKGSSDRWDKIAKCVPSKSKE</Hsp_hseq>
              <Hsp_midline>DL  L +++  FP GT  RWE IA+ +                ++  SSG+ R ++                   D+I + +  ++    +++D  ++  D+  ++  VVP+              A    P E+F G    DF                        P T   QKL E AL  YP  + +RW  IA  VP + KE</Hsp_midline>
            </Hsp>
          </Hit_hsps>
        </Hit>
        <Hit>
          <Hit_num>49</Hit_num>
          <Hit_id>gi|66514203|ref|XP_624533.1|</Hit_id>
          <Hit_def>PREDICTED: similar to ENSANGP00000012466 [Apis mellifera]</Hit_def>
          <Hit_accession>XP_624533</Hit_accession>
          <Hit_len>431</Hit_len>
          <Hit_hsps>
            <Hsp>
              <Hsp_num>1</Hsp_num>
              <Hsp_bit-score>43.5134</Hsp_bit-score>
              <Hsp_score>101</Hsp_score>
              <Hsp_evalue>0.00371946</Hsp_evalue>
              <Hsp_query-from>1</Hsp_query-from>
              <Hsp_query-to>399</Hsp_query-to>
              <Hsp_hit-from>298</Hsp_hit-from>
              <Hsp_hit-to>411</Hsp_hit-to>
              <Hsp_query-frame>1</Hsp_query-frame>
              <Hsp_hit-frame>0</Hsp_hit-frame>
              <Hsp_identity>40</Hsp_identity>
              <Hsp_positive>59</Hsp_positive>
              <Hsp_gaps>21</Hsp_gaps>
              <Hsp_align-len>134</Hsp_align-len>
              <Hsp_qseq>DLQLLIKAVNLFPAGTNSRWEVIANYMNIHSSSGVKRTAKDVIGKAKSLQKLDPHQKDDINKKAFDKFKKEHGVVPQADNATPSERFXGPYTDFTPXTTEXQKLXEQALNTYPVNT-XERWXXIAVAVPGRXKE</Hsp_qseq>
              <Hsp_hseq>DILELIKLVKKYPSGTSERWDKIADAMN--------RTVFEVTHMAKKI-------KDEGLKPG---TSVEETVVEERSKKTKTR--AEIVDNISEWSQQQQRALEAALIKYPKGTSTDRWEKIANCVEGKSKD</Hsp_hseq>
              <Hsp_midline>D+  LIK V  +P+GT+ RW+ IA+ MN        RT  +V   AK +       KD+  K        E  VV +    T +        + +  + + Q+  E AL  YP  T  +RW  IA  V G+ K+</Hsp_midline>
            </Hsp>
          </Hit_hsps>
        </Hit>
        <Hit>
          <Hit_num>50</Hit_num>
          <Hit_id>gi|9758732|dbj|BAB09170.1|</Hit_id>
          <Hit_def>unnamed protein product [Arabidopsis thaliana]</Hit_def>
          <Hit_accession>BAB09170</Hit_accession>
          <Hit_len>352</Hit_len>
          <Hit_hsps>
            <Hsp>
              <Hsp_num>1</Hsp_num>
              <Hsp_bit-score>42.3578</Hsp_bit-score>
              <Hsp_score>98</Hsp_score>
              <Hsp_evalue>0.00828609</Hsp_evalue>
              <Hsp_query-from>1</Hsp_query-from>
              <Hsp_query-to>396</Hsp_query-to>
              <Hsp_hit-from>207</Hsp_hit-from>
              <Hsp_hit-to>330</Hsp_hit-to>
              <Hsp_query-frame>1</Hsp_query-frame>
              <Hsp_hit-frame>0</Hsp_hit-frame>
              <Hsp_identity>37</Hsp_identity>
              <Hsp_positive>60</Hsp_positive>
              <Hsp_gaps>18</Hsp_gaps>
              <Hsp_align-len>137</Hsp_align-len>
              <Hsp_qseq>DLQLLIKAVNLFPAGTNSRWEVIANYMNIHSSSGVKRTAKDVIGKAKSLQKLDPHQKDDINKKAFDKFKKEHGVVPQADNATPSERFXGPYTDFTPXTTEXQKLXEQ-----ALNTYPVNTXERWXXIAVAVPGRXK</Hsp_qseq>
              <Hsp_hseq>EIEILKKQLIKHPAGKPGRWETVA------SAFGGRYKTENVIKKAKEIGEKKIYESDDYAQFLKNRKASDPRLVDE------NEENSGAGGD-AEGTKEIWSNGEDIALLNALKAFPKEAAMRWEKIAAAVPGKSK</Hsp_hseq>
              <Hsp_midline>++++L K +   PAG   RWE +A      S+ G +   ++VI KAK + +   ++ DD  +   ++   +  +V +      +E   G   D    T E     E      AL  +P     RW  IA AVPG+ K</Hsp_midline>
            </Hsp>
          </Hit_hsps>
        </Hit>
        <Hit>
          <Hit_num>51</Hit_num>
          <Hit_id>gi|13605893|gb|AAK32932.1|</Hit_id>
          <Hit_def>AT5g45420/MFC19_9 [Arabidopsis thaliana] &gt;gi|18491137|gb|AAL69537.1| AT5g45420/MFC19_9 [Arabidopsis thaliana] &gt;gi|26450023|dbj|BAC42132.1| unknown protein [Arabidopsis thaliana] &gt;gi|18422552|ref|NP_568645.1| myb family transcription factor [Arabidopsis thaliana]</Hit_def>
          <Hit_accession>AAK32932</Hit_accession>
          <Hit_len>309</Hit_len>
          <Hit_hsps>
            <Hsp>
              <Hsp_num>1</Hsp_num>
              <Hsp_bit-score>42.3578</Hsp_bit-score>
              <Hsp_score>98</Hsp_score>
              <Hsp_evalue>0.00828609</Hsp_evalue>
              <Hsp_query-from>1</Hsp_query-from>
              <Hsp_query-to>396</Hsp_query-to>
              <Hsp_hit-from>164</Hsp_hit-from>
              <Hsp_hit-to>287</Hsp_hit-to>
              <Hsp_query-frame>1</Hsp_query-frame>
              <Hsp_hit-frame>0</Hsp_hit-frame>
              <Hsp_identity>37</Hsp_identity>
              <Hsp_positive>60</Hsp_positive>
              <Hsp_gaps>18</Hsp_gaps>
              <Hsp_align-len>137</Hsp_align-len>
              <Hsp_qseq>DLQLLIKAVNLFPAGTNSRWEVIANYMNIHSSSGVKRTAKDVIGKAKSLQKLDPHQKDDINKKAFDKFKKEHGVVPQADNATPSERFXGPYTDFTPXTTEXQKLXEQ-----ALNTYPVNTXERWXXIAVAVPGRXK</Hsp_qseq>
              <Hsp_hseq>EIEILKKQLIKHPAGKPGRWETVA------SAFGGRYKTENVIKKAKEIGEKKIYESDDYAQFLKNRKASDPRLVDE------NEENSGAGGD-AEGTKEIWSNGEDIALLNALKAFPKEAAMRWEKIAAAVPGKSK</Hsp_hseq>
              <Hsp_midline>++++L K +   PAG   RWE +A      S+ G +   ++VI KAK + +   ++ DD  +   ++   +  +V +      +E   G   D    T E     E      AL  +P     RW  IA AVPG+ K</Hsp_midline>
            </Hsp>
          </Hit_hsps>
        </Hit>
        <Hit>
          <Hit_num>52</Hit_num>
          <Hit_id>gi|76683316|gb|AAK26135.2|</Hit_id>
          <Hit_def>Hypothetical protein F54F2.9 [Caenorhabditis elegans]</Hit_def>
          <Hit_accession>AAK26135</Hit_accession>
          <Hit_len>300</Hit_len>
          <Hit_hsps>
            <Hsp>
              <Hsp_num>1</Hsp_num>
              <Hsp_bit-score>41.5874</Hsp_bit-score>
              <Hsp_score>96</Hsp_score>
              <Hsp_evalue>0.0141339</Hsp_evalue>
              <Hsp_query-from>34</Hsp_query-from>
              <Hsp_query-to>399</Hsp_query-to>
              <Hsp_hit-from>184</Hsp_hit-from>
              <Hsp_hit-to>279</Hsp_hit-to>
              <Hsp_query-frame>1</Hsp_query-frame>
              <Hsp_hit-frame>0</Hsp_hit-frame>
              <Hsp_identity>30</Hsp_identity>
              <Hsp_positive>54</Hsp_positive>
              <Hsp_gaps>26</Hsp_gaps>
              <Hsp_align-len>122</Hsp_align-len>
              <Hsp_qseq>FPAGTNSRWEVIANYMNIHSSSGVKRTAKDVIGKAKSLQKLDPHQKDDINKKAFDKFKKEHGVVPQADNATPSERFXGPYTDFTPXTTEXQKLXEQALNTYPVNTXERWXXIAVAVPGRXKE</Hsp_qseq>
              <Hsp_hseq>YPAGTPNRWEQMGRVLN--------RSAEDVIAMAGKMKQM---KQEDYTKLLMTTIQQSVPVEEKSED---------------DWSQAEQKAFETALQKYPKGTDERWERISEEIGSKTKK</Hsp_hseq>
              <Hsp_midline>+PAGT +RWE +   +N        R+A+DVI  A  ++++   +++D  K      ++   V  ++++                 +   QK  E AL  YP  T ERW  I+  +  + K+</Hsp_midline>
            </Hsp>
          </Hit_hsps>
        </Hit>
        <Hit>
          <Hit_num>53</Hit_num>
          <Hit_id>gi|17553612|ref|NP_498949.1|</Hit_id>
          <Hit_def>F54F2.9 [Caenorhabditis elegans] &gt;gi|465911|sp|P34454|YMA9_CAEEL Hypothetical protein F54F2.9 in chromosome III</Hit_def>
          <Hit_accession>NP_498949</Hit_accession>
          <Hit_len>275</Hit_len>
          <Hit_hsps>
            <Hsp>
              <Hsp_num>1</Hsp_num>
              <Hsp_bit-score>41.5874</Hsp_bit-score>
              <Hsp_score>96</Hsp_score>
              <Hsp_evalue>0.0141339</Hsp_evalue>
              <Hsp_query-from>34</Hsp_query-from>
              <Hsp_query-to>399</Hsp_query-to>
              <Hsp_hit-from>159</Hsp_hit-from>
              <Hsp_hit-to>254</Hsp_hit-to>
              <Hsp_query-frame>1</Hsp_query-frame>
              <Hsp_hit-frame>0</Hsp_hit-frame>
              <Hsp_identity>30</Hsp_identity>
              <Hsp_positive>54</Hsp_positive>
              <Hsp_gaps>26</Hsp_gaps>
              <Hsp_align-len>122</Hsp_align-len>
              <Hsp_qseq>FPAGTNSRWEVIANYMNIHSSSGVKRTAKDVIGKAKSLQKLDPHQKDDINKKAFDKFKKEHGVVPQADNATPSERFXGPYTDFTPXTTEXQKLXEQALNTYPVNTXERWXXIAVAVPGRXKE</Hsp_qseq>
              <Hsp_hseq>YPAGTPNRWEQMGRVLN--------RSAEDVIAMAGKMKQM---KQEDYTKLLMTTIQQSVPVEEKSED---------------DWSQAEQKAFETALQKYPKGTDERWERISEEIGSKTKK</Hsp_hseq>
              <Hsp_midline>+PAGT +RWE +   +N        R+A+DVI  A  ++++   +++D  K      ++   V  ++++                 +   QK  E AL  YP  T ERW  I+  +  + K+</Hsp_midline>
            </Hsp>
          </Hit_hsps>
        </Hit>
        <Hit>
          <Hit_num>54</Hit_num>
          <Hit_id>gi|7293551|gb|AAF48924.1|</Hit_id>
          <Hit_def>CG7556-PA [Drosophila melanogaster] &gt;gi|21428836|gb|AAM50137.1| GH07340p [Drosophila melanogaster] &gt;gi|24643180|ref|NP_573354.1| CG7556-PA [Drosophila melanogaster]</Hit_def>
          <Hit_accession>AAF48924</Hit_accession>
          <Hit_len>522</Hit_len>
          <Hit_hsps>
            <Hsp>
              <Hsp_num>1</Hsp_num>
              <Hsp_bit-score>41.2022</Hsp_bit-score>
              <Hsp_score>95</Hsp_score>
              <Hsp_evalue>0.0184595</Hsp_evalue>
              <Hsp_query-from>1</Hsp_query-from>
              <Hsp_query-to>399</Hsp_query-to>
              <Hsp_hit-from>308</Hsp_hit-from>
              <Hsp_hit-to>438</Hsp_hit-to>
              <Hsp_query-frame>1</Hsp_query-frame>
              <Hsp_hit-frame>0</Hsp_hit-frame>
              <Hsp_identity>38</Hsp_identity>
              <Hsp_positive>59</Hsp_positive>
              <Hsp_gaps>16</Hsp_gaps>
              <Hsp_align-len>140</Hsp_align-len>
              <Hsp_qseq>DLQLLIKAVNLFPAGTNSRWEVIANYMN------IHSSSGVKRTAKDVIGKAKSLQKLDPHQKDDINKKAFDKFKKEHGVVPQADNATPSERFXGPYTDFTPXTTEXQKLXEQALNTYPVNT-XERWXXIAVAVPGRXKE</Hsp_qseq>
              <Hsp_hseq>DLTELIRLVKKYPGGAGSRWNTIAESMNRSVQEVTFMAAKMKENGYRIPGQTDSVAEALVQESQQAQRK--EKVKK----AAANAGASAEKSMLIPETNW---TQEQQRALEAAIVKYRKTAGGDRWQKIANSVPEKTKE</Hsp_hseq>
              <Hsp_midline>DL  LI+ V  +P G  SRW  IA  MN         ++ +K     + G+  S+ +    +     +K  +K KK          A+  +    P T++   T E Q+  E A+  Y      +RW  IA +VP + KE</Hsp_midline>
            </Hsp>
          </Hit_hsps>
        </Hit>
        <Hit>
          <Hit_num>55</Hit_num>
          <Hit_id>gi|39585088|emb|CAE62739.1|</Hit_id>
          <Hit_def>Hypothetical protein CBG06902 [Caenorhabditis briggsae]</Hit_def>
          <Hit_accession>CAE62739</Hit_accession>
          <Hit_len>535</Hit_len>
          <Hit_hsps>
            <Hsp>
              <Hsp_num>1</Hsp_num>
              <Hsp_bit-score>41.2022</Hsp_bit-score>
              <Hsp_score>95</Hsp_score>
              <Hsp_evalue>0.0184595</Hsp_evalue>
              <Hsp_query-from>34</Hsp_query-from>
              <Hsp_query-to>399</Hsp_query-to>
              <Hsp_hit-from>420</Hsp_hit-from>
              <Hsp_hit-to>515</Hsp_hit-to>
              <Hsp_query-frame>1</Hsp_query-frame>
              <Hsp_hit-frame>0</Hsp_hit-frame>
              <Hsp_identity>31</Hsp_identity>
              <Hsp_positive>52</Hsp_positive>
              <Hsp_gaps>26</Hsp_gaps>
              <Hsp_align-len>122</Hsp_align-len>
              <Hsp_qseq>FPAGTNSRWEVIANYMNIHSSSGVKRTAKDVIGKAKSLQKLDPHQKDDINKKAFDKFKKEHGVVPQADNATPSERFXGPYTDFTPXTTEXQKLXEQALNTYPVNTXERWXXIAVAVPGRXKE</Hsp_qseq>
              <Hsp_hseq>YPAGTPNRWEQMGRVLN--------RTPEDVIAMAGKMKQM---KQEDYTKLLMSSIQQS---VPSEEKSEDD------------WSQSEQKAFELALQKYPKGTDERWERISEEIGTKTKK</Hsp_hseq>
              <Hsp_midline>+PAGT +RWE +   +N        RT +DVI  A  ++++   +++D  K      ++    VP  + +                +   QK  E AL  YP  T ERW  I+  +  + K+</Hsp_midline>
            </Hsp>
          </Hit_hsps>
        </Hit>
        <Hit>
          <Hit_num>56</Hit_num>
          <Hit_id>gi|54643310|gb|EAL32054.1|</Hit_id>
          <Hit_def>GA20437-PA [Drosophila pseudoobscura]</Hit_def>
          <Hit_accession>EAL32054</Hit_accession>
          <Hit_len>529</Hit_len>
          <Hit_hsps>
            <Hsp>
              <Hsp_num>1</Hsp_num>
              <Hsp_bit-score>41.2022</Hsp_bit-score>
              <Hsp_score>95</Hsp_score>
              <Hsp_evalue>0.0184595</Hsp_evalue>
              <Hsp_query-from>1</Hsp_query-from>
              <Hsp_query-to>399</Hsp_query-to>
              <Hsp_hit-from>302</Hsp_hit-from>
              <Hsp_hit-to>440</Hsp_hit-to>
              <Hsp_query-frame>1</Hsp_query-frame>
              <Hsp_hit-frame>0</Hsp_hit-frame>
              <Hsp_identity>40</Hsp_identity>
              <Hsp_positive>59</Hsp_positive>
              <Hsp_gaps>12</Hsp_gaps>
              <Hsp_align-len>142</Hsp_align-len>
              <Hsp_qseq>DLQLLIKAVNLFPAGTNSRWEVIANYMN------IHSSSGVKRTAKDVIGKAKSL-QKLDPHQKDDINKKAFDKFKKEHGVVPQADNAT-PSERFXGPYTDFTPXTTEXQKLXEQAL-NTYPVNTXERWXXIAVAVPGRXKE</Hsp_qseq>
              <Hsp_hseq>DLTELIRLVKKHPGGAGSRWNTIAESMNRSVQEVTFMAAKMKENGYRIPGQTESVAENLVQESQEAVRK---EKVKKSASVTATAAPGTVTSSSEKSMLIPETNWTQEQQRALEAAIVKNRKAASGDRWQKIANSVPEKTKE</Hsp_hseq>
              <Hsp_midline>DL  LI+ V   P G  SRW  IA  MN         ++ +K     + G+ +S+ + L    ++ + K   +K KK   V   A   T  S          T  T E Q+  E A+       + +RW  IA +VP + KE</Hsp_midline>
            </Hsp>
          </Hit_hsps>
        </Hit>
        <Hit>
          <Hit_num>57</Hit_num>
          <Hit_id>gi|49119322|gb|AAH73404.1|</Hit_id>
          <Hit_def>MGC80867 protein [Xenopus laevis]</Hit_def>
          <Hit_accession>AAH73404</Hit_accession>
          <Hit_len>534</Hit_len>
          <Hit_hsps>
            <Hsp>
              <Hsp_num>1</Hsp_num>
              <Hsp_bit-score>40.4318</Hsp_bit-score>
              <Hsp_score>93</Hsp_score>
              <Hsp_evalue>0.0314871</Hsp_evalue>
              <Hsp_query-from>304</Hsp_query-from>
              <Hsp_query-to>399</Hsp_query-to>
              <Hsp_hit-from>482</Hsp_hit-from>
              <Hsp_hit-to>513</Hsp_hit-to>
              <Hsp_query-frame>1</Hsp_query-frame>
              <Hsp_hit-frame>0</Hsp_hit-frame>
              <Hsp_identity>19</Hsp_identity>
              <Hsp_positive>20</Hsp_positive>
              <Hsp_gaps>0</Hsp_gaps>
              <Hsp_align-len>32</Hsp_align-len>
              <Hsp_qseq>QKLXEQALNTYPVNTXERWXXIAVAVPGRXKE</Hsp_qseq>
              <Hsp_hseq>QKLLELALQQYPKGTGERWDKIAKCVPGKSKE</Hsp_hseq>
              <Hsp_midline>QKL E AL  YP  T ERW  IA  VPG+ KE</Hsp_midline>
            </Hsp>
            <Hsp>
              <Hsp_num>2</Hsp_num>
              <Hsp_bit-score>32.3426</Hsp_bit-score>
              <Hsp_score>72</Hsp_score>
              <Hsp_evalue>8.57476</Hsp_evalue>
              <Hsp_query-from>1</Hsp_query-from>
              <Hsp_query-to>150</Hsp_query-to>
              <Hsp_hit-from>316</Hsp_hit-from>
              <Hsp_hit-to>357</Hsp_hit-to>
              <Hsp_query-frame>1</Hsp_query-frame>
              <Hsp_hit-frame>0</Hsp_hit-frame>
              <Hsp_identity>19</Hsp_identity>
              <Hsp_positive>25</Hsp_positive>
              <Hsp_gaps>8</Hsp_gaps>
              <Hsp_align-len>50</Hsp_align-len>
              <Hsp_qseq>DLQLLIKAVNLFPAGTNSRWEVIANYMNIHSSSGVKRTAKDVIGKAKSLQ</Hsp_qseq>
              <Hsp_hseq>DLSQLTRNMTKFPGGTPGRWEKIAHELG--------RSVTDVTTKAKQLK</Hsp_hseq>
              <Hsp_midline>DL  L + +  FP GT  RWE IA+ +         R+  DV  KAK L+</Hsp_midline>
            </Hsp>
          </Hit_hsps>
        </Hit>
        <Hit>
          <Hit_num>58</Hit_num>
          <Hit_id>gi|16507118|gb|AAL24046.1|</Hit_id>
          <Hit_def>DnaJ-like protein [Homo sapiens]</Hit_def>
          <Hit_accession>AAL24046</Hit_accession>
          <Hit_len>275</Hit_len>
          <Hit_hsps>
            <Hsp>
              <Hsp_num>1</Hsp_num>
              <Hsp_bit-score>40.0466</Hsp_bit-score>
              <Hsp_score>92</Hsp_score>
              <Hsp_evalue>0.0411235</Hsp_evalue>
              <Hsp_query-from>133</Hsp_query-from>
              <Hsp_query-to>399</Hsp_query-to>
              <Hsp_hit-from>165</Hsp_hit-from>
              <Hsp_hit-to>254</Hsp_hit-to>
              <Hsp_query-frame>1</Hsp_query-frame>
              <Hsp_hit-frame>0</Hsp_hit-frame>
              <Hsp_identity>27</Hsp_identity>
              <Hsp_positive>43</Hsp_positive>
              <Hsp_gaps>1</Hsp_gaps>
              <Hsp_align-len>90</Hsp_align-len>
              <Hsp_qseq>KAKSLQKLDPHQKDDINKKAFDKFKKEHGVVPQADNATP-SERFXGPYTDFTPXTTEXQKLXEQALNTYPVNTXERWXXIAVAVPGRXKE</Hsp_qseq>
              <Hsp_hseq>RRKPARLLEATAKPEPEEKSRAKRQKDFDIAEQNESSDEESLRKERARSAEEPWTQNQQKLLELALQQYPRGSSDRWDKIARCVPSKSKE</Hsp_hseq>
              <Hsp_midline>+ K  + L+   K +  +K+  K +K+  +  Q +++   S R     +   P T   QKL E AL  YP  + +RW  IA  VP + KE</Hsp_midline>
            </Hsp>
            <Hsp>
              <Hsp_num>2</Hsp_num>
              <Hsp_bit-score>32.3426</Hsp_bit-score>
              <Hsp_score>72</Hsp_score>
              <Hsp_evalue>8.57476</Hsp_evalue>
              <Hsp_query-from>1</Hsp_query-from>
              <Hsp_query-to>150</Hsp_query-to>
              <Hsp_hit-from>55</Hsp_hit-from>
              <Hsp_hit-to>96</Hsp_hit-to>
              <Hsp_query-frame>1</Hsp_query-frame>
              <Hsp_hit-frame>0</Hsp_hit-frame>
              <Hsp_identity>19</Hsp_identity>
              <Hsp_positive>26</Hsp_positive>
              <Hsp_gaps>8</Hsp_gaps>
              <Hsp_align-len>50</Hsp_align-len>
              <Hsp_qseq>DLQLLIKAVNLFPAGTNSRWEVIANYMNIHSSSGVKRTAKDVIGKAKSLQ</Hsp_qseq>
              <Hsp_hseq>DLSQLTRSMVKFPGGTPGRWEKIAHELG--------RSVTDVTTKAKQLK</Hsp_hseq>
              <Hsp_midline>DL  L +++  FP GT  RWE IA+ +         R+  DV  KAK L+</Hsp_midline>
            </Hsp>
          </Hit_hsps>
        </Hit>
        <Hit>
          <Hit_num>59</Hit_num>
          <Hit_id>gi|10438787|dbj|BAB15343.1|</Hit_id>
          <Hit_def>unnamed protein product [Homo sapiens]</Hit_def>
          <Hit_accession>BAB15343</Hit_accession>
          <Hit_len>340</Hit_len>
          <Hit_hsps>
            <Hsp>
              <Hsp_num>1</Hsp_num>
              <Hsp_bit-score>40.0466</Hsp_bit-score>
              <Hsp_score>92</Hsp_score>
              <Hsp_evalue>0.0411235</Hsp_evalue>
              <Hsp_query-from>133</Hsp_query-from>
              <Hsp_query-to>399</Hsp_query-to>
              <Hsp_hit-from>230</Hsp_hit-from>
              <Hsp_hit-to>319</Hsp_hit-to>
              <Hsp_query-frame>1</Hsp_query-frame>
              <Hsp_hit-frame>0</Hsp_hit-frame>
              <Hsp_identity>27</Hsp_identity>
              <Hsp_positive>43</Hsp_positive>
              <Hsp_gaps>1</Hsp_gaps>
              <Hsp_align-len>90</Hsp_align-len>
              <Hsp_qseq>KAKSLQKLDPHQKDDINKKAFDKFKKEHGVVPQADNATP-SERFXGPYTDFTPXTTEXQKLXEQALNTYPVNTXERWXXIAVAVPGRXKE</Hsp_qseq>
              <Hsp_hseq>RRKPARLLEATAKPEPEEKSRAKRQKDFDIAEQNESSDEESLRKERARSAEEPWTQNQQKLLELALQQYPRGSSDRWDKIARCVPSKSKE</Hsp_hseq>
              <Hsp_midline>+ K  + L+   K +  +K+  K +K+  +  Q +++   S R     +   P T   QKL E AL  YP  + +RW  IA  VP + KE</Hsp_midline>
            </Hsp>
            <Hsp>
              <Hsp_num>2</Hsp_num>
              <Hsp_bit-score>32.3426</Hsp_bit-score>
              <Hsp_score>72</Hsp_score>
              <Hsp_evalue>8.57476</Hsp_evalue>
              <Hsp_query-from>1</Hsp_query-from>
              <Hsp_query-to>150</Hsp_query-to>
              <Hsp_hit-from>120</Hsp_hit-from>
              <Hsp_hit-to>161</Hsp_hit-to>
              <Hsp_query-frame>1</Hsp_query-frame>
              <Hsp_hit-frame>0</Hsp_hit-frame>
              <Hsp_identity>19</Hsp_identity>
              <Hsp_positive>26</Hsp_positive>
              <Hsp_gaps>8</Hsp_gaps>
              <Hsp_align-len>50</Hsp_align-len>
              <Hsp_qseq>DLQLLIKAVNLFPAGTNSRWEVIANYMNIHSSSGVKRTAKDVIGKAKSLQ</Hsp_qseq>
              <Hsp_hseq>DLSQLTRSMVKFPGGTPGRWEKIAHELG--------RSVTDVTTKAKQLK</Hsp_hseq>
              <Hsp_midline>DL  L +++  FP GT  RWE IA+ +         R+  DV  KAK L+</Hsp_midline>
            </Hsp>
          </Hit_hsps>
        </Hit>
        <Hit>
          <Hit_num>60</Hit_num>
          <Hit_id>gi|21361912|ref|NP_071760.2|</Hit_id>
          <Hit_def>DnaJ (Hsp40) homolog, subfamily C, member 1 [Homo sapiens] &gt;gi|55960003|emb|CAI13668.1| DnaJ (Hsp40) homolog, subfamily C, member 1 (DNAJC1)(DNAJL1) [Homo sapiens] &gt;gi|55664633|emb|CAH73412.1| DnaJ (Hsp40) homolog, subfamily C, member 1 (DNAJC1)(DNAJL1) [Homo sapiens] &gt;gi|37904711|gb|AAP50497.1| MTJ1-like protein [Homo sapiens] &gt;gi|14041831|dbj|BAB55004.1| unnamed protein product [Homo sapiens] &gt;gi|27805464|sp|Q96KC8|DNJC1_HUMAN DnaJ homolog subfamily C member 1</Hit_def>
          <Hit_accession>NP_071760</Hit_accession>
          <Hit_len>554</Hit_len>
          <Hit_hsps>
            <Hsp>
              <Hsp_num>1</Hsp_num>
              <Hsp_bit-score>40.0466</Hsp_bit-score>
              <Hsp_score>92</Hsp_score>
              <Hsp_evalue>0.0411235</Hsp_evalue>
              <Hsp_query-from>133</Hsp_query-from>
              <Hsp_query-to>399</Hsp_query-to>
              <Hsp_hit-from>444</Hsp_hit-from>
              <Hsp_hit-to>533</Hsp_hit-to>
              <Hsp_query-frame>1</Hsp_query-frame>
              <Hsp_hit-frame>0</Hsp_hit-frame>
              <Hsp_identity>27</Hsp_identity>
              <Hsp_positive>43</Hsp_positive>
              <Hsp_gaps>1</Hsp_gaps>
              <Hsp_align-len>90</Hsp_align-len>
              <Hsp_qseq>KAKSLQKLDPHQKDDINKKAFDKFKKEHGVVPQADNATP-SERFXGPYTDFTPXTTEXQKLXEQALNTYPVNTXERWXXIAVAVPGRXKE</Hsp_qseq>
              <Hsp_hseq>RRKPARLLEATAKPEPEEKSRAKRQKDFDIAEQNESSDEESLRKERARSAEEPWTQNQQKLLELALQQYPRGSSDRWDKIARCVPSKSKE</Hsp_hseq>
              <Hsp_midline>+ K  + L+   K +  +K+  K +K+  +  Q +++   S R     +   P T   QKL E AL  YP  + +RW  IA  VP + KE</Hsp_midline>
            </Hsp>
            <Hsp>
              <Hsp_num>2</Hsp_num>
              <Hsp_bit-score>32.3426</Hsp_bit-score>
              <Hsp_score>72</Hsp_score>
              <Hsp_evalue>8.57476</Hsp_evalue>
              <Hsp_query-from>1</Hsp_query-from>
              <Hsp_query-to>150</Hsp_query-to>
              <Hsp_hit-from>334</Hsp_hit-from>
              <Hsp_hit-to>375</Hsp_hit-to>
              <Hsp_query-frame>1</Hsp_query-frame>
              <Hsp_hit-frame>0</Hsp_hit-frame>
              <Hsp_identity>19</Hsp_identity>
              <Hsp_positive>26</Hsp_positive>
              <Hsp_gaps>8</Hsp_gaps>
              <Hsp_align-len>50</Hsp_align-len>
              <Hsp_qseq>DLQLLIKAVNLFPAGTNSRWEVIANYMNIHSSSGVKRTAKDVIGKAKSLQ</Hsp_qseq>
              <Hsp_hseq>DLSQLTRSMVKFPGGTPGRWEKIAHELG--------RSVTDVTTKAKQLK</Hsp_hseq>
              <Hsp_midline>DL  L +++  FP GT  RWE IA+ +         R+  DV  KAK L+</Hsp_midline>
            </Hsp>
          </Hit_hsps>
        </Hit>
        <Hit>
          <Hit_num>61</Hit_num>
          <Hit_id>gi|55633547|ref|XP_507688.1|</Hit_id>
          <Hit_def>PREDICTED: similar to DnaJ (Hsp40) homolog, subfamily C, member 1 [Pan troglodytes]</Hit_def>
          <Hit_accession>XP_507688</Hit_accession>
          <Hit_len>171</Hit_len>
          <Hit_hsps>
            <Hsp>
              <Hsp_num>1</Hsp_num>
              <Hsp_bit-score>40.0466</Hsp_bit-score>
              <Hsp_score>92</Hsp_score>
              <Hsp_evalue>0.0411235</Hsp_evalue>
              <Hsp_query-from>133</Hsp_query-from>
              <Hsp_query-to>399</Hsp_query-to>
              <Hsp_hit-from>61</Hsp_hit-from>
              <Hsp_hit-to>150</Hsp_hit-to>
              <Hsp_query-frame>1</Hsp_query-frame>
              <Hsp_hit-frame>0</Hsp_hit-frame>
              <Hsp_identity>27</Hsp_identity>
              <Hsp_positive>43</Hsp_positive>
              <Hsp_gaps>1</Hsp_gaps>
              <Hsp_align-len>90</Hsp_align-len>
              <Hsp_qseq>KAKSLQKLDPHQKDDINKKAFDKFKKEHGVVPQADNATP-SERFXGPYTDFTPXTTEXQKLXEQALNTYPVNTXERWXXIAVAVPGRXKE</Hsp_qseq>
              <Hsp_hseq>RRKPARLLEATAKPEPEEKSRAKRQKDFDIAEQNESSDEESLRKERARSAEEPWTQNQQKLLELALQQYPRGSSDRWDKIARCVPSKSKE</Hsp_hseq>
              <Hsp_midline>+ K  + L+   K +  +K+  K +K+  +  Q +++   S R     +   P T   QKL E AL  YP  + +RW  IA  VP + KE</Hsp_midline>
            </Hsp>
          </Hit_hsps>
        </Hit>
        <Hit>
          <Hit_num>62</Hit_num>
          <Hit_id>gi|34905190|ref|NP_913942.1|</Hit_id>
          <Hit_def>myb-like protein [Oryza sativa (japonica cultivar-group)] &gt;gi|51964708|ref|XP_507138.1| PREDICTED P0498E12.114 gene product [Oryza sativa (japonica cultivar-group)] &gt;gi|28812079|dbj|BAC65017.1| myb-like protein [Oryza sativa (japonica cultivar-group)]</Hit_def>
          <Hit_accession>NP_913942</Hit_accession>
          <Hit_len>325</Hit_len>
          <Hit_hsps>
            <Hsp>
              <Hsp_num>1</Hsp_num>
              <Hsp_bit-score>39.6614</Hsp_bit-score>
              <Hsp_score>91</Hsp_score>
              <Hsp_evalue>0.0537089</Hsp_evalue>
              <Hsp_query-from>1</Hsp_query-from>
              <Hsp_query-to>396</Hsp_query-to>
              <Hsp_hit-from>177</Hsp_hit-from>
              <Hsp_hit-to>300</Hsp_hit-to>
              <Hsp_query-frame>1</Hsp_query-frame>
              <Hsp_hit-frame>0</Hsp_hit-frame>
              <Hsp_identity>38</Hsp_identity>
              <Hsp_positive>60</Hsp_positive>
              <Hsp_gaps>18</Hsp_gaps>
              <Hsp_align-len>137</Hsp_align-len>
              <Hsp_qseq>DLQLLIKAVNLFPAGTNSRWEVIANYMNIHSSSGVKRTAKDVIGKAKSLQKLDPHQKDDINKKAFDKFKKEHGVVPQADNATPSERFX-----GPYTDFTPXTTEXQKLXEQALNTYPVNTXERWXXIAVAVPGRXK</Hsp_qseq>
              <Hsp_hseq>EMDILRRQMVKHPAGEPQRWEKIA------AAFGGRRTPESVIRAAKS------GGGAAAAGASFDQFLRKRKPLDPRSEATDAGSGNAGGGGGESGDGSWSAGDDRALLN-ALKEFPKDTAMRWEKVAVAVPGKTK</Hsp_hseq>
              <Hsp_midline>++ +L + +   PAG   RWE IA      ++ G +RT + VI  AKS               +FD+F ++   +     AT +         G   D +    + + L   AL  +P +T  RW  +AVAVPG+ K</Hsp_midline>
            </Hsp>
          </Hit_hsps>
        </Hit>
        <Hit>
          <Hit_num>63</Hit_num>
          <Hit_id>gi|50732383|ref|XP_418609.1|</Hit_id>
          <Hit_def>PREDICTED: similar to DnaJ homolog subfamily C member 1 (DnaJ protein homolog MTJ1) [Gallus gallus]</Hit_def>
          <Hit_accession>XP_418609</Hit_accession>
          <Hit_len>1580</Hit_len>
          <Hit_hsps>
            <Hsp>
              <Hsp_num>1</Hsp_num>
              <Hsp_bit-score>39.6614</Hsp_bit-score>
              <Hsp_score>91</Hsp_score>
              <Hsp_evalue>0.0537089</Hsp_evalue>
              <Hsp_query-from>292</Hsp_query-from>
              <Hsp_query-to>396</Hsp_query-to>
              <Hsp_hit-from>1187</Hsp_hit-from>
              <Hsp_hit-to>1221</Hsp_hit-to>
              <Hsp_query-frame>1</Hsp_query-frame>
              <Hsp_hit-frame>0</Hsp_hit-frame>
              <Hsp_identity>18</Hsp_identity>
              <Hsp_positive>20</Hsp_positive>
              <Hsp_gaps>0</Hsp_gaps>
              <Hsp_align-len>35</Hsp_align-len>
              <Hsp_qseq>TTEXQKLXEQALNTYPVNTXERWXXIAVAVPGRXK</Hsp_qseq>
              <Hsp_hseq>TQNQQKLLEMALQQYPKGTSDRWDKIAKCVPGKSK</Hsp_hseq>
              <Hsp_midline>T   QKL E AL  YP  T +RW  IA  VPG+ K</Hsp_midline>
            </Hsp>
          </Hit_hsps>
        </Hit>
        <Hit>
          <Hit_num>64</Hit_num>
          <Hit_id>gi|76632251|ref|XP_587525.2|</Hit_id>
          <Hit_def>PREDICTED: similar to DnaJ (Hsp40) homolog, subfamily C, member 1, partial [Bos taurus]</Hit_def>
          <Hit_accession>XP_587525</Hit_accession>
          <Hit_len>501</Hit_len>
          <Hit_hsps>
            <Hsp>
              <Hsp_num>1</Hsp_num>
              <Hsp_bit-score>39.2762</Hsp_bit-score>
              <Hsp_score>90</Hsp_score>
              <Hsp_evalue>0.070146</Hsp_evalue>
              <Hsp_query-from>250</Hsp_query-from>
              <Hsp_query-to>399</Hsp_query-to>
              <Hsp_hit-from>431</Hsp_hit-from>
              <Hsp_hit-to>480</Hsp_hit-to>
              <Hsp_query-frame>1</Hsp_query-frame>
              <Hsp_hit-frame>0</Hsp_hit-frame>
              <Hsp_identity>20</Hsp_identity>
              <Hsp_positive>25</Hsp_positive>
              <Hsp_gaps>0</Hsp_gaps>
              <Hsp_align-len>50</Hsp_align-len>
              <Hsp_qseq>SERFXGPYTDFTPXTTEXQKLXEQALNTYPVNTXERWXXIAVAVPGRXKE</Hsp_qseq>
              <Hsp_hseq>SQQRERPRASEEPWTQNQQKLLELALQQYPRGSSDRWDKIAKCVPSKSKE</Hsp_hseq>
              <Hsp_midline>S++   P     P T   QKL E AL  YP  + +RW  IA  VP + KE</Hsp_midline>
            </Hsp>
            <Hsp>
              <Hsp_num>2</Hsp_num>
              <Hsp_bit-score>32.3426</Hsp_bit-score>
              <Hsp_score>72</Hsp_score>
              <Hsp_evalue>8.57476</Hsp_evalue>
              <Hsp_query-from>1</Hsp_query-from>
              <Hsp_query-to>150</Hsp_query-to>
              <Hsp_hit-from>288</Hsp_hit-from>
              <Hsp_hit-to>329</Hsp_hit-to>
              <Hsp_query-frame>1</Hsp_query-frame>
              <Hsp_hit-frame>0</Hsp_hit-frame>
              <Hsp_identity>19</Hsp_identity>
              <Hsp_positive>26</Hsp_positive>
              <Hsp_gaps>8</Hsp_gaps>
              <Hsp_align-len>50</Hsp_align-len>
              <Hsp_qseq>DLQLLIKAVNLFPAGTNSRWEVIANYMNIHSSSGVKRTAKDVIGKAKSLQ</Hsp_qseq>
              <Hsp_hseq>DLSQLTRSMVKFPGGTPGRWEKIAHELG--------RSVTDVTTKAKQLK</Hsp_hseq>
              <Hsp_midline>DL  L +++  FP GT  RWE IA+ +         R+  DV  KAK L+</Hsp_midline>
            </Hsp>
          </Hit_hsps>
        </Hit>
        <Hit>
          <Hit_num>65</Hit_num>
          <Hit_id>gi|33358308|gb|AAQ16626.1|</Hit_id>
          <Hit_def>GlsA-related protein [Chlamydomonas reinhardtii]</Hit_def>
          <Hit_accession>AAQ16626</Hit_accession>
          <Hit_len>760</Hit_len>
          <Hit_hsps>
            <Hsp>
              <Hsp_num>1</Hsp_num>
              <Hsp_bit-score>37.7354</Hsp_bit-score>
              <Hsp_score>86</Hsp_score>
              <Hsp_evalue>0.204094</Hsp_evalue>
              <Hsp_query-from>1</Hsp_query-from>
              <Hsp_query-to>153</Hsp_query-to>
              <Hsp_hit-from>491</Hsp_hit-from>
              <Hsp_hit-to>541</Hsp_hit-to>
              <Hsp_query-frame>1</Hsp_query-frame>
              <Hsp_hit-frame>0</Hsp_hit-frame>
              <Hsp_identity>19</Hsp_identity>
              <Hsp_positive>27</Hsp_positive>
              <Hsp_gaps>0</Hsp_gaps>
              <Hsp_align-len>51</Hsp_align-len>
              <Hsp_qseq>DLQLLIKAVNLFPAGTNSRWEVIANYMNIHSSSGVKRTAKDVIGKAKSLQK</Hsp_qseq>
              <Hsp_hseq>ELRLLDKACNKFPMGTPKRWEAVAGFVRTRTLEEVLLMVKDRQGASATRMK</Hsp_hseq>
              <Hsp_midline>+L+LL KA N FP GT  RWE +A ++   +   V    KD  G + +  K</Hsp_midline>
            </Hsp>
          </Hit_hsps>
        </Hit>
        <Hit>
          <Hit_num>66</Hit_num>
          <Hit_id>gi|4633127|gb|AAD26632.1|</Hit_id>
          <Hit_def>GlsA [Volvox carteri f. nagariensis] &gt;gi|4633129|gb|AAD26633.1| GlsA [Volvox carteri f. nagariensis]</Hit_def>
          <Hit_accession>AAD26632</Hit_accession>
          <Hit_len>748</Hit_len>
          <Hit_hsps>
            <Hsp>
              <Hsp_num>1</Hsp_num>
              <Hsp_bit-score>37.7354</Hsp_bit-score>
              <Hsp_score>86</Hsp_score>
              <Hsp_evalue>0.204094</Hsp_evalue>
              <Hsp_query-from>1</Hsp_query-from>
              <Hsp_query-to>192</Hsp_query-to>
              <Hsp_hit-from>485</Hsp_hit-from>
              <Hsp_hit-to>548</Hsp_hit-to>
              <Hsp_query-frame>1</Hsp_query-frame>
              <Hsp_hit-frame>0</Hsp_hit-frame>
              <Hsp_identity>22</Hsp_identity>
              <Hsp_positive>30</Hsp_positive>
              <Hsp_gaps>0</Hsp_gaps>
              <Hsp_align-len>64</Hsp_align-len>
              <Hsp_qseq>DLQLLIKAVNLFPAGTNSRWEVIANYMNIHSSSGVKRTAKDVIGKAKSLQKLDPHQKDDINKKA</Hsp_qseq>
              <Hsp_hseq>ELRLLDKACNKFPMGTPKRWEAVAAFVRTRTLDEVLLMVKDRQGASATRMKAQEDWKGAQKKPA</Hsp_hseq>
              <Hsp_midline>+L+LL KA N FP GT  RWE +A ++   +   V    KD  G + +  K     K    K A</Hsp_midline>
            </Hsp>
          </Hit_hsps>
        </Hit>
        <Hit>
          <Hit_num>67</Hit_num>
          <Hit_id>gi|7106295|ref|NP_031895.1|</Hit_id>
          <Hit_def>DnaJ (Hsp40) homolog, subfamily C, member 1 [Mus musculus] &gt;gi|51330487|gb|AAH80300.1| Dnajc1 protein [Mus musculus] &gt;gi|2494160|sp|Q61712|DNJC1_MOUSE DnaJ homolog subfamily C member 1 (DnaJ protein homolog MTJ1) &gt;gi|473847|gb|AAA66349.1| dnaJ-like protein</Hit_def>
          <Hit_accession>NP_031895</Hit_accession>
          <Hit_len>552</Hit_len>
          <Hit_hsps>
            <Hsp>
              <Hsp_num>1</Hsp_num>
              <Hsp_bit-score>36.5798</Hsp_bit-score>
              <Hsp_score>83</Hsp_score>
              <Hsp_evalue>0.454673</Hsp_evalue>
              <Hsp_query-from>292</Hsp_query-from>
              <Hsp_query-to>399</Hsp_query-to>
              <Hsp_hit-from>496</Hsp_hit-from>
              <Hsp_hit-to>531</Hsp_hit-to>
              <Hsp_query-frame>1</Hsp_query-frame>
              <Hsp_hit-frame>0</Hsp_hit-frame>
              <Hsp_identity>17</Hsp_identity>
              <Hsp_positive>19</Hsp_positive>
              <Hsp_gaps>0</Hsp_gaps>
              <Hsp_align-len>36</Hsp_align-len>
              <Hsp_qseq>TTEXQKLXEQALNTYPVNTXERWXXIAVAVPGRXKE</Hsp_qseq>
              <Hsp_hseq>TQSQQKLLELALQQYPKGASDRWDKIAKCVPSKSKE</Hsp_hseq>
              <Hsp_midline>T   QKL E AL  YP    +RW  IA  VP + KE</Hsp_midline>
            </Hsp>
          </Hit_hsps>
        </Hit>
        <Hit>
          <Hit_num>68</Hit_num>
          <Hit_id>gi|62663943|ref|XP_214522.3|</Hit_id>
          <Hit_def>PREDICTED: similar to dnaJ-like protein [Rattus norvegicus]</Hit_def>
          <Hit_accession>XP_214522</Hit_accession>
          <Hit_len>565</Hit_len>
          <Hit_hsps>
            <Hsp>
              <Hsp_num>1</Hsp_num>
              <Hsp_bit-score>36.5798</Hsp_bit-score>
              <Hsp_score>83</Hsp_score>
              <Hsp_evalue>0.454673</Hsp_evalue>
              <Hsp_query-from>292</Hsp_query-from>
              <Hsp_query-to>399</Hsp_query-to>
              <Hsp_hit-from>509</Hsp_hit-from>
              <Hsp_hit-to>544</Hsp_hit-to>
              <Hsp_query-frame>1</Hsp_query-frame>
              <Hsp_hit-frame>0</Hsp_hit-frame>
              <Hsp_identity>17</Hsp_identity>
              <Hsp_positive>19</Hsp_positive>
              <Hsp_gaps>0</Hsp_gaps>
              <Hsp_align-len>36</Hsp_align-len>
              <Hsp_qseq>TTEXQKLXEQALNTYPVNTXERWXXIAVAVPGRXKE</Hsp_qseq>
              <Hsp_hseq>TQSQQKLLELALQQYPKGASDRWDKIAKCVPSKSKE</Hsp_hseq>
              <Hsp_midline>T   QKL E AL  YP    +RW  IA  VP + KE</Hsp_midline>
            </Hsp>
            <Hsp>
              <Hsp_num>2</Hsp_num>
              <Hsp_bit-score>32.3426</Hsp_bit-score>
              <Hsp_score>72</Hsp_score>
              <Hsp_evalue>8.57476</Hsp_evalue>
              <Hsp_query-from>1</Hsp_query-from>
              <Hsp_query-to>150</Hsp_query-to>
              <Hsp_hit-from>343</Hsp_hit-from>
              <Hsp_hit-to>384</Hsp_hit-to>
              <Hsp_query-frame>1</Hsp_query-frame>
              <Hsp_hit-frame>0</Hsp_hit-frame>
              <Hsp_identity>19</Hsp_identity>
              <Hsp_positive>26</Hsp_positive>
              <Hsp_gaps>8</Hsp_gaps>
              <Hsp_align-len>50</Hsp_align-len>
              <Hsp_qseq>DLQLLIKAVNLFPAGTNSRWEVIANYMNIHSSSGVKRTAKDVIGKAKSLQ</Hsp_qseq>
              <Hsp_hseq>DLSQLTRSMVKFPGGTPGRWEKIAHELG--------RSVTDVTTKAKELK</Hsp_hseq>
              <Hsp_midline>DL  L +++  FP GT  RWE IA+ +         R+  DV  KAK L+</Hsp_midline>
            </Hsp>
          </Hit_hsps>
        </Hit>
        <Hit>
          <Hit_num>69</Hit_num>
          <Hit_id>gi|23487909|gb|EAA21175.1|</Hit_id>
          <Hit_def>hypothetical protein [Plasmodium yoelii yoelii]</Hit_def>
          <Hit_accession>EAA21175</Hit_accession>
          <Hit_len>2172</Hit_len>
          <Hit_hsps>
            <Hsp>
              <Hsp_num>1</Hsp_num>
              <Hsp_bit-score>34.6538</Hsp_bit-score>
              <Hsp_score>78</Hsp_score>
              <Hsp_evalue>1.72776</Hsp_evalue>
              <Hsp_query-from>49</Hsp_query-from>
              <Hsp_query-to>357</Hsp_query-to>
              <Hsp_hit-from>918</Hsp_hit-from>
              <Hsp_hit-to>1022</Hsp_hit-to>
              <Hsp_query-frame>1</Hsp_query-frame>
              <Hsp_hit-frame>0</Hsp_hit-frame>
              <Hsp_identity>27</Hsp_identity>
              <Hsp_positive>43</Hsp_positive>
              <Hsp_gaps>2</Hsp_gaps>
              <Hsp_align-len>105</Hsp_align-len>
              <Hsp_qseq>NSRWEVIANYMNIHSSSGVKRTAKDVIGKAKSLQKLDPHQKDDINKKAFDKFKKEHGVVPQADNAT--PSERFXGPYTDFTPXTTEXQKLXEQALNTYPVNTXER</Hsp_qseq>
              <Hsp_hseq>NSEVEAISTNGTKETEEDVELSLDDELVKNTKYLKLELESKEDIRNKIIEELIETNGNLPNYEMYPNLPAQCFFLLYYDFTPFIQNNLMGIENVINTLKNTTLGR</Hsp_hseq>
              <Hsp_midline>NS  E I+      +   V+ +  D + K     KL+   K+DI  K  ++  + +G +P  +     P++ F   Y DFTP         E  +NT    T  R</Hsp_midline>
            </Hsp>
          </Hit_hsps>
        </Hit>
        <Hit>
          <Hit_num>70</Hit_num>
          <Hit_id>gi|6688529|emb|CAB65169.1|</Hit_id>
          <Hit_def>I-box binding factor [Lycopersicon esculentum]</Hit_def>
          <Hit_accession>CAB65169</Hit_accession>
          <Hit_len>191</Hit_len>
          <Hit_hsps>
            <Hsp>
              <Hsp_num>1</Hsp_num>
              <Hsp_bit-score>34.2686</Hsp_bit-score>
              <Hsp_score>77</Hsp_score>
              <Hsp_evalue>2.25652</Hsp_evalue>
              <Hsp_query-from>292</Hsp_query-from>
              <Hsp_query-to>405</Hsp_query-to>
              <Hsp_hit-from>8</Hsp_hit-from>
              <Hsp_hit-to>45</Hsp_hit-to>
              <Hsp_query-frame>1</Hsp_query-frame>
              <Hsp_hit-frame>0</Hsp_hit-frame>
              <Hsp_identity>15</Hsp_identity>
              <Hsp_positive>21</Hsp_positive>
              <Hsp_gaps>0</Hsp_gaps>
              <Hsp_align-len>38</Hsp_align-len>
              <Hsp_qseq>TTEXQKLXEQALNTYPVNTXERWXXIAVAVPGRXKEGL</Hsp_qseq>
              <Hsp_hseq>TRDDDKLFEHGLVLYPENSADRWQLIADHVPGKTADDI</Hsp_hseq>
              <Hsp_midline>T +  KL E  L  YP N+ +RW  IA  VPG+  + +</Hsp_midline>
            </Hsp>
          </Hit_hsps>
        </Hit>
        <Hit>
          <Hit_num>71</Hit_num>
          <Hit_id>gi|53729175|ref|ZP_00134015.2|</Hit_id>
          <Hit_def>COG0556: Helicase subunit of the DNA excision repair complex [Actinobacillus pleuropneumoniae serovar 1 str. 4074]</Hit_def>
          <Hit_accession>ZP_00134015</Hit_accession>
          <Hit_len>673</Hit_len>
          <Hit_hsps>
            <Hsp>
              <Hsp_num>1</Hsp_num>
              <Hsp_bit-score>33.4982</Hsp_bit-score>
              <Hsp_score>75</Hsp_score>
              <Hsp_evalue>3.84904</Hsp_evalue>
              <Hsp_query-from>103</Hsp_query-from>
              <Hsp_query-to>336</Hsp_query-to>
              <Hsp_hit-from>542</Hsp_hit-from>
              <Hsp_hit-to>625</Hsp_hit-to>
              <Hsp_query-frame>1</Hsp_query-frame>
              <Hsp_hit-frame>0</Hsp_hit-frame>
              <Hsp_identity>25</Hsp_identity>
              <Hsp_positive>39</Hsp_positive>
              <Hsp_gaps>10</Hsp_gaps>
              <Hsp_align-len>86</Hsp_align-len>
              <Hsp_qseq>VKRTAKDVIGKA--------KSLQKLDPHQKDDINKKAFDKFKKEHGVVPQADNATPSERFXGPYTDFTPXTTEXQKLXEQALNTY</Hsp_qseq>
              <Hsp_hseq>IGRAARNLNGKAILYGDRITNSMQKAITETERRREKQ--QKYNEEHGITPQALNKKVGELLDIGQTDKPKRGKQAVKVEEKSANTY</Hsp_hseq>
              <Hsp_midline>+ R A+++ GKA         S+QK     +    K+   K+ +EHG+ PQA N    E      TD      +  K+ E++ NTY</Hsp_midline>
            </Hsp>
          </Hit_hsps>
        </Hit>
        <Hit>
          <Hit_num>72</Hit_num>
          <Hit_id>gi|56605378|emb|CAI30890.1|</Hit_id>
          <Hit_def>putative MYB transcription factor [Cucumis sativus]</Hit_def>
          <Hit_accession>CAI30890</Hit_accession>
          <Hit_len>295</Hit_len>
          <Hit_hsps>
            <Hsp>
              <Hsp_num>1</Hsp_num>
              <Hsp_bit-score>32.7278</Hsp_bit-score>
              <Hsp_score>73</Hsp_score>
              <Hsp_evalue>6.56547</Hsp_evalue>
              <Hsp_query-from>283</Hsp_query-from>
              <Hsp_query-to>390</Hsp_query-to>
              <Hsp_hit-from>23</Hsp_hit-from>
              <Hsp_hit-to>58</Hsp_hit-to>
              <Hsp_query-frame>1</Hsp_query-frame>
              <Hsp_hit-frame>0</Hsp_hit-frame>
              <Hsp_identity>14</Hsp_identity>
              <Hsp_positive>19</Hsp_positive>
              <Hsp_gaps>0</Hsp_gaps>
              <Hsp_align-len>36</Hsp_align-len>
              <Hsp_qseq>TPXTTEXQKLXEQALNTYPVNTXERWXXIAVAVPGR</Hsp_qseq>
              <Hsp_hseq>TKWTKEENKMFESALAIYDKETPDRWFKVAALIPGK</Hsp_hseq>
              <Hsp_midline>T  T E  K+ E AL  Y   T +RW  +A  +PG+</Hsp_midline>
            </Hsp>
          </Hit_hsps>
        </Hit>
        <Hit>
          <Hit_num>73</Hit_num>
          <Hit_id>gi|55621752|ref|XP_516961.1|</Hit_id>
          <Hit_def>PREDICTED: similar to hypothetical protein FLJ35155 [Pan troglodytes]</Hit_def>
          <Hit_accession>XP_516961</Hit_accession>
          <Hit_len>2330</Hit_len>
          <Hit_hsps>
            <Hsp>
              <Hsp_num>1</Hsp_num>
              <Hsp_bit-score>32.7278</Hsp_bit-score>
              <Hsp_score>73</Hsp_score>
              <Hsp_evalue>6.56547</Hsp_evalue>
              <Hsp_query-from>345</Hsp_query-from>
              <Hsp_query-to>530</Hsp_query-to>
              <Hsp_hit-from>1984</Hsp_hit-from>
              <Hsp_hit-to>2045</Hsp_hit-to>
              <Hsp_query-frame>-3</Hsp_query-frame>
              <Hsp_hit-frame>0</Hsp_hit-frame>
              <Hsp_identity>20</Hsp_identity>
              <Hsp_positive>25</Hsp_positive>
              <Hsp_gaps>0</Hsp_gaps>
              <Hsp_align-len>62</Hsp_align-len>
              <Hsp_qseq>KKEHPNKKXXXPXPNLHPAXXPGTSFLWLYPXRQSPLXPXXCXPSFXLPGTATAIXXHLSXV</Hsp_qseq>
              <Hsp_hseq>RHENPQTRVGGPPPEGLPGFNSGVMLLNLEAMRQSPLYSRLLEPAQSCQGSAMAIRPHTRAV</Hsp_hseq>
              <Hsp_midline>+ E+P  +   P P   P    G   L L   RQSPL      P+    G+A AI  H   V</Hsp_midline>
            </Hsp>
          </Hit_hsps>
        </Hit>
        <Hit>
          <Hit_num>74</Hit_num>
          <Hit_id>gi|62662768|ref|XP_214365.3|</Hit_id>
          <Hit_def>PREDICTED: similar to testis protein TEX15 [Rattus norvegicus]</Hit_def>
          <Hit_accession>XP_214365</Hit_accession>
          <Hit_len>3081</Hit_len>
          <Hit_hsps>
            <Hsp>
              <Hsp_num>1</Hsp_num>
              <Hsp_bit-score>32.7278</Hsp_bit-score>
              <Hsp_score>73</Hsp_score>
              <Hsp_evalue>6.56547</Hsp_evalue>
              <Hsp_query-from>115</Hsp_query-from>
              <Hsp_query-to>252</Hsp_query-to>
              <Hsp_hit-from>2209</Hsp_hit-from>
              <Hsp_hit-to>2259</Hsp_hit-to>
              <Hsp_query-frame>1</Hsp_query-frame>
              <Hsp_hit-frame>0</Hsp_hit-frame>
              <Hsp_identity>18</Hsp_identity>
              <Hsp_positive>29</Hsp_positive>
              <Hsp_gaps>5</Hsp_gaps>
              <Hsp_align-len>51</Hsp_align-len>
              <Hsp_qseq>AKDVIGKAKSLQKLDPHQK-----DDINKKAFDKFKKEHGVVPQADNATPS</Hsp_qseq>
              <Hsp_hseq>AKSLVWKEKSCSLLKAHSEKTREAEEINECAFSKLKKIYGVLSKGLNSEPT</Hsp_hseq>
              <Hsp_midline>AK ++ K KS   L  H +     ++IN+ AF K KK +GV+ +  N+ P+</Hsp_midline>
            </Hsp>
          </Hit_hsps>
        </Hit>
        <Hit>
          <Hit_num>75</Hit_num>
          <Hit_id>gi|56560951|ref|YP_161369.1|</Hit_id>
          <Hit_def>hypothetical protein BGP084 [Borrelia garinii PBi] &gt;gi|52696592|gb|AAU85934.1| hypothetical protein BGP084 [Borrelia garinii PBi]</Hit_def>
          <Hit_accession>YP_161369</Hit_accession>
          <Hit_len>188</Hit_len>
          <Hit_hsps>
            <Hsp>
              <Hsp_num>1</Hsp_num>
              <Hsp_bit-score>32.3426</Hsp_bit-score>
              <Hsp_score>72</Hsp_score>
              <Hsp_evalue>8.57476</Hsp_evalue>
              <Hsp_query-from>61</Hsp_query-from>
              <Hsp_query-to>186</Hsp_query-to>
              <Hsp_hit-from>72</Hsp_hit-from>
              <Hsp_hit-to>113</Hsp_hit-to>
              <Hsp_query-frame>1</Hsp_query-frame>
              <Hsp_hit-frame>0</Hsp_hit-frame>
              <Hsp_identity>15</Hsp_identity>
              <Hsp_positive>23</Hsp_positive>
              <Hsp_gaps>0</Hsp_gaps>
              <Hsp_align-len>42</Hsp_align-len>
              <Hsp_qseq>EVIANYMNIHSSSGVKRTAKDVIGKAKSLQKLDPHQKDDINK</Hsp_qseq>
              <Hsp_hseq>EALSNIKNWVNSAKTKDNINSIIQKISFIQKIDPNNVDDIKK</Hsp_hseq>
              <Hsp_midline>E ++N  N  +S+  K     +I K   +QK+DP+  DDI K</Hsp_midline>
            </Hsp>
          </Hit_hsps>
        </Hit>
        <Hit>
          <Hit_num>76</Hit_num>
          <Hit_id>gi|65304064|emb|CAI76443.1|</Hit_id>
          <Hit_def>DNA-binding chaperone, putative [Theileria annulata]</Hit_def>
          <Hit_accession>CAI76443</Hit_accession>
          <Hit_len>655</Hit_len>
          <Hit_hsps>
            <Hsp>
              <Hsp_num>1</Hsp_num>
              <Hsp_bit-score>32.3426</Hsp_bit-score>
              <Hsp_score>72</Hsp_score>
              <Hsp_evalue>8.57476</Hsp_evalue>
              <Hsp_query-from>1</Hsp_query-from>
              <Hsp_query-to>81</Hsp_query-to>
              <Hsp_hit-from>529</Hsp_hit-from>
              <Hsp_hit-to>555</Hsp_hit-to>
              <Hsp_query-frame>1</Hsp_query-frame>
              <Hsp_hit-frame>0</Hsp_hit-frame>
              <Hsp_identity>14</Hsp_identity>
              <Hsp_positive>18</Hsp_positive>
              <Hsp_gaps>0</Hsp_gaps>
              <Hsp_align-len>27</Hsp_align-len>
              <Hsp_qseq>DLQLLIKAVNLFPAGTNSRWEVIANYM</Hsp_qseq>
              <Hsp_hseq>DLKRLSKGVEINPAGTPGRWNLIAKYV</Hsp_hseq>
              <Hsp_midline>DL+ L K V + PAGT  RW +IA Y+</Hsp_midline>
            </Hsp>
          </Hit_hsps>
        </Hit>
        <Hit>
          <Hit_num>77</Hit_num>
          <Hit_id>gi|76657489|ref|XP_593354.2|</Hit_id>
          <Hit_def>PREDICTED: similar to Dr1 associated protein 1 (negative cofactor 2 alpha) isoform 1 [Bos taurus]</Hit_def>
          <Hit_accession>XP_593354</Hit_accession>
          <Hit_len>185</Hit_len>
          <Hit_hsps>
            <Hsp>
              <Hsp_num>1</Hsp_num>
              <Hsp_bit-score>32.3426</Hsp_bit-score>
              <Hsp_score>72</Hsp_score>
              <Hsp_evalue>8.57476</Hsp_evalue>
              <Hsp_query-from>94</Hsp_query-from>
              <Hsp_query-to>297</Hsp_query-to>
              <Hsp_hit-from>96</Hsp_hit-from>
              <Hsp_hit-to>161</Hsp_hit-to>
              <Hsp_query-frame>1</Hsp_query-frame>
              <Hsp_hit-frame>0</Hsp_hit-frame>
              <Hsp_identity>23</Hsp_identity>
              <Hsp_positive>29</Hsp_positive>
              <Hsp_gaps>2</Hsp_gaps>
              <Hsp_align-len>68</Hsp_align-len>
              <Hsp_qseq>SSGVKRTAKDVIGKAKSLQKLDPHQKDDINKKAFDKFKKEHGVVPQADNATPSERFXGPYTDFTPXTT</Hsp_qseq>
              <Hsp_hseq>SSGRKNGGMGSKGKDKKLSGTDSEQEDESEDTDSDGEEETPQVPPQASH--PPAHFQSPPTPFMPFTS</Hsp_hseq>
              <Hsp_midline>SSG K       GK K L   D  Q+D+      D  ++   V PQA +  P   F  P T F P T+</Hsp_midline>
            </Hsp>
          </Hit_hsps>
        </Hit>
        <Hit>
          <Hit_num>78</Hit_num>
          <Hit_id>gi|72081091|ref|XP_800619.1|</Hit_id>
          <Hit_def>PREDICTED: hypothetical protein XP_795526 [Strongylocentrotus purpuratus]</Hit_def>
          <Hit_accession>XP_800619</Hit_accession>
          <Hit_len>337</Hit_len>
          <Hit_hsps>
            <Hsp>
              <Hsp_num>1</Hsp_num>
              <Hsp_bit-score>32.3426</Hsp_bit-score>
              <Hsp_score>72</Hsp_score>
              <Hsp_evalue>8.57476</Hsp_evalue>
              <Hsp_query-from>40</Hsp_query-from>
              <Hsp_query-to>231</Hsp_query-to>
              <Hsp_hit-from>106</Hsp_hit-from>
              <Hsp_hit-to>172</Hsp_hit-to>
              <Hsp_query-frame>1</Hsp_query-frame>
              <Hsp_hit-frame>0</Hsp_hit-frame>
              <Hsp_identity>21</Hsp_identity>
              <Hsp_positive>37</Hsp_positive>
              <Hsp_gaps>3</Hsp_gaps>
              <Hsp_align-len>67</Hsp_align-len>
              <Hsp_qseq>AGTNSRWEVIANYMNI--HSSSGVKRT-AKDVIGKAKSLQKLDPHQKDDINKKAFDKFKKEHGVVPQ</Hsp_qseq>
              <Hsp_hseq>SSSNSSSKASASSSNVGASSSSGTKKSDSKSSNESSKSKRDKEDHKEGSINRSKDEKVSKEHRVVKE</Hsp_hseq>
              <Hsp_midline>+ +NS  +  A+  N+   SSSG K++ +K     +KS +  + H++  IN+   +K  KEH VV +</Hsp_midline>
            </Hsp>
          </Hit_hsps>
        </Hit>
      </Iteration_hits>
      <Iteration_stat>
        <Statistics>
          <Statistics_db-num>2934173</Statistics_db-num>
          <Statistics_db-len>1011751523</Statistics_db-len>
          <Statistics_hsp-len>0</Statistics_hsp-len>
          <Statistics_eff-space>0</Statistics_eff-space>
          <Statistics_kappa>0.041</Statistics_kappa>
          <Statistics_lambda>0.267</Statistics_lambda>
          <Statistics_entropy>0.14</Statistics_entropy>
        </Statistics>
      </Iteration_stat>
    </Iteration>
  </BlastOutput_iterations>
</BlastOutput>
