# Supplementary material for: DIVERSITY in binding, regulation, and evolution revealed from high-throughput ChIP
Source: PLoS Comput Biol. 2018 Apr 23;14(4):e1006090. doi: 10.1371/journal.pcbi.1006090 (PMC5933800; doi:10.1371/journal.pcbi.1006090)
Supplement: S1 File — (GZ) [file pcbi.1006090.s009.tar.gz › DIVERSITY-master/weblogoMod/test_corebio/data/ssearch/xbt004.xml]

<?xml version="1.0"?>
<!DOCTYPE BlastOutput PUBLIC "-//NCBI//NCBI BlastOutput/EN" "NCBI_BlastOutput.dtd">
<BlastOutput>
  <BlastOutput_program>tblastn</BlastOutput_program>
  <BlastOutput_version>TBLASTN 2.2.12 [Aug-07-2005]</BlastOutput_version>
  <BlastOutput_reference>Altschul, Stephen F., Thomas L. Madden, Alejandro A. Schäffer, Jinghui Zhang, Zheng Zhang, Webb Miller, and David J. Lipman (1997), &quot;Gapped BLAST and PSI-BLAST: a new generation of protein database search programs&quot;, Nucleic Acids Res. 25:3389-3402.</BlastOutput_reference>
  <BlastOutput_db>nr</BlastOutput_db>
  <BlastOutput_query-ID>gi|729325|sp|P39483|DHG2_BACME</BlastOutput_query-ID>
  <BlastOutput_query-def>Glucose 1-dehydrogenase II (GLCDH-II)</BlastOutput_query-def>
  <BlastOutput_query-len>261</BlastOutput_query-len>
  <BlastOutput_param>
    <Parameters>
      <Parameters_matrix>BLOSUM62</Parameters_matrix>
      <Parameters_expect>0.001</Parameters_expect>
      <Parameters_gap-open>11</Parameters_gap-open>
      <Parameters_gap-extend>1</Parameters_gap-extend>
      <Parameters_filter>L;</Parameters_filter>
    </Parameters>
  </BlastOutput_param>
  <BlastOutput_iterations>
    <Iteration>
      <Iteration_iter-num>1</Iteration_iter-num>
      <Iteration_query-ID>gi|729325|sp|P39483|DHG2_BACME</Iteration_query-ID>
      <Iteration_query-def>Glucose 1-dehydrogenase II (GLCDH-II)</Iteration_query-def>
      <Iteration_query-len>261</Iteration_query-len>
      <Iteration_hits>
        <Hit>
          <Hit_num>1</Hit_num>
          <Hit_id>gi|58264321|ref|XM_569317.1|</Hit_id>
          <Hit_def>Filobasidiella neoformans glucose 1-dehydrogenase, putative (CNB05760) mRNA, complete cds</Hit_def>
          <Hit_accession>XM_569317</Hit_accession>
          <Hit_len>904</Hit_len>
          <Hit_hsps>
            <Hsp>
              <Hsp_num>1</Hsp_num>
              <Hsp_bit-score>148.288</Hsp_bit-score>
              <Hsp_score>373</Hsp_score>
              <Hsp_evalue>1.46834e-35</Hsp_evalue>
              <Hsp_query-from>5</Hsp_query-from>
              <Hsp_query-to>250</Hsp_query-to>
              <Hsp_hit-from>16</Hsp_hit-from>
              <Hsp_hit-to>762</Hsp_hit-to>
              <Hsp_query-frame>0</Hsp_query-frame>
              <Hsp_hit-frame>1</Hsp_hit-frame>
              <Hsp_identity>84</Hsp_identity>
              <Hsp_positive>143</Hsp_positive>
              <Hsp_gaps>9</Hsp_gaps>
              <Hsp_align-len>252</Hsp_align-len>
              <Hsp_qseq>LKDKVVVVTGGSKGLGRAMAVRFGQEQSKVVVNYRSNXXXXXXXXXXXXXXXXGGQAIIVRGDVTKEEDVVNLVETAVKEFGSLDVMINNAGVENPVPSH---ELSLENWNQVIDTNLTGAFLGSREAIKYFVENDIKG-NVINMSSVHEMIPWPLFVHYAASKGGMKLMTETLALEYAPKGIRVNNIGPGAIDTPINAEKFADPEQRADVESMIPMGYIGKPEEIASVAAFLASSQASYVTGITLFADGGM</Hsp_qseq>
              <Hsp_hseq>LQGKVVAITGCSTGIGRAIAIGAAKNGANVVLHHLGDSTASDIAQVQEECKQAGAKTVVVPGDIAEAKTANEIVSAAVSSFSRIDVLISNAGI---CPFHSFLDLPHPLWKRVQDVNLNGSFYVVQAVANQMAKQEPKGGSIVAVSSISALMGGGEQCHYTPTKAGIKSLMESCAIALGPMGIRCNSVLPGTIETNINKEDLSNPEKRADQIRRVPLGRLGKPEDLVGPTLFFASDLSNYCTGASVLVDGGM</Hsp_hseq>
              <Hsp_midline>L+ KVV +TG S G+GRA+A+   +  + VV+++  +   +   + + E  +AG + ++V GD+ + +    +V  AV  F  +DV+I+NAG+    P H   +L    W +V D NL G+F   +       + + KG +++ +SS+  ++      HY  +K G+K + E+ A+   P GIR N++ PG I+T IN E  ++PE+RAD    +P+G +GKPE++     F AS  ++Y TG ++  DGGM</Hsp_midline>
            </Hsp>
          </Hit_hsps>
        </Hit>
        <Hit>
          <Hit_num>2</Hit_num>
          <Hit_id>gi|46110768|ref|XM_382442.1|</Hit_id>
          <Hit_def>Gibberella zeae PH-1 strain PH-1; NRRL 31084 chromosome 1</Hit_def>
          <Hit_accession>XM_382442</Hit_accession>
          <Hit_len>822</Hit_len>
          <Hit_hsps>
            <Hsp>
              <Hsp_num>1</Hsp_num>
              <Hsp_bit-score>147.517</Hsp_bit-score>
              <Hsp_score>371</Hsp_score>
              <Hsp_evalue>2.50461e-35</Hsp_evalue>
              <Hsp_query-from>3</Hsp_query-from>
              <Hsp_query-to>251</Hsp_query-to>
              <Hsp_hit-from>19</Hsp_hit-from>
              <Hsp_hit-to>813</Hsp_hit-to>
              <Hsp_query-frame>0</Hsp_query-frame>
              <Hsp_hit-frame>1</Hsp_hit-frame>
              <Hsp_identity>100</Hsp_identity>
              <Hsp_positive>151</Hsp_positive>
              <Hsp_gaps>18</Hsp_gaps>
              <Hsp_align-len>266</Hsp_align-len>
              <Hsp_qseq>TDLKDKVVVVTGGSKGLGRAMAVRFGQEQSKVV-------VNYRSNXXXXXXXXXXXXXXGGQAIIVRGDVTKEEDVVNLVETAVKEFGSLDVMINNAGV--ENPVPS---HELSLENWNQVIDTNLTGAFLGSREAIKYFVENDI-----KGNVINMSSVHEMIPWPLFVHYAASKGGMKLMTETLALEYAPKGIRVNNIGPGAIDTPINAEKFADPEQRADVESMIPMGYIGKPEEIASVAAFLASSQASYVTGITLFADGGMT</Hsp_qseq>
              <Hsp_hseq>TRLKDKVCIVTGSSSGFGRAIALGYSLEGALVVCADLQQGARADVNGEQAISTHELIKQKGGKAIFVQTDVSKNDAVENLVYRAVAEFSRVDVVVNNAGISIESGKPSRRIHDTPEEWWNTTMAVNLKSIFLLSKHAITQMLKQEKNEAGDRGWIINIASIFGLVGGYALPSYVASKGGAQNLTRSIALDYAKDGIHCNAICPGFAETALLADAVKIHDKEA-IRSKHPLHGLGTAEDIVGAAIFLASAEARWITGVRLPVDGGYT</Hsp_hseq>
              <Hsp_midline>T LKDKV +VTG S G GRA+A+ +  E + VV            N E+A+   + I++ GG+AI V+ DV+K + V NLV  AV EF  +DV++NNAG+  E+  PS   H+   E WN  +  NL   FL S+ AI   ++ +      +G +IN++S+  ++       Y ASKGG + +T ++AL+YA  GI  N I PG  +T + A+     ++ A + S  P+  +G  E+I   A FLAS++A ++TG+ L  DGG T</Hsp_midline>
            </Hsp>
          </Hit_hsps>
        </Hit>
        <Hit>
          <Hit_num>3</Hit_num>
          <Hit_id>gi|49654999|emb|CR382137.1|</Hit_id>
          <Hit_def>Debaryomyces hansenii chromosome E of strain CBS767 of Debaryomyces hansenii</Hit_def>
          <Hit_accession>CR382137</Hit_accession>
          <Hit_len>2037969</Hit_len>
          <Hit_hsps>
            <Hsp>
              <Hsp_num>1</Hsp_num>
              <Hsp_bit-score>142.895</Hsp_bit-score>
              <Hsp_score>359</Hsp_score>
              <Hsp_evalue>6.16907e-34</Hsp_evalue>
              <Hsp_query-from>1</Hsp_query-from>
              <Hsp_query-to>250</Hsp_query-to>
              <Hsp_hit-from>89764</Hsp_hit-from>
              <Hsp_hit-to>90510</Hsp_hit-to>
              <Hsp_query-frame>0</Hsp_query-frame>
              <Hsp_hit-frame>-1</Hsp_hit-frame>
              <Hsp_identity>82</Hsp_identity>
              <Hsp_positive>139</Hsp_positive>
              <Hsp_gaps>1</Hsp_gaps>
              <Hsp_align-len>250</Hsp_align-len>
              <Hsp_qseq>MYTDLKDKVVVVTGGSKGLGRAMAVRFGQEQSKVVVNYRSNXXXXXXXXXXXXXXGGQAIIVRGDVTKEEDVVNLVETAVKEFGSLDVMINNAGVENPVPSHELSLENWNQVIDTNLTGAFLGSREAIKYFVENDIKGNVINMSSVHEMIPWPLFVHYAASKGGMKLMTETLALEYAPKGIRVNNIGPGAIDTPINAEKFADPEQRADVESMIPMGYIGKPEEIASVAAFLASSQASYVTGITLFADGGM</Hsp_qseq>
              <Hsp_hseq>MYGLLEGKTVAITGGVTGIGRAIAIGMAKNGANVVVNHLPNQLELVKSLQEEIGED-KFLGVAGDISKPENCEELIVRTVEKFHEINVFVSNAGICEFKEFTEIEPETYYKTIDINLNGAFFSIQAAAKQMKKQGKGGSIIGISSISALVGGAYQAHYTPTKAGILSIIQSTACALGPYGIRCNALLPGTIKTALNGEDLSNDEKKKYMENRIPLTRLGEPEDMAGPSVFLASDLSKYVNGAQLLVDGGL</Hsp_hseq>
              <Hsp_midline>MY  L+ K V +TGG  G+GRA+A+   +  + VVVN+  N+ E ++  +E      + + V GD++K E+   L+   V++F  ++V ++NAG+       E+  E + + ID NL GAF   + A K   +    G++I +SS+  ++      HY  +K G+  + ++ A    P GIR N + PG I T +N E  ++ E++  +E+ IP+  +G+PE++A  + FLAS  + YV G  L  DGG+</Hsp_midline>
            </Hsp>
            <Hsp>
              <Hsp_num>2</Hsp_num>
              <Hsp_bit-score>100.523</Hsp_bit-score>
              <Hsp_score>249</Hsp_score>
              <Hsp_evalue>3.51114e-21</Hsp_evalue>
              <Hsp_query-from>5</Hsp_query-from>
              <Hsp_query-to>249</Hsp_query-to>
              <Hsp_hit-from>692690</Hsp_hit-from>
              <Hsp_hit-to>693421</Hsp_hit-to>
              <Hsp_query-frame>0</Hsp_query-frame>
              <Hsp_hit-frame>2</Hsp_hit-frame>
              <Hsp_identity>76</Hsp_identity>
              <Hsp_positive>124</Hsp_positive>
              <Hsp_gaps>7</Hsp_gaps>
              <Hsp_align-len>248</Hsp_align-len>
              <Hsp_qseq>LKDKVVVVTGGSKGLGRAMAVRFGQEQSKVVVNYRSNXXXXXXXXXXXXXXGGQAIIVRGDVTKEEDVVNLVETAVKEFGSLDVMINNAGVE-NPVPSHELS-LENWNQVIDTNLTGAFLGSREAIKYFVENDIKGNVINMSSVHEMIPWP-LFVHYAASKGGMKLMTETLALEYAPKGIRVNNIGPGAIDTPINAEKFADPEQRADVESMIPMGYIGKPEEIASVAAFLASSQASYVTGITLFADGG</Hsp_qseq>
              <Hsp_hseq>LKGKVASVTGSSGGIGWAVAEAYAQAGADVAVWYNSKNADAKAEYLTKTY-GVKSKAYKCNISDPEDVEKVIGQIEKDFGTIDVFVANAGVPWTEGRSIEADGYDAWKKIVDLDLSGVYYCAKTVGKIFKKHGKGSLVLTASMSGHIVNVPQMQAPYNAAKAGVLHLGKSLAIEWAPFA-RVNTISPGYIATEIS--DFVPAEVKAKWWQLIPLGREALAQELVGAYLYFASDASTYTTGSDLLVDGG</Hsp_hseq>
              <Hsp_midline>LK KV  VTG S G+G A+A  + Q  + V V Y S   +A          G ++   + +++  EDV  ++    K+FG++DV + NAGV      S E    + W +++D +L+G +  ++   K F ++     V+  S    ++  P +   Y A+K G+  + ++LA+E+AP   RVN I PG I T I+   F   E +A    +IP+G     +E+     + AS  ++Y TG  L  DGG</Hsp_midline>
            </Hsp>
            <Hsp>
              <Hsp_num>3</Hsp_num>
              <Hsp_bit-score>99.7525</Hsp_bit-score>
              <Hsp_score>247</Hsp_score>
              <Hsp_evalue>5.9891e-21</Hsp_evalue>
              <Hsp_query-from>5</Hsp_query-from>
              <Hsp_query-to>251</Hsp_query-to>
              <Hsp_hit-from>70288</Hsp_hit-from>
              <Hsp_hit-to>71025</Hsp_hit-to>
              <Hsp_query-frame>0</Hsp_query-frame>
              <Hsp_hit-frame>1</Hsp_hit-frame>
              <Hsp_identity>76</Hsp_identity>
              <Hsp_positive>126</Hsp_positive>
              <Hsp_gaps>9</Hsp_gaps>
              <Hsp_align-len>251</Hsp_align-len>
              <Hsp_qseq>LKDKVVVVTGGSKGLGRAMAVRFGQEQSKVVVNY-RSNXXXXXXXXXXXXXXGGQAIIVRGDVTKEEDVVNLVETAVKEFGSLDVMINNAGVENPVPSHELSL---ENWNQVIDTNLTGAFLGSREAIKYFVENDIKGNVINMSSVHEMIPWPLFVHYAASKGGMKLMTETLALEYAPKGIRVNNIGPGAIDTPINAEKFADPEQRADVESMIPMGYIGKPEEIASVAAFLASSQASYVTGITLFADGGMT</Hsp_qseq>
              <Hsp_hseq>LKGKVALITGGSAGLGAAVARQLAAEGVNLAINYNNSEERALKVAESLASEFGIKTVIIKGDIFDTSVGSKLVSETVNKLGGLDIVISNAGWTKIVPYDDLEALDDELWDGCFNVNVKAHFYLFKAAKKIFDQNEDGGTFIVSASVAGRIVYGSSIPYAVSKAALIHLVKMLSKTQGPK-VRMHAVCPGLLMTEW-GQRFS-PERIEDTKNMSPINTLADVDETA--AQFVLLSKLTTTTGSIVSMDGGIS</Hsp_hseq>
              <Hsp_midline>LK KV ++TGGS GLG A+A +   E   + +NY  S E      +    E G + +I++GD+        LV   V + G LD++I+NAG    VP  +L     E W+   + N+   F   + A K F +N+  G  I  +SV   I +   + YA SK  +  + + L+    PK +R++ + PG + T    ++F+ PE+  D ++M P+  +   +E A  A F+  S+ +  TG  +  DGG++</Hsp_midline>
            </Hsp>
            <Hsp>
              <Hsp_num>4</Hsp_num>
              <Hsp_bit-score>97.0561</Hsp_bit-score>
              <Hsp_score>240</Hsp_score>
              <Hsp_evalue>3.88202e-20</Hsp_evalue>
              <Hsp_query-from>5</Hsp_query-from>
              <Hsp_query-to>251</Hsp_query-to>
              <Hsp_hit-from>2008532</Hsp_hit-from>
              <Hsp_hit-to>2009287</Hsp_hit-to>
              <Hsp_query-frame>0</Hsp_query-frame>
              <Hsp_hit-frame>2</Hsp_hit-frame>
              <Hsp_identity>74</Hsp_identity>
              <Hsp_positive>124</Hsp_positive>
              <Hsp_gaps>11</Hsp_gaps>
              <Hsp_align-len>255</Hsp_align-len>
              <Hsp_qseq>LKDKVVVVTGGSKGLGRAMAVRFGQEQSKVVVNYR-SNXXXXXXXXXXXXXXGGQAIIVRGDVTKEEDVVNLVETAVKEFGSLDVMINNAGVENPVPSHELSLENWNQVIDTNLTGAFLGSREAIKYFVENDIKGN------VINMSSVHEMIPWPLF-VHYAASKGGMKLMTETLALEYAPKGIRVNNIGPGAIDTPINAEKFADPEQRADVESMIPMGYIGKPEEIASVAAFLASSQASYVTGITLFADGGMT</Hsp_qseq>
              <Hsp_hseq>LKGKVSLITGGSRGIGLAVALGLAEAGSDIAITYNTSGSNYIADIEKQFIGLGVKFKAYQCNVSNKEQITTCVDQVFADFERLDVVIPNSGVTSQGPAEKFSEQDYRNTMSVNLDGAFFTAQAAANSFKKQKAEGKLDQGRIVFTTSVSSQIVNIPQSQAPYNASKAGLVRLAKCLSVEWVDFA-RVNCVSPGFIATDMLDS--LPNEWRDKWMSMVPAQRFCSPYELKGVYVYLASDASSYMTGAELVVGGGYT</Hsp_hseq>
              <Hsp_midline>LK KV ++TGGS+G+G A+A+   +  S + + Y  S      +++K+    G +    + +V+ +E +   V+    +F  LDV+I N+GV +  P+ + S +++   +  NL GAF  ++ A   F +   +G       V   S   +++  P     Y ASK G+  + + L++E+     RVN + PG I T +        E R    SM+P      P E+  V  +LAS  +SY+TG  L   GG T</Hsp_midline>
            </Hsp>
            <Hsp>
              <Hsp_num>5</Hsp_num>
              <Hsp_bit-score>81.6481</Hsp_bit-score>
              <Hsp_score>200</Hsp_score>
              <Hsp_evalue>1.68781e-15</Hsp_evalue>
              <Hsp_query-from>5</Hsp_query-from>
              <Hsp_query-to>249</Hsp_query-to>
              <Hsp_hit-from>688221</Hsp_hit-from>
              <Hsp_hit-to>688955</Hsp_hit-to>
              <Hsp_query-frame>0</Hsp_query-frame>
              <Hsp_hit-frame>3</Hsp_hit-frame>
              <Hsp_identity>66</Hsp_identity>
              <Hsp_positive>118</Hsp_positive>
              <Hsp_gaps>10</Hsp_gaps>
              <Hsp_align-len>250</Hsp_align-len>
              <Hsp_qseq>LKDKVVVVTGGSKGLGRAMAVRFGQE--QSKVVVNYRSNXXXXXXXXXXXXXXGGQAIIVRGDVTKEEDVVNLVETAVKEFGSLDVMINNAGV--ENPVPSHELSLENWNQVIDTNLTGAFLGSREAIKYFVENDIKGNVINMSSVHEMIPWP-LFVHYAASKGGMKLMTETLALEYAPKGIRVNNIGPGAIDTPINAEKFADPEQRADVESMIPMGYIGKPEEIASVAAFLASSQASYVTGITLFADGG</Hsp_qseq>
              <Hsp_hseq>LTGKSAVVTGGISGIGFCISEGYCQAGLAKLAIIDYAENQLVLEKLQQKYPKT--QINFYNCDVRKAEQVKNVIEQIHSDFTEVDIFVANAGIAWTSGAMIDQDDDDEWHNVMNVDLNGVYYCAKHIGRVFRQQGRGSLVMTASMSAHIVNVPQLQAAYNAAKAGVLHLGKSLAAEWAPFA-RVNTVSPGYIATELS--DFVPDDIKNVWYSMTPKGRQGLPRELVGAYLYLGSDASSFTTGTDIIVDGG</Hsp_hseq>
              <Hsp_midline>L  K  VVTGG  G+G  ++  + Q       +++Y  N+    +++++  +   Q      DV K E V N++E    +F  +D+ + NAG+   +     +   + W+ V++ +L G +  ++   + F +      V+  S    ++  P L   Y A+K G+  + ++LA E+AP   RVN + PG I T ++   F   + +    SM P G  G P E+     +L S  +S+ TG  +  DGG</Hsp_midline>
            </Hsp>
          </Hit_hsps>
        </Hit>
        <Hit>
          <Hit_num>4</Hit_num>
          <Hit_id>gi|50421638|ref|XM_459373.1|</Hit_id>
          <Hit_def>Debaryomyces hansenii CBS767, DEHA0E01474g predicted mRNA</Hit_def>
          <Hit_accession>XM_459373</Hit_accession>
          <Hit_len>765</Hit_len>
          <Hit_hsps>
            <Hsp>
              <Hsp_num>1</Hsp_num>
              <Hsp_bit-score>142.895</Hsp_bit-score>
              <Hsp_score>359</Hsp_score>
              <Hsp_evalue>6.16907e-34</Hsp_evalue>
              <Hsp_query-from>1</Hsp_query-from>
              <Hsp_query-to>250</Hsp_query-to>
              <Hsp_hit-from>1</Hsp_hit-from>
              <Hsp_hit-to>747</Hsp_hit-to>
              <Hsp_query-frame>0</Hsp_query-frame>
              <Hsp_hit-frame>1</Hsp_hit-frame>
              <Hsp_identity>82</Hsp_identity>
              <Hsp_positive>139</Hsp_positive>
              <Hsp_gaps>1</Hsp_gaps>
              <Hsp_align-len>250</Hsp_align-len>
              <Hsp_qseq>MYTDLKDKVVVVTGGSKGLGRAMAVRFGQEQSKVVVNYRSNXXXXXXXXXXXXXXGGQAIIVRGDVTKEEDVVNLVETAVKEFGSLDVMINNAGVENPVPSHELSLENWNQVIDTNLTGAFLGSREAIKYFVENDIKGNVINMSSVHEMIPWPLFVHYAASKGGMKLMTETLALEYAPKGIRVNNIGPGAIDTPINAEKFADPEQRADVESMIPMGYIGKPEEIASVAAFLASSQASYVTGITLFADGGM</Hsp_qseq>
              <Hsp_hseq>MYGLLEGKTVAITGGVTGIGRAIAIGMAKNGANVVVNHLPNQLELVKSLQEEIGED-KFLGVAGDISKPENCEELIVRTVEKFHEINVFVSNAGICEFKEFTEIEPETYYKTIDINLNGAFFSIQAAAKQMKKQGKGGSIIGISSISALVGGAYQAHYTPTKAGILSIIQSTACALGPYGIRCNALLPGTIKTALNGEDLSNDEKKKYMENRIPLTRLGEPEDMAGPSVFLASDLSKYVNGAQLLVDGGL</Hsp_hseq>
              <Hsp_midline>MY  L+ K V +TGG  G+GRA+A+   +  + VVVN+  N+ E ++  +E      + + V GD++K E+   L+   V++F  ++V ++NAG+       E+  E + + ID NL GAF   + A K   +    G++I +SS+  ++      HY  +K G+  + ++ A    P GIR N + PG I T +N E  ++ E++  +E+ IP+  +G+PE++A  + FLAS  + YV G  L  DGG+</Hsp_midline>
            </Hsp>
          </Hit_hsps>
        </Hit>
        <Hit>
          <Hit_num>5</Hit_num>
          <Hit_id>gi|70996099|ref|XM_747712.1|</Hit_id>
          <Hit_def>2-deoxy-D-gluconate 3-dehydrogenase (Afu1g14350) mRNA, complete cds</Hit_def>
          <Hit_accession>XM_747712</Hit_accession>
          <Hit_len>798</Hit_len>
          <Hit_hsps>
            <Hsp>
              <Hsp_num>1</Hsp_num>
              <Hsp_bit-score>141.354</Hsp_bit-score>
              <Hsp_score>355</Hsp_score>
              <Hsp_evalue>1.79492e-33</Hsp_evalue>
              <Hsp_query-from>5</Hsp_query-from>
              <Hsp_query-to>249</Hsp_query-to>
              <Hsp_hit-from>31</Hsp_hit-from>
              <Hsp_hit-to>783</Hsp_hit-to>
              <Hsp_query-frame>0</Hsp_query-frame>
              <Hsp_hit-frame>1</Hsp_hit-frame>
              <Hsp_identity>82</Hsp_identity>
              <Hsp_positive>135</Hsp_positive>
              <Hsp_gaps>8</Hsp_gaps>
              <Hsp_align-len>252</Hsp_align-len>
              <Hsp_qseq>LKDKVVVVTGGSKGLGRAMAVRFGQEQSKVVVNYRSNXXXXXXXXXXXXXXGGQAIIVRGDVTKEEDVVNLVETAVKEFGSLDVMINNAGVENPVPSHELSLENWNQVIDTNLTGAFLGSREAIKYFVENDI-------KGNVINMSSVHEMIPWPLFVHYAASKGGMKLMTETLALEYAPKGIRVNNIGPGAIDTPINAEKFADPEQRADVESMIPMGYIGKPEEIASVAAFLASSQASYVTGITLFADGG</Hsp_qseq>
              <Hsp_hseq>LSGKTAIVTGGTRGIGQAMAIALAEAGADIVLIQRDESNTQTRDEIVNRV-GRKAWIHVAELSKREEVKSIIPAVTSQGLKPEILLNCAGIQRRHPSEKFPDEDWDEVIEVNLTSVFTLCREFGAYLLARDASDFPSGRRGSIINVASLLSFQGGITVPAYAASKGGIAQLTKALSNEWASKGINVNAIAPGYIDTDMNVALINDANRNAGIMARIPAGRWGKPDDFKGVIVFLASEASNYVSGEVVCVDGG</Hsp_hseq>
              <Hsp_midline>L  K  +VTGG++G+G+AMA+   +  + +V+  R         +      G +A I   +++K E+V +++     +    ++++N AG++   PS +   E+W++VI+ NLT  F   RE   Y +  D        +G++IN++S+           YAASKGG+  +T+ L+ E+A KGI VN I PG IDT +N     D  + A + + IP G  GKP++   V  FLAS  ++YV+G  +  DGG</Hsp_midline>
            </Hsp>
          </Hit_hsps>
        </Hit>
        <Hit>
          <Hit_num>6</Hit_num>
          <Hit_id>gi|71006163|ref|XM_752655.1|</Hit_id>
          <Hit_def>Ustilago maydis 521 hypothetical protein (UM01601.1), mRNA</Hit_def>
          <Hit_accession>XM_752655</Hit_accession>
          <Hit_len>1419</Hit_len>
          <Hit_hsps>
            <Hsp>
              <Hsp_num>1</Hsp_num>
              <Hsp_bit-score>139.813</Hsp_bit-score>
              <Hsp_score>351</Hsp_score>
              <Hsp_evalue>5.22243e-33</Hsp_evalue>
              <Hsp_query-from>5</Hsp_query-from>
              <Hsp_query-to>249</Hsp_query-to>
              <Hsp_hit-from>649</Hsp_hit-from>
              <Hsp_hit-to>1398</Hsp_hit-to>
              <Hsp_query-frame>0</Hsp_query-frame>
              <Hsp_hit-frame>1</Hsp_hit-frame>
              <Hsp_identity>80</Hsp_identity>
              <Hsp_positive>133</Hsp_positive>
              <Hsp_gaps>5</Hsp_gaps>
              <Hsp_align-len>250</Hsp_align-len>
              <Hsp_qseq>LKDKVVVVTGGSKGLGRAMAVRFGQEQSK-VVVNYRSNXXXXXXXXXXXXXXXXXGGQAIIVRGDVTKEEDVVNLVETAVKEFGSLDVMINNAGVENPVPSHELSLENWNQVIDTNLTGAFLGSREAIKYFVENDIKG-NVINMSSVHEMIPWPLFVHYAASKGGMKLMTETLALEYAPKGIRVNNIGPGAIDTPINAEKFADPEQRADVESMIPMGYIGKPEEIASVAAFLASSQASYVTGITLFADGG</Hsp_qseq>
              <Hsp_hseq>LPGKVVAITGASRGIGRACALACAAHGARGVIVHYFGDATTTTEAQSLQIELAQLGANAVLVAGDIADAAVGQSIADAAETEFGRLDVFVSNAGICPFMGFLEMQASTWRKVQDVNLNGAFFATQAAARLMARQTPQGGSIIAIASISALVGGEFQSHYTPTKAGLKSMMDSAAIGLGPLGIRCNSVLPGTIETAINQDDLKDTRKRARMMDRHPLKRLGTPDDIAGPVVFLASDLAKFMTGSSVLVDGG</Hsp_hseq>
              <Hsp_midline>L  KVV +TG S+G+GRA A+      ++ V+V+Y  +     E +       + G  A++V GD+       ++ + A  EFG LDV ++NAG+   +   E+    W +V D NL GAF  ++ A +       +G ++I ++S+  ++      HY  +K G+K M ++ A+   P GIR N++ PG I+T IN +   D  +RA +    P+  +G P++IA    FLAS  A ++TG ++  DGG</Hsp_midline>
            </Hsp>
          </Hit_hsps>
        </Hit>
        <Hit>
          <Hit_num>7</Hit_num>
          <Hit_id>gi|67902797|ref|XM_676563.1|</Hit_id>
          <Hit_def>Aspergillus nidulans FGSC A4 hypothetical protein (AN8386.2), mRNA</Hit_def>
          <Hit_accession>XM_676563</Hit_accession>
          <Hit_len>1770</Hit_len>
          <Hit_hsps>
            <Hsp>
              <Hsp_num>1</Hsp_num>
              <Hsp_bit-score>139.428</Hsp_bit-score>
              <Hsp_score>350</Hsp_score>
              <Hsp_evalue>6.8207e-33</Hsp_evalue>
              <Hsp_query-from>5</Hsp_query-from>
              <Hsp_query-to>251</Hsp_query-to>
              <Hsp_hit-from>979</Hsp_hit-from>
              <Hsp_hit-to>1761</Hsp_hit-to>
              <Hsp_query-frame>0</Hsp_query-frame>
              <Hsp_hit-frame>1</Hsp_hit-frame>
              <Hsp_identity>90</Hsp_identity>
              <Hsp_positive>135</Hsp_positive>
              <Hsp_gaps>14</Hsp_gaps>
              <Hsp_align-len>261</Hsp_align-len>
              <Hsp_qseq>LKDKVVVVTGGSKGLGRAMAVRFGQEQSKVVV-----NYRSNXXXXXXXXXXXXXXGGQAIIVRGDVTKEEDVVNLVETAVKEFGSLDVMINNAGVE----NPVPSHELSLENWNQVIDTNLTGAFLGSREAIKYFVENDI-----KGNVINMSSVHEMIPWPLFVHYAASKGGMKLMTETLALEYAPKGIRVNNIGPGAIDTPINAEKFADPEQRADVESMIPMGYIGKPEEIASVAAFLASSQASYVTGITLFADGGMT</Hsp_qseq>
              <Hsp_hseq>LYNKVAIVTGASSGLGRAIATRYAREGAKVVCADVSPTARSLEESDITTHDLILKHGGEALFIQTDVGDAAQMESLVKATVQHYGRLDILVNNAGISLEARKPAVLHLTDEETWDTTMRVNAKSVFLGCKYGLAQMLRQEPHPSGDRGWIVNISSIMGMIVGPENPSYCASKGAVSQLTRQIALDYAPHRIYANALCPGYTQTAIFKETTTHLTPWEDLNRRHPLKGPGLPDDVARMAVVLASEDASWVTGVCLPVDGGYT</Hsp_hseq>
              <Hsp_midline>L +KV +VTG S GLGRA+A R+ +E +KVV        RS EE  +     I + GG+A+ ++ DV     + +LV+  V+ +G LD+++NNAG+      P   H    E W+  +  N    FLG +  +   +  +      +G ++N+SS+  MI  P    Y ASKG +  +T  +AL+YAP  I  N + PG   T I  E         D+    P+   G P+++A +A  LAS  AS+VTG+ L  DGG T</Hsp_midline>
            </Hsp>
          </Hit_hsps>
        </Hit>
        <Hit>
          <Hit_num>8</Hit_num>
          <Hit_id>gi|70985099|ref|XM_742963.1|</Hit_id>
          <Hit_def>oxidoreductase short chain dehydrogenase/reductase family (Afu5g02870) mRNA, complete cds</Hit_def>
          <Hit_accession>XM_742963</Hit_accession>
          <Hit_len>774</Hit_len>
          <Hit_hsps>
            <Hsp>
              <Hsp_num>1</Hsp_num>
              <Hsp_bit-score>138.272</Hsp_bit-score>
              <Hsp_score>347</Hsp_score>
              <Hsp_evalue>1.51949e-32</Hsp_evalue>
              <Hsp_query-from>5</Hsp_query-from>
              <Hsp_query-to>249</Hsp_query-to>
              <Hsp_hit-from>28</Hsp_hit-from>
              <Hsp_hit-to>762</Hsp_hit-to>
              <Hsp_query-frame>0</Hsp_query-frame>
              <Hsp_hit-frame>1</Hsp_hit-frame>
              <Hsp_identity>86</Hsp_identity>
              <Hsp_positive>132</Hsp_positive>
              <Hsp_gaps>26</Hsp_gaps>
              <Hsp_align-len>258</Hsp_align-len>
              <Hsp_qseq>LKDKVVVVTGGSKGLGRAMAVRFGQEQSKVVVNYRSNXXXXXXXXXXXXXXGGQAIIVRGDVTKEEDVVNLVETAVKEFGSLDVMINNAGVE-NPVPSHELSLENWNQVIDTNLTGAFLGSREAIKYFVENDIKGNVINMSSVHEMIPWPLFVHYAASKGGMKLMTETLALEYAPKGIRVNNIGP------------GAIDTPINAEKFADPEQRADVESMIPMGYIGKPEEIASVAAFLASSQASYVTGITLFADGG</Hsp_qseq>
              <Hsp_hseq>LQGKVAIVTGGGSGFGAAISRRFGEEGAKVIVA----DINVENGEKIAAQNPENLVFYKMDVTSASDWDEVMDLAFAKFGRLDVLVNNAGTTYRNKPTLEVTEEEWERVFNVNVRSIFLGSKALMGRLIQQGQGGSMINISSTGASRPRPGLVWYNASKGAVSNATKGLAAEYGPHNIRVNTVSPLLSGTGLFSMFTGMEDTPENREKFI---------GNVPLGRLTDPNDVANMCLYLASDEGSFINGAEMIVDGG</Hsp_hseq>
              <Hsp_midline>L+ KV +VTGG  G G A++ RFG+E +KV+V     +      +K   +     +  + DVT   D   +++ A  +FG LDV++NNAG      P+ E++ E W +V + N+   FLGS+  +   ++    G++IN+SS     P P  V Y ASKG +   T+ LA EY P  IRVN + P            G  DTP N EKF            +P+G +  P ++A++  +LAS + S++ G  +  DGG</Hsp_midline>
            </Hsp>
          </Hit_hsps>
        </Hit>
        <Hit>
          <Hit_num>9</Hit_num>
          <Hit_id>gi|6594234|emb|AL133522.1|SPAC922</Hit_id>
          <Hit_def>S.pombe chromosome I cosmid c922</Hit_def>
          <Hit_accession>AL133522</Hit_accession>
          <Hit_len>19999</Hit_len>
          <Hit_hsps>
            <Hsp>
              <Hsp_num>1</Hsp_num>
              <Hsp_bit-score>133.265</Hsp_bit-score>
              <Hsp_score>334</Hsp_score>
              <Hsp_evalue>4.88804e-31</Hsp_evalue>
              <Hsp_query-from>5</Hsp_query-from>
              <Hsp_query-to>250</Hsp_query-to>
              <Hsp_hit-from>14718</Hsp_hit-from>
              <Hsp_hit-to>15425</Hsp_hit-to>
              <Hsp_query-frame>0</Hsp_query-frame>
              <Hsp_hit-frame>3</Hsp_hit-frame>
              <Hsp_identity>76</Hsp_identity>
              <Hsp_positive>135</Hsp_positive>
              <Hsp_gaps>16</Hsp_gaps>
              <Hsp_align-len>249</Hsp_align-len>
              <Hsp_qseq>LKDKVVVVTGGSKGLGRAMAVRFGQEQSKVVVNYRSNXXXXXXXXXXXXXXGGQAIIVRGDVTKEEDVVNLVETAVKEFGSLDVMINNAGVENPVPSHELSLENWNQVIDTNLTGAFLGSREAIKYFVENDIKGNVINMSSV--HEMIPWPLFVHYAASKGGMKLMTETLALEYAPKGIRVNNIGPGAIDTPINAEKF-ADPEQRADVESMIPMGYIGKPEEIASVAAFLASSQASYVTGITLFADGGM</Hsp_qseq>
              <Hsp_hseq>VEGRVVLITGAAGGIGKVLCKMFTELGDRVA----------GIDIVDPSKVQDAALALQADVSKADQIETAIEKVIQTLGPIDVLINNAGLADDTPFEQLSHESWDHDVSLVLRGNYLTQRYVIPHMAKQGKGGSIVNIGSVNGHIYLGSPA---YSAAKAGLENLTKALAVRYGPLGIRVNVCAPGTIWSPAWDERFKKHPDVGDRMKRWYPVGRLGTPEDVARAVIFLADSKNSFITGTTLYVDGGL</Hsp_hseq>
              <Hsp_midline>++ +VV++TG + G+G+ +   F +   +V                +  +    A+ ++ DV+K + +   +E  ++  G +DV+INNAG+ +  P  +LS E+W+  +   L G +L  R  I +  +    G+++N+ SV  H  +  P    Y+A+K G++ +T+ LA+ Y P GIRVN   PG I +P   E+F   P+    ++   P+G +G PE++A    FLA S+ S++TG TL+ DGG+</Hsp_midline>
            </Hsp>
          </Hit_hsps>
        </Hit>
        <Hit>
          <Hit_num>10</Hit_num>
          <Hit_id>gi|68006187|ref|NM_001020437.1|</Hit_id>
          <Hit_def>Schizosaccharomyces pombe 972h- hypothetical protein (SPAC922.06), partial mRNA</Hit_def>
          <Hit_accession>NM_001020437</Hit_accession>
          <Hit_len>777</Hit_len>
          <Hit_hsps>
            <Hsp>
              <Hsp_num>1</Hsp_num>
              <Hsp_bit-score>133.265</Hsp_bit-score>
              <Hsp_score>334</Hsp_score>
              <Hsp_evalue>4.88804e-31</Hsp_evalue>
              <Hsp_query-from>5</Hsp_query-from>
              <Hsp_query-to>250</Hsp_query-to>
              <Hsp_hit-from>7</Hsp_hit-from>
              <Hsp_hit-to>714</Hsp_hit-to>
              <Hsp_query-frame>0</Hsp_query-frame>
              <Hsp_hit-frame>1</Hsp_hit-frame>
              <Hsp_identity>76</Hsp_identity>
              <Hsp_positive>135</Hsp_positive>
              <Hsp_gaps>16</Hsp_gaps>
              <Hsp_align-len>249</Hsp_align-len>
              <Hsp_qseq>LKDKVVVVTGGSKGLGRAMAVRFGQEQSKVVVNYRSNXXXXXXXXXXXXXXGGQAIIVRGDVTKEEDVVNLVETAVKEFGSLDVMINNAGVENPVPSHELSLENWNQVIDTNLTGAFLGSREAIKYFVENDIKGNVINMSSV--HEMIPWPLFVHYAASKGGMKLMTETLALEYAPKGIRVNNIGPGAIDTPINAEKF-ADPEQRADVESMIPMGYIGKPEEIASVAAFLASSQASYVTGITLFADGGM</Hsp_qseq>
              <Hsp_hseq>VEGRVVLITGAAGGIGKVLCKMFTELGDRVA----------GIDIVDPSKVQDAALALQADVSKADQIETAIEKVIQTLGPIDVLINNAGLADDTPFEQLSHESWDHDVSLVLRGNYLTQRYVIPHMAKQGKGGSIVNIGSVNGHIYLGSPA---YSAAKAGLENLTKALAVRYGPLGIRVNVCAPGTIWSPAWDERFKKHPDVGDRMKRWYPVGRLGTPEDVARAVIFLADSKNSFITGTTLYVDGGL</Hsp_hseq>
              <Hsp_midline>++ +VV++TG + G+G+ +   F +   +V                +  +    A+ ++ DV+K + +   +E  ++  G +DV+INNAG+ +  P  +LS E+W+  +   L G +L  R  I +  +    G+++N+ SV  H  +  P    Y+A+K G++ +T+ LA+ Y P GIRVN   PG I +P   E+F   P+    ++   P+G +G PE++A    FLA S+ S++TG TL+ DGG+</Hsp_midline>
            </Hsp>
          </Hit_hsps>
        </Hit>
        <Hit>
          <Hit_num>11</Hit_num>
          <Hit_id>gi|70987186|ref|XM_743980.1|</Hit_id>
          <Hit_def>alcohol dehydrogenase (Afu7g04360) mRNA, complete cds</Hit_def>
          <Hit_accession>XM_743980</Hit_accession>
          <Hit_len>1104</Hit_len>
          <Hit_hsps>
            <Hsp>
              <Hsp_num>1</Hsp_num>
              <Hsp_bit-score>132.494</Hsp_bit-score>
              <Hsp_score>332</Hsp_score>
              <Hsp_evalue>8.33774e-31</Hsp_evalue>
              <Hsp_query-from>5</Hsp_query-from>
              <Hsp_query-to>250</Hsp_query-to>
              <Hsp_hit-from>19</Hsp_hit-from>
              <Hsp_hit-to>786</Hsp_hit-to>
              <Hsp_query-frame>0</Hsp_query-frame>
              <Hsp_hit-frame>1</Hsp_hit-frame>
              <Hsp_identity>83</Hsp_identity>
              <Hsp_positive>135</Hsp_positive>
              <Hsp_gaps>10</Hsp_gaps>
              <Hsp_align-len>256</Hsp_align-len>
              <Hsp_qseq>LKDKVVVVTGGSKGLGRAMAVRFGQEQSKVVVNYRSN-------XXXXXXXXXXXXXXGGQAIIVRGDVTKEEDVVNLVETAVKEFGSLDVMINNAGVENPVPSHELSLENWNQVIDTNLTGAFLGSREAIKYFV--ENDIKGNVINMSSVHEMIPWPLFVHYAASKGGMKLMTETLALEYAPKGIRVNNIGPGAIDTPINAEKFADPEQRADVESMIPMGYIGKPEEIASVAAFLASSQAS-YVTGITLFADGGM</Hsp_qseq>
              <Hsp_hseq>LVGKVAAITGGLTGIGRAIALEYLRHGARVAVNHLGRPDEEPLLEAMLKDVGEITGSEGGRFITIAGDVSQPETGRDFVAKTVEAFGRLDIFVSNAGVCKFEEFLEVDPPLLGHTVNTNLCGAFYATQAAARQMALAQSPPGGSIIGISSISALVGGGQQTHYTPTKAGVLSLMQSTAVALGKYGIRCNALLPGTIRTQLNDEDMSDPVKRTYMEGRIPLGRLGQPPDLAGPAVFLACDELSGYVTGAQLLVDGGL</Hsp_hseq>
              <Hsp_midline>L  KV  +TGG  G+GRA+A+ + +  ++V VN+          E    +V +     GG+ I + GDV++ E   + V   V+ FG LD+ ++NAGV       E+        ++TNL GAF  ++ A +     ++   G++I +SS+  ++      HY  +K G+  + ++ A+     GIR N + PG I T +N E  +DP +R  +E  IP+G +G+P ++A  A FLA  + S YVTG  L  DGG+</Hsp_midline>
            </Hsp>
          </Hit_hsps>
        </Hit>
        <Hit>
          <Hit_num>12</Hit_num>
          <Hit_id>gi|67526862|ref|XM_656401.1|</Hit_id>
          <Hit_def>Aspergillus nidulans FGSC A4 hypothetical protein (AN3889.2), mRNA</Hit_def>
          <Hit_accession>XM_656401</Hit_accession>
          <Hit_len>1185</Hit_len>
          <Hit_hsps>
            <Hsp>
              <Hsp_num>1</Hsp_num>
              <Hsp_bit-score>131.339</Hsp_bit-score>
              <Hsp_score>329</Hsp_score>
              <Hsp_evalue>1.85745e-30</Hsp_evalue>
              <Hsp_query-from>5</Hsp_query-from>
              <Hsp_query-to>249</Hsp_query-to>
              <Hsp_hit-from>28</Hsp_hit-from>
              <Hsp_hit-to>798</Hsp_hit-to>
              <Hsp_query-frame>0</Hsp_query-frame>
              <Hsp_hit-frame>1</Hsp_hit-frame>
              <Hsp_identity>81</Hsp_identity>
              <Hsp_positive>132</Hsp_positive>
              <Hsp_gaps>12</Hsp_gaps>
              <Hsp_align-len>257</Hsp_align-len>
              <Hsp_qseq>LKDKVVVVTGGSKGLGRAMAVRFGQEQSKVVVNYRS----NXXXXXXXXXXXXXXGGQAIIVRGDVTKEEDVVNLVETAVKEFGSLDVMINNAGVENPVPSHELSLENWNQVIDTNLTGAFLGSREAIKY--------FVENDIKGNVINMSSVHEMIPWPLFVHYAASKGGMKLMTETLALEYAPKGIRVNNIGPGAIDTPINAEKFADPEQRADVESMIPMGYIGKPEEIASVAAFLASSQASYVTGITLFADGG</Hsp_qseq>
              <Hsp_hseq>LSGKTALVTGGTRGIGAAMAIALAEAGADIILIQLTCDAQRDTSNTTTRDQITRLGRKATIHAAELSDRSAVKAIIPTLVSQGHNPTILLNCAGIQRRHPSERFPDEDWDEVLNVNLTSVFTLCREFGAYILSLPESSFTPNKKKGSIINVASLLSYQGGITVPAYAASKGGVAQLTKALSNEWVSKGINVNAIAPGYIDTDMNVALINDANRNAGIMARIPAGRWGRPEDFKGPVVFLASEASSYVSGELVTVDGG</Hsp_hseq>
              <Hsp_midline>L  K  +VTGG++G+G AMA+   +  + +++   +     +      + +I   G +A I   +++    V  ++ T V +  +  +++N AG++   PS     E+W++V++ NLT  F   RE   Y        F  N  KG++IN++S+           YAASKGG+  +T+ L+ E+  KGI VN I PG IDT +N     D  + A + + IP G  G+PE+      FLAS  +SYV+G  +  DGG</Hsp_midline>
            </Hsp>
          </Hit_hsps>
        </Hit>
        <Hit>
          <Hit_num>13</Hit_num>
          <Hit_id>gi|1184013|emb|Z69380.1|SPAC4H3</Hit_id>
          <Hit_def>S.pombe chromosome I cosmid c4H3</Hit_def>
          <Hit_accession>Z69380</Hit_accession>
          <Hit_len>34635</Hit_len>
          <Hit_hsps>
            <Hsp>
              <Hsp_num>1</Hsp_num>
              <Hsp_bit-score>131.339</Hsp_bit-score>
              <Hsp_score>329</Hsp_score>
              <Hsp_evalue>1.85745e-30</Hsp_evalue>
              <Hsp_query-from>5</Hsp_query-from>
              <Hsp_query-to>249</Hsp_query-to>
              <Hsp_hit-from>19771</Hsp_hit-from>
              <Hsp_hit-to>20496</Hsp_hit-to>
              <Hsp_query-frame>0</Hsp_query-frame>
              <Hsp_hit-frame>1</Hsp_hit-frame>
              <Hsp_identity>80</Hsp_identity>
              <Hsp_positive>136</Hsp_positive>
              <Hsp_gaps>7</Hsp_gaps>
              <Hsp_align-len>247</Hsp_align-len>
              <Hsp_qseq>LKDKVVVVTGGSKGLGRAMAVRFGQEQSKVVVN-YRSNXXXXXXXXXXXXXXGGQAIIVRGDVTKEEDVVNLVETAVKEFGSLDVMINNAGVENPVPSHE-LSLENWNQVIDTNLTGAFLGSREAIKYFVENDIKGNVINMSSVHEMIPWPLFVHYAASKGGMKLMTETLALEYAPKGIRVNNIGPGAIDTPINAEKFADPEQRADVESMIPMGYIGKPEEIASVAAFLASSQASYVTGITLFADGG</Hsp_qseq>
              <Hsp_hseq>LAEKKTLLTGGDSGIGKAAAVMFAREGSDLVISCLPEERDDAEVTRDLIEREGRNCWIWEGKLDKSDNCRDLVDFALKKLGWIDVLVNNIAYQQVAQSIEDIDDEQWDLTFKTNIFSFFWVTKAAISHMKSGS---SIVNCSSINAYVGRPDLLDYTSTKGAITAFTRGLSNQYAQHGIRVNAVAPGPIYTPLVSSTF--PKEKIELSDQVPLGRMGQPVEVASCYLFLACSDGGYMTGQTLHPNGG</Hsp_hseq>
              <Hsp_midline>L +K  ++TGG  G+G+A AV F +E S +V++      ++A   +  IE  G    I  G + K ++  +LV+ A+K+ G +DV++NN   +    S E +  E W+    TN+   F  ++ AI +        +++N SS++  +  P  + Y ++KG +   T  L+ +YA  GIRVN + PG I TP+ +  F  P+++ ++   +P+G +G+P E+AS   FLA S   Y+TG TL  +GG</Hsp_midline>
            </Hsp>
          </Hit_hsps>
        </Hit>
        <Hit>
          <Hit_num>14</Hit_num>
          <Hit_id>gi|68000400|ref|NM_001019765.1|</Hit_id>
          <Hit_def>Schizosaccharomyces pombe 972h- hypothetical protein (SPAC4H3.08), partial mRNA</Hit_def>
          <Hit_accession>NM_001019765</Hit_accession>
          <Hit_len>861</Hit_len>
          <Hit_hsps>
            <Hsp>
              <Hsp_num>1</Hsp_num>
              <Hsp_bit-score>131.339</Hsp_bit-score>
              <Hsp_score>329</Hsp_score>
              <Hsp_evalue>1.85745e-30</Hsp_evalue>
              <Hsp_query-from>5</Hsp_query-from>
              <Hsp_query-to>249</Hsp_query-to>
              <Hsp_hit-from>118</Hsp_hit-from>
              <Hsp_hit-to>843</Hsp_hit-to>
              <Hsp_query-frame>0</Hsp_query-frame>
              <Hsp_hit-frame>1</Hsp_hit-frame>
              <Hsp_identity>80</Hsp_identity>
              <Hsp_positive>136</Hsp_positive>
              <Hsp_gaps>7</Hsp_gaps>
              <Hsp_align-len>247</Hsp_align-len>
              <Hsp_qseq>LKDKVVVVTGGSKGLGRAMAVRFGQEQSKVVVN-YRSNXXXXXXXXXXXXXXGGQAIIVRGDVTKEEDVVNLVETAVKEFGSLDVMINNAGVENPVPSHE-LSLENWNQVIDTNLTGAFLGSREAIKYFVENDIKGNVINMSSVHEMIPWPLFVHYAASKGGMKLMTETLALEYAPKGIRVNNIGPGAIDTPINAEKFADPEQRADVESMIPMGYIGKPEEIASVAAFLASSQASYVTGITLFADGG</Hsp_qseq>
              <Hsp_hseq>LAEKKTLLTGGDSGIGKAAAVMFAREGSDLVISCLPEERDDAEVTRDLIEREGRNCWIWEGKLDKSDNCRDLVDFALKKLGWIDVLVNNIAYQQVAQSIEDIDDEQWDLTFKTNIFSFFWVTKAAISHMKSGS---SIVNCSSINAYVGRPDLLDYTSTKGAITAFTRGLSNQYAQHGIRVNAVAPGPIYTPLVSSTF--PKEKIELSDQVPLGRMGQPVEVASCYLFLACSDGGYMTGQTLHPNGG</Hsp_hseq>
              <Hsp_midline>L +K  ++TGG  G+G+A AV F +E S +V++      ++A   +  IE  G    I  G + K ++  +LV+ A+K+ G +DV++NN   +    S E +  E W+    TN+   F  ++ AI +        +++N SS++  +  P  + Y ++KG +   T  L+ +YA  GIRVN + PG I TP+ +  F  P+++ ++   +P+G +G+P E+AS   FLA S   Y+TG TL  +GG</Hsp_midline>
            </Hsp>
          </Hit_hsps>
        </Hit>
        <Hit>
          <Hit_num>15</Hit_num>
          <Hit_id>gi|50552367|ref|XM_503594.1|</Hit_id>
          <Hit_def>Yarrowia lipolytica CLIB99, YALI0E05643g predicted mRNA</Hit_def>
          <Hit_accession>XM_503594</Hit_accession>
          <Hit_len>876</Hit_len>
          <Hit_hsps>
            <Hsp>
              <Hsp_num>1</Hsp_num>
              <Hsp_bit-score>130.954</Hsp_bit-score>
              <Hsp_score>328</Hsp_score>
              <Hsp_evalue>2.42591e-30</Hsp_evalue>
              <Hsp_query-from>5</Hsp_query-from>
              <Hsp_query-to>251</Hsp_query-to>
              <Hsp_hit-from>127</Hsp_hit-from>
              <Hsp_hit-to>867</Hsp_hit-to>
              <Hsp_query-frame>0</Hsp_query-frame>
              <Hsp_hit-frame>1</Hsp_hit-frame>
              <Hsp_identity>84</Hsp_identity>
              <Hsp_positive>138</Hsp_positive>
              <Hsp_gaps>6</Hsp_gaps>
              <Hsp_align-len>250</Hsp_align-len>
              <Hsp_qseq>LKDKVVVVTGGSKGLGRAMAVRFGQEQSK-VVVNYRSNXXXXXXXXXXXXXXGGQAIIVRGDVTKEEDVVNLVETAVKEFGSLDVMINNAGVENPVPSHELSLENWNQVIDTNLTGAFLGSREAIKYFVENDIKGNVINMSSVH-EMIPWPL-FVHYAASKGGMKLMTETLALEYAPKGIRVNNIGPGAIDTPINAEKFADPEQRADVESMIPMGYIGKPEEIASVAAFLASSQASYVTGITLFADGGMT</Hsp_qseq>
              <Hsp_hseq>LDGKVAIVTGGARGLGFSMAEGLCSVGLKGIAILDVQQDLGLDAIEKLHKAYGVQAQFYKADVRDEESVNEIIDRVVHDLGSVDVVVNSAGVADLVHAAEYPADKFRRVIDINLNGSFLVTQAAARHMIKQGTGGTVVFIASMSGSIVNWPQPQSAYNASKAAVKHLSKSLAAEWAVHNIRCNSISPGYMDTALNRAYNTLFEEWKD---RTPLGRLGDPDELTGACIYLASDASSYVTGSDIIIDGGYT</Hsp_hseq>
              <Hsp_midline>L  KV +VTGG++GLG +MA        K + +     +     ++K  +  G QA   + DV  EE V  +++  V + GS+DV++N+AGV + V + E   + + +VID NL G+FL ++ A ++ ++    G V+ ++S+   ++ WP     Y ASK  +K ++++LA E+A   IR N+I PG +DT +N       E+  D     P+G +G P+E+     +LAS  +SYVTG  +  DGG T</Hsp_midline>
            </Hsp>
          </Hit_hsps>
        </Hit>
        <Hit>
          <Hit_num>16</Hit_num>
          <Hit_id>gi|49649227|emb|CR382131.1|</Hit_id>
          <Hit_def>Yarrowia lipolytica chromosome E of strain CLIB99 of Yarrowia lipolytica</Hit_def>
          <Hit_accession>CR382131</Hit_accession>
          <Hit_len>4224103</Hit_len>
          <Hit_hsps>
            <Hsp>
              <Hsp_num>1</Hsp_num>
              <Hsp_bit-score>130.954</Hsp_bit-score>
              <Hsp_score>328</Hsp_score>
              <Hsp_evalue>2.42591e-30</Hsp_evalue>
              <Hsp_query-from>5</Hsp_query-from>
              <Hsp_query-to>251</Hsp_query-to>
              <Hsp_hit-from>628208</Hsp_hit-from>
              <Hsp_hit-to>628948</Hsp_hit-to>
              <Hsp_query-frame>0</Hsp_query-frame>
              <Hsp_hit-frame>2</Hsp_hit-frame>
              <Hsp_identity>84</Hsp_identity>
              <Hsp_positive>138</Hsp_positive>
              <Hsp_gaps>6</Hsp_gaps>
              <Hsp_align-len>250</Hsp_align-len>
              <Hsp_qseq>LKDKVVVVTGGSKGLGRAMAVRFGQEQSK-VVVNYRSNXXXXXXXXXXXXXXGGQAIIVRGDVTKEEDVVNLVETAVKEFGSLDVMINNAGVENPVPSHELSLENWNQVIDTNLTGAFLGSREAIKYFVENDIKGNVINMSSVH-EMIPWPL-FVHYAASKGGMKLMTETLALEYAPKGIRVNNIGPGAIDTPINAEKFADPEQRADVESMIPMGYIGKPEEIASVAAFLASSQASYVTGITLFADGGMT</Hsp_qseq>
              <Hsp_hseq>LDGKVAIVTGGARGLGFSMAEGLCSVGLKGIAILDVQQDLGLDAIEKLHKAYGVQAQFYKADVRDEESVNEIIDRVVHDLGSVDVVVNSAGVADLVHAAEYPADKFRRVIDINLNGSFLVTQAAARHMIKQGTGGTVVFIASMSGSIVNWPQPQSAYNASKAAVKHLSKSLAAEWAVHNIRCNSISPGYMDTALNRAYNTLFEEWKD---RTPLGRLGDPDELTGACIYLASDASSYVTGSDIIIDGGYT</Hsp_hseq>
              <Hsp_midline>L  KV +VTGG++GLG +MA        K + +     +     ++K  +  G QA   + DV  EE V  +++  V + GS+DV++N+AGV + V + E   + + +VID NL G+FL ++ A ++ ++    G V+ ++S+   ++ WP     Y ASK  +K ++++LA E+A   IR N+I PG +DT +N       E+  D     P+G +G P+E+     +LAS  +SYVTG  +  DGG T</Hsp_midline>
            </Hsp>
            <Hsp>
              <Hsp_num>2</Hsp_num>
              <Hsp_bit-score>85.5001</Hsp_bit-score>
              <Hsp_score>210</Hsp_score>
              <Hsp_evalue>1.16884e-16</Hsp_evalue>
              <Hsp_query-from>6</Hsp_query-from>
              <Hsp_query-to>248</Hsp_query-to>
              <Hsp_hit-from>1830555</Hsp_hit-from>
              <Hsp_hit-to>1831220</Hsp_hit-to>
              <Hsp_query-frame>0</Hsp_query-frame>
              <Hsp_hit-frame>-3</Hsp_hit-frame>
              <Hsp_identity>77</Hsp_identity>
              <Hsp_positive>119</Hsp_positive>
              <Hsp_gaps>21</Hsp_gaps>
              <Hsp_align-len>243</Hsp_align-len>
              <Hsp_qseq>KDKVVVVTGGSKGLGRAMAVRFGQEQSKVVVNYRSNXXXXXXXXXXXXXXGGQAIIVRGDVTKEEDVVNLVETAVKEFGSLDVMINNAGVENPVPSHELSLENWNQVIDTNLTGAFLGSREAIKYFVENDIKGNVINMSSVHEMIPWPLFVHYAASKGGMKLMTETLALEYAPKGIRVNNIGPGAIDTPINAEKFADPEQRADVESMIPMGYIGKPEEIASVAAFLASSQASYVTGITLFADG</Hsp_qseq>
              <Hsp_hseq>KDQVVIVTGAGAGIGRAYSHLLAKLGAKVVVNDFGNPQKVVDEIKAL---GGIAVADKNNVIHGEKVV---QTAIDAFGAVHAVVNNAGILRDKSFANMDDEMWQLIFDVHLNGTYSVTKAAWPHFLKQKY-GRVINTTSTSGIYGNFGQANYSAAKAGILGFSRALAREGEKYNILVNTIAPNA-GTAMTASVFTE-----------EMLELFKPDFIAPITVLLASDQAP-VTG-DLFETG</Hsp_hseq>
              <Hsp_midline>KD+VV+VTG   G+GRA +    +  +KVVVN   N ++ ++  K +   GG A+  + +V   E VV   +TA+  FG++  ++NNAG+        +  E W  + D +L G +  ++ A  +F++    G VIN +S   +       +Y+A+K G+   +  LA E     I VN I P A  T + A  F +            M  + KP+ IA +   LAS QA  VTG  LF  G</Hsp_midline>
            </Hsp>
            <Hsp>
              <Hsp_num>3</Hsp_num>
              <Hsp_bit-score>64.6994</Hsp_bit-score>
              <Hsp_score>156</Hsp_score>
              <Hsp_evalue>2.13508e-10</Hsp_evalue>
              <Hsp_query-from>56</Hsp_query-from>
              <Hsp_query-to>252</Hsp_query-to>
              <Hsp_hit-from>1831416</Hsp_hit-from>
              <Hsp_hit-to>1831958</Hsp_hit-to>
              <Hsp_query-frame>0</Hsp_query-frame>
              <Hsp_hit-frame>-3</Hsp_hit-frame>
              <Hsp_identity>56</Hsp_identity>
              <Hsp_positive>92</Hsp_positive>
              <Hsp_gaps>16</Hsp_gaps>
              <Hsp_align-len>197</Hsp_align-len>
              <Hsp_qseq>GGQAIIVRGDVTKEEDVVNLVETAVKEFGSLDVMINNAGVENPVPSHELSLENWNQVIDTNLTGAFLGSREAIKYFVENDIKGNVINMSSVHEMIPWPLFVHYAASKGGMKLMTETLALEYAPKGIRVNNIGPGAIDTPINAEKFADPEQRADVESMIPMGYIGKPEEIASVAAFLASSQASYVTGITLFADGGMTK</Hsp_qseq>
              <Hsp_hseq>GGKAVANYDSV---ENGDKIVETAVKAFGSVHIVINNAGILRDISFKKMTDKDWDLVYKVHVFGAYKVTRAAWPYFRKQKY-GRVISTSSAAGLYGNFGQTNYSAAKLALVGFGETLAKEGAKYNITSNVI------APLAASRMTETVMPEDILKLL------KPEYVVPLVGYLTHDSVTESYGIYEVGAGYMAK</Hsp_hseq>
              <Hsp_midline>GG+A+     V   E+   +VETAVK FGS+ ++INNAG+   +   +++ ++W+ V   ++ GA+  +R A  YF +    G VI+ SS   +       +Y+A+K  +    ETLA E A   I  N I       P+ A +  +     D+  ++      KPE +  +  +L     +   GI     G M K</Hsp_midline>
            </Hsp>
            <Hsp>
              <Hsp_num>4</Hsp_num>
              <Hsp_bit-score>63.929</Hsp_bit-score>
              <Hsp_score>154</Hsp_score>
              <Hsp_evalue>3.6419e-10</Hsp_evalue>
              <Hsp_query-from>82</Hsp_query-from>
              <Hsp_query-to>251</Hsp_query-to>
              <Hsp_hit-from>2364786</Hsp_hit-from>
              <Hsp_hit-to>2365313</Hsp_hit-to>
              <Hsp_query-frame>0</Hsp_query-frame>
              <Hsp_hit-frame>3</Hsp_hit-frame>
              <Hsp_identity>47</Hsp_identity>
              <Hsp_positive>94</Hsp_positive>
              <Hsp_gaps>14</Hsp_gaps>
              <Hsp_align-len>180</Hsp_align-len>
              <Hsp_qseq>EFGSLDVMINNAGVENPVPSHELSLENWNQVIDTNLTGAFLGSREAIKYFVEN-------DIKGN--VINMSSVHEMIP-WPLFVHYAASKGGMKLMTETLALEYAPKGIRVNNIGPGAIDTPINAEKFADPEQRADVESMIPMGYIGKPEEIASVAAFLASSQASYVTGITLFADGGMT</Hsp_qseq>
              <Hsp_hseq>DFAAVDILVNGAGIAQGGFLPDMEVELIDKIVATNLTGAIKLTKYALEAWVERHENSPRPKSRGNGVIINLASVQGLRPIIPVLSVYSTTKAALNMFTKAVAVEGGAYAIRSNSVCPGYVPTNM-TDGMEVPERPSLVEDDDDVGWVSRDSIARAVYYFATNLQ---VSGAILAVDKAMS</Hsp_hseq>
              <Hsp_midline>+F ++D+++N AG+       ++ +E  ++++ TNLTGA   ++ A++ +VE          +GN  +IN++SV  + P  P+   Y+ +K  + + T+ +A+E     IR N++ PG + T +  +    PE+ + VE    +G++ +     +V  F  + Q   V+G  L  D  M+</Hsp_midline>
            </Hsp>
          </Hit_hsps>
        </Hit>
        <Hit>
          <Hit_num>17</Hit_num>
          <Hit_id>gi|39968318|ref|XM_365550.1|</Hit_id>
          <Hit_def>Magnaporthe grisea 70-15 chromosome II</Hit_def>
          <Hit_accession>XM_365550</Hit_accession>
          <Hit_len>852</Hit_len>
          <Hit_hsps>
            <Hsp>
              <Hsp_num>1</Hsp_num>
              <Hsp_bit-score>129.028</Hsp_bit-score>
              <Hsp_score>323</Hsp_score>
              <Hsp_evalue>9.21845e-30</Hsp_evalue>
              <Hsp_query-from>5</Hsp_query-from>
              <Hsp_query-to>249</Hsp_query-to>
              <Hsp_hit-from>79</Hsp_hit-from>
              <Hsp_hit-to>840</Hsp_hit-to>
              <Hsp_query-frame>0</Hsp_query-frame>
              <Hsp_hit-frame>1</Hsp_hit-frame>
              <Hsp_identity>88</Hsp_identity>
              <Hsp_positive>137</Hsp_positive>
              <Hsp_gaps>15</Hsp_gaps>
              <Hsp_align-len>257</Hsp_align-len>
              <Hsp_qseq>LKDKVVVVTGGSKGLGRAMAVRFGQEQSKVVVNYRSNXXXXXXXXXXXXXXGGQAIIVRGDVTKEEDVVNLVETAVKEFGSLDVMINNAGVENPVPSHELSLENWNQVIDTNLTGAFLGSREAIKYFVENDIKGNVINMSSV-HEMIPWPLFVHYAASKGGMKLMTETLALEYAPKGIRVNNIGPGAIDTPI----------NAEKFADPE-QRADVESMIPMGYIGKPEEIASVAAFLASSQASYVTGITLFADGG</Hsp_qseq>
              <Hsp_hseq>LEGKVALVTGAGRGIGREMAMELGRRGCKVIVNYANSTESAEEVVAAIKKNGSDAACVKANVGVVEDIVRMFEEAVKIFGKLDIVCSNSGVVSFGHVKDVTPEEFDRVFTINTRGQFFVAREAYKHL---EIGGRLILMGSITGQAKAVPKHAVYSGSKGAIETFARCMAIDMADKKITVNVVAPGGIKTDMYHAVCREYIPNGENLSNEEVDEYAASAWSPLHRVGLPIDIARVVCFLASNDGGWVTGKVIGIDGG</Hsp_hseq>
              <Hsp_midline>L+ KV +VTG  +G+GR MA+  G+   KV+VNY ++ E A EV   I++ G  A  V+ +V   ED+V + E AVK FG LD++ +N+GV +     +++ E +++V   N  G F  +REA K+    +I G +I M S+  +    P    Y+ SKG ++     +A++ A K I VN + PG I T +          N E  ++ E       +  P+  +G P +IA V  FLAS+   +VTG  +  DGG</Hsp_midline>
            </Hsp>
          </Hit_hsps>
        </Hit>
        <Hit>
          <Hit_num>18</Hit_num>
          <Hit_id>gi|58262735|ref|XM_568778.1|</Hit_id>
          <Hit_def>Filobasidiella neoformans fatty acid beta-oxidation-related protein, putative (CNB00370) mRNA, complete cds</Hit_def>
          <Hit_accession>XM_568778</Hit_accession>
          <Hit_len>920</Hit_len>
          <Hit_hsps>
            <Hsp>
              <Hsp_num>1</Hsp_num>
              <Hsp_bit-score>129.028</Hsp_bit-score>
              <Hsp_score>323</Hsp_score>
              <Hsp_evalue>9.21845e-30</Hsp_evalue>
              <Hsp_query-from>5</Hsp_query-from>
              <Hsp_query-to>252</Hsp_query-to>
              <Hsp_hit-from>63</Hsp_hit-from>
              <Hsp_hit-to>842</Hsp_hit-to>
              <Hsp_query-frame>0</Hsp_query-frame>
              <Hsp_hit-frame>3</Hsp_hit-frame>
              <Hsp_identity>86</Hsp_identity>
              <Hsp_positive>140</Hsp_positive>
              <Hsp_gaps>16</Hsp_gaps>
              <Hsp_align-len>262</Hsp_align-len>
              <Hsp_qseq>LKDKVVVVTGGSKGLGRAMAVRFGQEQSKVVV---NYRSNXXXXXXXXXXXXXXGGQAIIVRGDVTKEEDVVNLVETAVKEFGSLDVMINNAGVENPVPSHELSLEN--WNQVIDTNLTGAFLGSREAIKYFVEND--------IKGNVINMSSVHEMIPWPL-FVHYAASKGGMKLMTETLALEYAPKGIRVNNIGPGAIDTPINAEKFADPEQRADVESMIPMGYIGKPEEIASVAAFLASSQASYVTGITLFADGGMTK</Hsp_qseq>
              <Hsp_hseq>LEHKVAIITGAGSGIGLETALQFAAEGARLVISDINLRNVEAAAQLINTHFPECG--AVAIKCDVSKEEEVKAMVDKAVEVFGRLDVLFNNAGIMHPADDNAITTEEKVWDLTQNINVKGVWFGCKYGILAMKKNKPDPSKGLGIGGSIINVASFVAILGAATPQLAYTASKGAVLAMTRELAMVHAREGIRFNSLCPGPIRTPLLMDFLNTPEKLNRRMVHVPMGRFGEAVEQAKAVVFLASDDSSFINGTDFLVDGGLHK</Hsp_hseq>
              <Hsp_midline>L+ KV ++TG   G+G   A++F  E +++V+   N R+ E  A  +     E G  A+ ++ DV+KEE+V  +V+ AV+ FG LDV+ NNAG+ +P   + ++ E   W+   + N+ G + G +  I    +N         I G++IN++S   ++      + Y ASKG +  MT  LA+ +A +GIR N++ PG I TP+  +    PE+       +PMG  G+  E A    FLAS  +S++ G     DGG+ K</Hsp_midline>
            </Hsp>
          </Hit_hsps>
        </Hit>
        <Hit>
          <Hit_num>19</Hit_num>
          <Hit_id>gi|431102|gb|L22309.1|MGNPORE</Hit_id>
          <Hit_def>Magnaporthe grisea polyhydroxynaphthalene reductase mRNA, complete cds</Hit_def>
          <Hit_accession>L22309</Hit_accession>
          <Hit_len>1005</Hit_len>
          <Hit_hsps>
            <Hsp>
              <Hsp_num>1</Hsp_num>
              <Hsp_bit-score>129.028</Hsp_bit-score>
              <Hsp_score>323</Hsp_score>
              <Hsp_evalue>9.21845e-30</Hsp_evalue>
              <Hsp_query-from>5</Hsp_query-from>
              <Hsp_query-to>249</Hsp_query-to>
              <Hsp_hit-from>136</Hsp_hit-from>
              <Hsp_hit-to>897</Hsp_hit-to>
              <Hsp_query-frame>0</Hsp_query-frame>
              <Hsp_hit-frame>1</Hsp_hit-frame>
              <Hsp_identity>88</Hsp_identity>
              <Hsp_positive>137</Hsp_positive>
              <Hsp_gaps>15</Hsp_gaps>
              <Hsp_align-len>257</Hsp_align-len>
              <Hsp_qseq>LKDKVVVVTGGSKGLGRAMAVRFGQEQSKVVVNYRSNXXXXXXXXXXXXXXGGQAIIVRGDVTKEEDVVNLVETAVKEFGSLDVMINNAGVENPVPSHELSLENWNQVIDTNLTGAFLGSREAIKYFVENDIKGNVINMSSV-HEMIPWPLFVHYAASKGGMKLMTETLALEYAPKGIRVNNIGPGAIDTPI----------NAEKFADPE-QRADVESMIPMGYIGKPEEIASVAAFLASSQASYVTGITLFADGG</Hsp_qseq>
              <Hsp_hseq>LEGKVALVTGAGRGIGREMAMELGRRGCKVIVNYANSTESAEEVVAAIKKNGSDAACVKANVGVVEDIVRMFEEAVKIFGKLDIVCSNSGVVSFGHVKDVTPEEFDRVFTINTRGQFFVAREAYKHL---EIGGRLILMGSITGQAKAVPKHAVYSGSKGAIETFARCMAIDMADKKITVNVVAPGGIKTDMYHAVCREYIPNGENLSNEEVDEYAASAWSPLHRVGLPIDIARVVCFLASNDGGWVTGKVIGIDGG</Hsp_hseq>
              <Hsp_midline>L+ KV +VTG  +G+GR MA+  G+   KV+VNY ++ E A EV   I++ G  A  V+ +V   ED+V + E AVK FG LD++ +N+GV +     +++ E +++V   N  G F  +REA K+    +I G +I M S+  +    P    Y+ SKG ++     +A++ A K I VN + PG I T +          N E  ++ E       +  P+  +G P +IA V  FLAS+   +VTG  +  DGG</Hsp_midline>
            </Hsp>
          </Hit_hsps>
        </Hit>
        <Hit>
          <Hit_num>20</Hit_num>
          <Hit_id>gi|67901637|ref|XM_675983.1|</Hit_id>
          <Hit_def>Aspergillus nidulans FGSC A4 versicolorin reductase (AN7806.2), mRNA</Hit_def>
          <Hit_accession>XM_675983</Hit_accession>
          <Hit_len>795</Hit_len>
          <Hit_hsps>
            <Hsp>
              <Hsp_num>1</Hsp_num>
              <Hsp_bit-score>127.487</Hsp_bit-score>
              <Hsp_score>319</Hsp_score>
              <Hsp_evalue>2.68216e-29</Hsp_evalue>
              <Hsp_query-from>5</Hsp_query-from>
              <Hsp_query-to>249</Hsp_query-to>
              <Hsp_hit-from>25</Hsp_hit-from>
              <Hsp_hit-to>783</Hsp_hit-to>
              <Hsp_query-frame>0</Hsp_query-frame>
              <Hsp_hit-frame>1</Hsp_hit-frame>
              <Hsp_identity>86</Hsp_identity>
              <Hsp_positive>135</Hsp_positive>
              <Hsp_gaps>14</Hsp_gaps>
              <Hsp_align-len>256</Hsp_align-len>
              <Hsp_qseq>LKDKVVVVTGGSKGLGRAMAVRFGQEQSKVVVNYRSNXXXXXXXXXXXXXXGGQAIIVRGDVTKEEDVVNLVETAVKEFGSLDVMINNAGVENPVPSHELSLENWNQVIDTNLTGAFLGSREAIKYFVENDIKGNVINMSSVHEMIPW-PLFVHYAASKGGMKLMTETLALEYAPKGIRVNNIGPGAIDTPI----------NAEKFADPEQRADVESMIPMGYIGKPEEIASVAAFLASSQASYVTGITLFADGG</Hsp_qseq>
              <Hsp_hseq>LDGKVALVTGAGRGIGAAIAVALGQRGAKVVVNYANSREAAEKVVDEIKSNGSDAISIQADVGDPDAVTKLMDQAVEHFGYLDIVSSNAGIVSFGHVKDVTPDEFDRVFRVNTRGQFFVAREAYRHLREG---GRIILTSSNTASVKGVPRHAVYSGSKGAIDTFVRCLAIDCGDKKITVNAVAPGAIKTDMFLSVSREYIPNGETFTDEQVDECAAWLSPLNRVGLPVDVARVVSFLASDAAEWISGKIIGVDGG</Hsp_hseq>
              <Hsp_midline>L  KV +VTG  +G+G A+AV  GQ  +KVVVNY ++ E A +V  EI+  G  AI ++ DV   + V  L++ AV+ FG LD++ +NAG+ +     +++ + +++V   N  G F  +REA ++  E    G +I  SS    +   P    Y+ SKG +      LA++   K I VN + PGAI T +          N E F D +       + P+  +G P ++A V +FLAS  A +++G  +  DGG</Hsp_midline>
            </Hsp>
          </Hit_hsps>
        </Hit>
        <Hit>
          <Hit_num>21</Hit_num>
          <Hit_id>gi|46126246|ref|XM_387677.1|</Hit_id>
          <Hit_def>Gibberella zeae PH-1 strain PH-1; NRRL 31084 chromosome 4</Hit_def>
          <Hit_accession>XM_387677</Hit_accession>
          <Hit_len>798</Hit_len>
          <Hit_hsps>
            <Hsp>
              <Hsp_num>1</Hsp_num>
              <Hsp_bit-score>126.331</Hsp_bit-score>
              <Hsp_score>316</Hsp_score>
              <Hsp_evalue>5.97523e-29</Hsp_evalue>
              <Hsp_query-from>9</Hsp_query-from>
              <Hsp_query-to>249</Hsp_query-to>
              <Hsp_hit-from>19</Hsp_hit-from>
              <Hsp_hit-to>783</Hsp_hit-to>
              <Hsp_query-frame>0</Hsp_query-frame>
              <Hsp_hit-frame>1</Hsp_hit-frame>
              <Hsp_identity>79</Hsp_identity>
              <Hsp_positive>139</Hsp_positive>
              <Hsp_gaps>20</Hsp_gaps>
              <Hsp_align-len>258</Hsp_align-len>
              <Hsp_qseq>VVVVTGGSKGLGRAMAVRFGQEQSKVVV------NYRSNXXXXXXXXXXXXXXGGQAIIVRGDVTKEEDVVNLVETAVKEFGSLDVMINNAGV-ENPVPSHELSLENWNQVIDTNLTGAFLGSREAIKYFVEND----------IKGNVINMSSVHEMIPWPLFVHYAASKGGMKLMTETLALEYAPKGIRVNNIGPGAIDTPINAEKFADPEQRADVESMIPMGYIGKPEEIASVAAFLASSQASYVTGITLFADGG</Hsp_qseq>
              <Hsp_hseq>IALVTGAASGIGRATAISFARERCLRLVLADRDADKLKDTQKTIIDMSKNQNQNIQVIAIPTDISKENDIENLYDTTIEKFGRVDYVVNGAGVLSNNKRSHESTIEEFDLINNVNYRGCWLSSRAAIRQMLKQEPLPTHDGRPGSRGSIINIASQLGVVGRPAAPAYCGSKAAVINMTRCDAIDYSKDLIRVNAVCPGVIDTAMTRPQ---ADVLAPAVNIAPMGRMGTAQEVADCVLFLASSKASFVQGSAMMVDGG</Hsp_hseq>
              <Hsp_midline>+ +VTG + G+GRA A+ F +E+   +V      +   + ++ +    + +    Q I +  D++KE D+ NL +T +++FG +D ++N AGV  N   SHE ++E ++ + + N  G +L SR AI+  ++ +           +G++IN++S   ++  P    Y  SK  +  MT   A++Y+   IRVN + PG IDT +   +    +  A   ++ PMG +G  +E+A    FLASS+AS+V G  +  DGG</Hsp_midline>
            </Hsp>
          </Hit_hsps>
        </Hit>
        <Hit>
          <Hit_num>22</Hit_num>
          <Hit_id>gi|46116185|ref|XM_384111.1|</Hit_id>
          <Hit_def>Gibberella zeae PH-1 strain PH-1; NRRL 31084 chromosome 2</Hit_def>
          <Hit_accession>XM_384111</Hit_accession>
          <Hit_len>750</Hit_len>
          <Hit_hsps>
            <Hsp>
              <Hsp_num>1</Hsp_num>
              <Hsp_bit-score>125.946</Hsp_bit-score>
              <Hsp_score>315</Hsp_score>
              <Hsp_evalue>7.80389e-29</Hsp_evalue>
              <Hsp_query-from>5</Hsp_query-from>
              <Hsp_query-to>249</Hsp_query-to>
              <Hsp_hit-from>10</Hsp_hit-from>
              <Hsp_hit-to>738</Hsp_hit-to>
              <Hsp_query-frame>0</Hsp_query-frame>
              <Hsp_hit-frame>1</Hsp_hit-frame>
              <Hsp_identity>90</Hsp_identity>
              <Hsp_positive>134</Hsp_positive>
              <Hsp_gaps>10</Hsp_gaps>
              <Hsp_align-len>249</Hsp_align-len>
              <Hsp_qseq>LKDKVVVVTGGSKGLGRAMAVRFGQEQSKVVVNYRSNXXXXXXXXXXXXXXGGQAIIVRGDVTKEEDVVNLVETAVKEFGSLDVMINNAGVENPVPSHELSLEN-WNQVIDTNLTGAFLGSREAIKYFVENDIKGNVINMSSVHEMIPWPLFVHYAASKGGMKLMTETLALEYAPKGIRVNNIGPGAIDTPINAEKFADPEQRADVESM---IPMGYIGKPEEIASVAAFLASSQASYVTGITLFADGG</Hsp_qseq>
              <Hsp_hseq>LDGKVAIVTGAASGFGQGIAEHFAEEGAKVLI-CDINEEAGEKVAAHSEAFAFQAM----NVTKAADWQAAVAKAVQIWGHIDILVNNAGTSYENKSTNLVTEDEFDKVMSVNVKSVFLGSNAFTTQVKKQGTKGSMINIASVGAHRPRPGLVWYNASKGAITNATMGLAAEYGPDGIRVNSICPLATMTGL-LPKFIGKEITPEVQKALGNVPLGRMGEIRDVTKAAVFLASEESSFITGVNLDVDGG</Hsp_hseq>
              <Hsp_midline>L  KV +VTG + G G+ +A  F +E +KV++    NEE   +V    E    QA+    +VTK  D    V  AV+ +G +D+++NNAG      S  L  E+ +++V+  N+   FLGS        +   KG++IN++SV    P P  V Y ASKG +   T  LA EY P GIRVN+I P A  T +   KF   E   +V+     +P+G +G+  ++   A FLAS ++S++TG+ L  DGG</Hsp_midline>
            </Hsp>
          </Hit_hsps>
        </Hit>
        <Hit>
          <Hit_num>23</Hit_num>
          <Hit_id>gi|67527874|ref|XM_656698.1|</Hit_id>
          <Hit_def>Aspergillus nidulans FGSC A4 hypothetical protein (AN4186.2), mRNA</Hit_def>
          <Hit_accession>XM_656698</Hit_accession>
          <Hit_len>804</Hit_len>
          <Hit_hsps>
            <Hsp>
              <Hsp_num>1</Hsp_num>
              <Hsp_bit-score>125.176</Hsp_bit-score>
              <Hsp_score>313</Hsp_score>
              <Hsp_evalue>1.33114e-28</Hsp_evalue>
              <Hsp_query-from>5</Hsp_query-from>
              <Hsp_query-to>250</Hsp_query-to>
              <Hsp_hit-from>19</Hsp_hit-from>
              <Hsp_hit-to>786</Hsp_hit-to>
              <Hsp_query-frame>0</Hsp_query-frame>
              <Hsp_hit-frame>1</Hsp_hit-frame>
              <Hsp_identity>80</Hsp_identity>
              <Hsp_positive>130</Hsp_positive>
              <Hsp_gaps>16</Hsp_gaps>
              <Hsp_align-len>259</Hsp_align-len>
              <Hsp_qseq>LKDKVVVVTGGSKGLGRAMAVRFGQEQSKVVVNYRSNXXXXXXXXXXXXXXXXXXXXXXXXXGGQAIIVRGDVTKEEDVVNLVETAVKEFGSLDVMINNAGVENPVPSHELSLENWNQVIDTNLTGAFLGSREAIKY--FVENDIKGNVINMSSVHEMIPWPLFVHYAASKGGMKLMTETLALEYAPKGIRVNNIGPGAIDTPINAEKFADPEQRADVESMIPMGYIGKPEEIASVAAFLASSQASYVTGITLFADGGM</Hsp_qseq>
              <Hsp_hseq>LNGKVAAITGGLTGIGRAIALEYLRHGAYVAVNHLGGSNDEPLLTAMKKDVSELLQQTSQTDKERFITVSGDISKPETGTEFIEKTVQAFGRLDVFVSNAGVCRFEEFLDVTPQLLNHTITTNLTGAFYAVQAAARQMAFSQSPPGGSIIGISSISALVGGGQQTHYTPTKAGVLSLMQSTAVALGKYGIRCNALLPGTIRTQLNDEDMSDPVKRKYMEGRIPLGRLGQPPDLAGPAVFLACEGLS---GYVILVDGGL</Hsp_hseq>
              <Hsp_midline>L  KV  +TGG  G+GRA+A+ + +  + V VN+     +   +               +    + I V GD++K E     +E  V+ FG LDV ++NAGV       +++ +  N  I TNLTGAF   + A +   F ++   G++I +SS+  ++      HY  +K G+  + ++ A+     GIR N + PG I T +N E  +DP +R  +E  IP+G +G+P ++A  A FLA    S   G  +  DGG+</Hsp_midline>
            </Hsp>
          </Hit_hsps>
        </Hit>
        <Hit>
          <Hit_num>24</Hit_num>
          <Hit_id>gi|12745774|gb|AF317668.1|</Hit_id>
          <Hit_def>Ophiostoma floccosum reductase gene, complete cds</Hit_def>
          <Hit_accession>AF317668</Hit_accession>
          <Hit_len>1444</Hit_len>
          <Hit_hsps>
            <Hsp>
              <Hsp_num>1</Hsp_num>
              <Hsp_bit-score>124.405</Hsp_bit-score>
              <Hsp_score>311</Hsp_score>
              <Hsp_evalue>2.27058e-28</Hsp_evalue>
              <Hsp_query-from>5</Hsp_query-from>
              <Hsp_query-to>249</Hsp_query-to>
              <Hsp_hit-from>480</Hsp_hit-from>
              <Hsp_hit-to>1238</Hsp_hit-to>
              <Hsp_query-frame>0</Hsp_query-frame>
              <Hsp_hit-frame>3</Hsp_hit-frame>
              <Hsp_identity>81</Hsp_identity>
              <Hsp_positive>132</Hsp_positive>
              <Hsp_gaps>14</Hsp_gaps>
              <Hsp_align-len>256</Hsp_align-len>
              <Hsp_qseq>LKDKVVVVTGGSKGLGRAMAVRFGQEQSKVVVNYRSNXXXXXXXXXXXXXXGGQAIIVRGDVTKEEDVVNLVETAVKEFGSLDVMINNAGVENPVPSHELSLENWNQVIDTNLTGAFLGSREAIKYFVENDIKGNVINMSSVHEMIPW-PLFVHYAASKGGMKLMTETLALEYAPKGIRVNNIGPGAIDTPI----------NAEKFADPEQRADVESMIPMGYIGKPEEIASVAAFLASSQASYVTGITLFADGG</Hsp_qseq>
              <Hsp_hseq>LAGKVALVTGAGRGIGREMALELGRRGAKVIVNYANSDSSAQEVVDAIKAAGSDAAAIKANVSDVDQIVTLFEKTKQQWGKLDIVCSNSGVVSFGHVKDVTPEEFDRVFSVNTRGQFFVAREAYKHL---EIGGRLILMGSITGQAKMVPRHAVYSASKGAIETFVRCMAVDFGDKKITVNAVAPGGIKTDMYHAVCREYIPNGLTLNDDETDEYAAGWSPIHRVGLPIDVARVVAFLASQDGQWINGKVLGVDGG</Hsp_hseq>
              <Hsp_midline>L  KV +VTG  +G+GR MA+  G+  +KV+VNY +++  A EV   I+ AG  A  ++ +V+  + +V L E   +++G LD++ +N+GV +     +++ E +++V   N  G F  +REA K+    +I G +I M S+       P    Y+ASKG ++     +A+++  K I VN + PG I T +          N     D E         P+  +G P ++A V AFLAS    ++ G  L  DGG</Hsp_midline>
            </Hsp>
          </Hit_hsps>
        </Hit>
        <Hit>
          <Hit_num>25</Hit_num>
          <Hit_id>gi|67522612|ref|XM_654275.1|</Hit_id>
          <Hit_def>Aspergillus nidulans FGSC A4 hypothetical protein (AN1763.2), mRNA</Hit_def>
          <Hit_accession>XM_654275</Hit_accession>
          <Hit_len>774</Hit_len>
          <Hit_hsps>
            <Hsp>
              <Hsp_num>1</Hsp_num>
              <Hsp_bit-score>123.25</Hsp_bit-score>
              <Hsp_score>308</Hsp_score>
              <Hsp_evalue>5.05833e-28</Hsp_evalue>
              <Hsp_query-from>5</Hsp_query-from>
              <Hsp_query-to>249</Hsp_query-to>
              <Hsp_hit-from>34</Hsp_hit-from>
              <Hsp_hit-to>762</Hsp_hit-to>
              <Hsp_query-frame>0</Hsp_query-frame>
              <Hsp_hit-frame>1</Hsp_hit-frame>
              <Hsp_identity>81</Hsp_identity>
              <Hsp_positive>133</Hsp_positive>
              <Hsp_gaps>24</Hsp_gaps>
              <Hsp_align-len>256</Hsp_align-len>
              <Hsp_qseq>LKDKVVVVTGGSKGLGRAMAVRFGQEQSKVVVNYRSNXXXXXXXXXXXXXXGGQAI-------IVRGDVTKEEDVVNLVETAVKEFGSLDVMINNAGVE-NPVPSHELSLENWNQVIDTNLTGAFLGSREAIKYFVENDIKGNVINMSSVHEMIPWPLFVHYAASKGGMKLMTETLALEYAPKGIRVNNIGPGAIDTPINAEKFADP---EQRADVESMIPMGYIGKPEEIASVAAFLASSQASYVTGITLFADGG</Hsp_qseq>
              <Hsp_hseq>LHGKVAIVTGAGSGFGYGIAKKFVEEGAKVIV-------------ADISEKNGQAVAAELGSKFIYTDVTRRDDWQALLQATLDEYKTLDIVVNNAGATYSNKPTTEVTDADFDLCVNVNVRSIYLSTSVIVPYFLEHNRPGCFIQVSSTAALRPRPGLTWYNASKAAVSNATKTMAVEYGPKKIRFNCVCPVVGSTGMTHLFLGKPDTEENRAAFVSTIPLGRPSTPADVANTCSFLASDEAGFITGVELEIDGG</Hsp_hseq>
              <Hsp_midline>L  KV +VTG   G G  +A +F +E +KV+V              +I E  GQA+        +  DVT+ +D   L++  + E+ +LD+++NNAG   +  P+ E++  +++  ++ N+   +L +   + YF+E++  G  I +SS   + P P    Y ASK  +   T+T+A+EY PK IR N + P    T +       P   E RA   S IP+G    P ++A+  +FLAS +A ++TG+ L  DGG</Hsp_midline>
            </Hsp>
          </Hit_hsps>
        </Hit>
        <Hit>
          <Hit_num>26</Hit_num>
          <Hit_id>gi|67525604|ref|XM_655772.1|</Hit_id>
          <Hit_def>Aspergillus nidulans FGSC A4 hypothetical protein (AN3260.2), mRNA</Hit_def>
          <Hit_accession>XM_655772</Hit_accession>
          <Hit_len>1665</Hit_len>
          <Hit_hsps>
            <Hsp>
              <Hsp_num>1</Hsp_num>
              <Hsp_bit-score>122.865</Hsp_bit-score>
              <Hsp_score>307</Hsp_score>
              <Hsp_evalue>6.60639e-28</Hsp_evalue>
              <Hsp_query-from>5</Hsp_query-from>
              <Hsp_query-to>242</Hsp_query-to>
              <Hsp_hit-from>34</Hsp_hit-from>
              <Hsp_hit-to>750</Hsp_hit-to>
              <Hsp_query-frame>0</Hsp_query-frame>
              <Hsp_hit-frame>1</Hsp_hit-frame>
              <Hsp_identity>80</Hsp_identity>
              <Hsp_positive>129</Hsp_positive>
              <Hsp_gaps>5</Hsp_gaps>
              <Hsp_align-len>241</Hsp_align-len>
              <Hsp_qseq>LKDKVVVVTGGSKGLGRAMAVRFGQEQSKVVVNYRSNXXXXXXXXXXXXXXGGQAIIVRGDVTKEEDVVNLVETAVKEFGSLDVMINNAGVE-NPVPSHELSLENWNQVIDTNLTGAFLGSREAIKYFVENDIKGNVINMSSVHEMIPWPLFVHYAASKGGMKLMTETLALEYAPKGIRVNNIGPGAIDTPINAEKFADPEQRAD--VESMIPMGYIGKPEEIASVAAFLASSQASYVTGI</Hsp_qseq>
              <Hsp_hseq>LKDKVAIVTGGAQGMGKATASVFLRAGAKVVI--ADIKAEQGEQVASELSSLGEVRFVKTDISKSEDVQNLVAQTVGFFGRLDVAINNAAMTPDKTVLIETDEEYWRRLVDVNLTGTALCCKYEMQQMRKQGSKGSIVNITSINAFMPQPNMPAYTSTKHALLGLTKHAATEGGPLGIRVNAVAPGAIFSEMSAKALEIMGTTHDEFAPKVSSLNRFGQPHEVAQASLWLASDSSSLSNGL</Hsp_hseq>
              <Hsp_midline>LKDKV +VTGG++G+G+A A  F +  +KVV+     + E  E       + G+   V+ D++K EDV NLV   V  FG LDV INNA +  +     E   E W +++D NLTG  L  +  ++   +   KG+++N++S++  +P P    Y ++K  +  +T+  A E  P GIRVN + PGAI + ++A+         D     +  +   G+P E+A  + +LAS  +S   G+</Hsp_midline>
            </Hsp>
          </Hit_hsps>
        </Hit>
        <Hit>
          <Hit_num>27</Hit_num>
          <Hit_id>gi|71002819|ref|XM_750998.1|</Hit_id>
          <Hit_def>1,3,6,8-tetrahydroxynaphthalene reductase (Afu2g17560) mRNA, complete cds</Hit_def>
          <Hit_accession>XM_750998</Hit_accession>
          <Hit_len>822</Hit_len>
          <Hit_hsps>
            <Hsp>
              <Hsp_num>1</Hsp_num>
              <Hsp_bit-score>120.553</Hsp_bit-score>
              <Hsp_score>301</Hsp_score>
              <Hsp_evalue>3.27872e-27</Hsp_evalue>
              <Hsp_query-from>2</Hsp_query-from>
              <Hsp_query-to>241</Hsp_query-to>
              <Hsp_hit-from>19</Hsp_hit-from>
              <Hsp_hit-to>762</Hsp_hit-to>
              <Hsp_query-frame>0</Hsp_query-frame>
              <Hsp_hit-frame>1</Hsp_hit-frame>
              <Hsp_identity>79</Hsp_identity>
              <Hsp_positive>130</Hsp_positive>
              <Hsp_gaps>14</Hsp_gaps>
              <Hsp_align-len>251</Hsp_align-len>
              <Hsp_qseq>YTDLKDKVVVVTGGSKGLGRAMAVRFGQEQSKVVVNYRSNXXXXXXXXXXXXXXGGQAIIVRGDVTKEEDVVNLVETAVKEFGSLDVMINNAGVENPVPSHELSLENWNQVIDTNLTGAFLGSREAIKYFVENDIKGNVINMSSVHEMIPWPLFVHYAASKGGMKLMTETLALEYAPKGIRVNNIGPGAIDTPI---NAEKFAD--------PEQRADVESMIPMGYIGKPEEIASVAAFLASSQASYVTG</Hsp_qseq>
              <Hsp_hseq>YLPLSGKVALVTGGGRGIGAGIALELARRGASVAINYGHSAKSAQEVVEAIQAIGRQAVAIQADLTCVPNIESLIQEVVRHFGRLDIVVSNSGMEKFKPLEETTLEDFNEVFNLNTRAQMFVARYAYDHIQPG---GRVILMSSIAAGLGVPGHALYAGSKAAIEGFTRCLAADFGRKGCTVNAIAPAGVKSDMWRENAWRYAPGCDKSSSLEEIETALASGSPLKRCGVPEDIGKVVSFLASPDAEWVNG</Hsp_hseq>
              <Hsp_midline>Y  L  KV +VTGG +G+G  +A+   +  + V +NY  + + A EV + I+  G QA+ ++ D+T   ++ +L++  V+ FG LD++++N+G+E   P  E +LE++N+V + N       +R A  +       G VI MSS+   +  P    YA SK  ++  T  LA ++  KG  VN I P  + + +   NA ++A          E    + S  P+   G PE+I  V +FLAS  A +V G</Hsp_midline>
            </Hsp>
          </Hit_hsps>
        </Hit>
        <Hit>
          <Hit_num>28</Hit_num>
          <Hit_id>gi|5689603|emb|Y19033.1|ASF19033</Hit_id>
          <Hit_def>Aspergillus fumigatus thnR gene for 1,3,6,8-tetrahydroxynaphthalene reductase</Hit_def>
          <Hit_accession>Y19033</Hit_accession>
          <Hit_len>1136</Hit_len>
          <Hit_hsps>
            <Hsp>
              <Hsp_num>1</Hsp_num>
              <Hsp_bit-score>120.553</Hsp_bit-score>
              <Hsp_score>301</Hsp_score>
              <Hsp_evalue>3.27872e-27</Hsp_evalue>
              <Hsp_query-from>2</Hsp_query-from>
              <Hsp_query-to>241</Hsp_query-to>
              <Hsp_hit-from>222</Hsp_hit-from>
              <Hsp_hit-to>965</Hsp_hit-to>
              <Hsp_query-frame>0</Hsp_query-frame>
              <Hsp_hit-frame>3</Hsp_hit-frame>
              <Hsp_identity>79</Hsp_identity>
              <Hsp_positive>130</Hsp_positive>
              <Hsp_gaps>14</Hsp_gaps>
              <Hsp_align-len>251</Hsp_align-len>
              <Hsp_qseq>YTDLKDKVVVVTGGSKGLGRAMAVRFGQEQSKVVVNYRSNXXXXXXXXXXXXXXGGQAIIVRGDVTKEEDVVNLVETAVKEFGSLDVMINNAGVENPVPSHELSLENWNQVIDTNLTGAFLGSREAIKYFVENDIKGNVINMSSVHEMIPWPLFVHYAASKGGMKLMTETLALEYAPKGIRVNNIGPGAIDTPI---NAEKFAD--------PEQRADVESMIPMGYIGKPEEIASVAAFLASSQASYVTG</Hsp_qseq>
              <Hsp_hseq>YLPLSGKVALVTGGGRGIGAGIALELARRGASVAINYGHSAKSAQEVVEAIQAIGRQAVAIQADLTCVPNIESLIQEVVRHFGRLDIVVSNSGMEKFKPLEETTLEDFNEVFNLNTRAQMFVARYAYDHIQPG---GRVILMSSIAAGLGVPGHALYAGSKAAIEGFTRCLAADFGRKGCTVNAIAPAGVKSDMWRENAWRYAPGCDKSSSLEEIETALASGSPLKRCGVPEDIGKVVSFLASPDAEWVNG</Hsp_hseq>
              <Hsp_midline>Y  L  KV +VTGG +G+G  +A+   +  + V +NY  + + A EV + I+  G QA+ ++ D+T   ++ +L++  V+ FG LD++++N+G+E   P  E +LE++N+V + N       +R A  +       G VI MSS+   +  P    YA SK  ++  T  LA ++  KG  VN I P  + + +   NA ++A          E    + S  P+   G PE+I  V +FLAS  A +V G</Hsp_midline>
            </Hsp>
          </Hit_hsps>
        </Hit>
        <Hit>
          <Hit_num>29</Hit_num>
          <Hit_id>gi|6090728|gb|AF099736.1|AF099736</Hit_id>
          <Hit_def>Aspergillus fumigatus 1,3,6,8-tetrahydroxynaphthalene reductase (arp2) gene, complete cds</Hit_def>
          <Hit_accession>AF099736</Hit_accession>
          <Hit_len>1624</Hit_len>
          <Hit_hsps>
            <Hsp>
              <Hsp_num>1</Hsp_num>
              <Hsp_bit-score>120.553</Hsp_bit-score>
              <Hsp_score>301</Hsp_score>
              <Hsp_evalue>3.27872e-27</Hsp_evalue>
              <Hsp_query-from>2</Hsp_query-from>
              <Hsp_query-to>241</Hsp_query-to>
              <Hsp_hit-from>349</Hsp_hit-from>
              <Hsp_hit-to>1092</Hsp_hit-to>
              <Hsp_query-frame>0</Hsp_query-frame>
              <Hsp_hit-frame>1</Hsp_hit-frame>
              <Hsp_identity>79</Hsp_identity>
              <Hsp_positive>130</Hsp_positive>
              <Hsp_gaps>14</Hsp_gaps>
              <Hsp_align-len>251</Hsp_align-len>
              <Hsp_qseq>YTDLKDKVVVVTGGSKGLGRAMAVRFGQEQSKVVVNYRSNXXXXXXXXXXXXXXGGQAIIVRGDVTKEEDVVNLVETAVKEFGSLDVMINNAGVENPVPSHELSLENWNQVIDTNLTGAFLGSREAIKYFVENDIKGNVINMSSVHEMIPWPLFVHYAASKGGMKLMTETLALEYAPKGIRVNNIGPGAIDTPI---NAEKFAD--------PEQRADVESMIPMGYIGKPEEIASVAAFLASSQASYVTG</Hsp_qseq>
              <Hsp_hseq>YLPLSGKVALVTGGGRGIGAGIALELARRGASVAINYGHSAKSAQEVVEAIQAIGRQAVAIQADLTCVPNIESLIQEVVRHFGRLDIVVSNSGMEKFKPLEETTLEDFNEVFNLNTRAQMFVARYAYDHIQPG---GRVILMSSIAAGLGVPGHALYAGSKAAIEGFTRCLAADFGRKGCTVNAIAPAGVKSDMWRENAWRYAPGCDKSSSLEEIETALASGSPLKRCGVPEDIGKVVSFLASPDAEWVNG</Hsp_hseq>
              <Hsp_midline>Y  L  KV +VTGG +G+G  +A+   +  + V +NY  + + A EV + I+  G QA+ ++ D+T   ++ +L++  V+ FG LD++++N+G+E   P  E +LE++N+V + N       +R A  +       G VI MSS+   +  P    YA SK  ++  T  LA ++  KG  VN I P  + + +   NA ++A          E    + S  P+   G PE+I  V +FLAS  A +V G</Hsp_midline>
            </Hsp>
          </Hit_hsps>
        </Hit>
        <Hit>
          <Hit_num>30</Hit_num>
          <Hit_id>gi|70991906|ref|XM_745709.1|</Hit_id>
          <Hit_def>oxidoreductase short chain dehydrogenase/reductase family (Afu6g09140) mRNA, complete cds</Hit_def>
          <Hit_accession>XM_745709</Hit_accession>
          <Hit_len>786</Hit_len>
          <Hit_hsps>
            <Hsp>
              <Hsp_num>1</Hsp_num>
              <Hsp_bit-score>119.783</Hsp_bit-score>
              <Hsp_score>299</Hsp_score>
              <Hsp_evalue>5.59264e-27</Hsp_evalue>
              <Hsp_query-from>5</Hsp_query-from>
              <Hsp_query-to>249</Hsp_query-to>
              <Hsp_hit-from>13</Hsp_hit-from>
              <Hsp_hit-to>774</Hsp_hit-to>
              <Hsp_query-frame>0</Hsp_query-frame>
              <Hsp_hit-frame>1</Hsp_hit-frame>
              <Hsp_identity>76</Hsp_identity>
              <Hsp_positive>131</Hsp_positive>
              <Hsp_gaps>21</Hsp_gaps>
              <Hsp_align-len>260</Hsp_align-len>
              <Hsp_qseq>LKDKVVVVTGGSKGLGRAMAVRFGQEQSKVVVNYRSNXXXXXXXXXXXXXXGGQAIIVRGDVTKEEDVVNLVETAVKEFGSLDVMINNAGVE-NPVPSHELSLENWNQVIDTNLTGAFLGSREAIKYFVENDIKGNVINMSSVHEMIPWPLFVHYAASKGGMKLMTETLALEYAPKGIRVNNIGP-----GAID---------TPINAEKFADPEQRADVESMIPMGYIGKPEEIASVAAFLASSQASYVTGITLFADGG</Hsp_qseq>
              <Hsp_hseq>LEEKVAIVTGAGSGFGYGIAKKFVEEGANVIIAELSQQSGEKAAAEL------NCKFVLTDVTRRESWQALLQATLDAYGKLDIVVNNAGATYSNKPTVEVTDADFDLCMNVNIKSIYLSTSVIVPYFLQNNRPGSFIQISSTAALRPRPGLTWYNASKAAVSNATKTMAVEYGPKQIRFNCVCPVVGSTGILESDSPCYVFRTHLFLGKPDTEENRAAFVSTVPLGRPSTPRDVANTCCFLASDEAEFITGVNLEVDGG</Hsp_hseq>
              <Hsp_midline>L++KV +VTG   G G  +A +F +E + V++   S +       +           V  DVT+ E    L++  +  +G LD+++NNAG   +  P+ E++  +++  ++ N+   +L +   + YF++N+  G+ I +SS   + P P    Y ASK  +   T+T+A+EY PK IR N + P     G ++         T +   K    E RA   S +P+G    P ++A+   FLAS +A ++TG+ L  DGG</Hsp_midline>
            </Hsp>
          </Hit_hsps>
        </Hit>
        <Hit>
          <Hit_num>31</Hit_num>
          <Hit_id>gi|67525708|ref|XM_655824.1|</Hit_id>
          <Hit_def>Aspergillus nidulans FGSC A4 hypothetical protein (AN3312.2), mRNA</Hit_def>
          <Hit_accession>XM_655824</Hit_accession>
          <Hit_len>750</Hit_len>
          <Hit_hsps>
            <Hsp>
              <Hsp_num>1</Hsp_num>
              <Hsp_bit-score>119.398</Hsp_bit-score>
              <Hsp_score>298</Hsp_score>
              <Hsp_evalue>7.30422e-27</Hsp_evalue>
              <Hsp_query-from>4</Hsp_query-from>
              <Hsp_query-to>251</Hsp_query-to>
              <Hsp_hit-from>46</Hsp_hit-from>
              <Hsp_hit-to>741</Hsp_hit-to>
              <Hsp_query-frame>0</Hsp_query-frame>
              <Hsp_hit-frame>1</Hsp_hit-frame>
              <Hsp_identity>78</Hsp_identity>
              <Hsp_positive>125</Hsp_positive>
              <Hsp_gaps>18</Hsp_gaps>
              <Hsp_align-len>249</Hsp_align-len>
              <Hsp_qseq>DLKDKVVVVTGGSKGLGRAMAVRFGQEQSKVVVNYRSNXXXXXXXXXXXXXXGGQAIIVRGDVTKEEDVVNLVETAVKEFGSLDVMINNAGVENPVPSHELSLENWNQVIDTNLTGAFLGSREAIKYFVENDIKGNVINMSSVHEMIPWPLFVHYAASKGGMKLMTETLALEYAPKGIRVNNIGPGAIDTPINAEKFADPEQ-RADVESMIPMGYIGKPEEIASVAAFLASSQASYVTGITLFADGGMT</Hsp_qseq>
              <Hsp_hseq>DLTGKVAAVTGGARGIGLEVSRGLAEAGANVAIIYNSSPTAIETAAEIAAANNVTARAYRANVTDQAEIEKTVQQIKKDFGHLDIIVVNSGITSNIPAEDYSVEEWRKIMGVNLDGAFYSAQAAAKIFKEQG-RGNVIFTAS------------YNASKAAVVQLARCLSVEWV-DFCRVNCISPGFIETEI---LDAHPQEWRAKWHSMIPAQRMAQAYELKGAYVFCASDASSYMTGADIVIDGGYT</Hsp_hseq>
              <Hsp_midline>DL  KV  VTGG++G+G  ++    +  + V + Y S+        +        A   R +VT + ++   V+   K+FG LD+++ N+G+ + +P+ + S+E W +++  NL GAF  ++ A K F E   +GNVI  +S            Y ASK  +  +   L++E+     RVN I PG I+T I     A P++ RA   SMIP   + +  E+     F AS  +SY+TG  +  DGG T</Hsp_midline>
            </Hsp>
          </Hit_hsps>
        </Hit>
        <Hit>
          <Hit_num>32</Hit_num>
          <Hit_id>gi|46107389|ref|XM_380754.1|</Hit_id>
          <Hit_def>Gibberella zeae PH-1 strain PH-1; NRRL 31084 chromosome 1</Hit_def>
          <Hit_accession>XM_380754</Hit_accession>
          <Hit_len>897</Hit_len>
          <Hit_hsps>
            <Hsp>
              <Hsp_num>1</Hsp_num>
              <Hsp_bit-score>119.013</Hsp_bit-score>
              <Hsp_score>297</Hsp_score>
              <Hsp_evalue>9.5396e-27</Hsp_evalue>
              <Hsp_query-from>5</Hsp_query-from>
              <Hsp_query-to>249</Hsp_query-to>
              <Hsp_hit-from>154</Hsp_hit-from>
              <Hsp_hit-to>879</Hsp_hit-to>
              <Hsp_query-frame>0</Hsp_query-frame>
              <Hsp_hit-frame>1</Hsp_hit-frame>
              <Hsp_identity>82</Hsp_identity>
              <Hsp_positive>132</Hsp_positive>
              <Hsp_gaps>9</Hsp_gaps>
              <Hsp_align-len>248</Hsp_align-len>
              <Hsp_qseq>LKDKVVVVTGGSKGLGRAMAVRFGQE-QSKVVVNYRSNXXXXXXXXXXXXXXGGQAI-IVRGDVTKEEDVVNLVETAVKEFGSLDVMINNAGVENPVPS-HELSLENWNQVIDTNLTGAFLGSREAIKYFVENDIKGNVINMSSVHEMIPWPLFVHYAASKGGMKLMTETLALEYAPKGIRVNNIGPGAIDTPINAEKFADPEQRADVESMIPMGYIGKPEEIASVAAFLASSQASYVTGITLFADGG</Hsp_qseq>
              <Hsp_hseq>LKGKRALITGGDSGIGAASALLFGREGTSDIVIAYLPEEEKDAQDTKKQVEGEGAKVHLISLDLSKQENCRKLVDFAVEKMKGIDILFNNAAYQMVVKDIKDLPEEQWIHTFNINIHSFFYVSKYALPHMKEG---ATIINNASINAYIGRPDLLDYTSTKGAIVSFTRGLSNQYVSKGIRVNAVAPGPVWTPLIPATMDDEAQK---NFTAPMGRPAQPSEIATCIVFLASSDSSCVSGQTIHCNGG</Hsp_hseq>
              <Hsp_midline>LK K  ++TGG  G+G A A+ FG+E  S +V+ Y   EE+  +  K+  E  G  + ++  D++K+E+   LV+ AV++   +D++ NNA  +  V    +L  E W    + N+   F  S+ A+ +  E      +IN +S++  I  P  + Y ++KG +   T  L+ +Y  KGIRVN + PG + TP+      D  Q+       PMG   +P EIA+   FLASS +S V+G T+  +GG</Hsp_midline>
            </Hsp>
          </Hit_hsps>
        </Hit>
        <Hit>
          <Hit_num>33</Hit_num>
          <Hit_id>gi|32417231|ref|XM_329093.1|</Hit_id>
          <Hit_def>Neurospora crassa strain OR74A</Hit_def>
          <Hit_accession>XM_329093</Hit_accession>
          <Hit_len>798</Hit_len>
          <Hit_hsps>
            <Hsp>
              <Hsp_num>1</Hsp_num>
              <Hsp_bit-score>119.013</Hsp_bit-score>
              <Hsp_score>297</Hsp_score>
              <Hsp_evalue>9.5396e-27</Hsp_evalue>
              <Hsp_query-from>5</Hsp_query-from>
              <Hsp_query-to>249</Hsp_query-to>
              <Hsp_hit-from>37</Hsp_hit-from>
              <Hsp_hit-to>783</Hsp_hit-to>
              <Hsp_query-frame>0</Hsp_query-frame>
              <Hsp_hit-frame>1</Hsp_hit-frame>
              <Hsp_identity>72</Hsp_identity>
              <Hsp_positive>125</Hsp_positive>
              <Hsp_gaps>8</Hsp_gaps>
              <Hsp_align-len>251</Hsp_align-len>
              <Hsp_qseq>LKDKVVVVTGGSKGLGRAMAVRFGQEQSKVVVNYRSNXXXXXXXXXXXXXXGGQAIIVRGDVTKEEDVVNLVETAVKEFGSLDVMINNAGVENPVPSHELSLENWNQVIDTNLTGAFLGSREAIKYFVENDI------KGNVINMSSVHEMIPWPLFVHYAASKGGMKLMTETLALEYAPKGIRVNNIGPGAIDTPINAEKFADPEQRADVESMIPMGYIGKPEEIASVAAFLASSQASYVTGITLFADGG</Hsp_qseq>
              <Hsp_hseq>LEGHTALITGATRGIGQAVAIALAEAGADILLVQRDETSTTTLQAIQSL--GRHAQIYKADLSSPTDVSSLVPRILSDGHTIRILVNCAGIQRRHPSHLFPDSDFAEVMQVNLNAVFTLCRDVGAHMLGLDPHPVTRRKGSVINFASLLTFQGGLTVPAYAASKGAVGQLTKSFANEWTSKGVTVNAIAPGYIETEMNEALLKDEERLKSISARIPAGRWGSPEDFKGTAVYLASKASGYVSGHVLVVDGG</Hsp_hseq>
              <Hsp_midline>L+    ++TG ++G+G+A+A+   +  + +++  R           +    G  A I + D++   DV +LV   + +  ++ +++N AG++   PSH     ++ +V+  NL   F   R+   + +  D       KG+VIN +S+           YAASKG +  +T++ A E+  KG+ VN I PG I+T +N     D E+   + + IP G  G PE+    A +LAS  + YV+G  L  DGG</Hsp_midline>
            </Hsp>
          </Hit_hsps>
        </Hit>
        <Hit>
          <Hit_num>34</Hit_num>
          <Hit_id>gi|32423288|ref|XM_332081.1|</Hit_id>
          <Hit_def>Neurospora crassa strain OR74A</Hit_def>
          <Hit_accession>XM_332081</Hit_accession>
          <Hit_len>849</Hit_len>
          <Hit_hsps>
            <Hsp>
              <Hsp_num>1</Hsp_num>
              <Hsp_bit-score>117.857</Hsp_bit-score>
              <Hsp_score>294</Hsp_score>
              <Hsp_evalue>2.1252e-26</Hsp_evalue>
              <Hsp_query-from>5</Hsp_query-from>
              <Hsp_query-to>249</Hsp_query-to>
              <Hsp_hit-from>79</Hsp_hit-from>
              <Hsp_hit-to>837</Hsp_hit-to>
              <Hsp_query-frame>0</Hsp_query-frame>
              <Hsp_hit-frame>1</Hsp_hit-frame>
              <Hsp_identity>78</Hsp_identity>
              <Hsp_positive>132</Hsp_positive>
              <Hsp_gaps>14</Hsp_gaps>
              <Hsp_align-len>256</Hsp_align-len>
              <Hsp_qseq>LKDKVVVVTGGSKGLGRAMAVRFGQEQSKVVVNYRSNXXXXXXXXXXXXXXGGQAIIVRGDVTKEEDVVNLVETAVKEFGSLDVMINNAGVENPVPSHELSLENWNQVIDTNLTGAFLGSREAIKYFVENDIKGNVINMSSV-HEMIPWPLFVHYAASKGGMKLMTETLALEYAPKGIRVNNIGPGAIDTPI----------NAEKFADPEQRADVESMIPMGYIGKPEEIASVAAFLASSQASYVTGITLFADGG</Hsp_qseq>
              <Hsp_hseq>LGGKVALVTGAGRGIGREMALELGRRGAKVVVNYANSDISANEVVQAIKKIGSDAVAIKANVSDVSQIERLFREAKQRFGKLDIVCSNSGVVSFGHIKDVTPEEYDRVFNINTRGQFFVAREAYKNL---EVGGRLILMGSITGQAKAVPKHTVYSASKGAIETFVRCMAIDFGDKKITVNAVAPGGIKTDMYHAVCREYIPGGDKLDNQGVDEYAAGWSPLHRVGLPIDIARVACFLASQDGEWINGKVIGVDGG</Hsp_hseq>
              <Hsp_midline>L  KV +VTG  +G+GR MA+  G+  +KVVVNY +++  A EV + I++ G  A+ ++ +V+    +  L   A + FG LD++ +N+GV +     +++ E +++V + N  G F  +REA K     ++ G +I M S+  +    P    Y+ASKG ++     +A+++  K I VN + PG I T +            +K  +           P+  +G P +IA VA FLAS    ++ G  +  DGG</Hsp_midline>
            </Hsp>
          </Hit_hsps>
        </Hit>
        <Hit>
          <Hit_num>35</Hit_num>
          <Hit_id>gi|67902351|ref|XM_676340.1|</Hit_id>
          <Hit_def>Aspergillus nidulans FGSC A4 hypothetical protein (AN8163.2), mRNA</Hit_def>
          <Hit_accession>XM_676340</Hit_accession>
          <Hit_len>1032</Hit_len>
          <Hit_hsps>
            <Hsp>
              <Hsp_num>1</Hsp_num>
              <Hsp_bit-score>117.087</Hsp_bit-score>
              <Hsp_score>292</Hsp_score>
              <Hsp_evalue>3.62505e-26</Hsp_evalue>
              <Hsp_query-from>5</Hsp_query-from>
              <Hsp_query-to>239</Hsp_query-to>
              <Hsp_hit-from>10</Hsp_hit-from>
              <Hsp_hit-to>840</Hsp_hit-to>
              <Hsp_query-frame>0</Hsp_query-frame>
              <Hsp_hit-frame>1</Hsp_hit-frame>
              <Hsp_identity>90</Hsp_identity>
              <Hsp_positive>132</Hsp_positive>
              <Hsp_gaps>86</Hsp_gaps>
              <Hsp_align-len>299</Hsp_align-len>
              <Hsp_qseq>LKDKVVVVTGGSKGLGRAMAVRFGQEQSKVVVNYRSNXXXXXXXXXXXXXXGGQAIIVRG---------DVTKEEDVVNLVETAVKEFGSLDVMINNAGVE-----NPVPSHELSLE--------------NWNQVIDTNLTGAFLGSREAIKYFVENDIKGNVINMSSVHEMIPWPLFVHYAASKGGM------------------------KLMTETLALEYAPKGIRVNNIGP------------GAIDTPINAEKFADPEQRADVESMIPMGYIGKPEEIASVAAFLASSQASYV</Hsp_qseq>
              <Hsp_hseq>LNNKVAIVTGGGSGFGAAIATRFAEEGAKVIV-------------ADINAAGGESVAAQNPENLVFQKVDVTSPSDWAALVETAVTKFGKLDILVNNAGTTYRNKVQPSPASQLLLDMANSVQPTLEVTEAEWERVFNVNVKGIFHGTQAVIARLLEQGHGGSVINISSTGASRPRPGLVWYNASKGAVSNVRSFLSNFALSFLEGKRKAHSHRQATKGLAAEYGPHNIRVNTVSPLLSGTGLFSMFTGMEDTEENRQKFI---------GNVPLGRLTDPADVANMCLYLASDEGSFI</Hsp_hseq>
              <Hsp_midline>L +KV +VTGG  G G A+A RF +E +KV+V              +I  AGG+++  +          DVT   D   LVETAV +FG LD+++NNAG        P P+ +L L+               W +V + N+ G F G++  I   +E    G+VIN+SS     P P  V Y ASKG +                        +  T+ LA EY P  IRVN + P            G  DT  N +KF            +P+G +  P ++A++  +LAS + S++</Hsp_midline>
            </Hsp>
          </Hit_hsps>
        </Hit>
        <Hit>
          <Hit_num>36</Hit_num>
          <Hit_id>gi|70994919|ref|XM_747144.1|</Hit_id>
          <Hit_def>oxidoreductase short-chain dehydrogenase/reductase family (Afu4g05870) mRNA, complete cds</Hit_def>
          <Hit_accession>XM_747144</Hit_accession>
          <Hit_len>927</Hit_len>
          <Hit_hsps>
            <Hsp>
              <Hsp_num>1</Hsp_num>
              <Hsp_bit-score>117.087</Hsp_bit-score>
              <Hsp_score>292</Hsp_score>
              <Hsp_evalue>3.62505e-26</Hsp_evalue>
              <Hsp_query-from>5</Hsp_query-from>
              <Hsp_query-to>250</Hsp_query-to>
              <Hsp_hit-from>184</Hsp_hit-from>
              <Hsp_hit-to>912</Hsp_hit-to>
              <Hsp_query-frame>0</Hsp_query-frame>
              <Hsp_hit-frame>1</Hsp_hit-frame>
              <Hsp_identity>79</Hsp_identity>
              <Hsp_positive>133</Hsp_positive>
              <Hsp_gaps>7</Hsp_gaps>
              <Hsp_align-len>248</Hsp_align-len>
              <Hsp_qseq>LKDKVVVVTGGSKGLGRAMAVRFGQE-QSKVVVNYRSNXXXXXXXXXXXXXXGGQAIIVRGDVTKEEDVVNLVETAVKEFGSLDVMINNAGVENPVPS-HELSLENWNQVIDTNLTGAFLGSREAIKYFVENDIKGNVINMSSVHEMIPWPLFVHYAASKGGMKLMTETLALEYAPKGIRVNNIGPGAIDTPINAEKFADPEQRADVESMIPMGYIGKPEEIASVAAFLASSQASYVTGITLFADGGM</Hsp_qseq>
              <Hsp_hseq>LAGKRAIITGGDSGIGRAVAILFAMEGASSLIVYLPEEEIDAQETKRRVQETGKECHCLAVDIRKRENCQKVVDVALRCLGGIDILVNNAAFQNMVQDISELDEDQWHRTFDTNIHPYYYLSKYSLPHMRSG---ATIINCSSVNHYIGRGDLLDYTSTKGAIIAFTRGLSNQQIGKGIRVNCVCPGPIWTPLIPSTM--DTSAMEQFSSVPMGRPGQPSEVATCFVFLASHDSSYISGQSLHPNGGV</Hsp_hseq>
              <Hsp_midline>L  K  ++TGG  G+GRA+A+ F  E  S ++V     E +A E K+ ++E G +   +  D+ K E+   +V+ A++  G +D+++NNA  +N V    EL  + W++  DTN+   +  S+ ++ +         +IN SSV+  I     + Y ++KG +   T  L+ +   KGIRVN + PG I TP+            +  S +PMG  G+P E+A+   FLAS  +SY++G +L  +GG+</Hsp_midline>
            </Hsp>
          </Hit_hsps>
        </Hit>
        <Hit>
          <Hit_num>37</Hit_num>
          <Hit_id>gi|70996761|ref|XM_748043.1|</Hit_id>
          <Hit_def>short chain dehydrogenase or 3-ketoacyl-CoA reductase (Afu1g17700) mRNA, complete cds</Hit_def>
          <Hit_accession>XM_748043</Hit_accession>
          <Hit_len>840</Hit_len>
          <Hit_hsps>
            <Hsp>
              <Hsp_num>1</Hsp_num>
              <Hsp_bit-score>117.087</Hsp_bit-score>
              <Hsp_score>292</Hsp_score>
              <Hsp_evalue>3.62505e-26</Hsp_evalue>
              <Hsp_query-from>1</Hsp_query-from>
              <Hsp_query-to>250</Hsp_query-to>
              <Hsp_hit-from>79</Hsp_hit-from>
              <Hsp_hit-to>828</Hsp_hit-to>
              <Hsp_query-frame>0</Hsp_query-frame>
              <Hsp_hit-frame>1</Hsp_hit-frame>
              <Hsp_identity>79</Hsp_identity>
              <Hsp_positive>128</Hsp_positive>
              <Hsp_gaps>14</Hsp_gaps>
              <Hsp_align-len>257</Hsp_align-len>
              <Hsp_qseq>MYTDLKDKVVVVTGGSKGLGRAMAVRFGQEQSKVVVNYRSNXXXXXXXXXXXXXXGGQAIIVRGDVTKEEDVVNLVETAVKEFGSLDVMINNAGVENPVPSHELSLENWNQVIDTNLTGAFLGSREAIKYFVENDIKGNVINMSSVHEMIPWPLFVHYAASKGGMKLMTETLALEYAPK-GIRVNNIGPGAIDTPINAEKF--ADPEQRADVESMIPMGYIG----KPEEIASVAAFLASSQASYVTGITLFADGGM</Hsp_qseq>
              <Hsp_hseq>METSLRDKVAIVSGSSSGIGAAIVRELSSRGANTVVNYPFPSLRAEADTLVASLPS-PAIAVEADMSRADAPQKLVDAAVSQWGRVDIVVNSVALAVNKPFEEQTLEDWDTLVNINGRGTFLLTQASLKYLTKG--SGRIVNIASISARGPPPNQTIYAGTKGMVDSFTKCWAKELPPKYGCTVNAVSPG----PTMTEGFAAAGKEQMKILQPIIDQTPVGPRMAQPDEIAYAVAFLCEERARWINGAHLIASGGL</Hsp_hseq>
              <Hsp_midline>M T L+DKV +V+G S G+G A+        +  VVNY      A             AI V  D+++ +    LV+ AV ++G +D+++N+  +    P  E +LE+W+ +++ N  G FL ++ ++KY  +    G ++N++S+    P P    YA +KG +   T+  A E  PK G  VN + PG    P   E F  A  EQ   ++ +I    +G    +P+EIA   AFL   +A ++ G  L A GG+</Hsp_midline>
            </Hsp>
          </Hit_hsps>
        </Hit>
        <Hit>
          <Hit_num>38</Hit_num>
          <Hit_id>gi|67515728|ref|XM_652658.1|</Hit_id>
          <Hit_def>Aspergillus nidulans FGSC A4 hypothetical protein (AN0146.2), mRNA</Hit_def>
          <Hit_accession>XM_652658</Hit_accession>
          <Hit_len>798</Hit_len>
          <Hit_hsps>
            <Hsp>
              <Hsp_num>1</Hsp_num>
              <Hsp_bit-score>116.701</Hsp_bit-score>
              <Hsp_score>291</Hsp_score>
              <Hsp_evalue>4.73446e-26</Hsp_evalue>
              <Hsp_query-from>5</Hsp_query-from>
              <Hsp_query-to>249</Hsp_query-to>
              <Hsp_hit-from>31</Hsp_hit-from>
              <Hsp_hit-to>789</Hsp_hit-to>
              <Hsp_query-frame>0</Hsp_query-frame>
              <Hsp_hit-frame>1</Hsp_hit-frame>
              <Hsp_identity>83</Hsp_identity>
              <Hsp_positive>136</Hsp_positive>
              <Hsp_gaps>14</Hsp_gaps>
              <Hsp_align-len>256</Hsp_align-len>
              <Hsp_qseq>LKDKVVVVTGGSKGLGRAMAVRFGQEQSKVVVNYRSNXXXXXXXXXXXXXXGGQAIIVRGDVTKEEDVVNLVETAVKEFGSLDVMINNAGVENPVPSHELSLENWNQVIDTNLTGAFLGSREAIKYFVENDIKGNVINMSS-VHEMIPWPLFVHYAASKGGMKLMTETLALEYAPKGIRVNNIGPGAIDTPI----------NAEKFADPEQRADVESMIPMGYIGKPEEIASVAAFLASSQASYVTGITLFADGG</Hsp_qseq>
              <Hsp_hseq>LEGKVALVTGSGRGIGAAMALELGRLGAKVVVNYANSREPAEKLVQEIKELGTDAIALQANIRNVSEIVRVMDDAVAHFGGLDIVCSNAGVVSFGHLGEVTEEEFDRVFSLNTRAQFFVAREAYRHL---NTHGRIILMSSNTAKEFSVPRHSVYSGSKGAIESFVRVMAKDCGDKQITVNAVAPGGTVTDMFYDVAQHYIPNGEKHSAEELQKMAATVSPLKRNGFPVDIAKVVGFLASREAEWVNGKIITVDGG</Hsp_hseq>
              <Hsp_midline>L+ KV +VTG  +G+G AMA+  G+  +KVVVNY ++ E A ++ +EI+E G  AI ++ ++    ++V +++ AV  FG LD++ +NAGV +     E++ E +++V   N    F  +REA ++    +  G +I MSS   +    P    Y+ SKG ++     +A +   K I VN + PG   T +          N EK +  E +    ++ P+   G P +IA V  FLAS +A +V G  +  DGG</Hsp_midline>
            </Hsp>
          </Hit_hsps>
        </Hit>
        <Hit>
          <Hit_num>39</Hit_num>
          <Hit_id>gi|50310038|ref|XM_455033.1|</Hit_id>
          <Hit_def>Kluyveromyces lactis NRRL Y-1140, KLLA0E24046g predicted mRNA</Hit_def>
          <Hit_accession>XM_455033</Hit_accession>
          <Hit_len>843</Hit_len>
          <Hit_hsps>
            <Hsp>
              <Hsp_num>1</Hsp_num>
              <Hsp_bit-score>116.701</Hsp_bit-score>
              <Hsp_score>291</Hsp_score>
              <Hsp_evalue>4.73446e-26</Hsp_evalue>
              <Hsp_query-from>5</Hsp_query-from>
              <Hsp_query-to>248</Hsp_query-to>
              <Hsp_hit-from>82</Hsp_hit-from>
              <Hsp_hit-to>825</Hsp_hit-to>
              <Hsp_query-frame>0</Hsp_query-frame>
              <Hsp_hit-frame>1</Hsp_hit-frame>
              <Hsp_identity>82</Hsp_identity>
              <Hsp_positive>122</Hsp_positive>
              <Hsp_gaps>10</Hsp_gaps>
              <Hsp_align-len>251</Hsp_align-len>
              <Hsp_qseq>LKDKVVVVTGGSKGLGRAMAVRFGQEQSKVVVNYRSNXXXXXXXXXXXXXXGGQAIIVRGDVTKEEDVVNLVETAVKEFGSLDVMINNAGV---ENPVPSHELS---LENWNQVIDTNLTGAFLGSREAIKYFVENDIKGNVINMSSVHEMIPWP-LFVHYAASKGGMKLMTETLALEYAPKGIRVNNIGPGAIDTPINAEKFADPEQRADVESMIPMGYIGKPEEIASVAAFLASSQASYVTGITLFADG</Hsp_qseq>
              <Hsp_hseq>LKGKVAVVTGASSGIGYAVAEGLAQAGASLAVWYNSNAALVERAVELSAKYNVKVVAYQCPVTEEAKVKKTIEDVIQEFGKIDVFIANAGVPWTKGPLVEAAESGTDTDEWNKVIHTDFNGVYYCAKYVGAQFKRQGSGSMVITASMSGHIVNIPQLQACYNAAKAGVIHFAKSLAVEWAGFA-RVNTVSPGYIATPIS--NFVDEDLKNKWHSLIPMGREGLPQELVGAYLYFASDASTYTTGSDLLVDG</Hsp_hseq>
              <Hsp_midline>LK KV VVTG S G+G A+A    Q  + + V Y SN        +   +   + +  +  VT+E  V   +E  ++EFG +DV I NAGV   + P+     S    + WN+VI T+  G +  ++     F        VI  S    ++  P L   Y A+K G+    ++LA+E+A    RVN + PG I TPI+   F D + +    S+IPMG  G P+E+     + AS  ++Y TG  L  DG</Hsp_midline>
            </Hsp>
          </Hit_hsps>
        </Hit>
        <Hit>
          <Hit_num>40</Hit_num>
          <Hit_id>gi|49643087|emb|CR382125.1|</Hit_id>
          <Hit_def>Kluyveromyces lactis strain NRRL Y-1140 chromosome E of strain NRRL Y-1140 of Kluyveromyces lactis</Hit_def>
          <Hit_accession>CR382125</Hit_accession>
          <Hit_len>2234072</Hit_len>
          <Hit_hsps>
            <Hsp>
              <Hsp_num>1</Hsp_num>
              <Hsp_bit-score>116.701</Hsp_bit-score>
              <Hsp_score>291</Hsp_score>
              <Hsp_evalue>4.73446e-26</Hsp_evalue>
              <Hsp_query-from>5</Hsp_query-from>
              <Hsp_query-to>248</Hsp_query-to>
              <Hsp_hit-from>2136601</Hsp_hit-from>
              <Hsp_hit-to>2137344</Hsp_hit-to>
              <Hsp_query-frame>0</Hsp_query-frame>
              <Hsp_hit-frame>-3</Hsp_hit-frame>
              <Hsp_identity>82</Hsp_identity>
              <Hsp_positive>122</Hsp_positive>
              <Hsp_gaps>10</Hsp_gaps>
              <Hsp_align-len>251</Hsp_align-len>
              <Hsp_qseq>LKDKVVVVTGGSKGLGRAMAVRFGQEQSKVVVNYRSNXXXXXXXXXXXXXXGGQAIIVRGDVTKEEDVVNLVETAVKEFGSLDVMINNAGV---ENPVPSHELS---LENWNQVIDTNLTGAFLGSREAIKYFVENDIKGNVINMSSVHEMIPWP-LFVHYAASKGGMKLMTETLALEYAPKGIRVNNIGPGAIDTPINAEKFADPEQRADVESMIPMGYIGKPEEIASVAAFLASSQASYVTGITLFADG</Hsp_qseq>
              <Hsp_hseq>LKGKVAVVTGASSGIGYAVAEGLAQAGASLAVWYNSNAALVERAVELSAKYNVKVVAYQCPVTEEAKVKKTIEDVIQEFGKIDVFIANAGVPWTKGPLVEAAESGTDTDEWNKVIHTDFNGVYYCAKYVGAQFKRQGSGSMVITASMSGHIVNIPQLQACYNAAKAGVIHFAKSLAVEWAGFA-RVNTVSPGYIATPIS--NFVDEDLKNKWHSLIPMGREGLPQELVGAYLYFASDASTYTTGSDLLVDG</Hsp_hseq>
              <Hsp_midline>LK KV VVTG S G+G A+A    Q  + + V Y SN        +   +   + +  +  VT+E  V   +E  ++EFG +DV I NAGV   + P+     S    + WN+VI T+  G +  ++     F        VI  S    ++  P L   Y A+K G+    ++LA+E+A    RVN + PG I TPI+   F D + +    S+IPMG  G P+E+     + AS  ++Y TG  L  DG</Hsp_midline>
            </Hsp>
            <Hsp>
              <Hsp_num>2</Hsp_num>
              <Hsp_bit-score>92.8189</Hsp_bit-score>
              <Hsp_score>229</Hsp_score>
              <Hsp_evalue>7.32118e-19</Hsp_evalue>
              <Hsp_query-from>6</Hsp_query-from>
              <Hsp_query-to>251</Hsp_query-to>
              <Hsp_hit-from>1997004</Hsp_hit-from>
              <Hsp_hit-to>1997762</Hsp_hit-to>
              <Hsp_query-frame>0</Hsp_query-frame>
              <Hsp_hit-frame>3</Hsp_hit-frame>
              <Hsp_identity>77</Hsp_identity>
              <Hsp_positive>129</Hsp_positive>
              <Hsp_gaps>19</Hsp_gaps>
              <Hsp_align-len>259</Hsp_align-len>
              <Hsp_qseq>KDKVVVVTGGSKGLGRAMAVRFGQEQSKVVVNYRSNXXXXXXXXXXXXXXGGQAIIVRGDVTKEEDVVNLVETAVKEFG--SLDVMINNAGV---ENPVPSHELSLENWNQVIDTNLTGAFLGSREAIKYFVENDIKGNVI---NMSSVHEMIPWPLFVHYAASKGGMKLMTETLALEYA----PKG-IRVNNIGPGAIDTPINAEKFADPEQRADVESMIPMGYIGKPEEIASVAAFLASSQASYVTGITLFADGGMT</Hsp_qseq>
              <Hsp_hseq>KGKLTVITGGAGAIGGALCEGFASCGSDVIILDRT--FQPELSVHLSKTYGIESKSYQVDITNADDVKFVFERILEDFPGRAINTFIANAGIAWTNGSILNDGSTPEMWRRVMDVNVQGTYHCSRYAAEVF-KNQGHGNLILTASMSSYISNVP-NYQTCYNASKAAVRHMAKGFAVEFSGLTSPAGKIRCNSVSPGYTDTLLSS--FVPTEQRAHWWGLTPVGREALPQELVGAYLYLASDAASYTNGCDIQVDGGYT</Hsp_hseq>
              <Hsp_midline>K K+ V+TGG+  +G A+   F    S V++  R+   +        +  G ++   + D+T  +DV  + E  +++F   +++  I NAG+      + +   + E W +V+D N+ G +  SR A + F +N   GN+I   +MSS    +P      Y ASK  ++ M +  A+E++    P G IR N++ PG  DT +++  F   EQRA    + P+G    P+E+     +LAS  ASY  G  +  DGG T</Hsp_midline>
            </Hsp>
            <Hsp>
              <Hsp_num>3</Hsp_num>
              <Hsp_bit-score>90.8929</Hsp_bit-score>
              <Hsp_score>224</Hsp_score>
              <Hsp_evalue>2.78204e-18</Hsp_evalue>
              <Hsp_query-from>1</Hsp_query-from>
              <Hsp_query-to>248</Hsp_query-to>
              <Hsp_hit-from>1219430</Hsp_hit-from>
              <Hsp_hit-to>1220131</Hsp_hit-to>
              <Hsp_query-frame>0</Hsp_query-frame>
              <Hsp_hit-frame>2</Hsp_hit-frame>
              <Hsp_identity>74</Hsp_identity>
              <Hsp_positive>118</Hsp_positive>
              <Hsp_gaps>18</Hsp_gaps>
              <Hsp_align-len>250</Hsp_align-len>
              <Hsp_qseq>MYTDLKDKVVVVTGGSKGLGRAMAVRFGQEQSKVVVNYRSNXXXXXXXXXXXXXXGGQAIIVRGDVTKEEDVVNLVETAVKEFGSLDVMINNAGVENPVPSHELSLENWNQVIDTNLTGAFLGSREAIKYFVENDIKGNVINMSSVHEMIPWPLFVHYAASKGGMKLMTETLALEYAPKGIRVNNIGPGAIDTPINAEKFADPEQRADVESMIPMGYIGK--PEEIASVAAFLASSQASYVTGITLFADG</Hsp_qseq>
              <Hsp_hseq>MSLEFKDRVVIITGAGGGLGRVYALEYAKRGGKVVVNDLGRSAADSVVQEIKKL-GGEGDAVANYDSVSDNGAAIVETAISNFGRVDILINNAGILRDSSFAKMSEKQFQQVIDVHLNGAFKLTRAAWPHMRKQKF-GRIINTCSPAGLYGNFGQANYSAAKLGLLGFGESLAKEGYKYNINVNSIAPLA--------------RSAMTENVIPANILKELGPEKIAPLILYLTHENTKVTNNIFELAAG</Hsp_hseq>
              <Hsp_midline>M  + KD+VV++TG   GLGR  A+ + +   KVVVN          V++  +  GG+   V    +  ++   +VETA+  FG +D++INNAG+       ++S + + QVID +L GAF  +R A  +  +    G +IN  S   +       +Y+A+K G+    E+LA E     I VN+I P A              + A  E++IP   + +  PE+IA +  +L          I   A G</Hsp_midline>
            </Hsp>
            <Hsp>
              <Hsp_num>4</Hsp_num>
              <Hsp_bit-score>88.1965</Hsp_bit-score>
              <Hsp_score>217</Hsp_score>
              <Hsp_evalue>1.80327e-17</Hsp_evalue>
              <Hsp_query-from>5</Hsp_query-from>
              <Hsp_query-to>261</Hsp_query-to>
              <Hsp_hit-from>1220360</Hsp_hit-from>
              <Hsp_hit-to>1221100</Hsp_hit-to>
              <Hsp_query-frame>0</Hsp_query-frame>
              <Hsp_hit-frame>2</Hsp_hit-frame>
              <Hsp_identity>74</Hsp_identity>
              <Hsp_positive>124</Hsp_positive>
              <Hsp_gaps>10</Hsp_gaps>
              <Hsp_align-len>257</Hsp_align-len>
              <Hsp_qseq>LKDKVVVVTGGSKGLGRAMAVRFGQEQSKVVVNYRSNXXXXXXXXXXXXXXGGQAIIVRGDVTKEEDVVNLVETAVKEFGSLDVMINNAGVENPVPSHELSLENWNQVIDTNLTGAFLGSREAIKYFVENDIKGNVINMSSVHEMIPWPLFVHYAASKGGMKLMTETLALEYAPKGIRVNNIGPGAIDTPINAEKFADPEQRADVESMIPMGYIGKPEEIASVAAFLASSQASYVTGITLFADGGMTKYPSFQAGRG</Hsp_qseq>
              <Hsp_hseq>LRGKVVIITGSGSGLGKSHAQWFARYGAKVVIN-DIRDPSAVVDEINKKYGSGSAVADTHDIVKEAQQV--VQTAVDKFGRVDILVNNAGILRDRSFAKMTEDEWNAVINVHLFSTFALSKAVWPIFLKQK-SGYIINTTSTSGIYGNFGQCNYAAAKAAILGFSRTLALEGTKRGITVNVIAPHA-ETAMTKTIFSSKE----LNNHFDPGFV-SPFVVLLCSDELQELGKNRVKGLLFEVGGGWCGLTRWQRSRG</Hsp_hseq>
              <Hsp_midline>L+ KVV++TG   GLG++ A  F +  +KVV+N    +  A+  +   +   G A+    D+ KE   V  V+TAV +FG +D+++NNAG+       +++ + WN VI+ +L   F  S+     F++    G +IN +S   +       +YAA+K  +   + TLALE   +GI VN I P A +T +    F+  E    + +    G++  P  +   +  L     + V G+     GG      +Q  RG</Hsp_midline>
            </Hsp>
            <Hsp>
              <Hsp_num>5</Hsp_num>
              <Hsp_bit-score>72.0182</Hsp_bit-score>
              <Hsp_score>175</Hsp_score>
              <Hsp_evalue>1.33733e-12</Hsp_evalue>
              <Hsp_query-from>5</Hsp_query-from>
              <Hsp_query-to>204</Hsp_query-to>
              <Hsp_hit-from>873119</Hsp_hit-from>
              <Hsp_hit-to>873694</Hsp_hit-to>
              <Hsp_query-frame>0</Hsp_query-frame>
              <Hsp_hit-frame>-2</Hsp_hit-frame>
              <Hsp_identity>56</Hsp_identity>
              <Hsp_positive>96</Hsp_positive>
              <Hsp_gaps>12</Hsp_gaps>
              <Hsp_align-len>202</Hsp_align-len>
              <Hsp_qseq>LKDKVVVVTGGSKGLGRAMAVRFGQEQSKVVVNYRSNXXXXXXXXXXXXXXGGQAIIVRGDVTKEEDVVNLVETAVKEFGSLDVMINNAGVE-NPVPSHELSLENWNQVIDTNLTGAFLGSREAIKYFVENDIKGNVINMSSVHEMIPWPLFVHYAASKGGMKLMTETLALEYAPKGIRVNNIGPGAIDTPI-NAEKFADPE</Hsp_qseq>
              <Hsp_hseq>MKKQVILITGASTGIGLSIAETLRSAGYEVFGTSRKGSIPGKEYSFK---------MIKLDITDEESVKSAVNEVIEKAGRIDVLVNNAGIAFKWAAVEECSTDLAKTIFETNFFGVHRMTRAVLPHMREQR-HGKIINISSMGGIMPIPYGALYCSSKHALEGYTESLDYEVKKFGIHVSTIDPHIIKTGMANSNSPADEE</Hsp_hseq>
              <Hsp_midline>+K +V+++TG S G+G ++A        +V    R       E   +         +++ D+T EE V + V   +++ G +DV++NNAG+        E S +    + +TN  G    +R  + +  E    G +IN+SS+  ++P P    Y +SK  ++  TE+L  E    GI V+ I P  I T + N+   AD E</Hsp_midline>
            </Hsp>
            <Hsp>
              <Hsp_num>6</Hsp_num>
              <Hsp_bit-score>46.9802</Hsp_bit-score>
              <Hsp_score>110</Hsp_score>
              <Hsp_evalue>4.60701e-05</Hsp_evalue>
              <Hsp_query-from>8</Hsp_query-from>
              <Hsp_query-to>145</Hsp_query-to>
              <Hsp_hit-from>726382</Hsp_hit-from>
              <Hsp_hit-to>726786</Hsp_hit-to>
              <Hsp_query-frame>0</Hsp_query-frame>
              <Hsp_hit-frame>-3</Hsp_hit-frame>
              <Hsp_identity>37</Hsp_identity>
              <Hsp_positive>72</Hsp_positive>
              <Hsp_gaps>7</Hsp_gaps>
              <Hsp_align-len>140</Hsp_align-len>
              <Hsp_qseq>KVVVVTGGSKGLGRAMAVRFGQ-EQSKVVVNYRSNXXXXXXXXXXXXXXGGQAIIVRGDVTKEEDVVNLVETAVKEFGSLDVMINNAGVENPVPS-HELSLENWNQVIDTNLTGAFLGSREAIKYFVENDIKGNVINMSS</Hsp_qseq>
              <Hsp_hseq>KVFLVTGVSRGIGSSIVEKLCSIETTKIVIGIARSKDKLEELKTQYS---GKFDYICGDVSDEETITEAVNFIESKYKRLDGIVANAGVLDPVEDVNNIHISKWKQLFDINFFSVVSLVGHALPLLKQSN--GNIVLVSS</Hsp_hseq>
              <Hsp_midline>KV +VTG S+G+G ++  +    E +K+V+    ++++  E+K +     G+   + GDV+ EE +   V     ++  LD ++ NAGV +PV   + + +  W Q+ D N          A+    +++  GN++ +SS</Hsp_midline>
            </Hsp>
          </Hit_hsps>
        </Hit>
        <Hit>
          <Hit_num>41</Hit_num>
          <Hit_id>gi|68480915|ref|XM_710518.1|</Hit_id>
          <Hit_def>Candida albicans SC5314 3-oxoacyl-(acyl carrier protein) reductase (CaO19_10417), mRNA</Hit_def>
          <Hit_accession>XM_710518</Hit_accession>
          <Hit_len>789</Hit_len>
          <Hit_hsps>
            <Hsp>
              <Hsp_num>1</Hsp_num>
              <Hsp_bit-score>116.316</Hsp_bit-score>
              <Hsp_score>290</Hsp_score>
              <Hsp_evalue>6.18339e-26</Hsp_evalue>
              <Hsp_query-from>1</Hsp_query-from>
              <Hsp_query-to>249</Hsp_query-to>
              <Hsp_hit-from>1</Hsp_hit-from>
              <Hsp_hit-to>765</Hsp_hit-to>
              <Hsp_query-frame>0</Hsp_query-frame>
              <Hsp_hit-frame>1</Hsp_hit-frame>
              <Hsp_identity>77</Hsp_identity>
              <Hsp_positive>139</Hsp_positive>
              <Hsp_gaps>10</Hsp_gaps>
              <Hsp_align-len>257</Hsp_align-len>
              <Hsp_qseq>MYTDLKDKVVVVTGGSKGLGRAMAVRFGQEQSKVVVN---YRSNXXXXXXXXXXXXXXGGQAI-IVRGDVTKEEDVVNLVETAVKEFGSLDVMINNAGVENP--VPSHEL-SLENWNQVIDTNLTGAFLGSREAIKYFVENDIKGNVINMSSVHEMIPWPLFVHYAASKGGMKLMTETLALEYAPKGIRVNNIGPGAID-TPINAEKFADPEQRADVESMIPMGYIGKPEEIASVAAFLASSQASYVTGITLFADGG</Hsp_qseq>
              <Hsp_hseq>MSYNLANKIAIVTGGLTGIGLATTIKLLKQGSKVIVGDFLHEHEIDTVLNHIHKQVPENNRNIKFLRINIANYQDNVNLVDFALDEYLDLHYVVTNTAITTTTAIASNKTETIDQFKDVIDTNLNGVFALNKLAINYWEEFHKPGSIVNVSNILGLTTTKGLTSYRVCQGGVQSLTQSLALPYANKDIRLNSVIPGYVEISPMLGQ--INQHIATTAIKQHPMARLGNPDEIANAIAFLLSDEASFVNGTSLVVDGG</Hsp_hseq>
              <Hsp_midline>M  +L +K+ +VTGG  G+G A  ++  ++ SKV+V    +    +  L    +      + I  +R ++   +D VNLV+ A+ E+  L  ++ N  +     + S++  +++ +  VIDTNL G F  ++ AI Y+ E    G+++N+S++  +        Y   +GG++ +T++LAL YA K IR+N++ PG ++ +P+  +   +           PM  +G P+EIA+  AFL S +AS+V G +L  DGG</Hsp_midline>
            </Hsp>
          </Hit_hsps>
        </Hit>
        <Hit>
          <Hit_num>42</Hit_num>
          <Hit_id>gi|68481026|ref|XM_710462.1|</Hit_id>
          <Hit_def>Candida albicans SC5314 3-oxoacyl-(acyl carrier protein) reductase (CaO19_2899), mRNA</Hit_def>
          <Hit_accession>XM_710462</Hit_accession>
          <Hit_len>789</Hit_len>
          <Hit_hsps>
            <Hsp>
              <Hsp_num>1</Hsp_num>
              <Hsp_bit-score>116.316</Hsp_bit-score>
              <Hsp_score>290</Hsp_score>
              <Hsp_evalue>6.18339e-26</Hsp_evalue>
              <Hsp_query-from>1</Hsp_query-from>
              <Hsp_query-to>249</Hsp_query-to>
              <Hsp_hit-from>1</Hsp_hit-from>
              <Hsp_hit-to>765</Hsp_hit-to>
              <Hsp_query-frame>0</Hsp_query-frame>
              <Hsp_hit-frame>1</Hsp_hit-frame>
              <Hsp_identity>77</Hsp_identity>
              <Hsp_positive>139</Hsp_positive>
              <Hsp_gaps>10</Hsp_gaps>
              <Hsp_align-len>257</Hsp_align-len>
              <Hsp_qseq>MYTDLKDKVVVVTGGSKGLGRAMAVRFGQEQSKVVVN---YRSNXXXXXXXXXXXXXXGGQAI-IVRGDVTKEEDVVNLVETAVKEFGSLDVMINNAGVENP--VPSHEL-SLENWNQVIDTNLTGAFLGSREAIKYFVENDIKGNVINMSSVHEMIPWPLFVHYAASKGGMKLMTETLALEYAPKGIRVNNIGPGAID-TPINAEKFADPEQRADVESMIPMGYIGKPEEIASVAAFLASSQASYVTGITLFADGG</Hsp_qseq>
              <Hsp_hseq>MSYNLANKIAIVTGGLTGIGLATTIKLLKQGSKVIVGDFLHEHEIDTVLNHIHKQVPENNRNIKFLRINIANYQDNVNLVDFALDEYLDLHYVVTNTAITTTTAIASNKTETIDQFKDVIDTNLNGVFALNKLAINYWEEFHKPGSIVNVSNILGLTTTKGLTSYRVCQGGVQSLTQSLALPYANKDIRLNSVIPGYVEISPMLGQ--INQHIATTAIKQHPMARLGNPDEIANAIAFLLSDEASFVNGTSLVVDGG</Hsp_hseq>
              <Hsp_midline>M  +L +K+ +VTGG  G+G A  ++  ++ SKV+V    +    +  L    +      + I  +R ++   +D VNLV+ A+ E+  L  ++ N  +     + S++  +++ +  VIDTNL G F  ++ AI Y+ E    G+++N+S++  +        Y   +GG++ +T++LAL YA K IR+N++ PG ++ +P+  +   +           PM  +G P+EIA+  AFL S +AS+V G +L  DGG</Hsp_midline>
            </Hsp>
          </Hit_hsps>
        </Hit>
        <Hit>
          <Hit_num>43</Hit_num>
          <Hit_id>gi|6491839|emb|AL021817.2|SPAC8E11</Hit_id>
          <Hit_def>S.pombe chromosome I cosmid c8E11</Hit_def>
          <Hit_accession>AL021817</Hit_accession>
          <Hit_len>15350</Hit_len>
          <Hit_hsps>
            <Hsp>
              <Hsp_num>1</Hsp_num>
              <Hsp_bit-score>116.316</Hsp_bit-score>
              <Hsp_score>290</Hsp_score>
              <Hsp_evalue>6.18339e-26</Hsp_evalue>
              <Hsp_query-from>5</Hsp_query-from>
              <Hsp_query-to>249</Hsp_query-to>
              <Hsp_hit-from>1176</Hsp_hit-from>
              <Hsp_hit-to>1910</Hsp_hit-to>
              <Hsp_query-frame>0</Hsp_query-frame>
              <Hsp_hit-frame>-1</Hsp_hit-frame>
              <Hsp_identity>85</Hsp_identity>
              <Hsp_positive>128</Hsp_positive>
              <Hsp_gaps>8</Hsp_gaps>
              <Hsp_align-len>249</Hsp_align-len>
              <Hsp_qseq>LKDKVVVVTGGSKGLGRAMAVRFGQEQSKVVVNYRSNXXXXXXXXXXXXXXGGQAIIVRGDVTKEEDVVNLVETAVKEFGS-LDVMINNAGVENPVPSHELSLEN-WNQVIDTNLTGAFLGSREAIKYFVENDIKGNVINMSSVHEMIP-WPL-FVHYAASKGGMKLMTETLALEYAPKGIRVNNIGPGAIDTPINAEKFADPEQRADVESMIPMGYIGKPEEIASVAAFLASSQASYVTGITLFADGG</Hsp_qseq>
              <Hsp_hseq>LKGKTTLITGGSGGIGFSIAKAFAAAGSNVGLLYGRNKKALEYAAELRDKHGVQAKAYSCPIENRSAVIETTNQAVEELGGRLDVMIANAGIAIPHLSLEDKNEDIWTKVVGINLNGAYYTAQAAGHHFKKQG-KGSLIFTASMSGHIANWPQQWASYHATKAAVKHLARALAVEWAPFA-RVNSVSPGYIDTDLTL--YADENLRKKWKEYTPQARIGLPDELPGAYLYLASDASSYCTGSDIIVDGG</Hsp_hseq>
              <Hsp_midline>LK K  ++TGGS G+G ++A  F    S V + Y  N++      +  ++ G QA      +     V+     AV+E G  LDVMI NAG+  P  S E   E+ W +V+  NL GA+  ++ A  +F +   KG++I  +S+   I  WP  +  Y A+K  +K +   LA+E+AP   RVN++ PG IDT +    +AD   R   +   P   IG P+E+     +LAS  +SY TG  +  DGG</Hsp_midline>
            </Hsp>
          </Hit_hsps>
        </Hit>
        <Hit>
          <Hit_num>44</Hit_num>
          <Hit_id>gi|68000215|ref|NM_001019585.1|</Hit_id>
          <Hit_def>Schizosaccharomyces pombe 972h- hypothetical protein (SPAC8E11.10), partial mRNA</Hit_def>
          <Hit_accession>NM_001019585</Hit_accession>
          <Hit_len>768</Hit_len>
          <Hit_hsps>
            <Hsp>
              <Hsp_num>1</Hsp_num>
              <Hsp_bit-score>116.316</Hsp_bit-score>
              <Hsp_score>290</Hsp_score>
              <Hsp_evalue>6.18339e-26</Hsp_evalue>
              <Hsp_query-from>5</Hsp_query-from>
              <Hsp_query-to>249</Hsp_query-to>
              <Hsp_hit-from>19</Hsp_hit-from>
              <Hsp_hit-to>753</Hsp_hit-to>
              <Hsp_query-frame>0</Hsp_query-frame>
              <Hsp_hit-frame>1</Hsp_hit-frame>
              <Hsp_identity>85</Hsp_identity>
              <Hsp_positive>128</Hsp_positive>
              <Hsp_gaps>8</Hsp_gaps>
              <Hsp_align-len>249</Hsp_align-len>
              <Hsp_qseq>LKDKVVVVTGGSKGLGRAMAVRFGQEQSKVVVNYRSNXXXXXXXXXXXXXXGGQAIIVRGDVTKEEDVVNLVETAVKEFGS-LDVMINNAGVENPVPSHELSLEN-WNQVIDTNLTGAFLGSREAIKYFVENDIKGNVINMSSVHEMIP-WPL-FVHYAASKGGMKLMTETLALEYAPKGIRVNNIGPGAIDTPINAEKFADPEQRADVESMIPMGYIGKPEEIASVAAFLASSQASYVTGITLFADGG</Hsp_qseq>
              <Hsp_hseq>LKGKTTLITGGSGGIGFSIAKAFAAAGSNVGLLYGRNKKALEYAAELRDKHGVQAKAYSCPIENRSAVIETTNQAVEELGGRLDVMIANAGIAIPHLSLEDKNEDIWTKVVGINLNGAYYTAQAAGHHFKKQG-KGSLIFTASMSGHIANWPQQWASYHATKAAVKHLARALAVEWAPFA-RVNSVSPGYIDTDLTL--YADENLRKKWKEYTPQARIGLPDELPGAYLYLASDASSYCTGSDIIVDGG</Hsp_hseq>
              <Hsp_midline>LK K  ++TGGS G+G ++A  F    S V + Y  N++      +  ++ G QA      +     V+     AV+E G  LDVMI NAG+  P  S E   E+ W +V+  NL GA+  ++ A  +F +   KG++I  +S+   I  WP  +  Y A+K  +K +   LA+E+AP   RVN++ PG IDT +    +AD   R   +   P   IG P+E+     +LAS  +SY TG  +  DGG</Hsp_midline>
            </Hsp>
          </Hit_hsps>
        </Hit>
        <Hit>
          <Hit_num>45</Hit_num>
          <Hit_id>gi|39971098|ref|XM_366940.1|</Hit_id>
          <Hit_def>Magnaporthe grisea 70-15 chromosome VII</Hit_def>
          <Hit_accession>XM_366940</Hit_accession>
          <Hit_len>819</Hit_len>
          <Hit_hsps>
            <Hsp>
              <Hsp_num>1</Hsp_num>
              <Hsp_bit-score>115.931</Hsp_bit-score>
              <Hsp_score>289</Hsp_score>
              <Hsp_evalue>8.07576e-26</Hsp_evalue>
              <Hsp_query-from>5</Hsp_query-from>
              <Hsp_query-to>251</Hsp_query-to>
              <Hsp_hit-from>13</Hsp_hit-from>
              <Hsp_hit-to>810</Hsp_hit-to>
              <Hsp_query-frame>0</Hsp_query-frame>
              <Hsp_hit-frame>1</Hsp_hit-frame>
              <Hsp_identity>83</Hsp_identity>
              <Hsp_positive>131</Hsp_positive>
              <Hsp_gaps>19</Hsp_gaps>
              <Hsp_align-len>266</Hsp_align-len>
              <Hsp_qseq>LKDKVVVVTGGSKGLGRAMAVRFGQEQSKVVVN-------YRSNXXXXXXXXXXXXXXGGQAIIVRGDVTKEEDVVNLVETAVKEFGSLDVMINNAGVENPVPSHELSL------ENWNQVIDTNLTGAFLGSREAIKYFVENDI------KGNVINMSSVHEMIPWPLFVHYAASKGGMKLMTETLALEYAPKGIRVNNIGPGAIDTPINAEKFADPEQRADVESMIPMGYIGKPEEIASVAAFLASSQASYVTGITLFADGGMT</Hsp_qseq>
              <Hsp_hseq>LANKVAIITGASSGIGRATALLMAREGAAVVCSDIRQGPPTDSNSSSSISTHEEIQRLGGRATFVSCDTSDSAQVQALVKSAVAEFGRLDIMFNNAGVGKEGDNYPDTMIWQYDEDDFDLTMAVNVKGVFLGCKYAAAQMKDQEPLVPGGDRGWIVNTGSILGVNAIKGVTAYAASKHAVLGITKAAALDCAPFNIHVNAVNPGFVKTVMTKNMLEDSVGSEALAARHPFKGIGNVEDIAKTVLFLVSDDASWITGTSLCVDGGYT</Hsp_hseq>
              <Hsp_midline>L +KV ++TG S G+GRA A+   +E + VV +         SN   ++   +EI+  GG+A  V  D +    V  LV++AV EFG LD+M NNAGV     ++  ++      ++++  +  N+ G FLG + A     + +       +G ++N  S+  +        YAASK  +  +T+  AL+ AP  I VN + PG + T +      D      + +  P   IG  E+IA    FL S  AS++TG +L  DGG T</Hsp_midline>
            </Hsp>
          </Hit_hsps>
        </Hit>
        <Hit>
          <Hit_num>46</Hit_num>
          <Hit_id>gi|39946385|ref|XM_362730.1|</Hit_id>
          <Hit_def>Magnaporthe grisea 70-15 chromosome I</Hit_def>
          <Hit_accession>XM_362730</Hit_accession>
          <Hit_len>816</Hit_len>
          <Hit_hsps>
            <Hsp>
              <Hsp_num>1</Hsp_num>
              <Hsp_bit-score>115.931</Hsp_bit-score>
              <Hsp_score>289</Hsp_score>
              <Hsp_evalue>8.07576e-26</Hsp_evalue>
              <Hsp_query-from>5</Hsp_query-from>
              <Hsp_query-to>250</Hsp_query-to>
              <Hsp_hit-from>19</Hsp_hit-from>
              <Hsp_hit-to>798</Hsp_hit-to>
              <Hsp_query-frame>0</Hsp_query-frame>
              <Hsp_hit-frame>1</Hsp_hit-frame>
              <Hsp_identity>75</Hsp_identity>
              <Hsp_positive>126</Hsp_positive>
              <Hsp_gaps>14</Hsp_gaps>
              <Hsp_align-len>260</Hsp_align-len>
              <Hsp_qseq>LKDKVVVVTGGSKGLGRAMAVRFGQEQSKVVVNYRS---------NXXXXXXXXXXXXXXGGQAIIVRGDVTKEEDVVNLVETAVKEFGS--LDVMINNAGVENPVPSHELSLENWNQVIDTNLTGAFLGSREAIKYFVENDIK--GNVINMSSVHEMIPWPLFVHYAASKGGMKLMTETLALEYAPKGIRVNNIGPGAIDTPINAEKFADPEQRADVESMIPMGYIGKPEEIASVAAFLASSQAS-YVTGITLFADGGM</Hsp_qseq>
              <Hsp_hseq>LAGKTAIITGGTTGIGRSIALEFLRQGCSVAVNHLGLESDRAHLESLVAEAEAISSSSATAGRLTHLPGDVREPATGTALVSHALTALSSSRLDICVSNAGICTFAEFLDLDAALYDKTARTNLDGCFYVVQAAARQMARGQTPPGGSIIGVSSISALVGGGLQTHYTPTKAGVLSLMQSTAVALGRYGIRCNSLLPGTVRTQLNEEDLRDDKKREYMEGRIPLGRTGEPKDLAGPAVFLACEELSGYVTGAQLLVDGGL</Hsp_hseq>
              <Hsp_midline>L  K  ++TGG+ G+GR++A+ F ++   V VN+           +     E         G+   + GDV +      LV  A+    S  LD+ ++NAG+       +L    +++   TNL G F   + A +          G++I +SS+  ++   L  HY  +K G+  + ++ A+     GIR N++ PG + T +N E   D ++R  +E  IP+G  G+P+++A  A FLA  + S YVTG  L  DGG+</Hsp_midline>
            </Hsp>
          </Hit_hsps>
        </Hit>
        <Hit>
          <Hit_num>47</Hit_num>
          <Hit_id>gi|68480909|ref|XM_710515.1|</Hit_id>
          <Hit_def>Candida albicans SC5314 hypothetical protein (CaO19_10414), mRNA</Hit_def>
          <Hit_accession>XM_710515</Hit_accession>
          <Hit_len>846</Hit_len>
          <Hit_hsps>
            <Hsp>
              <Hsp_num>1</Hsp_num>
              <Hsp_bit-score>115.546</Hsp_bit-score>
              <Hsp_score>288</Hsp_score>
              <Hsp_evalue>1.05473e-25</Hsp_evalue>
              <Hsp_query-from>5</Hsp_query-from>
              <Hsp_query-to>251</Hsp_query-to>
              <Hsp_hit-from>97</Hsp_hit-from>
              <Hsp_hit-to>837</Hsp_hit-to>
              <Hsp_query-frame>0</Hsp_query-frame>
              <Hsp_hit-frame>1</Hsp_hit-frame>
              <Hsp_identity>79</Hsp_identity>
              <Hsp_positive>127</Hsp_positive>
              <Hsp_gaps>6</Hsp_gaps>
              <Hsp_align-len>250</Hsp_align-len>
              <Hsp_qseq>LKDKVVVVTGGSKGLGRAMAVRFGQEQSKVVVNYRSNXXXXXXXXXXXXXXGGQAIIVRGDVTKEEDVVNLVETAVKEFGSLDVMINNAGVE-NPVPSHELS-LENWNQVIDTNLTGAFLGSREAIKYFVENDIKGNVINMSSVHEMIPWP-LFVHYAASKGGMKLMTETLALEYAPKGIRVNNIGPGAIDTPINAEKFADPEQRADVESMIPMGYIGKPEEIASVAAFLASSQASYVTGITLFADGGMT</Hsp_qseq>
              <Hsp_hseq>LKGKVASVTGSSGGIGWAVAEAFAQAGADVAIWYNSKPADAKAEYLTEKY-GVKAKAYKCNVTDPNDVSKVINEIEKDFGTIDIFVANAGVAWTDGPEIDVQGYDQWKKIVDCDLNGVYYCAHTVGQIFKKNKSGSLIITSSMSGTIVNIPQLQAPYNAAKAACTHLAKSLSVEWASFGARVNSISPGYILTDI--ADFADPEMKKKWWQLTPLGREGLPQELVGAYLYLASNASTYTTGSNIAVDGGYT</Hsp_hseq>
              <Hsp_midline>LK KV  VTG S G+G A+A  F Q  + V + Y S   +A       +  G +A   + +VT   DV  ++    K+FG++D+ + NAGV     P  ++   + W +++D +L G +  +    + F +N     +I  S    ++  P L   Y A+K     + ++L++E+A  G RVN+I PG I T I    FADPE +     + P+G  G P+E+     +LAS+ ++Y TG  +  DGG T</Hsp_midline>
            </Hsp>
          </Hit_hsps>
        </Hit>
        <Hit>
          <Hit_num>48</Hit_num>
          <Hit_id>gi|68481020|ref|XM_710459.1|</Hit_id>
          <Hit_def>Candida albicans SC5314 hypothetical protein (CaO19_2896), mRNA</Hit_def>
          <Hit_accession>XM_710459</Hit_accession>
          <Hit_len>846</Hit_len>
          <Hit_hsps>
            <Hsp>
              <Hsp_num>1</Hsp_num>
              <Hsp_bit-score>115.546</Hsp_bit-score>
              <Hsp_score>288</Hsp_score>
              <Hsp_evalue>1.05473e-25</Hsp_evalue>
              <Hsp_query-from>5</Hsp_query-from>
              <Hsp_query-to>251</Hsp_query-to>
              <Hsp_hit-from>97</Hsp_hit-from>
              <Hsp_hit-to>837</Hsp_hit-to>
              <Hsp_query-frame>0</Hsp_query-frame>
              <Hsp_hit-frame>1</Hsp_hit-frame>
              <Hsp_identity>79</Hsp_identity>
              <Hsp_positive>127</Hsp_positive>
              <Hsp_gaps>6</Hsp_gaps>
              <Hsp_align-len>250</Hsp_align-len>
              <Hsp_qseq>LKDKVVVVTGGSKGLGRAMAVRFGQEQSKVVVNYRSNXXXXXXXXXXXXXXGGQAIIVRGDVTKEEDVVNLVETAVKEFGSLDVMINNAGVE-NPVPSHELS-LENWNQVIDTNLTGAFLGSREAIKYFVENDIKGNVINMSSVHEMIPWP-LFVHYAASKGGMKLMTETLALEYAPKGIRVNNIGPGAIDTPINAEKFADPEQRADVESMIPMGYIGKPEEIASVAAFLASSQASYVTGITLFADGGMT</Hsp_qseq>
              <Hsp_hseq>LKGKVASVTGSSGGIGWAVAEAFAQAGADVAIWYNSKPADAKAEYLTEKY-GVKAKAYKCNVTDPNDVSKVINEIEKDFGTIDIFVANAGVAWTDGPEIDVQGYDQWKKIVDCDLNGVYYCAHTVGQIFKKNKSGSLIITSSMSGTIVNIPQLQAPYNAAKAACTHLAKSLSVEWASFGARVNSISPGYILTDI--ADFADPEMKKKWWQLTPLGREGLPQELVGAYLYLASNASTYTTGSNIAVDGGYT</Hsp_hseq>
              <Hsp_midline>LK KV  VTG S G+G A+A  F Q  + V + Y S   +A       +  G +A   + +VT   DV  ++    K+FG++D+ + NAGV     P  ++   + W +++D +L G +  +    + F +N     +I  S    ++  P L   Y A+K     + ++L++E+A  G RVN+I PG I T I    FADPE +     + P+G  G P+E+     +LAS+ ++Y TG  +  DGG T</Hsp_midline>
            </Hsp>
          </Hit_hsps>
        </Hit>
        <Hit>
          <Hit_num>49</Hit_num>
          <Hit_id>gi|2183241|gb|AF002134.1|AF002134</Hit_id>
          <Hit_def>Candida albicans Sou2p (SOU2), Sou1p (SOU1) and Vma8p (VMA8) genes, complete cds</Hit_def>
          <Hit_accession>AF002134</Hit_accession>
          <Hit_len>4293</Hit_len>
          <Hit_hsps>
            <Hsp>
              <Hsp_num>1</Hsp_num>
              <Hsp_bit-score>115.546</Hsp_bit-score>
              <Hsp_score>288</Hsp_score>
              <Hsp_evalue>1.05473e-25</Hsp_evalue>
              <Hsp_query-from>5</Hsp_query-from>
              <Hsp_query-to>251</Hsp_query-to>
              <Hsp_hit-from>2159</Hsp_hit-from>
              <Hsp_hit-to>2899</Hsp_hit-to>
              <Hsp_query-frame>0</Hsp_query-frame>
              <Hsp_hit-frame>2</Hsp_hit-frame>
              <Hsp_identity>79</Hsp_identity>
              <Hsp_positive>127</Hsp_positive>
              <Hsp_gaps>6</Hsp_gaps>
              <Hsp_align-len>250</Hsp_align-len>
              <Hsp_qseq>LKDKVVVVTGGSKGLGRAMAVRFGQEQSKVVVNYRSNXXXXXXXXXXXXXXGGQAIIVRGDVTKEEDVVNLVETAVKEFGSLDVMINNAGVE-NPVPSHELS-LENWNQVIDTNLTGAFLGSREAIKYFVENDIKGNVINMSSVHEMIPWP-LFVHYAASKGGMKLMTETLALEYAPKGIRVNNIGPGAIDTPINAEKFADPEQRADVESMIPMGYIGKPEEIASVAAFLASSQASYVTGITLFADGGMT</Hsp_qseq>
              <Hsp_hseq>LKGKVASVTGSSGGIGWAVAEAFAQAGADVAIWYNSKPADAKAEYLTEKY-GVKAKAYKCNVTDPNDVSKVINEIEKDFGTIDIFVANAGVAWTDGPEIDVQGYDQWKKIVDCDLNGVYYCAHTVGQIFKKNKSGSLIITSSMSGTIVNIPQLQAPYNAAKAACTHLAKSLSVEWASFGARVNSISPGYILTDI--ADFADPEMKKKWWQLTPLGREGLPQELVGAYLYLASNASTYTTGSNIAVDGGYT</Hsp_hseq>
              <Hsp_midline>LK KV  VTG S G+G A+A  F Q  + V + Y S   +A       +  G +A   + +VT   DV  ++    K+FG++D+ + NAGV     P  ++   + W +++D +L G +  +    + F +N     +I  S    ++  P L   Y A+K     + ++L++E+A  G RVN+I PG I T I    FADPE +     + P+G  G P+E+     +LAS+ ++Y TG  +  DGG T</Hsp_midline>
            </Hsp>
            <Hsp>
              <Hsp_num>2</Hsp_num>
              <Hsp_bit-score>110.153</Hsp_bit-score>
              <Hsp_score>274</Hsp_score>
              <Hsp_evalue>4.43132e-24</Hsp_evalue>
              <Hsp_query-from>5</Hsp_query-from>
              <Hsp_query-to>251</Hsp_query-to>
              <Hsp_hit-from>452</Hsp_hit-from>
              <Hsp_hit-to>1189</Hsp_hit-to>
              <Hsp_query-frame>0</Hsp_query-frame>
              <Hsp_hit-frame>2</Hsp_hit-frame>
              <Hsp_identity>80</Hsp_identity>
              <Hsp_positive>132</Hsp_positive>
              <Hsp_gaps>11</Hsp_gaps>
              <Hsp_align-len>252</Hsp_align-len>
              <Hsp_qseq>LKDKVVVVTGGSKGLGRAMAVRFGQEQSKVVVNYRSNXXXXXXXXXXXXXXGGQAIIVRGDVTKEEDVVNLVETAVKEFGSLDVMINNAGVE-NPVPSHELS-LENWNQVIDTNLTGAFLGSREAIKYFVENDIKGNVI---NMSSVHEMIPWPLFVHYAASKGGMKLMTETLALEYAPKGIRVNNIGPGAIDTPINAEKFADPEQRADVESMIPMGYIGKPEEIASVAAFLASSQASYVTGITLFADGGMT</Hsp_qseq>
              <Hsp_hseq>LKGKVASVTGSSGGIGWAVAEGYAQAGADVAIWYNSHPADDKAEYLTKTY-GVKSKAYKCNVTDFQDVEKVVKQIELDFGTIDIFVANAGVAWTEGPKFDVKGVDKWNKVVDVDLNSVYYCAHVVGPIFRKKG-KGSFIFTASMSASIVNVP-QLQAAYNARKAGVKHLSKSFTVEWAPFA-RVNSVSPGYIATHLS--EFADPDVKSKWLQLTPLGREAKPRELVGAYLYLASDAASYTTGADLAVDGGYT</Hsp_hseq>
              <Hsp_midline>LK KV  VTG S G+G A+A  + Q  + V + Y S+  +           G ++   + +VT  +DV  +V+    +FG++D+ + NAGV     P  ++  ++ WN+V+D +L   +  +      F +   KG+ I   +MS+    +P  L   Y A K G+K ++++  +E+AP   RVN++ PG I T ++  +FADP+ ++    + P+G   KP E+     +LAS  ASY TG  L  DGG T</Hsp_midline>
            </Hsp>
          </Hit_hsps>
        </Hit>
        <Hit>
          <Hit_num>50</Hit_num>
          <Hit_id>gi|37813448|gb|AY340666.1|</Hit_id>
          <Hit_def>Cochliobolus lunatus StcQ-like protein and 17beta-hydroxysteroid dehydrogenase (17HSDcl) genes, complete cds; and ABC transporter-like protein gene, partial cds</Hit_def>
          <Hit_accession>AY340666</Hit_accession>
          <Hit_len>5200</Hit_len>
          <Hit_hsps>
            <Hsp>
              <Hsp_num>1</Hsp_num>
              <Hsp_bit-score>114.005</Hsp_bit-score>
              <Hsp_score>284</Hsp_score>
              <Hsp_evalue>3.06878e-25</Hsp_evalue>
              <Hsp_query-from>5</Hsp_query-from>
              <Hsp_query-to>249</Hsp_query-to>
              <Hsp_hit-from>1778</Hsp_hit-from>
              <Hsp_hit-to>2536</Hsp_hit-to>
              <Hsp_query-frame>0</Hsp_query-frame>
              <Hsp_hit-frame>2</Hsp_hit-frame>
              <Hsp_identity>75</Hsp_identity>
              <Hsp_positive>128</Hsp_positive>
              <Hsp_gaps>12</Hsp_gaps>
              <Hsp_align-len>255</Hsp_align-len>
              <Hsp_qseq>LKDKVVVVTGGSKGLGRAMAVRFGQEQSKVVVNYRSNXXXXXXXXXXXXXXGGQAIIVRGDVTKEEDVVNLVETAVKEFGSLDVMINNAGVENPVPSHELSLENWNQVIDTNLTGAFLGSREAIKYFVENDIKGNVINMSSVHEMIPWPLFVHYAASKGGMKLMTETLALEYAPKGIRVNNIGPGAIDTPI----------NAEKFADPEQRADVESMIPMGYIGKPEEIASVAAFLASSQASYVTGITLFADGG</Hsp_qseq>
              <Hsp_hseq>LDGKVALVTGSGRGIGAAVAVHLGRLGAKVVVNYANSTKDAEKVVSEIKALGSDAIAIKADIRQVPEIVKLFDQAVAHFGHLDIAVSNSGVVSFGHLKDVTEEEFDRVFSLNTRGQFFVAREAYRHLTEGG--RIVLTSSNTSKDFSVPKHSLYSGSKGAVDSFVRIFSKDCGDKKITVNAVAPGGTVTDMFHEVSHHYIPNGTSYTAEQRQQMAAHASPLHRNGWPQDVANVVGFLVSKEGEWVNGKVLTLDGG</Hsp_hseq>
              <Hsp_midline>L  KV +VTG  +G+G A+AV  G+  +KVVVNY ++ ++A +V  EI+  G  AI ++ D+ +  ++V L + AV  FG LD+ ++N+GV +     +++ E +++V   N  G F  +REA ++  E      V+  S+  +    P    Y+ SKG +       + +   K I VN + PG   T +          N   +   +++       P+   G P+++A+V  FL S +  +V G  L  DGG</Hsp_midline>
            </Hsp>
          </Hit_hsps>
        </Hit>
        <Hit>
          <Hit_num>51</Hit_num>
          <Hit_id>gi|39971800|ref|XM_367291.1|</Hit_id>
          <Hit_def>Magnaporthe grisea 70-15 chromosome I</Hit_def>
          <Hit_accession>XM_367291</Hit_accession>
          <Hit_len>825</Hit_len>
          <Hit_hsps>
            <Hsp>
              <Hsp_num>1</Hsp_num>
              <Hsp_bit-score>114.005</Hsp_bit-score>
              <Hsp_score>284</Hsp_score>
              <Hsp_evalue>3.06878e-25</Hsp_evalue>
              <Hsp_query-from>5</Hsp_query-from>
              <Hsp_query-to>249</Hsp_query-to>
              <Hsp_hit-from>55</Hsp_hit-from>
              <Hsp_hit-to>816</Hsp_hit-to>
              <Hsp_query-frame>0</Hsp_query-frame>
              <Hsp_hit-frame>1</Hsp_hit-frame>
              <Hsp_identity>77</Hsp_identity>
              <Hsp_positive>136</Hsp_positive>
              <Hsp_gaps>15</Hsp_gaps>
              <Hsp_align-len>257</Hsp_align-len>
              <Hsp_qseq>LKDKVVVVTGGSKGLGRAMAVRFGQEQSKVVVNYRSNXXXXXXXXXXXXXXGGQAIIVRGDVTKEEDVVNLVETAVKEFGSLDVMINNAGVENPVPSHELSLENWNQVIDTNLTGAFLGSREAIKYFVENDIKGNVINMSSVHE-MIPWPLFVHYAASKGGMKLMTETLALEYAPKGIRVNNIGPGAIDTPI---NAEKFAD------PEQRAD--VESMIPMGYIGKPEEIASVAAFLASSQASYVTGITLFADGG</Hsp_qseq>
              <Hsp_hseq>LAGKVALVTGAGRGIGRGIAIELGRRGASVVVNYGSSSKAAEEVVAELKKLGAQGVAIQADISKPSEVVALFDKAVSHFGGLDFVMSNSGMEVWCDELEVTQELFDKVFNLNTRGQFFVAQQGLKHCRRG---GRIILTSSIAAVMTGIPNHALYAGSKAAVEGFCRAFAVDCGAKGVTVNCIAPGGVKTDMFDENSWHYAPGGYKGMPQEKIDEGLANMNPLKRIGYPADIGRAVSALCQEESEWINGQVIKLTGG</Hsp_hseq>
              <Hsp_midline>L  KV +VTG  +G+GR +A+  G+  + VVVNY S+ + A EV  E+++ G Q + ++ D++K  +VV L + AV  FG LD +++N+G+E      E++ E +++V + N  G F  +++ +K+       G +I  SS+   M   P    YA SK  ++      A++   KG+ VN I PG + T +   N+  +A       P+++ D  + +M P+  IG P +I    + L   ++ ++ G  +   GG</Hsp_midline>
            </Hsp>
          </Hit_hsps>
        </Hit>
        <Hit>
          <Hit_num>52</Hit_num>
          <Hit_id>gi|39970290|ref|XM_366536.1|</Hit_id>
          <Hit_def>Magnaporthe grisea 70-15 chromosome VII</Hit_def>
          <Hit_accession>XM_366536</Hit_accession>
          <Hit_len>843</Hit_len>
          <Hit_hsps>
            <Hsp>
              <Hsp_num>1</Hsp_num>
              <Hsp_bit-score>114.005</Hsp_bit-score>
              <Hsp_score>284</Hsp_score>
              <Hsp_evalue>3.06878e-25</Hsp_evalue>
              <Hsp_query-from>5</Hsp_query-from>
              <Hsp_query-to>252</Hsp_query-to>
              <Hsp_hit-from>13</Hsp_hit-from>
              <Hsp_hit-to>771</Hsp_hit-to>
              <Hsp_query-frame>0</Hsp_query-frame>
              <Hsp_hit-frame>1</Hsp_hit-frame>
              <Hsp_identity>82</Hsp_identity>
              <Hsp_positive>132</Hsp_positive>
              <Hsp_gaps>7</Hsp_gaps>
              <Hsp_align-len>254</Hsp_align-len>
              <Hsp_qseq>LKDKVVVVTGGSKGLGRAMAVRFGQEQSKVVV-NYRSNXXXXXXXXXXXXXXGGQAIIVRGDVTKEEDVVNLVETAVKEFGSLDVMINNAGVENPVPSHELSL-EN-WNQVIDTNLTGAFLGSREAIKYFVEND-IKGNVINMSSVHEMIPWPL-FVHYAASKGGMKLMTETLALEYAPKGIRVNNIGPGAIDTPINAEKFADPE-QRADVESMIPMGYIGKPEEIASVAAFLASSQASYVTGITLFADGGMTK</Hsp_qseq>
              <Hsp_hseq>LAGKNAVITGAAGGIGLETSILFAKEGAHVLMADISLDALAKALDKVKSLVPGAQVETVKCDVSKEAEVKAMIEH-VDAWGGLDIIFNNAGIMHADDADAVDTPENIWNLTQDINVKGVWYGSKHAVLALRRHKKTKGSIINTASVVALVGSATPQLAYTASKGAVLAMTRELAIVHAREGFRFNNLCPAPLNTPLLQDWLGDDQAKRHRREVHFPTGRFGEAVEQAQAVLFLASDESSFVNGHDFVVDGGMTK</Hsp_hseq>
              <Hsp_midline>L  K  V+TG + G+G   ++ F +E + V++ +   +       K +    G Q   V+ DV+KE +V  ++E  V  +G LD++ NNAG+ +   +  +   EN WN   D N+ G + GS+ A+     +   KG++IN +SV  ++      + Y ASKG +  MT  LA+ +A +G R NN+ P  ++TP+  +   D + +R   E   P G  G+  E A    FLAS ++S+V G     DGGMTK</Hsp_midline>
            </Hsp>
          </Hit_hsps>
        </Hit>
        <Hit>
          <Hit_num>53</Hit_num>
          <Hit_id>gi|13570026|gb|AF290182.2|AF290182</Hit_id>
          <Hit_def>Pyricularia grisea tetrahydroxynaphthalene reductase mRNA, complete cds</Hit_def>
          <Hit_accession>AF290182</Hit_accession>
          <Hit_len>825</Hit_len>
          <Hit_hsps>
            <Hsp>
              <Hsp_num>1</Hsp_num>
              <Hsp_bit-score>114.005</Hsp_bit-score>
              <Hsp_score>284</Hsp_score>
              <Hsp_evalue>3.06878e-25</Hsp_evalue>
              <Hsp_query-from>5</Hsp_query-from>
              <Hsp_query-to>249</Hsp_query-to>
              <Hsp_hit-from>55</Hsp_hit-from>
              <Hsp_hit-to>816</Hsp_hit-to>
              <Hsp_query-frame>0</Hsp_query-frame>
              <Hsp_hit-frame>1</Hsp_hit-frame>
              <Hsp_identity>77</Hsp_identity>
              <Hsp_positive>136</Hsp_positive>
              <Hsp_gaps>15</Hsp_gaps>
              <Hsp_align-len>257</Hsp_align-len>
              <Hsp_qseq>LKDKVVVVTGGSKGLGRAMAVRFGQEQSKVVVNYRSNXXXXXXXXXXXXXXGGQAIIVRGDVTKEEDVVNLVETAVKEFGSLDVMINNAGVENPVPSHELSLENWNQVIDTNLTGAFLGSREAIKYFVENDIKGNVINMSSVHE-MIPWPLFVHYAASKGGMKLMTETLALEYAPKGIRVNNIGPGAIDTPI---NAEKFAD------PEQRAD--VESMIPMGYIGKPEEIASVAAFLASSQASYVTGITLFADGG</Hsp_qseq>
              <Hsp_hseq>LAGKVALVTGAGRGIGRGIAIELGRRGASVVVNYGSSSKAAEEVVAELKKLGAQGVAIQADISKPSEVVALFDKAVSHFGGLDFVMSNSGMEVWCDELEVTQELFDKVFNLNTRGQFFVAQQGLKHCRRG---GRIILTSSIAAVMTGIPNHALYAGSKAAVEGFCRAFAVDCGAKGVTVNCIAPGGVKTDMFDENSWHYAPGGYKGMPQEKIDEGLANMNPLKRIGYPADIGRAVSALCQEESEWINGQVIKLTGG</Hsp_hseq>
              <Hsp_midline>L  KV +VTG  +G+GR +A+  G+  + VVVNY S+ + A EV  E+++ G Q + ++ D++K  +VV L + AV  FG LD +++N+G+E      E++ E +++V + N  G F  +++ +K+       G +I  SS+   M   P    YA SK  ++      A++   KG+ VN I PG + T +   N+  +A       P+++ D  + +M P+  IG P +I    + L   ++ ++ G  +   GG</Hsp_midline>
            </Hsp>
          </Hit_hsps>
        </Hit>
        <Hit>
          <Hit_num>54</Hit_num>
          <Hit_id>gi|4210941|gb|AF069518.1|AF069518</Hit_id>
          <Hit_def>Cochliobolus lunatus 17beta-hydroxysteroid dehydrogenase mRNA, complete cds</Hit_def>
          <Hit_accession>AF069518</Hit_accession>
          <Hit_len>1044</Hit_len>
          <Hit_hsps>
            <Hsp>
              <Hsp_num>1</Hsp_num>
              <Hsp_bit-score>114.005</Hsp_bit-score>
              <Hsp_score>284</Hsp_score>
              <Hsp_evalue>3.06878e-25</Hsp_evalue>
              <Hsp_query-from>5</Hsp_query-from>
              <Hsp_query-to>249</Hsp_query-to>
              <Hsp_hit-from>103</Hsp_hit-from>
              <Hsp_hit-to>861</Hsp_hit-to>
              <Hsp_query-frame>0</Hsp_query-frame>
              <Hsp_hit-frame>1</Hsp_hit-frame>
              <Hsp_identity>75</Hsp_identity>
              <Hsp_positive>128</Hsp_positive>
              <Hsp_gaps>12</Hsp_gaps>
              <Hsp_align-len>255</Hsp_align-len>
              <Hsp_qseq>LKDKVVVVTGGSKGLGRAMAVRFGQEQSKVVVNYRSNXXXXXXXXXXXXXXGGQAIIVRGDVTKEEDVVNLVETAVKEFGSLDVMINNAGVENPVPSHELSLENWNQVIDTNLTGAFLGSREAIKYFVENDIKGNVINMSSVHEMIPWPLFVHYAASKGGMKLMTETLALEYAPKGIRVNNIGPGAIDTPI----------NAEKFADPEQRADVESMIPMGYIGKPEEIASVAAFLASSQASYVTGITLFADGG</Hsp_qseq>
              <Hsp_hseq>LDGKVALVTGSGRGIGAAVAVHLGRLGAKVVVNYANSTKDAEKVVSEIKALGSDAIAIKADIRQVPEIVKLFDQAVAHFGHLDIAVSNSGVVSFGHLKDVTEEEFDRVFSLNTRGQFFVAREAYRHLTEGG--RIVLTSSNTSKDFSVPKHSLYSGSKGAVDSFVRIFSKDCGDKKITVNAVAPGGTVTDMFHEVSHHYIPNGTSYTAEQRQQMAAHASPLHRNGWPQDVANVVGFLVSKEGEWVNGKVLTLDGG</Hsp_hseq>
              <Hsp_midline>L  KV +VTG  +G+G A+AV  G+  +KVVVNY ++ ++A +V  EI+  G  AI ++ D+ +  ++V L + AV  FG LD+ ++N+GV +     +++ E +++V   N  G F  +REA ++  E      V+  S+  +    P    Y+ SKG +       + +   K I VN + PG   T +          N   +   +++       P+   G P+++A+V  FL S +  +V G  L  DGG</Hsp_midline>
            </Hsp>
          </Hit_hsps>
        </Hit>
        <Hit>
          <Hit_num>55</Hit_num>
          <Hit_id>gi|46139490|ref|XM_391436.1|</Hit_id>
          <Hit_def>Gibberella zeae PH-1 strain PH-1; NRRL 31084 chromosome linkage group 14</Hit_def>
          <Hit_accession>XM_391436</Hit_accession>
          <Hit_len>813</Hit_len>
          <Hit_hsps>
            <Hsp>
              <Hsp_num>1</Hsp_num>
              <Hsp_bit-score>113.62</Hsp_bit-score>
              <Hsp_score>283</Hsp_score>
              <Hsp_evalue>4.00796e-25</Hsp_evalue>
              <Hsp_query-from>11</Hsp_query-from>
              <Hsp_query-to>252</Hsp_query-to>
              <Hsp_hit-from>22</Hsp_hit-from>
              <Hsp_hit-to>807</Hsp_hit-to>
              <Hsp_query-frame>0</Hsp_query-frame>
              <Hsp_hit-frame>1</Hsp_hit-frame>
              <Hsp_identity>81</Hsp_identity>
              <Hsp_positive>138</Hsp_positive>
              <Hsp_gaps>24</Hsp_gaps>
              <Hsp_align-len>264</Hsp_align-len>
              <Hsp_qseq>VVTGGSKGLGRAMAVRFGQEQSKVVVNYRSNXXXXXXXXXXXXXX------GGQAIIVRGDVTKEEDVVNLVETAVKEFGSLDVMINNAGV--ENPVPSHELSLENWNQVIDTNLTGAFLGSREAIKYFVENDI-----------KGNVINMSSVHEMIPWPLFVHYAASKGGMKLMTETLALEYAPKGIRVNNIGPGAIDTPI---NAEKFADPEQRADVESMIPMGYIGKPEEIASVAAFLASSQASYVTGITLFADGGMTK</Hsp_qseq>
              <Hsp_hseq>LITGGASGIGRACARAFARDGSAGIALIDLNLEALQAVKSEIEQEKLSPNNNFRIELYPADVTDETRINEIVNDMVQKFGRIDYVVNAAGIAIKHQGGAAFAQTADWNRVLNINLNGTFFVLRAAARVMLKQDPIKSSINGRDLQRGSIINFSSIQGVVGIPLSTSYTAAKHAIIGLTRSASEDYAKDGLRINAICPGYTETPMTTKNPDVLKAMQER--ISTAVPMHRMGQPEEIADGVLYLAGGRSSFVTGSALAVDGGYTQ</Hsp_hseq>
              <Hsp_midline>++TGG+ G+GRA A  F ++ S  +     N E    VK EIE+         +  +   DVT E  +  +V   V++FG +D ++N AG+  ++   +      +WN+V++ NL G F   R A +  ++ D            +G++IN SS+  ++  PL   Y A+K  +  +T + + +YA  G+R+N I PG  +TP+   N +     ++R  + + +PM  +G+PEEIA    +LA  ++S+VTG  L  DGG T+</Hsp_midline>
            </Hsp>
          </Hit_hsps>
        </Hit>
        <Hit>
          <Hit_num>56</Hit_num>
          <Hit_id>gi|58258290|ref|XM_566558.1|</Hit_id>
          <Hit_def>Filobasidiella neoformans LSDR, putative (CNA01160) mRNA, complete cds</Hit_def>
          <Hit_accession>XM_566558</Hit_accession>
          <Hit_len>1161</Hit_len>
          <Hit_hsps>
            <Hsp>
              <Hsp_num>1</Hsp_num>
              <Hsp_bit-score>113.62</Hsp_bit-score>
              <Hsp_score>283</Hsp_score>
              <Hsp_evalue>4.00796e-25</Hsp_evalue>
              <Hsp_query-from>5</Hsp_query-from>
              <Hsp_query-to>249</Hsp_query-to>
              <Hsp_hit-from>82</Hsp_hit-from>
              <Hsp_hit-to>867</Hsp_hit-to>
              <Hsp_query-frame>0</Hsp_query-frame>
              <Hsp_hit-frame>1</Hsp_hit-frame>
              <Hsp_identity>77</Hsp_identity>
              <Hsp_positive>124</Hsp_positive>
              <Hsp_gaps>21</Hsp_gaps>
              <Hsp_align-len>264</Hsp_align-len>
              <Hsp_qseq>LKDKVVVVTGGSKGLGRAMAVRFGQEQSKVVVNYRSNXXXXXXXXXXXXXXGGQAIIVRGDVTKEEDVVNLVETAVKEFG-SLDVMINNAGVENPVPSHELSLENWNQVIDTNLTGAFLGSREAIKYFVENDIK------------------GNVINMSSVHEMIPWPLFVHYAASKGGMKLMTETLALEYAPKGIRVNNIGPGAIDTPINAEKFADPEQRADVESMIPMGYIGKPEEIASVAAFLASSQASYVTGITLFADGG</Hsp_qseq>
              <Hsp_hseq>LTGKTALITGATRGIGARMALALAKAGADIILVQRNTSNTATRDDIIAA--GGKADIVVCDLGDAASVAKLIPHVTKELGRTLDIVVNCGGIQRRHPVENFPENDWNDVLQVNLNTVFTITRDAGRHMLESRGGVAGEPVPEGGAAGNPRGFGKIINISSLVAYQGGLNVVAYAAAKHGVQGIVKSFSNGWASKGVCVNAIAPGYIATDMNEALIADKDRARQILERIPAGRWGSPEDFEGAIVFLASRASDYVTGECLVVDGG</Hsp_hseq>
              <Hsp_midline>L  K  ++TG ++G+G  MA+   +  + +++  R+    A          GG+A IV  D+     V  L+    KE G +LD+++N  G++   P       +WN V+  NL   F  +R+A ++ +E+                     G +IN+SS+         V YAA+K G++ + ++ +  +A KG+ VN I PG I T +N    AD ++   +   IP G  G PE+      FLAS  + YVTG  L  DGG</Hsp_midline>
            </Hsp>
          </Hit_hsps>
        </Hit>
        <Hit>
          <Hit_num>57</Hit_num>
          <Hit_id>gi|70989290|ref|XM_744402.1|</Hit_id>
          <Hit_def>oxidoreductase short chain dehydrogenase/reductase family (Afu2g03620) mRNA, complete cds</Hit_def>
          <Hit_accession>XM_744402</Hit_accession>
          <Hit_len>1290</Hit_len>
          <Hit_hsps>
            <Hsp>
              <Hsp_num>1</Hsp_num>
              <Hsp_bit-score>113.235</Hsp_bit-score>
              <Hsp_score>282</Hsp_score>
              <Hsp_evalue>5.23455e-25</Hsp_evalue>
              <Hsp_query-from>5</Hsp_query-from>
              <Hsp_query-to>244</Hsp_query-to>
              <Hsp_hit-from>469</Hsp_hit-from>
              <Hsp_hit-to>1182</Hsp_hit-to>
              <Hsp_query-frame>0</Hsp_query-frame>
              <Hsp_hit-frame>1</Hsp_hit-frame>
              <Hsp_identity>82</Hsp_identity>
              <Hsp_positive>129</Hsp_positive>
              <Hsp_gaps>6</Hsp_gaps>
              <Hsp_align-len>242</Hsp_align-len>
              <Hsp_qseq>LKDKVVVVTGGSKGLGRAMAVRFGQEQSKV-VVNYRSNXXXXXXXXXXXXXXGGQAIIVRGDVTKEEDVVNLVETAVKEFGSLDVMINNAGVENPVPSH-ELSLENWNQVIDTNLTGAFLGSREAIKYFVENDIKGNVINMSSVHEMIPWPLFVHYAASKGGMKLMTETLALEYAPKGIRVNNIGPGAIDTPINAEKFADPEQRADVESMIPMGYIGKPEEIASVAAFLASSQASYVTGITL</Hsp_qseq>
              <Hsp_hseq>LKDKKVLITGGDSGIGRAVAILMAREGADITIVHLPEEIDDAEETKRAIEHEKRSCLLVAGDLRAHNMCRRAVEEHMNKFQRLNVLINNASKQYMNKNFADIDLNKVEDIFRTNIIQMMALTKYALPFLSKGD---SIINTTSVVTFRGSSSMVDYAATKGAVVGFTRSLASQLLPKGIRVNAVAPGAIYTPIQVDT-RDAEQMANWGSRTPLGRPGEPSEVATTFVFLASADASLYCKCTI</Hsp_hseq>
              <Hsp_midline>LKDK V++TGG  G+GRA+A+   +E + + +V+     ++A E K+ IE      ++V GD+         VE  + +F  L+V+INNA  +    +  ++ L     +  TN+      ++ A+ +  + D   ++IN +SV         V YAA+KG +   T +LA +  PKGIRVN + PGAI TPI  +   D EQ A+  S  P+G  G+P E+A+   FLAS+ AS     T+</Hsp_midline>
            </Hsp>
          </Hit_hsps>
        </Hit>
        <Hit>
          <Hit_num>58</Hit_num>
          <Hit_id>gi|71023772|ref|XM_757023.1|</Hit_id>
          <Hit_def>Ustilago maydis 521 hypothetical protein (UM05969.1), mRNA</Hit_def>
          <Hit_accession>XM_757023</Hit_accession>
          <Hit_len>960</Hit_len>
          <Hit_hsps>
            <Hsp>
              <Hsp_num>1</Hsp_num>
              <Hsp_bit-score>112.849</Hsp_bit-score>
              <Hsp_score>281</Hsp_score>
              <Hsp_evalue>6.83654e-25</Hsp_evalue>
              <Hsp_query-from>5</Hsp_query-from>
              <Hsp_query-to>251</Hsp_query-to>
              <Hsp_hit-from>16</Hsp_hit-from>
              <Hsp_hit-to>900</Hsp_hit-to>
              <Hsp_query-frame>0</Hsp_query-frame>
              <Hsp_hit-frame>1</Hsp_hit-frame>
              <Hsp_identity>86</Hsp_identity>
              <Hsp_positive>140</Hsp_positive>
              <Hsp_gaps>50</Hsp_gaps>
              <Hsp_align-len>296</Hsp_align-len>
              <Hsp_qseq>LKDKVVVVTGGSKGLGRAMAVRFGQEQSKVV---VNYRS--NXXXXXXXXXXXXXXGGQAIIVRGDVTKEEDVVNLVETAVKEFGSLDVMINNAGVENPVPSHELSLEN--WNQVIDTNLTGAFLGSREAIKYFVEN--------DIKGNVINMSSVHEM--IPWPLFVHYAASKGGMKLMTETLALEYAPKGIRVNNIGPGAIDTPINAEKFADPEQRADVESMIPMGYIGKPEEIASVAAF--------------------------------LASSQASYVTGITLFADGGMT</Hsp_qseq>
              <Hsp_hseq>LPHRVAVITGGGSGIGRECAILFASEGANLILADINLEACQQTADIVNERFSNAELPVKAIAVKCDVSKEDEVAAIVKRAVDEFGRLDVMFNNAGIMHPADDNALNTDEKIWDLTQAINVKGVWYGCKHAILAMRNNATDEAKKLHVGGSIINTASFVALRGAATPQ-IAYTASKGAVLAMTRELAMVHAREGIRVNSLCPGPLQTPLLMDFLNTPEKLNRRLTHLPLGRFGEAVEQAKAVLFRKLIPPHSHLVYVDNATDKLDSLRTLLRIRCTVATDESSYVLGHDLLVDGGLS</Hsp_hseq>
              <Hsp_midline>L  +V V+TGG  G+GR  A+ F  E + ++   +N  +     + +  +    E   +AI V+ DV+KE++V  +V+ AV EFG LDVM NNAG+ +P   + L+ +   W+     N+ G + G + AI     N         + G++IN +S   +     P  + Y ASKG +  MT  LA+ +A +GIRVN++ PG + TP+  +    PE+     + +P+G  G+  E A    F                                +A+ ++SYV G  L  DGG++</Hsp_midline>
            </Hsp>
          </Hit_hsps>
        </Hit>
        <Hit>
          <Hit_num>59</Hit_num>
          <Hit_id>gi|46130677|ref|XM_389119.1|</Hit_id>
          <Hit_def>Gibberella zeae PH-1 strain PH-1; NRRL 31084 chromosome 2</Hit_def>
          <Hit_accession>XM_389119</Hit_accession>
          <Hit_len>864</Hit_len>
          <Hit_hsps>
            <Hsp>
              <Hsp_num>1</Hsp_num>
              <Hsp_bit-score>112.849</Hsp_bit-score>
              <Hsp_score>281</Hsp_score>
              <Hsp_evalue>6.83654e-25</Hsp_evalue>
              <Hsp_query-from>2</Hsp_query-from>
              <Hsp_query-to>238</Hsp_query-to>
              <Hsp_hit-from>13</Hsp_hit-from>
              <Hsp_hit-to>735</Hsp_hit-to>
              <Hsp_query-frame>0</Hsp_query-frame>
              <Hsp_hit-frame>1</Hsp_hit-frame>
              <Hsp_identity>70</Hsp_identity>
              <Hsp_positive>123</Hsp_positive>
              <Hsp_gaps>8</Hsp_gaps>
              <Hsp_align-len>243</Hsp_align-len>
              <Hsp_qseq>YTDLKDKVVVVTGGSKGLGRAMAVRFGQEQSKVVVNYRSNXXXXXXXXXXXXXXGGQAIIVRGDVTKEEDVVNLVETAVKEFGSLDVMINNAGVENPVPSHELSLENWNQVIDTNLTGAFLGSREAIKYFVENDI------KGNVINMSSVHEMIPWPLFVHYAASKGGMKLMTETLALEYAPKGIRVNNIGPGAIDTPINAEKFADPEQRADVESMIPMGYIGKPEEIASVAAFLASSQASY</Hsp_qseq>
              <Hsp_hseq>FFSLQGQTALVTGGTRGIGQAVAIGLAEAGSDIILVQRDTTSQSTKESIEKL--GRKAFIYTADLSSQESVAALVPKVLADGHEIRILINCAGIQRRHPCEVFPDSDFNEVIQVNLNSVFTLCRDVGAHMLNLEPSPVTGRRGSIINFGSLLTFQGGFTVPAYAASKGAVGQMTKSFANEWTAKGITVNAIAPGYIETDMNEALLNNPERLASITSRIPAGNWGSPDDFKGTSVYLASKASGY</Hsp_hseq>
              <Hsp_midline>+  L+ +  +VTGG++G+G+A+A+   +  S +++  R    ++ +   E    G +A I   D++ +E V  LV   + +   + ++IN AG++   P       ++N+VI  NL   F   R+   + +  +       +G++IN  S+           YAASKG +  MT++ A E+  KGI VN I PG I+T +N     +PE+ A + S IP G  G P++    + +LAS  + Y</Hsp_midline>
            </Hsp>
          </Hit_hsps>
        </Hit>
        <Hit>
          <Hit_num>60</Hit_num>
          <Hit_id>gi|68480911|ref|XM_710516.1|</Hit_id>
          <Hit_def>Candida albicans SC5314 hypothetical protein (CaO19_10415), mRNA</Hit_def>
          <Hit_accession>XM_710516</Hit_accession>
          <Hit_len>843</Hit_len>
          <Hit_hsps>
            <Hsp>
              <Hsp_num>1</Hsp_num>
              <Hsp_bit-score>112.464</Hsp_bit-score>
              <Hsp_score>280</Hsp_score>
              <Hsp_evalue>8.9288e-25</Hsp_evalue>
              <Hsp_query-from>5</Hsp_query-from>
              <Hsp_query-to>251</Hsp_query-to>
              <Hsp_hit-from>97</Hsp_hit-from>
              <Hsp_hit-to>834</Hsp_hit-to>
              <Hsp_query-frame>0</Hsp_query-frame>
              <Hsp_hit-frame>1</Hsp_hit-frame>
              <Hsp_identity>82</Hsp_identity>
              <Hsp_positive>135</Hsp_positive>
              <Hsp_gaps>13</Hsp_gaps>
              <Hsp_align-len>253</Hsp_align-len>
              <Hsp_qseq>LKDKVVVVTGGSKGLGRAMAVRFGQEQSKVVVNYRSNXXXXXXXXXXXXXXGGQAIIVRGDVTKEEDVVNLVETAVKEFGSLDVMINNAGV---ENPVPSHELSLENWNQVIDTNLTGAFLGSREAIKYFVENDIKGNVI---NMSSVHEMIPWPLFVHYAASKGGMKLMTETLALEYAPKGIRVNNIGPGAIDTPINAEKFADPEQRADVESMIPMGYIGKPEEIASVAAFLASSQASYVTGITLFADGGMT</Hsp_qseq>
              <Hsp_hseq>LKGKVASVTGSSGGIGWAVAEGYAQAGADVAIWYNSHPADDKAEYLTKTY-GVKSKAYKCNVTDFQDVEKVVKQIELDFGTIDIFVANAGVAWTEGPEIDVK-GVDKWNKVVDVDLNSVYYCAHVVGPIFRKKG-KGSFIFTASMSASIVNVP-QLQAAYNAAKAGVKHLSKSLSVEWAPFA-RVNSVSPGYIATHLS--EFADPDVKSKWLQLTPLGREAKPRELVGAYLYLASDAASYTTGADLAVDGGYT</Hsp_hseq>
              <Hsp_midline>LK KV  VTG S G+G A+A  + Q  + V + Y S+  +           G ++   + +VT  +DV  +V+    +FG++D+ + NAGV   E P    +  ++ WN+V+D +L   +  +      F +   KG+ I   +MS+    +P  L   Y A+K G+K ++++L++E+AP   RVN++ PG I T ++  +FADP+ ++    + P+G   KP E+     +LAS  ASY TG  L  DGG T</Hsp_midline>
            </Hsp>
          </Hit_hsps>
        </Hit>
        <Hit>
          <Hit_num>61</Hit_num>
          <Hit_id>gi|68481022|ref|XM_710460.1|</Hit_id>
          <Hit_def>Candida albicans SC5314 hypothetical protein (CaO19_2897), mRNA</Hit_def>
          <Hit_accession>XM_710460</Hit_accession>
          <Hit_len>843</Hit_len>
          <Hit_hsps>
            <Hsp>
              <Hsp_num>1</Hsp_num>
              <Hsp_bit-score>112.464</Hsp_bit-score>
              <Hsp_score>280</Hsp_score>
              <Hsp_evalue>8.9288e-25</Hsp_evalue>
              <Hsp_query-from>5</Hsp_query-from>
              <Hsp_query-to>251</Hsp_query-to>
              <Hsp_hit-from>97</Hsp_hit-from>
              <Hsp_hit-to>834</Hsp_hit-to>
              <Hsp_query-frame>0</Hsp_query-frame>
              <Hsp_hit-frame>1</Hsp_hit-frame>
              <Hsp_identity>82</Hsp_identity>
              <Hsp_positive>135</Hsp_positive>
              <Hsp_gaps>13</Hsp_gaps>
              <Hsp_align-len>253</Hsp_align-len>
              <Hsp_qseq>LKDKVVVVTGGSKGLGRAMAVRFGQEQSKVVVNYRSNXXXXXXXXXXXXXXGGQAIIVRGDVTKEEDVVNLVETAVKEFGSLDVMINNAGV---ENPVPSHELSLENWNQVIDTNLTGAFLGSREAIKYFVENDIKGNVI---NMSSVHEMIPWPLFVHYAASKGGMKLMTETLALEYAPKGIRVNNIGPGAIDTPINAEKFADPEQRADVESMIPMGYIGKPEEIASVAAFLASSQASYVTGITLFADGGMT</Hsp_qseq>
              <Hsp_hseq>LKGKVASVTGSSGGIGWAVAEGYAQAGADVAIWYNSHPADDKAEYLTKTY-GVKSKAYKCNVTDFQDVEKVVKQIELDFGTIDIFVANAGVAWTEGPEIDVK-GVDKWNKVVDVDLNSVYYCAHVVGPIFRKKG-KGSFIFTASMSASIVNVP-QLQAAYNAAKAGVKHLSKSLSVEWAPFA-RVNSVSPGYIATHLS--EFADPDVKSKWLQLTPLGREAKPRELVGAYLYLASDAASYTTGADLAVDGGYT</Hsp_hseq>
              <Hsp_midline>LK KV  VTG S G+G A+A  + Q  + V + Y S+  +           G ++   + +VT  +DV  +V+    +FG++D+ + NAGV   E P    +  ++ WN+V+D +L   +  +      F +   KG+ I   +MS+    +P  L   Y A+K G+K ++++L++E+AP   RVN++ PG I T ++  +FADP+ ++    + P+G   KP E+     +LAS  ASY TG  L  DGG T</Hsp_midline>
            </Hsp>
          </Hit_hsps>
        </Hit>
        <Hit>
          <Hit_num>62</Hit_num>
          <Hit_id>gi|46136732|ref|XM_390058.1|</Hit_id>
          <Hit_def>Gibberella zeae PH-1 strain PH-1; NRRL 31084 chromosome 1</Hit_def>
          <Hit_accession>XM_390058</Hit_accession>
          <Hit_len>819</Hit_len>
          <Hit_hsps>
            <Hsp>
              <Hsp_num>1</Hsp_num>
              <Hsp_bit-score>112.079</Hsp_bit-score>
              <Hsp_score>279</Hsp_score>
              <Hsp_evalue>1.16614e-24</Hsp_evalue>
              <Hsp_query-from>5</Hsp_query-from>
              <Hsp_query-to>250</Hsp_query-to>
              <Hsp_hit-from>22</Hsp_hit-from>
              <Hsp_hit-to>801</Hsp_hit-to>
              <Hsp_query-frame>0</Hsp_query-frame>
              <Hsp_hit-frame>1</Hsp_hit-frame>
              <Hsp_identity>77</Hsp_identity>
              <Hsp_positive>125</Hsp_positive>
              <Hsp_gaps>14</Hsp_gaps>
              <Hsp_align-len>260</Hsp_align-len>
              <Hsp_qseq>LKDKVVVVTGGSKGLGRAMAVRFGQEQSKVVVNYRS---------NXXXXXXXXXXXXXXGGQAIIVRGDVTKEEDVVNLVETAVKEFGS--LDVMINNAGVENPVPSHELSLENWNQVIDTNLTGAFLGSREAIKYFV--ENDIKGNVINMSSVHEMIPWPLFVHYAASKGGMKLMTETLALEYAPKGIRVNNIGPGAIDTPINAEKFADPEQRADVESMIPMGYIGKPEEIASVAAFLASSQAS-YVTGITLFADGGM</Hsp_qseq>
              <Hsp_hseq>LANKTAIITGGTTGIGRAICLEFLRQGANVVVNHLGLEKDQTHLDSLIVEADEIRKASPTAGHLDHQAGDVRDPATATELVKKAVEHSPKKRLDICVSNAGICTFADFLTLEPDLLHSTVRTNLDGAFYVTQAAARQMALHQEPKGGSIIGVSSISALVGGGQQTHYTPTKAGVLSLMQSTACALGEHGIRCNALLPGTIRTQLNDADLADDTKRAYMEGRIPLGRTGSPSDMAGPAVFLACPELSGYVTGAQLLVDGGL</Hsp_hseq>
              <Hsp_midline>L +K  ++TGG+ G+GRA+ + F ++ + VVVN+           +     +  ++     G      GDV        LV+ AV+      LD+ ++NAG+        L  +  +  + TNL GAF  ++ A +     +    G++I +SS+  ++      HY  +K G+  + ++ A      GIR N + PG I T +N    AD  +RA +E  IP+G  G P ++A  A FLA  + S YVTG  L  DGG+</Hsp_midline>
            </Hsp>
          </Hit_hsps>
        </Hit>
        <Hit>
          <Hit_num>63</Hit_num>
          <Hit_id>gi|46115191|ref|XM_383614.1|</Hit_id>
          <Hit_def>Gibberella zeae PH-1 strain PH-1; NRRL 31084 chromosome 2</Hit_def>
          <Hit_accession>XM_383614</Hit_accession>
          <Hit_len>786</Hit_len>
          <Hit_hsps>
            <Hsp>
              <Hsp_num>1</Hsp_num>
              <Hsp_bit-score>112.079</Hsp_bit-score>
              <Hsp_score>279</Hsp_score>
              <Hsp_evalue>1.16614e-24</Hsp_evalue>
              <Hsp_query-from>2</Hsp_query-from>
              <Hsp_query-to>253</Hsp_query-to>
              <Hsp_hit-from>19</Hsp_hit-from>
              <Hsp_hit-to>783</Hsp_hit-to>
              <Hsp_query-frame>0</Hsp_query-frame>
              <Hsp_hit-frame>1</Hsp_hit-frame>
              <Hsp_identity>79</Hsp_identity>
              <Hsp_positive>137</Hsp_positive>
              <Hsp_gaps>13</Hsp_gaps>
              <Hsp_align-len>260</Hsp_align-len>
              <Hsp_qseq>YTDLKDKVVVVTGGSKGLGRAMAVRFGQEQSKVVVNYRSNXXXXXXXXXXXXXXG----GQAIIVRGDVTKEEDVVNLVETAVKEFGS-LDVMINNAGVENPVPSHELSLENWNQVIDTNLTGAFLGSREAIKYFVENDIKGNVINMSSVHEMIPWPLFVHYAASKGGMKLMTETLALEYAPKGIRVNNIGPGAIDTPINAEKFAD-PEQRADVE-SMIPMG-YIGKPEEIASVAAFLASSQASYVTGITLFADGGMTKY</Hsp_qseq>
              <Hsp_hseq>FQTLKGKVAIITGASRGLGAGFAFELARRGAKIVATYTSPSSEKLVSELSEKIASLDPSSQCIGVKADLKEESAPAEIVHQAVAIFGTQIDILINNAGMEIVKPHTDLTISDFDSIFYLNVRAPLL-LLQAVKPFLPSSGGGRIINISSVGARCGFKNLSLYCASKAALEGLTRSWAAELGVEGHTVNAVNPG----PVQSDLLDNIPKEIVDMQKKQTPAGNRLGEVDDIAQIVAWLASEESRWITGQALSASGGLEMY</Hsp_hseq>
              <Hsp_midline>+  LK KV ++TG S+GLG   A    +  +K+V  Y S   E L  +   + A      Q I V+ D+ +E     +V  AV  FG+ +D++INNAG+E   P  +L++ +++ +   N+    L   +A+K F+ +   G +IN+SSV     +     Y ASK  ++ +T + A E   +G  VN + PG    P+ ++   + P++  D++    P G  +G+ ++IA + A+LAS ++ ++TG  L A GG+  Y</Hsp_midline>
            </Hsp>
          </Hit_hsps>
        </Hit>
        <Hit>
          <Hit_num>64</Hit_num>
          <Hit_id>gi|57639515|gb|AY846877.1|</Hit_id>
          <Hit_def>Magnaporthe grisea 1,3,6,8-tetrahydroxynaphthalene reductase gene, complete cds</Hit_def>
          <Hit_accession>AY846877</Hit_accession>
          <Hit_len>915</Hit_len>
          <Hit_hsps>
            <Hsp>
              <Hsp_num>1</Hsp_num>
              <Hsp_bit-score>111.694</Hsp_bit-score>
              <Hsp_score>278</Hsp_score>
              <Hsp_evalue>1.52302e-24</Hsp_evalue>
              <Hsp_query-from>5</Hsp_query-from>
              <Hsp_query-to>241</Hsp_query-to>
              <Hsp_hit-from>55</Hsp_hit-from>
              <Hsp_hit-to>792</Hsp_hit-to>
              <Hsp_query-frame>0</Hsp_query-frame>
              <Hsp_hit-frame>1</Hsp_hit-frame>
              <Hsp_identity>75</Hsp_identity>
              <Hsp_positive>133</Hsp_positive>
              <Hsp_gaps>15</Hsp_gaps>
              <Hsp_align-len>249</Hsp_align-len>
              <Hsp_qseq>LKDKVVVVTGGSKGLGRAMAVRFGQEQSKVVVNYRSNXXXXXXXXXXXXXXGGQAIIVRGDVTKEEDVVNLVETAVKEFGSLDVMINNAGVENPVPSHELSLENWNQVIDTNLTGAFLGSREAIKYFVENDIKGNVINMSSVHE-MIPWPLFVHYAASKGGMKLMTETLALEYAPKGIRVNNIGPGAIDTPI---NAEKFAD------PEQRAD--VESMIPMGYIGKPEEIASVAAFLASSQASYVTG</Hsp_qseq>
              <Hsp_hseq>LAGKVALVTGAGRGIGRGIAIELGRRGASVVVNYGSSSKAAEEVVAELKKLGAQGVAIQADISKPSEVVALFDKAVSHFGGLDFVMSNSGMEVWCDELEVTQELFDKVFNLNTRGQFFVAQQGLKHCRRG---GRIILTSSIAAVMTGIPNHALYAGSKAAVEGFCRAFAVDCGAKGVTVNCIAPGGVKTDMFDENSWHYAPGGYKGMPQEKIDEGLANMNPLKRIGYPADIGRAVSALCQEESEWING</Hsp_hseq>
              <Hsp_midline>L  KV +VTG  +G+GR +A+  G+  + VVVNY S+ + A EV  E+++ G Q + ++ D++K  +VV L + AV  FG LD +++N+G+E      E++ E +++V + N  G F  +++ +K+       G +I  SS+   M   P    YA SK  ++      A++   KG+ VN I PG + T +   N+  +A       P+++ D  + +M P+  IG P +I    + L   ++ ++ G</Hsp_midline>
            </Hsp>
          </Hit_hsps>
        </Hit>
        <Hit>
          <Hit_num>65</Hit_num>
          <Hit_id>gi|67904029|ref|XM_677179.1|</Hit_id>
          <Hit_def>Aspergillus nidulans FGSC A4 hypothetical protein (AN9002.2), mRNA</Hit_def>
          <Hit_accession>XM_677179</Hit_accession>
          <Hit_len>891</Hit_len>
          <Hit_hsps>
            <Hsp>
              <Hsp_num>1</Hsp_num>
              <Hsp_bit-score>110.923</Hsp_bit-score>
              <Hsp_score>276</Hsp_score>
              <Hsp_evalue>2.59788e-24</Hsp_evalue>
              <Hsp_query-from>5</Hsp_query-from>
              <Hsp_query-to>241</Hsp_query-to>
              <Hsp_hit-from>154</Hsp_hit-from>
              <Hsp_hit-to>858</Hsp_hit-to>
              <Hsp_query-frame>0</Hsp_query-frame>
              <Hsp_hit-frame>1</Hsp_hit-frame>
              <Hsp_identity>76</Hsp_identity>
              <Hsp_positive>131</Hsp_positive>
              <Hsp_gaps>6</Hsp_gaps>
              <Hsp_align-len>239</Hsp_align-len>
              <Hsp_qseq>LKDKVVVVTGGSKGLGRAMAVRFGQEQSKVVVNYRS-NXXXXXXXXXXXXXXGGQAIIVRGDVTKEEDVVNLVETAVKEFGSLDVMINNAGVENPVPS-HELSLENWNQVIDTNLTGAFLGSREAIKYFVENDIKGNVINMSSVHEMIPWPLFVHYAASKGGMKLMTETLALEYAPKGIRVNNIGPGAIDTPINAEKFADPEQRADVESMIPMGYIGKPEEIASVAAFLASSQASYVTG</Hsp_qseq>
              <Hsp_hseq>LQGKKALITGGDSGIGRSVAALYAKEGADITIVYLPVEEEDAQETKRLVEAEGRQCLLLSGDLRDRGFCKQAVDSHVQKYGHINILVNNASQQFSCPDLAQINLDTVTDVFQTNIIQMFAMTKFSLPHMSKGD---SIINNTSVTAFRGTGSMVDYASTKGAIVGFTRSAALQLIPKGIRVNAVAPGSTYTPIQVDT-RDAEQMQGWASSKPLGRPGQPSEVATSFVFLASSDASLFYG</Hsp_hseq>
              <Hsp_midline>L+ K  ++TGG  G+GR++A  + +E + + + Y    EE+A E K+ +E  G Q +++ GD+         V++ V+++G +++++NNA  +   P   +++L+    V  TN+   F  ++ ++ +  + D   ++IN +SV         V YA++KG +   T + AL+  PKGIRVN + PG+  TPI  +   D EQ     S  P+G  G+P E+A+   FLASS AS   G</Hsp_midline>
            </Hsp>
          </Hit_hsps>
        </Hit>
        <Hit>
          <Hit_num>66</Hit_num>
          <Hit_id>gi|67540559|ref|XM_658962.1|</Hit_id>
          <Hit_def>Aspergillus nidulans FGSC A4 hypothetical protein (AN6450.2), mRNA</Hit_def>
          <Hit_accession>XM_658962</Hit_accession>
          <Hit_len>744</Hit_len>
          <Hit_hsps>
            <Hsp>
              <Hsp_num>1</Hsp_num>
              <Hsp_bit-score>110.923</Hsp_bit-score>
              <Hsp_score>276</Hsp_score>
              <Hsp_evalue>2.59788e-24</Hsp_evalue>
              <Hsp_query-from>5</Hsp_query-from>
              <Hsp_query-to>250</Hsp_query-to>
              <Hsp_hit-from>7</Hsp_hit-from>
              <Hsp_hit-to>738</Hsp_hit-to>
              <Hsp_query-frame>0</Hsp_query-frame>
              <Hsp_hit-frame>1</Hsp_hit-frame>
              <Hsp_identity>78</Hsp_identity>
              <Hsp_positive>130</Hsp_positive>
              <Hsp_gaps>10</Hsp_gaps>
              <Hsp_align-len>250</Hsp_align-len>
              <Hsp_qseq>LKDKVVVVTGGSKGLGRAMAVRFGQEQSKVVVNYRSNXXXXXXXXXXXXXXGGQAIIVRGDVTKEEDVVNLVETAVKEFGSLDVMINNAGVENPVPSHELSLENWNQVIDTNLTGAFL--GSREAIKYFVENDIKGNVINMSSVHEMIP--WPLFVHYAASKGGMKLMTETLALEYAPKGIRVNNIGPGAIDTPINAEKFADPEQRADVESMIPMGYIGKPEEIASVAAFLASSQASYVTGITLFADGGM</Hsp_qseq>
              <Hsp_hseq>LAGKVALITGASKGIGRATAQRLASEGASLVINY--NTDAASAQALVDEIGQDRALAVQADASKLADIDRLVDAAVAKFGKIDILIPNAGILPMRDLEHTTEEDFDFTYNLMVKGPYFLAQAQKAAKHIPAG---GRIILVSTGVTVLSNIAPAYLLYASAKAAVEQMARVMAKDLARNGILVNCVAPGPTTTGLFLNGKSDQMLKM-VAGFSPFNRIGEPEEIANAVYFLCSKDSSWVSGQTLRVNGGM</Hsp_hseq>
              <Hsp_midline>L  KV ++TG SKG+GRA A R   E + +V+NY  N + A       E    +A+ V+ D +K  D+  LV+ AV +FG +D++I NAG+         + E+++   +  + G +    +++A K+       G +I +S+   ++    P ++ YA++K  ++ M   +A + A  GI VN + PG   T +     +D   +  V    P   IG+PEEIA+   FL S  +S+V+G TL  +GGM</Hsp_midline>
            </Hsp>
          </Hit_hsps>
        </Hit>
        <Hit>
          <Hit_num>67</Hit_num>
          <Hit_id>gi|14333985|gb|AF285781.1|AF285781</Hit_id>
          <Hit_def>Ophiostoma floccosum hydroxynaphthalene reductase gene, complete cds</Hit_def>
          <Hit_accession>AF285781</Hit_accession>
          <Hit_len>1756</Hit_len>
          <Hit_hsps>
            <Hsp>
              <Hsp_num>1</Hsp_num>
              <Hsp_bit-score>110.923</Hsp_bit-score>
              <Hsp_score>276</Hsp_score>
              <Hsp_evalue>2.59788e-24</Hsp_evalue>
              <Hsp_query-from>5</Hsp_query-from>
              <Hsp_query-to>241</Hsp_query-to>
              <Hsp_hit-from>710</Hsp_hit-from>
              <Hsp_hit-to>1447</Hsp_hit-to>
              <Hsp_query-frame>0</Hsp_query-frame>
              <Hsp_hit-frame>2</Hsp_hit-frame>
              <Hsp_identity>69</Hsp_identity>
              <Hsp_positive>128</Hsp_positive>
              <Hsp_gaps>15</Hsp_gaps>
              <Hsp_align-len>249</Hsp_align-len>
              <Hsp_qseq>LKDKVVVVTGGSKGLGRAMAVRFGQEQSKVVVNYRSNXXXXXXXXXXXXXXGGQAIIVRGDVTKEEDVVNLVETAVKEFGSLDVMINNAGVENPVPSHELSLENWNQVIDTNLTGAFLGSREAIKYFVENDIKGNVINMSSVHEMIPW-PLFVHYAASKGGMKLMTETLALEYAPKGIRVNNIGPGAIDTPINAEK--------FADPEQRADVESMI---PMGYIGKPEEIASVAAFLASSQASYVTG</Hsp_qseq>
              <Hsp_hseq>LAGKVAIITGAGRGIGRGIATELGRRGANVIVNYGSSSAAAEEVVADLKALGTDAVAMQADISKPDEVVKLFDRAVAHFGGIDIVVSNSGMEVWSSELDVTQELFDKVFNLNCRGQFFVAQQGLKHCRRG---GSIILTSSVAASLSGIPNHALYAGSKAAVEGFTRAFSVDCGEKGVTVNAIAPGGVKTDMYDENSWHYVPGGYKGMSQDVIDEGILKACPLKRVGTPSDIGKAVALLVSEEGEWING</Hsp_hseq>
              <Hsp_midline>L  KV ++TG  +G+GR +A   G+  + V+VNY S+   A EV  +++  G  A+ ++ D++K ++VV L + AV  FG +D++++N+G+E      +++ E +++V + N  G F  +++ +K+       G++I  SSV   +   P    YA SK  ++  T   +++   KG+ VN I PG + T +  E         +    Q    E ++   P+  +G P +I    A L S +  ++ G</Hsp_midline>
            </Hsp>
          </Hit_hsps>
        </Hit>
        <Hit>
          <Hit_num>68</Hit_num>
          <Hit_id>gi|50307534|ref|XM_453747.1|</Hit_id>
          <Hit_def>Kluyveromyces lactis NRRL Y-1140, KLLA0D15521g predicted mRNA</Hit_def>
          <Hit_accession>XM_453747</Hit_accession>
          <Hit_len>771</Hit_len>
          <Hit_hsps>
            <Hsp>
              <Hsp_num>1</Hsp_num>
              <Hsp_bit-score>110.538</Hsp_bit-score>
              <Hsp_score>275</Hsp_score>
              <Hsp_evalue>3.39294e-24</Hsp_evalue>
              <Hsp_query-from>8</Hsp_query-from>
              <Hsp_query-to>249</Hsp_query-to>
              <Hsp_hit-from>25</Hsp_hit-from>
              <Hsp_hit-to>756</Hsp_hit-to>
              <Hsp_query-frame>0</Hsp_query-frame>
              <Hsp_hit-frame>1</Hsp_hit-frame>
              <Hsp_identity>75</Hsp_identity>
              <Hsp_positive>128</Hsp_positive>
              <Hsp_gaps>8</Hsp_gaps>
              <Hsp_align-len>247</Hsp_align-len>
              <Hsp_qseq>KVVVVTGGSKGLGRAMAVRFGQEQSKVVVNYRSNXXXXXXXXXXXXXXGGQAIIVRGDVTKEEDVVNLVETAVKEFGSLDVMINNAGVENPVPS--HELSLENWNQVIDTNLTGAFLGSREAIKYFVEN---DIKGNVINMSSVHEMIPWPLFVHYAASKGGMKLMTETLALEYAPKGIRVNNIGPGAIDTPINAEKFADPEQRADVESMIPMGYIGKPEEIASVAAFLASSQASYVTGITLFADGG</Hsp_qseq>
              <Hsp_hseq>KIALVTGASTGVGEGIARALFVRGATVVITSR-HLSEVQETAGNIDPSGSRVIGKEVDVTVAKAVEDLIQEIREEFGALHYLVNNAGITGPHQTGIEDYDIDSWRQVIDTNINGTFYTLKYALPLMESSSSPDSEAAVVNLSAVNGLVGIPGISPYTATKHAVIGITQSVALEYAERNVRVNAVAPGYVSTP--KIQALPKETQQWMSSQHPMKRMATMTEVSNTVLFLLSPLTGFTTGSVYPIDGG</Hsp_hseq>
              <Hsp_midline>K+ +VTG S G+G  +A       + VV+  R +  E  E    I+ +G + I    DVT  + V +L++   +EFG+L  ++NNAG+  P  +   +  +++W QVIDTN+ G F   + A+     +   D +  V+N+S+V+ ++  P    Y A+K  +  +T+++ALEYA + +RVN + PG + TP    +    E +  + S  PM  +    E+++   FL S    + TG     DGG</Hsp_midline>
            </Hsp>
          </Hit_hsps>
        </Hit>
        <Hit>
          <Hit_num>69</Hit_num>
          <Hit_id>gi|49642208|emb|CR382124.1|</Hit_id>
          <Hit_def>Kluyveromyces lactis strain NRRL Y-1140 chromosome D of strain NRRL Y-1140 of Kluyveromyces lactis</Hit_def>
          <Hit_accession>CR382124</Hit_accession>
          <Hit_len>1715506</Hit_len>
          <Hit_hsps>
            <Hsp>
              <Hsp_num>1</Hsp_num>
              <Hsp_bit-score>110.538</Hsp_bit-score>
              <Hsp_score>275</Hsp_score>
              <Hsp_evalue>3.39294e-24</Hsp_evalue>
              <Hsp_query-from>8</Hsp_query-from>
              <Hsp_query-to>249</Hsp_query-to>
              <Hsp_hit-from>1311625</Hsp_hit-from>
              <Hsp_hit-to>1312356</Hsp_hit-to>
              <Hsp_query-frame>0</Hsp_query-frame>
              <Hsp_hit-frame>1</Hsp_hit-frame>
              <Hsp_identity>75</Hsp_identity>
              <Hsp_positive>128</Hsp_positive>
              <Hsp_gaps>8</Hsp_gaps>
              <Hsp_align-len>247</Hsp_align-len>
              <Hsp_qseq>KVVVVTGGSKGLGRAMAVRFGQEQSKVVVNYRSNXXXXXXXXXXXXXXGGQAIIVRGDVTKEEDVVNLVETAVKEFGSLDVMINNAGVENPVPS--HELSLENWNQVIDTNLTGAFLGSREAIKYFVEN---DIKGNVINMSSVHEMIPWPLFVHYAASKGGMKLMTETLALEYAPKGIRVNNIGPGAIDTPINAEKFADPEQRADVESMIPMGYIGKPEEIASVAAFLASSQASYVTGITLFADGG</Hsp_qseq>
              <Hsp_hseq>KIALVTGASTGVGEGIARALFVRGATVVITSR-HLSEVQETAGNIDPSGSRVIGKEVDVTVAKAVEDLIQEIREEFGALHYLVNNAGITGPHQTGIEDYDIDSWRQVIDTNINGTFYTLKYALPLMESSSSPDSEAAVVNLSAVNGLVGIPGISPYTATKHAVIGITQSVALEYAERNVRVNAVAPGYVSTP--KIQALPKETQQWMSSQHPMKRMATMTEVSNTVLFLLSPLTGFTTGSVYPIDGG</Hsp_hseq>
              <Hsp_midline>K+ +VTG S G+G  +A       + VV+  R +  E  E    I+ +G + I    DVT  + V +L++   +EFG+L  ++NNAG+  P  +   +  +++W QVIDTN+ G F   + A+     +   D +  V+N+S+V+ ++  P    Y A+K  +  +T+++ALEYA + +RVN + PG + TP    +    E +  + S  PM  +    E+++   FL S    + TG     DGG</Hsp_midline>
            </Hsp>
            <Hsp>
              <Hsp_num>2</Hsp_num>
              <Hsp_bit-score>90.1225</Hsp_bit-score>
              <Hsp_score>222</Hsp_score>
              <Hsp_evalue>4.74545e-18</Hsp_evalue>
              <Hsp_query-from>65</Hsp_query-from>
              <Hsp_query-to>249</Hsp_query-to>
              <Hsp_hit-from>1592706</Hsp_hit-from>
              <Hsp_hit-to>1593254</Hsp_hit-to>
              <Hsp_query-frame>0</Hsp_query-frame>
              <Hsp_hit-frame>-3</Hsp_hit-frame>
              <Hsp_identity>56</Hsp_identity>
              <Hsp_positive>88</Hsp_positive>
              <Hsp_gaps>2</Hsp_gaps>
              <Hsp_align-len>185</Hsp_align-len>
              <Hsp_qseq>DVTKEEDVVNLVETAVKEFGSLDVMINNAGVENPVPSHELSLENWNQVIDTNLTGAFLGSREAIKYFVENDIKGNVINMSSVHEMIPWPLFVHYAASKGGMKLMTETLALEYAPKGIRVNNIGPGAIDTPINAEKFADPEQRADVESMIPMGYIGKPEEIASVAAFLASSQASYVTGITLFADGG</Hsp_qseq>
              <Hsp_hseq>DVRNVDQLHEAVKVAIQKFGRLDYVIAGAAGNFLADFTHLSSNAFKSVVSIDLLGSFNTVKACFPELVKT--KGSVLFVSSTLHYYGVPFQSHVGAAKAGIDALSNALAVEMGPLGLRFNCVAPGAIANTEGLARLTKNDSSSDLSEMIPLQRLGTTVDIANTTVFLFSPAASYITGTIHVVDGG</Hsp_hseq>
              <Hsp_midline>DV   + +   V+ A+++FG LD +I  A          LS   +  V+  +L G+F   +      V+   KG+V+ +SS       P   H  A+K G+  ++  LA+E  P G+R N + PGAI       +    +  +D+  MIP+  +G   +IA+   FL S  ASY+TG     DGG</Hsp_midline>
            </Hsp>
            <Hsp>
              <Hsp_num>3</Hsp_num>
              <Hsp_bit-score>82.4185</Hsp_bit-score>
              <Hsp_score>202</Hsp_score>
              <Hsp_evalue>9.89486e-16</Hsp_evalue>
              <Hsp_query-from>7</Hsp_query-from>
              <Hsp_query-to>211</Hsp_query-to>
              <Hsp_hit-from>1696573</Hsp_hit-from>
              <Hsp_hit-to>1697157</Hsp_hit-to>
              <Hsp_query-frame>0</Hsp_query-frame>
              <Hsp_hit-frame>-2</Hsp_hit-frame>
              <Hsp_identity>62</Hsp_identity>
              <Hsp_positive>100</Hsp_positive>
              <Hsp_gaps>12</Hsp_gaps>
              <Hsp_align-len>206</Hsp_align-len>
              <Hsp_qseq>DKVVVVTGGSKGLGRAMAVRFGQEQSKVVVNYRSNXXXXXXXXXXXXXXGGQAIIVRGDVTKEEDVVNLVETAVKEFGSLDVMINNAGVE-NPVPSHELSLENWNQVIDTNLTGAFLGSREAIKYFVENDIKGNVINMSSVHEMIPWPLFVHYAASKGGMKLMTETLALEYAPKGIRVNNIGPGAIDTPINAEKFADPEQRADVES</Hsp_qseq>
              <Hsp_hseq>NKVVLITGASSGIGLDIAEKLQLDGYEVFGTSRKGAQPNTNYSFK---------MVELDVTKDGSVATAVAEVMKNAGKIDVLINNAGVGISWAAAEESSIEQSKFIFDTNLFGVMRMTQAVLPHMREQG-SGRIINIGSISGIVPVAFGAIYSASKHALEAYTEALDHEVRNQGIRVSVIDPHLIKTPM-FSKDLEPDRPLSIYS</Hsp_hseq>
              <Hsp_midline>+KVV++TG S G+G  +A +   +  +V    R   +       +         +V  DVTK+  V   V   +K  G +DV+INNAGV  +   + E S+E    + DTNL G    ++  + +  E    G +IN+ S+  ++P      Y+ASK  ++  TE L  E   +GIRV+ I P  I TP+   K  +P++   + S</Hsp_midline>
            </Hsp>
          </Hit_hsps>
        </Hit>
        <Hit>
          <Hit_num>70</Hit_num>
          <Hit_id>gi|32405197|ref|XM_323211.1|</Hit_id>
          <Hit_def>Neurospora crassa strain OR74A</Hit_def>
          <Hit_accession>XM_323211</Hit_accession>
          <Hit_len>1095</Hit_len>
          <Hit_hsps>
            <Hsp>
              <Hsp_num>1</Hsp_num>
              <Hsp_bit-score>110.538</Hsp_bit-score>
              <Hsp_score>275</Hsp_score>
              <Hsp_evalue>3.39294e-24</Hsp_evalue>
              <Hsp_query-from>8</Hsp_query-from>
              <Hsp_query-to>253</Hsp_query-to>
              <Hsp_hit-from>346</Hsp_hit-from>
              <Hsp_hit-to>1092</Hsp_hit-to>
              <Hsp_query-frame>0</Hsp_query-frame>
              <Hsp_hit-frame>1</Hsp_hit-frame>
              <Hsp_identity>74</Hsp_identity>
              <Hsp_positive>139</Hsp_positive>
              <Hsp_gaps>5</Hsp_gaps>
              <Hsp_align-len>250</Hsp_align-len>
              <Hsp_qseq>KVVVVTGGSKGLGRAMAVRFGQEQSKVVVNYRSNXXXXXXXXXXXXXXGGQAI-IVRGDVTKEEDVVNLVETAVKEFGSLDVMINNAGV-ENPVPSHELSLENWNQVIDTNLTGAFLGSREAIKYFVENDIKGNVINMSSVH-EMIPWPLFVH-YAASKGGMKLMTETLALEYAPKGIRVNNIGPGAIDTPINAEKFADPEQRADVESMIPMGYIGKPEEIASVAAFLASSQASYVTGITLFADGGMTKY</Hsp_qseq>
              <Hsp_hseq>KVIIITGGARGLGNYMARACAEAGAKAIVIFDANQDLGDESAAELHQKTGLPVSFFKVDVRDGSAINAAVQNVVDLYGAPDVLVNSAGIADSNIPAEKYDAAMFRRLIDINLNGSFLMSQAVGRAMMAAGKPGSIILVASMSGTIVNYPQEQSCYNASKAGVIQLGKSLAAEWAKYNIRVNCISPGYMDTALNKVPALDAQKKI-WKSLTPQERLGAVDDLNGLCVFLASDASSFMTGSNVIIDGGYTLY</Hsp_hseq>
              <Hsp_midline>KV+++TGG++GLG  MA    +  +K +V + +N++   E   E+ +  G  +   + DV     +   V+  V  +G+ DV++N+AG+ ++ +P+ +     + ++ID NL G+FL S+   +  +     G++I ++S+   ++ +P     Y ASK G+  + ++LA E+A   IRVN I PG +DT +N     D +++   +S+ P   +G  +++  +  FLAS  +S++TG  +  DGG T Y</Hsp_midline>
            </Hsp>
          </Hit_hsps>
        </Hit>
        <Hit>
          <Hit_num>71</Hit_num>
          <Hit_id>gi|71003148|ref|XM_751162.1|</Hit_id>
          <Hit_def>Ustilago maydis 521 hypothetical protein (UM00108.1), mRNA</Hit_def>
          <Hit_accession>XM_751162</Hit_accession>
          <Hit_len>1122</Hit_len>
          <Hit_hsps>
            <Hsp>
              <Hsp_num>1</Hsp_num>
              <Hsp_bit-score>110.153</Hsp_bit-score>
              <Hsp_score>274</Hsp_score>
              <Hsp_evalue>4.43132e-24</Hsp_evalue>
              <Hsp_query-from>5</Hsp_query-from>
              <Hsp_query-to>251</Hsp_query-to>
              <Hsp_hit-from>325</Hsp_hit-from>
              <Hsp_hit-to>1113</Hsp_hit-to>
              <Hsp_query-frame>0</Hsp_query-frame>
              <Hsp_hit-frame>1</Hsp_hit-frame>
              <Hsp_identity>72</Hsp_identity>
              <Hsp_positive>142</Hsp_positive>
              <Hsp_gaps>16</Hsp_gaps>
              <Hsp_align-len>263</Hsp_align-len>
              <Hsp_qseq>LKDKVVVVTGGSKGLGRAMAVRFGQEQSKVV----VNYRSNXXXXXXXXXXXXXXGGQA---IIVRG---DVTKEEDVVNLVETAVKEFGSLDVMINNAGVENPVPSHELSLENWNQVIDTNLTGAFLGSREAIKYFVENDIKGNVINMSSVH-EMIPWPLF-VHYAASKGGMKLMTETLALEYAPKGIRVNNIGPGAIDTPINAEKFADP----EQRADVESMIPMGYIGKPEEIASVAAFLASSQASYVTGITLFADGGMT</Hsp_qseq>
              <Hsp_hseq>MEGKVCVVTGAARGIGNLIARTFVESGANHVAIVDLDEGESQHAAKEVDEWFTNHGGVKPGELDIQGYGCDISDEVQVQDVINRIHQRFGKINVAVNSAGIVENFPATEYPTAKLKKLFDININGSYFVAREVAKRMMQDKVQGSIVMIASMSASVVNVPQAQAPYNASKAAVKHLAKSMAVEWAKAGIRVNSLSPGYMLTSLSRAVLENSPNGKELRTNWENMTPMGRLGNPEDLKGAVVYLSSDASAFTTGADLIVDGGYT</Hsp_hseq>
              <Hsp_midline>++ KV VVTG ++G+G  +A  F +  +  V    ++   ++  A EV +     GG     + ++G   D++ E  V +++    + FG ++V +N+AG+    P+ E       ++ D N+ G++  +RE  K  +++ ++G+++ ++S+   ++  P     Y ASK  +K + +++A+E+A  GIRVN++ PG + T ++     +     E R + E+M PMG +G PE++     +L+S  +++ TG  L  DGG T</Hsp_midline>
            </Hsp>
          </Hit_hsps>
        </Hit>
        <Hit>
          <Hit_num>72</Hit_num>
          <Hit_id>gi|32420054|ref|XM_330470.1|</Hit_id>
          <Hit_def>Neurospora crassa strain OR74A</Hit_def>
          <Hit_accession>XM_330470</Hit_accession>
          <Hit_len>903</Hit_len>
          <Hit_hsps>
            <Hsp>
              <Hsp_num>1</Hsp_num>
              <Hsp_bit-score>109.768</Hsp_bit-score>
              <Hsp_score>273</Hsp_score>
              <Hsp_evalue>5.78748e-24</Hsp_evalue>
              <Hsp_query-from>5</Hsp_query-from>
              <Hsp_query-to>249</Hsp_query-to>
              <Hsp_hit-from>157</Hsp_hit-from>
              <Hsp_hit-to>885</Hsp_hit-to>
              <Hsp_query-frame>0</Hsp_query-frame>
              <Hsp_hit-frame>1</Hsp_hit-frame>
              <Hsp_identity>83</Hsp_identity>
              <Hsp_positive>128</Hsp_positive>
              <Hsp_gaps>12</Hsp_gaps>
              <Hsp_align-len>250</Hsp_align-len>
              <Hsp_qseq>LKDKVVVVTGGSKGLGRAMAVRFGQEQSKVVVNYRSNXXXXXXXXXXXXXXGGQAI-IVRGDVTKEEDVVNLVETAVKEF-GSLDVMINNAGVENPVPS-HELSLENWNQVIDTNLTGAFLGSREAIKYFVENDIKGNVINMSSVHEMIPWPLFVHYAASKGGMKLMTETLALEYAPKGIRVNNIGPGAIDTPI--NAEKFADPEQRADVESMIPMGYIGKPEEIASVAAFLASSQASYVTGITLFADGG</Hsp_qseq>
              <Hsp_hseq>LKGKKAIITGGDSGIGRASAILFAMEGADSVIAYLPEEEEDAQETKRRVEAYGQKCHLVSTDLRDRENCKKLVDEAVKIFNGQIDILFNNAAYQMVVDDIKDLSEDQWINTFNTNIHPYFYLAKYSLPYMKRGS---TIINNASINAYIGRPDLLDYTSTKGAIVAFTRGLSNQQAGKGIRVNAVAPGPVWTPLIPSTMKRENQEQFGST----PLGRPAQPSEVATAVVFLASEDSSAFSGQTLHPNMG</Hsp_hseq>
              <Hsp_midline>LK K  ++TGG  G+GRA A+ F  E +  V+ Y   EEE  +  K   EA GQ   +V  D+   E+   LV+ AVK F G +D++ NNA  +  V    +LS + W    +TN+   F  ++ ++ Y         +IN +S++  I  P  + Y ++KG +   T  L+ + A KGIRVN + PG + TP+  +  K  + EQ        P+G   +P E+A+   FLAS  +S  +G TL  + G</Hsp_midline>
            </Hsp>
          </Hit_hsps>
        </Hit>
        <Hit>
          <Hit_num>73</Hit_num>
          <Hit_id>gi|32413422|ref|XM_327190.1|</Hit_id>
          <Hit_def>Neurospora crassa strain OR74A</Hit_def>
          <Hit_accession>XM_327190</Hit_accession>
          <Hit_len>807</Hit_len>
          <Hit_hsps>
            <Hsp>
              <Hsp_num>1</Hsp_num>
              <Hsp_bit-score>109.768</Hsp_bit-score>
              <Hsp_score>273</Hsp_score>
              <Hsp_evalue>5.78748e-24</Hsp_evalue>
              <Hsp_query-from>5</Hsp_query-from>
              <Hsp_query-to>252</Hsp_query-to>
              <Hsp_hit-from>28</Hsp_hit-from>
              <Hsp_hit-to>804</Hsp_hit-to>
              <Hsp_query-frame>0</Hsp_query-frame>
              <Hsp_hit-frame>1</Hsp_hit-frame>
              <Hsp_identity>76</Hsp_identity>
              <Hsp_positive>132</Hsp_positive>
              <Hsp_gaps>17</Hsp_gaps>
              <Hsp_align-len>262</Hsp_align-len>
              <Hsp_qseq>LKDKVVVVTGGSKGLGRAMAVRFGQEQSKVVVNYRSNXXXXXXXXXXXXXXXXGGQAIIVRGDVTKEEDVVNLVETAVKEFGSLDVMINNAGVENPVPSHELSLENWNQVIDTNLTGAFLGSREAIKYFVENDIKGNVINMSSVHE-MIPWPLFVHYAASKGGMKLMTETLALEYAPKGIRVNNIGPGAIDTPINAEKF------ADPEQRAD-VESMI----PMGYIGKPEEIASVAAFLASSQASYVTGITLFADGGMTK</Hsp_qseq>
              <Hsp_hseq>LEGKVALVTGAGRGIGRGVALELARRGASVIVNYVSSAGPANEVVKEIESLHNGARAIAIQADVRRVSEIDRLFAEAKRAFGRIDIVMSNSGTESWDKTEDVTEEKYDYVFDLNAKAQFFVGQAAYKHLERN---GRVILMTSIAAGLMGVRNHALYNASKMAVQGFVKAFATDFGDKGITVNGVAPGGIKSDMFAENAWHYIPGGTPDLGKDKIEKMMAEHCPLGRCAVPEDVARVVAFLASEDGGWVNGQIITISGGSSQ</Hsp_hseq>
              <Hsp_midline>L+ KV +VTG  +G+GR +A+   +  + V+VNY S+      +  + E    G +AI ++ DV +  ++  L   A + FG +D++++N+G E+   + +++ E ++ V D N    F   + A K+   N   G VI M+S+   ++       Y ASK  ++   +  A ++  KGI VN + PG I + + AE          P+   D +E M+    P+G    PE++A V AFLAS    +V G  +   GG ++</Hsp_midline>
            </Hsp>
          </Hit_hsps>
        </Hit>
        <Hit>
          <Hit_num>74</Hit_num>
          <Hit_id>gi|67538933|ref|XM_658149.1|</Hit_id>
          <Hit_def>Aspergillus nidulans FGSC A4 hypothetical protein (AN5637.2), mRNA</Hit_def>
          <Hit_accession>XM_658149</Hit_accession>
          <Hit_len>789</Hit_len>
          <Hit_hsps>
            <Hsp>
              <Hsp_num>1</Hsp_num>
              <Hsp_bit-score>109.383</Hsp_bit-score>
              <Hsp_score>272</Hsp_score>
              <Hsp_evalue>7.55868e-24</Hsp_evalue>
              <Hsp_query-from>4</Hsp_query-from>
              <Hsp_query-to>249</Hsp_query-to>
              <Hsp_hit-from>22</Hsp_hit-from>
              <Hsp_hit-to>765</Hsp_hit-to>
              <Hsp_query-frame>0</Hsp_query-frame>
              <Hsp_hit-frame>1</Hsp_hit-frame>
              <Hsp_identity>80</Hsp_identity>
              <Hsp_positive>120</Hsp_positive>
              <Hsp_gaps>8</Hsp_gaps>
              <Hsp_align-len>251</Hsp_align-len>
              <Hsp_qseq>DLKDKVVVVTGGSKGLGRAMAVRFGQEQSKVVVNYRSNXXXXXXXXXXXXXXGGQAIIVRGDVTKEEDVVNLVETAVKEFGSLDVMINNAGVENPVPSHELSLENWNQVIDTNLTGAF----LGSREAIKYFVENDIKGNVINMSSVHEM-IPWPLFVHYAASKGGMKLMTETLALEYAPKGIRVNNIGPGAIDTPINAEKFADPEQRADVESMIPMGYIGKPEEIASVAAFLASSQASYVTGITLFADGG</Hsp_qseq>
              <Hsp_hseq>DVKGKVVLVTGGAKGIGRMISEGYVTNGATVYISSRDAKACEQAVKELNALGKGKAHAIPADFYKEEDVKKLAEELAKRESKLHVLVNNSGSNWGAPYDEYPSSAWTRVLTLNLHRVFDLTKLVTPLLEKAAAPND-PARIINIGSIDGLRVPALETFAYSASKAGLHHMSRVLANHLGKRNITSNTLACGPFQSKMMAATLKN--FREQIESGIPLKRIGTPEDVAGACLFLSSRAGAYVNGSTIAVDGG</Hsp_hseq>
              <Hsp_midline>D+K KVV+VTGG+KG+GR ++  +    + V ++ R  +     VK+      G+A  +  D  KEEDV  L E   K    L V++NN+G     P  E     W +V+  NL   F    L +    K    ND    +IN+ S+  + +P      Y+ASK G+  M+  LA     + I  N +  G   + + A    +   R  +ES IP+  IG PE++A    FL+S   +YV G T+  DGG</Hsp_midline>
            </Hsp>
          </Hit_hsps>
        </Hit>
        <Hit>
          <Hit_num>75</Hit_num>
          <Hit_id>gi|46111894|ref|XM_383005.1|</Hit_id>
          <Hit_def>Gibberella zeae PH-1 strain PH-1; NRRL 31084 chromosome 2</Hit_def>
          <Hit_accession>XM_383005</Hit_accession>
          <Hit_len>795</Hit_len>
          <Hit_hsps>
            <Hsp>
              <Hsp_num>1</Hsp_num>
              <Hsp_bit-score>109.383</Hsp_bit-score>
              <Hsp_score>272</Hsp_score>
              <Hsp_evalue>7.55868e-24</Hsp_evalue>
              <Hsp_query-from>5</Hsp_query-from>
              <Hsp_query-to>249</Hsp_query-to>
              <Hsp_hit-from>52</Hsp_hit-from>
              <Hsp_hit-to>780</Hsp_hit-to>
              <Hsp_query-frame>0</Hsp_query-frame>
              <Hsp_hit-frame>1</Hsp_hit-frame>
              <Hsp_identity>76</Hsp_identity>
              <Hsp_positive>117</Hsp_positive>
              <Hsp_gaps>6</Hsp_gaps>
              <Hsp_align-len>247</Hsp_align-len>
              <Hsp_qseq>LKDKVVVVTGGSKGLGRAMAVRFGQEQSKVV-VNYRSNXXXXXXXXXXXXXXGGQAIIVR-GDVTKEEDVVNLVETAVKEFGSLDVMINNAGVENPVPSHELSLENWNQVIDTNLTGAFLGSREAIKYFVENDIKGNVINMSSVHEMIPWPLFVHYAASKGGMKLMTETLALEYAPKGIRVNNIGPGAIDTPINAEKFADPEQRADVESMIPMGYIGKPEEIASVAAFLASSQASYVTGITLFADGG</Hsp_qseq>
              <Hsp_hseq>LAGKVAVITGGSSGIGREMAIALGRAGCRIVLIARRPKPLQDTIDHLADLHVTAEAIVADLGNPASVRDAIQAIKATV---GSPDILINAAAVNYRPHMNDLSQGAWDETIAVNLTAPFALGQAFGPKMAENGW-GRIINIISQQAFRCYGNSGAYGASKAGLLGLTRSQAEAWSRHGVLCNAIAPGVVDTPMTRVAFNDPAKAEAHAARTMVGRNGLPRDFAGIAVYLASDASATVTGQTIFVDGG</Hsp_hseq>
              <Hsp_midline>L  KV V+TGGS G+GR MA+  G+   ++V +  R    +             +AI+   G+     D +  ++  V   GS D++IN A V      ++LS   W++ I  NLT  F   +       EN   G +IN+ S      +     Y ASK G+  +T + A  ++  G+  N I PG +DTP+    F DP +     +   +G  G P + A +A +LAS  ++ VTG T+F DGG</Hsp_midline>
            </Hsp>
          </Hit_hsps>
        </Hit>
        <Hit>
          <Hit_num>76</Hit_num>
          <Hit_id>gi|39970894|ref|XM_366838.1|</Hit_id>
          <Hit_def>Magnaporthe grisea 70-15 chromosome VII</Hit_def>
          <Hit_accession>XM_366838</Hit_accession>
          <Hit_len>783</Hit_len>
          <Hit_hsps>
            <Hsp>
              <Hsp_num>1</Hsp_num>
              <Hsp_bit-score>108.997</Hsp_bit-score>
              <Hsp_score>271</Hsp_score>
              <Hsp_evalue>9.87194e-24</Hsp_evalue>
              <Hsp_query-from>2</Hsp_query-from>
              <Hsp_query-to>249</Hsp_query-to>
              <Hsp_hit-from>13</Hsp_hit-from>
              <Hsp_hit-to>768</Hsp_hit-to>
              <Hsp_query-frame>0</Hsp_query-frame>
              <Hsp_hit-frame>1</Hsp_hit-frame>
              <Hsp_identity>67</Hsp_identity>
              <Hsp_positive>120</Hsp_positive>
              <Hsp_gaps>8</Hsp_gaps>
              <Hsp_align-len>254</Hsp_align-len>
              <Hsp_qseq>YTDLKDKVVVVTGGSKGLGRAMAVRFGQEQSKVVVNYRSNXXXXXXXXXXXXXXGGQAIIVRGDVTKEEDVVNLVETAVKEFGSLDVMINNAGVENPVPSHELSLENWNQVIDTNLTGAFLGSREAIKYFVENDI------KGNVINMSSVHEMIPWPLFVHYAASKGGMKLMTETLALEYAPKGIRVNNIGPGAIDTPINAEKFADPEQRADVESMIPMGYIGKPEEIASVAAFLASSQASYVTGITLFADGG</Hsp_qseq>
              <Hsp_hseq>FFSLKDHTALITGGTRGIGAAVAIGLAEAGADVLLVQRDESSTTTRDAILAL--GRKSQIYVADLSSPESVAALTPKVLADGHQVRILVNCGGIQRRHKCEVFPDSDFNEVMQVNLGAVFTLTRDVGAHMLSLEPHPVTGRRGSVVNYASLLSFQGGLTVPAYAASKGAVAQLTKSFANEWTSRGVTVNAIAPGYIATDMNEALLKDEERLASISARIPAGRWGDPEDFKGTTVYLASKASGYVSGHVLVVDGG</Hsp_hseq>
              <Hsp_midline>+  LKD   ++TGG++G+G A+A+   +  + V++  R                G ++ I   D++  E V  L    + +   + +++N  G++           ++N+V+  NL   F  +R+   + +  +       +G+V+N +S+           YAASKG +  +T++ A E+  +G+ VN I PG I T +N     D E+ A + + IP G  G PE+      +LAS  + YV+G  L  DGG</Hsp_midline>
            </Hsp>
          </Hit_hsps>
        </Hit>
        <Hit>
          <Hit_num>77</Hit_num>
          <Hit_id>gi|71023680|ref|XM_756977.1|</Hit_id>
          <Hit_def>Ustilago maydis 521 hypothetical protein (UM05923.1), mRNA</Hit_def>
          <Hit_accession>XM_756977</Hit_accession>
          <Hit_len>837</Hit_len>
          <Hit_hsps>
            <Hsp>
              <Hsp_num>1</Hsp_num>
              <Hsp_bit-score>108.612</Hsp_bit-score>
              <Hsp_score>270</Hsp_score>
              <Hsp_evalue>1.28932e-23</Hsp_evalue>
              <Hsp_query-from>4</Hsp_query-from>
              <Hsp_query-to>249</Hsp_query-to>
              <Hsp_hit-from>61</Hsp_hit-from>
              <Hsp_hit-to>822</Hsp_hit-to>
              <Hsp_query-frame>0</Hsp_query-frame>
              <Hsp_hit-frame>1</Hsp_hit-frame>
              <Hsp_identity>69</Hsp_identity>
              <Hsp_positive>123</Hsp_positive>
              <Hsp_gaps>10</Hsp_gaps>
              <Hsp_align-len>255</Hsp_align-len>
              <Hsp_qseq>DLKDKVVVVTGGSKGLGRAMAVRFGQEQSKVVVNYRSNXXXXXXXXXXXXXXXXXXXXXGGQAIIVRGDVTKEEDVVNLVETAVKEF--GSLDVMINNAGVENPVPSHELSLENWNQVIDTNLTGAFLGSREAIKYFVENDIKGNVINMSSVHEMIPWPLFVHYAASKGGMKLMTETLALEYAPKGIRVNNIGPGAIDTPINAEKFADPEQRADVESMIPMGYIGKPEEIASVAAFLASSQASYVTGITLFADGG</Hsp_qseq>
              <Hsp_hseq>NLSGKTALLTGGTRGIGQACAVALVEAGASVILAVRPGTATSGAHPALAPLTAVANQSCSQKHSTVDADLSDLSQVKTLFDRALSQSPTSAIDILVNCGGIQRRHPSVDFPESDWDEVLNVNLKAVWLVSQAAGRHMVARR-SGKIINFGSLLTFQGGLTVPAYASAKGAVGQLTKALSNEWAKHNVQVNGIAPGYIATDMNEKLLADPTRLRQISERIPAGRWGDPADFKGPLLFLASQASQYVSGEMLVVDGG</Hsp_hseq>
              <Hsp_midline>+L  K  ++TGG++G+G+A AV   +  + V++  R     +              +    +   V  D++    V  L + A+ +    ++D+++N  G++   PS +    +W++V++ NL   +L S+ A ++ V     G +IN  S+           YA++KG +  +T+ L+ E+A   ++VN I PG I T +N +  ADP +   +   IP G  G P +      FLAS  + YV+G  L  DGG</Hsp_midline>
            </Hsp>
          </Hit_hsps>
        </Hit>
        <Hit>
          <Hit_num>78</Hit_num>
          <Hit_id>gi|49651994|emb|CR382133.1|</Hit_id>
          <Hit_def>Debaryomyces hansenii chromosome A of strain CBS767 of Debaryomyces hansenii</Hit_def>
          <Hit_accession>CR382133</Hit_accession>
          <Hit_len>1249565</Hit_len>
          <Hit_hsps>
            <Hsp>
              <Hsp_num>1</Hsp_num>
              <Hsp_bit-score>108.612</Hsp_bit-score>
              <Hsp_score>270</Hsp_score>
              <Hsp_evalue>1.28932e-23</Hsp_evalue>
              <Hsp_query-from>5</Hsp_query-from>
              <Hsp_query-to>253</Hsp_query-to>
              <Hsp_hit-from>393280</Hsp_hit-from>
              <Hsp_hit-to>394041</Hsp_hit-to>
              <Hsp_query-frame>0</Hsp_query-frame>
              <Hsp_hit-frame>-3</Hsp_hit-frame>
              <Hsp_identity>81</Hsp_identity>
              <Hsp_positive>129</Hsp_positive>
              <Hsp_gaps>9</Hsp_gaps>
              <Hsp_align-len>256</Hsp_align-len>
              <Hsp_qseq>LKDKVVVVTGGSKGLGRAMAVRFGQEQ-SKVVVNYRSNXXXXXXXXXXXXXXGGQAII-VRGD--VTKEEDVVNLVET-AVKEF--GSLDVMINNAGVENPVPSHELSLENWNQVIDTNLTGAFLGSREAIKYFVENDIKGNVINMSSVHEMIPWPLFVHYAASKGGMKLMTETLALEYAPKGIRVNNIGPGAIDTPINAEKFADPEQRADVESMIPMGYIGKPEEIASVAAFLASSQASYVTGITLFADGGMTKY</Hsp_qseq>
              <Hsp_hseq>LEGQVALITGGTNGIGLGMAKGLADANIDQIILTYRSEKPLENTIKVLQEVNPKVKISSIEADFGTGNEDDLVAKIATEAFKKSVSGKIDILINNAGINNRFPFDEFPQDKFDEVLRVNLNIPVKLTKAIGCKMLETKTKGKIVFTASLCSFQGGVDSTAYAITKGGIKQFTAALSNDWSLKGIRVNSIAPGYIST--NLTEQIDPKRRETLISRIPIGRWGNMDDFQGPAVFLCSEASRYVTGETLVVDGGWLGY</Hsp_hseq>
              <Hsp_midline>L+ +V ++TGG+ G+G  MA         ++++ YRS +     +K   E      I  +  D     E+D+V  + T A K+   G +D++INNAG+ N  P  E   + +++V+  NL      ++      +E   KG ++  +S+           YA +KGG+K  T  L+ +++ KGIRVN+I PG I T  N  +  DP++R  + S IP+G  G  ++    A FL S  + YVTG TL  DGG   Y</Hsp_midline>
            </Hsp>
            <Hsp>
              <Hsp_num>2</Hsp_num>
              <Hsp_bit-score>108.612</Hsp_bit-score>
              <Hsp_score>270</Hsp_score>
              <Hsp_evalue>1.28932e-23</Hsp_evalue>
              <Hsp_query-from>5</Hsp_query-from>
              <Hsp_query-to>251</Hsp_query-to>
              <Hsp_hit-from>1048363</Hsp_hit-from>
              <Hsp_hit-to>1049103</Hsp_hit-to>
              <Hsp_query-frame>0</Hsp_query-frame>
              <Hsp_hit-frame>1</Hsp_hit-frame>
              <Hsp_identity>79</Hsp_identity>
              <Hsp_positive>125</Hsp_positive>
              <Hsp_gaps>10</Hsp_gaps>
              <Hsp_align-len>252</Hsp_align-len>
              <Hsp_qseq>LKDKVVVVTGGSKGLGRAMAVRFGQEQSKVVVNYRSNXXXXXXXXXXXXXXGGQAIIVRGDVTKEEDVVNLVETAVKEFGSLDVMINNAGVE----NPVPSHELSLENWNQVIDTNLTGAFLGSREAIKYFVENDIKGNVINMSSVHEMIPWPL-FVHYAASKGGMKLMTETLALEYAPKGIRVNNIGPGAIDTPINAEKFADPEQRADVESMIPMGYIGKPEEIASVAAFLASSQASYVTGITLFADGGMT</Hsp_qseq>
              <Hsp_hseq>LKGKVAVVTGAARGIGLAIAETFAEAGAAVALVDYTDCSEQALKLATRLKVCTKAF--QCDVADLKRVEGTVQAIEKEFGTIDVFVANAGIVWKTGNIIDEVNRDGKTWQTIMDVNLNGAYYCAQAVGRIFKKNGKGSFIVTSSMSASIVNIPMNLTPYNVSKAGVKHLAKSLAIEWAGFA-RANSISPGYCDTGLNDH--LPRESRGKMWALIPAGREALPYEIASAYLYLASDAASYITGSDIAIDGGYT</Hsp_hseq>
              <Hsp_midline>LK KV VVTG ++G+G A+A  F +  + V +   ++  E         +   +A   + DV   + V   V+   KEFG++DV + NAG+     N +       + W  ++D NL GA+  ++   + F +N     ++  S    ++  P+    Y  SK G+K + ++LA+E+A    R N+I PG  DT +N       E R  + ++IP G    P EIAS   +LAS  ASY+TG  +  DGG T</Hsp_midline>
            </Hsp>
            <Hsp>
              <Hsp_num>3</Hsp_num>
              <Hsp_bit-score>97.8265</Hsp_bit-score>
              <Hsp_score>242</Hsp_score>
              <Hsp_evalue>2.27586e-20</Hsp_evalue>
              <Hsp_query-from>5</Hsp_query-from>
              <Hsp_query-to>251</Hsp_query-to>
              <Hsp_hit-from>1198503</Hsp_hit-from>
              <Hsp_hit-to>1199237</Hsp_hit-to>
              <Hsp_query-frame>0</Hsp_query-frame>
              <Hsp_hit-frame>-1</Hsp_hit-frame>
              <Hsp_identity>73</Hsp_identity>
              <Hsp_positive>119</Hsp_positive>
              <Hsp_gaps>6</Hsp_gaps>
              <Hsp_align-len>249</Hsp_align-len>
              <Hsp_qseq>LKDKVVVVTGGSKGLGRAMAVRFGQEQSKVVVNYRSNXXXXXXXXXXXXXXGGQAIIVRGDVTKEEDVVNLVETAVKEFGSLDVMINNAGVE-NPVPSHELSLENWNQVIDTNLTGAFLGSREAIKYFVENDIKGNVINMSSVHEMIPWPLF-VHYAASKGGMKLMTETLALEYAPKGIRVNNIGPGAIDTPINAEKFADPEQRADVESMIPMGYIGKPEEIASVAAFLASSQASYVTGITLFADGGMT</Hsp_qseq>
              <Hsp_hseq>LSGKVASITGSSAGIGLAVAESYAQAGANIAIWYNSTPADDIAERLSKTY-NITAKAYKCAVDNFEEVEKTVNQIVKDFGTIDIFVANAGVGWKSCPVSESSLDAYHNVMKVNLDGVYYAAKCIGPIFEKNGKGSFIITASQAGHIVTVPIAQAAYNASKAALIQLGKSLAIEWV-RFARVNTISPGYILTEI--AKHVPFDVKSKWWPLIPMGREGSPQELVGAFLYFASDASTFTTGADLIIDGGYT</Hsp_hseq>
              <Hsp_midline>L  KV  +TG S G+G A+A  + Q  + + + Y S   + +  +         A   +  V   E+V   V   VK+FG++D+ + NAGV     P  E SL+ ++ V+  NL G +  ++     F +N     +I  S    ++  P+    Y ASK  +  + ++LA+E+  +  RVN I PG I T I   K    + ++    +IPMG  G P+E+     + AS  +++ TG  L  DGG T</Hsp_midline>
            </Hsp>
            <Hsp>
              <Hsp_num>4</Hsp_num>
              <Hsp_bit-score>92.4337</Hsp_bit-score>
              <Hsp_score>228</Hsp_score>
              <Hsp_evalue>9.56175e-19</Hsp_evalue>
              <Hsp_query-from>5</Hsp_query-from>
              <Hsp_query-to>249</Hsp_query-to>
              <Hsp_hit-from>1200138</Hsp_hit-from>
              <Hsp_hit-to>1200869</Hsp_hit-to>
              <Hsp_query-frame>0</Hsp_query-frame>
              <Hsp_hit-frame>3</Hsp_hit-frame>
              <Hsp_identity>73</Hsp_identity>
              <Hsp_positive>130</Hsp_positive>
              <Hsp_gaps>17</Hsp_gaps>
              <Hsp_align-len>253</Hsp_align-len>
              <Hsp_qseq>LKDKVVVVTGGSKGLGRAMAVRFGQEQSKVVV-NYRSNXXXXXXXXXXXXXXGGQAIIVRGDVTKEEDVVNLVETAVKEFGSLDVMINNAGV---ENPVPSHELSLENWNQVIDTNLTGAFLGSREAIKYFVENDIKGNVINMSSVHEMIPWPLF-VHYAASKGGMKLMTETLALEYAPKGIRVNNIGPGAIDTPINAEKFADP---EQRADVESMIPMGYIGKPEEIASVAAFLASSQASYVTGITLFADGG</Hsp_qseq>
              <Hsp_hseq>LKNKVSVITGAAGDIGGAIAEGFAQAGSDIVILDYKFNPGISERLSKTY---GIKSKSYQVDVSKCEEVKATIKQIEEDFGTIDVFIANAGIAWNRGSILNQDSTPEEWARVYEVDVHGVFYCAKYAGEIFKKNGKGSFIITASISAHIVNVPNYQTCYNSAKAAVLHMGKCLAVEFAGFA-RVNTVSPGYTNTSLS-----DPVPTHERAKWWGLTPLGREALPEELVGAYLYLASDASSFTTGTDIRVDGG</Hsp_hseq>
              <Hsp_midline>LK+KV V+TG +  +G A+A  F Q  S +V+ +Y+ N   +  + K     G ++   + DV+K E+V   ++   ++FG++DV I NAG+      + + + + E W +V + ++ G F  ++ A + F +N     +I  S    ++  P +   Y ++K  +  M + LA+E+A    RVN + PG  +T ++     DP    +RA    + P+G    PEE+     +LAS  +S+ TG  +  DGG</Hsp_midline>
            </Hsp>
            <Hsp>
              <Hsp_num>5</Hsp_num>
              <Hsp_bit-score>90.1225</Hsp_bit-score>
              <Hsp_score>222</Hsp_score>
              <Hsp_evalue>4.74545e-18</Hsp_evalue>
              <Hsp_query-from>5</Hsp_query-from>
              <Hsp_query-to>261</Hsp_query-to>
              <Hsp_hit-from>703358</Hsp_hit-from>
              <Hsp_hit-to>704071</Hsp_hit-to>
              <Hsp_query-frame>0</Hsp_query-frame>
              <Hsp_hit-frame>2</Hsp_hit-frame>
              <Hsp_identity>76</Hsp_identity>
              <Hsp_positive>131</Hsp_positive>
              <Hsp_gaps>19</Hsp_gaps>
              <Hsp_align-len>257</Hsp_align-len>
              <Hsp_qseq>LKDKVVVVTGGSKGLGRAMAVRFGQEQSKVVVNYRSNXXXXXXXXXXXXXXGGQAIIVRGDVTKEEDVVNLVETAVKEFGSLDVMINNAGVENPVPSHELSLENWNQVIDTNLTGAFLGSREAIKYFVENDIKGNVINMSSVHEMIPWPLFVHYAASKGGMKLMTETLALEYAPKGIRVNNIGPGAIDTPINAEKFADPEQRADVESMIPMGYIGKPEEIASVAAFLASSQASYVTGITLFADGGMTKYPSFQAGRG</Hsp_qseq>
              <Hsp_hseq>LKGKVVLITGAGAGLGRDYALWFAKYGAKVVVN---DFKDPSKVVDEIIKSGGEAHGDKHDVASDSQAI--IDNVINKYGTIDVLVNNAGVLRDKSFAKMSDADWEIVQKVHLFGTFNLVRLAWPHFLEKK-SGRVINITSTSGIYGNFGQANYASAKAAIIGLSRTLAIEGAKNNIKVNAVAPHA-ETAMTLTIFNEDDKN-----------LFHPDQVAPLLVYLASDDVP-VTGELFEVGGGWIGNTRWQRAKG</Hsp_hseq>
              <Hsp_midline>LK KVV++TG   GLGR  A+ F +  +KVVVN   + ++  +V  EI ++GG+A   + DV  +   +  ++  + ++G++DV++NNAGV       ++S  +W  V   +L G F   R A  +F+E    G VIN++S   +       +YA++K  +  ++ TLA+E A   I+VN + P A +T +    F + ++            +  P+++A +  +LAS     VTG      GG      +Q  +G</Hsp_midline>
            </Hsp>
            <Hsp>
              <Hsp_num>6</Hsp_num>
              <Hsp_bit-score>85.8853</Hsp_bit-score>
              <Hsp_score>211</Hsp_score>
              <Hsp_evalue>8.94953e-17</Hsp_evalue>
              <Hsp_query-from>6</Hsp_query-from>
              <Hsp_query-to>188</Hsp_query-to>
              <Hsp_hit-from>702419</Hsp_hit-from>
              <Hsp_hit-to>702979</Hsp_hit-to>
              <Hsp_query-frame>0</Hsp_query-frame>
              <Hsp_hit-frame>2</Hsp_hit-frame>
              <Hsp_identity>66</Hsp_identity>
              <Hsp_positive>101</Hsp_positive>
              <Hsp_gaps>12</Hsp_gaps>
              <Hsp_align-len>191</Hsp_align-len>
              <Hsp_qseq>KDKVVVVTGGSKGLGRAMAVRFGQEQSKVVVNYRS--------NXXXXXXXXXXXXXXGGQAIIVRGDVTKEEDVVNLVETAVKEFGSLDVMINNAGVENPVPSHELSLENWNQVIDTNLTGAFLGSREAIKYFVENDIKGNVINMSSVHEMIPWPLFVHYAASKGGMKLMTETLALEYAPKGIRVNNIGP</Hsp_qseq>
              <Hsp_hseq>KDKVVVVTGAGGGLGKQYCLEYAKRGAKVVVNDLGGSLKGDGGNSSAADDVVEEIKKAGGIAV---ADYNNVLDGAKIIETAVKSFGTVHIIVNNAGVLRDASFKKMQEKDFKFVIDVHLNGAYKVTQAAWPYFRKQQY-GRVLNTASPAGLYGNFGQANYSAAKLGLASFAETLAKEGEKYNIKANTIAP</Hsp_hseq>
              <Hsp_midline>KDKVVVVTG   GLG+   + + +  +KVVVN           N   A +V +EI++AGG A+    D     D   ++ETAVK FG++ +++NNAGV       ++  +++  VID +L GA+  ++ A  YF +    G V+N +S   +       +Y+A+K G+    ETLA E     I+ N I P</Hsp_midline>
            </Hsp>
            <Hsp>
              <Hsp_num>7</Hsp_num>
              <Hsp_bit-score>80.1073</Hsp_bit-score>
              <Hsp_score>196</Hsp_score>
              <Hsp_evalue>4.91077e-15</Hsp_evalue>
              <Hsp_query-from>87</Hsp_query-from>
              <Hsp_query-to>249</Hsp_query-to>
              <Hsp_hit-from>1027364</Hsp_hit-from>
              <Hsp_hit-to>1027864</Hsp_hit-to>
              <Hsp_query-frame>0</Hsp_query-frame>
              <Hsp_hit-frame>-2</Hsp_hit-frame>
              <Hsp_identity>56</Hsp_identity>
              <Hsp_positive>85</Hsp_positive>
              <Hsp_gaps>6</Hsp_gaps>
              <Hsp_align-len>168</Hsp_align-len>
              <Hsp_qseq>DVMINNAGVENPVPSHELSLENWNQVIDTNLTGAFLGSREAIKYFVENDIKGNVINMSSVHEMI---PWPLFVHYAASKGGMKLMTETLALEYAPKGIRVNNIGPGAIDTPINAEKFADPEQRADV-ESMIPMGYIGKPEEIASVAAFLAS-SQASYVTGITLFADGG</Hsp_qseq>
              <Hsp_hseq>DLLINTAGYCENFPAEEYPSANAEGILKVNGLGAFYVSQAFARPLISSNKKGSIILVGSMSGTIVNDPQPQCM-YNMSKAGVIHLTRSLACEWAKFNIRVNTLSPGYILTPLTRNVISGHSDMKEAWESKVPMKRMAEPKEFVGSILYLASESASSYTTGHNLVVDGG</Hsp_hseq>
              <Hsp_midline>D++IN AG     P+ E    N   ++  N  GAF  S+   +  + ++ KG++I + S+   I   P P  + Y  SK G+  +T +LA E+A   IRVN + PG I TP+     +      +  ES +PM  + +P+E      +LAS S +SY TG  L  DGG</Hsp_midline>
            </Hsp>
          </Hit_hsps>
        </Hit>
        <Hit>
          <Hit_num>79</Hit_num>
          <Hit_id>gi|50405794|ref|XM_456538.1|</Hit_id>
          <Hit_def>Debaryomyces hansenii CBS767, DEHA0A05016g predicted mRNA</Hit_def>
          <Hit_accession>XM_456538</Hit_accession>
          <Hit_len>783</Hit_len>
          <Hit_hsps>
            <Hsp>
              <Hsp_num>1</Hsp_num>
              <Hsp_bit-score>108.612</Hsp_bit-score>
              <Hsp_score>270</Hsp_score>
              <Hsp_evalue>1.28932e-23</Hsp_evalue>
              <Hsp_query-from>5</Hsp_query-from>
              <Hsp_query-to>253</Hsp_query-to>
              <Hsp_hit-from>19</Hsp_hit-from>
              <Hsp_hit-to>780</Hsp_hit-to>
              <Hsp_query-frame>0</Hsp_query-frame>
              <Hsp_hit-frame>1</Hsp_hit-frame>
              <Hsp_identity>81</Hsp_identity>
              <Hsp_positive>129</Hsp_positive>
              <Hsp_gaps>9</Hsp_gaps>
              <Hsp_align-len>256</Hsp_align-len>
              <Hsp_qseq>LKDKVVVVTGGSKGLGRAMAVRFGQEQ-SKVVVNYRSNXXXXXXXXXXXXXXGGQAII-VRGD--VTKEEDVVNLVET-AVKEF--GSLDVMINNAGVENPVPSHELSLENWNQVIDTNLTGAFLGSREAIKYFVENDIKGNVINMSSVHEMIPWPLFVHYAASKGGMKLMTETLALEYAPKGIRVNNIGPGAIDTPINAEKFADPEQRADVESMIPMGYIGKPEEIASVAAFLASSQASYVTGITLFADGGMTKY</Hsp_qseq>
              <Hsp_hseq>LEGQVALITGGTNGIGLGMAKGLADANIDQIILTYRSEKPLENTIKVLQEVNPKVKISSIEADFGTGNEDDLVAKIATEAFKKSVSGKIDILINNAGINNRFPFDEFPQDKFDEVLRVNLNIPVKLTKAIGCKMLETKTKGKIVFTASLCSFQGGVDSTAYAITKGGIKQFTAALSNDWSLKGIRVNSIAPGYIST--NLTEQIDPKRRETLISRIPIGRWGNMDDFQGPAVFLCSEASRYVTGETLVVDGGWLGY</Hsp_hseq>
              <Hsp_midline>L+ +V ++TGG+ G+G  MA         ++++ YRS +     +K   E      I  +  D     E+D+V  + T A K+   G +D++INNAG+ N  P  E   + +++V+  NL      ++      +E   KG ++  +S+           YA +KGG+K  T  L+ +++ KGIRVN+I PG I T  N  +  DP++R  + S IP+G  G  ++    A FL S  + YVTG TL  DGG   Y</Hsp_midline>
            </Hsp>
          </Hit_hsps>
        </Hit>
        <Hit>
          <Hit_num>80</Hit_num>
          <Hit_id>gi|50409388|ref|XM_456869.1|</Hit_id>
          <Hit_def>Debaryomyces hansenii CBS767, DEHA0A12837g predicted mRNA</Hit_def>
          <Hit_accession>XM_456869</Hit_accession>
          <Hit_len>870</Hit_len>
          <Hit_hsps>
            <Hsp>
              <Hsp_num>1</Hsp_num>
              <Hsp_bit-score>108.612</Hsp_bit-score>
              <Hsp_score>270</Hsp_score>
              <Hsp_evalue>1.28932e-23</Hsp_evalue>
              <Hsp_query-from>5</Hsp_query-from>
              <Hsp_query-to>251</Hsp_query-to>
              <Hsp_hit-from>121</Hsp_hit-from>
              <Hsp_hit-to>861</Hsp_hit-to>
              <Hsp_query-frame>0</Hsp_query-frame>
              <Hsp_hit-frame>1</Hsp_hit-frame>
              <Hsp_identity>79</Hsp_identity>
              <Hsp_positive>125</Hsp_positive>
              <Hsp_gaps>10</Hsp_gaps>
              <Hsp_align-len>252</Hsp_align-len>
              <Hsp_qseq>LKDKVVVVTGGSKGLGRAMAVRFGQEQSKVVVNYRSNXXXXXXXXXXXXXXGGQAIIVRGDVTKEEDVVNLVETAVKEFGSLDVMINNAGVE----NPVPSHELSLENWNQVIDTNLTGAFLGSREAIKYFVENDIKGNVINMSSVHEMIPWPL-FVHYAASKGGMKLMTETLALEYAPKGIRVNNIGPGAIDTPINAEKFADPEQRADVESMIPMGYIGKPEEIASVAAFLASSQASYVTGITLFADGGMT</Hsp_qseq>
              <Hsp_hseq>LKGKVAVVTGAARGIGLAIAETFAEAGAAVALVDYTDCSEQALKLATRLKVCTKAF--QCDVADLKRVEGTVQAIEKEFGTIDVFVANAGIVWKTGNIIDEVNRDGKTWQTIMDVNLNGAYYCAQAVGRIFKKNGKGSFIVTSSMSASIVNIPMNLTPYNVSKAGVKHLAKSLAIEWAGFA-RANSISPGYCDTGLNDH--LPRESRGKMWALIPAGREALPYEIASAYLYLASDAASYITGSDIAIDGGYT</Hsp_hseq>
              <Hsp_midline>LK KV VVTG ++G+G A+A  F +  + V +   ++  E         +   +A   + DV   + V   V+   KEFG++DV + NAG+     N +       + W  ++D NL GA+  ++   + F +N     ++  S    ++  P+    Y  SK G+K + ++LA+E+A    R N+I PG  DT +N       E R  + ++IP G    P EIAS   +LAS  ASY+TG  +  DGG T</Hsp_midline>
            </Hsp>
          </Hit_hsps>
        </Hit>
        <Hit>
          <Hit_num>81</Hit_num>
          <Hit_id>gi|3869275|gb|AF053764.1|AF053764</Hit_id>
          <Hit_def>Agaricus bisporus NADP-dependent mannitol dehydrogenase (MtDH) mRNA, complete cds</Hit_def>
          <Hit_accession>AF053764</Hit_accession>
          <Hit_len>870</Hit_len>
          <Hit_hsps>
            <Hsp>
              <Hsp_num>1</Hsp_num>
              <Hsp_bit-score>108.612</Hsp_bit-score>
              <Hsp_score>270</Hsp_score>
              <Hsp_evalue>1.28932e-23</Hsp_evalue>
              <Hsp_query-from>7</Hsp_query-from>
              <Hsp_query-to>249</Hsp_query-to>
              <Hsp_hit-from>64</Hsp_hit-from>
              <Hsp_hit-to>807</Hsp_hit-to>
              <Hsp_query-frame>0</Hsp_query-frame>
              <Hsp_hit-frame>1</Hsp_hit-frame>
              <Hsp_identity>77</Hsp_identity>
              <Hsp_positive>123</Hsp_positive>
              <Hsp_gaps>9</Hsp_gaps>
              <Hsp_align-len>250</Hsp_align-len>
              <Hsp_qseq>DKVVVVTGGSKGLGRAMAVRFGQEQSKVVVNYRSNXXXXXXXXXXXXXXGGQAIIVRGDVTKEEDVVNLVETAVKEFGSLDVMINNAGVENPVPSHELSLENWNQVIDTNLTGAFLGSREAIKYFVENDIKGNVINMSSVHEMIPWPLF-------VHYAASKGGMKLMTETLALEYAPKGIRVNNIGPGAIDTPINAEKFADPEQRADVESMIPMGYIGKPEEIASVAAFLASSQASYVTGITLFADGG</Hsp_qseq>
              <Hsp_hseq>NKTIIVTGGNRGIGLAFTRAVAAAGANVAVIYRSAKDAVEVTEKVGKEFGVKTKAYQCDVSNTDIVTKTIQQIDADLGAISGLIANAGVSVVKPATELTHEDFKFVYDVNVFGVFNTCRAVAKLWLQKQQKGSIVVTSSMSSQIINQSSLNGSLTQVFYNSSKAACSNLVKGLAAEWASAGIRVNALSPGYVNTDQTAHM--DKKIRDHQASNIPLNRFAQPEEMTGQAILLLSDHATYMTGGEYFIDGG</Hsp_hseq>
              <Hsp_midline>+K ++VTGG++G+G A         + V V YRS ++     +K  +E G +    + DV+  + V   ++    + G++  +I NAGV    P+ EL+ E++  V D N+ G F   R   K +++   KG+++  SS+   I            V Y +SK     + + LA E+A  GIRVN + PG ++T   A    D + R    S IP+    +PEE+   A  L S  A+Y+TG   F DGG</Hsp_midline>
            </Hsp>
          </Hit_hsps>
        </Hit>
        <Hit>
          <Hit_num>82</Hit_num>
          <Hit_id>gi|46124280|ref|XM_386694.1|</Hit_id>
          <Hit_def>Gibberella zeae PH-1 strain PH-1; NRRL 31084 chromosome 4</Hit_def>
          <Hit_accession>XM_386694</Hit_accession>
          <Hit_len>807</Hit_len>
          <Hit_hsps>
            <Hsp>
              <Hsp_num>1</Hsp_num>
              <Hsp_bit-score>108.227</Hsp_bit-score>
              <Hsp_score>269</Hsp_score>
              <Hsp_evalue>1.6839e-23</Hsp_evalue>
              <Hsp_query-from>4</Hsp_query-from>
              <Hsp_query-to>251</Hsp_query-to>
              <Hsp_hit-from>7</Hsp_hit-from>
              <Hsp_hit-to>786</Hsp_hit-to>
              <Hsp_query-frame>0</Hsp_query-frame>
              <Hsp_hit-frame>1</Hsp_hit-frame>
              <Hsp_identity>75</Hsp_identity>
              <Hsp_positive>133</Hsp_positive>
              <Hsp_gaps>18</Hsp_gaps>
              <Hsp_align-len>263</Hsp_align-len>
              <Hsp_qseq>DLKDKVVVVTGGSK------GLGRAMAVRFGQEQSKVVVNYRSNXXXXXXXXXXXXXXGGQAIIVRGDVTKEEDVVNLVETAVKEFGSLDVMINNAGVENPVPSHELSLENWNQVIDTNLTGAFLGSREAIKYFVENDIKGNVINMSSVHEM--IPWPLFVHYAASKGGMKLMTETLALEYAPKGIRVNNIGPGAIDTPIN---AEKFADP----EQRADVESMIPMGYIGKPEEIASVAAFLASSQASYVTGITLFADGGMT</Hsp_qseq>
              <Hsp_hseq>NLKNKVALVIGLGQTNTEGWGIGAASAVTLAR-QGAIIFGGNRTIASTTKTKETIQQQGGQCDVVATNATDSASVKAVVDACMEKHGRIDILLTSVGQSQPGDPASMTEDVWDSQMDINLKSVYLACHHVLP-IMESQGSGSIICISSIAGLRYIGKPQ-IAYNTSKAAILQFVKATAVIYAPKGIRLNTVVPGLMDTPYTKSLAQRFATPGGYDEFCSMREGQVPMGRMGDAWDVANTVVFLAADETRYITGQKIVVDGGIT</Hsp_hseq>
              <Hsp_midline>+LK+KV +V G  +      G+G A AV   + Q  ++           + K+ I++ GGQ  +V  + T    V  +V+  +++ G +D+++ + G   P     ++ + W+  +D NL   +L     +   +E+   G++I +SS+  +  I  P  + Y  SK  +    +  A+ YAPKGIR+N + PG +DTP     A++FA P    E  +  E  +PMG +G   ++A+   FLA+ +  Y+TG  +  DGG+T</Hsp_midline>
            </Hsp>
          </Hit_hsps>
        </Hit>
        <Hit>
          <Hit_num>83</Hit_num>
          <Hit_id>gi|44889964|emb|BX649607.1|</Hit_id>
          <Hit_def>Aspergillus fumigatus BAC pilot project supercontig; segment 3/3</Hit_def>
          <Hit_accession>BX649607</Hit_accession>
          <Hit_len>227448</Hit_len>
          <Hit_hsps>
            <Hsp>
              <Hsp_num>1</Hsp_num>
              <Hsp_bit-score>95.5153</Hsp_bit-score>
              <Hsp_score>236</Hsp_score>
              <Hsp_evalue>1.73273e-23</Hsp_evalue>
              <Hsp_query-from>112</Hsp_query-from>
              <Hsp_query-to>249</Hsp_query-to>
              <Hsp_hit-from>191293</Hsp_hit-from>
              <Hsp_hit-to>191727</Hsp_hit-to>
              <Hsp_query-frame>0</Hsp_query-frame>
              <Hsp_hit-frame>-1</Hsp_hit-frame>
              <Hsp_identity>56</Hsp_identity>
              <Hsp_positive>79</Hsp_positive>
              <Hsp_gaps>7</Hsp_gaps>
              <Hsp_align-len>145</Hsp_align-len>
              <Hsp_qseq>VIDTNLTGAFLGSREAIKYFVENDI-------KGNVINMSSVHEMIPWPLFVHYAASKGGMKLMTETLALEYAPKGIRVNNIGPGAIDTPINAEKFADPEQRADVESMIPMGYIGKPEEIASVAAFLASSQASYVTGITLFADGG</Hsp_qseq>
              <Hsp_hseq>VIEVNLTSVFTLCREFGAYLLARDASDFPSGRRGSIINVASLLSFQGGITVPAYAASKGGIAQLTKALSNEWASKGINVNAIAPGYIDTDMNVALINDANRNAGIMARIPAGRWGKPDDFKGVIVFLASEASNYVSGEVVCVDGG</Hsp_hseq>
              <Hsp_midline>VI+ NLT  F   RE   Y +  D        +G++IN++S+           YAASKGG+  +T+ L+ E+A KGI VN I PG IDT +N     D  + A + + IP G  GKP++   V  FLAS  ++YV+G  +  DGG</Hsp_midline>
            </Hsp>
            <Hsp>
              <Hsp_num>2</Hsp_num>
              <Hsp_bit-score>60.8474</Hsp_bit-score>
              <Hsp_score>146</Hsp_score>
              <Hsp_evalue>3.08305e-09</Hsp_evalue>
              <Hsp_query-from>147</Hsp_query-from>
              <Hsp_query-to>250</Hsp_query-to>
              <Hsp_hit-from>196959</Hsp_hit-from>
              <Hsp_hit-to>197255</Hsp_hit-to>
              <Hsp_query-frame>0</Hsp_query-frame>
              <Hsp_hit-frame>3</Hsp_hit-frame>
              <Hsp_identity>41</Hsp_identity>
              <Hsp_positive>58</Hsp_positive>
              <Hsp_gaps>7</Hsp_gaps>
              <Hsp_align-len>105</Hsp_align-len>
              <Hsp_qseq>HEMIPWPLFVHYAASKGGMKLMTETLALEYAPKGIRVNNIGPGAI-DTPINAEKFADPEQRADVESMIPMGYIGKPEEIASVAAFLASSQASYVTGITLFADGGM</Hsp_qseq>
              <Hsp_hseq>HE*LADAYQIDYAASKGGMTGMMKNLATRLAEYNISVNDVAPAMIGDTGMIPSAQAIPE----VAAGIPLGRLGTPEEVANVVSMLVTT--GYMTGQSLLLAGGL</Hsp_hseq>
              <Hsp_midline>HE +     + YAASKGGM  M + LA   A   I VN++ P  I DT +     A PE    V + IP+G +G PEE+A+V + L ++   Y+TG +L   GG+</Hsp_midline>
            </Hsp>
            <Hsp>
              <Hsp_num>3</Hsp_num>
              <Hsp_bit-score>40.0466</Hsp_bit-score>
              <Hsp_score>92</Hsp_score>
              <Hsp_evalue>1.73273e-23</Hsp_evalue>
              <Hsp_query-from>5</Hsp_query-from>
              <Hsp_query-to>112</Hsp_query-to>
              <Hsp_hit-from>191790</Hsp_hit-from>
              <Hsp_hit-to>192194</Hsp_hit-to>
              <Hsp_query-frame>0</Hsp_query-frame>
              <Hsp_hit-frame>-2</Hsp_hit-frame>
              <Hsp_identity>28</Hsp_identity>
              <Hsp_positive>61</Hsp_positive>
              <Hsp_gaps>27</Hsp_gaps>
              <Hsp_align-len>135</Hsp_align-len>
              <Hsp_qseq>LKDKVVVVTGGSKGLGRAMAVRFGQEQSKVV-VNYRS--------------------------NXXXXXXXXXXXXXXGGQAIIVRGDVTKEEDVVNLVETAVKEFGSLDVMINNAGVENPVPSHELSLENWNQV</Hsp_qseq>
              <Hsp_hseq>LSGKTAIVTGGTRGIGQAMAIALAEAGADIVLIQVRALDLTLLLARRGLHYMWQGVLIAIM*RDESNTQTRDEIVNRVGRKAWIHVAELSKREEVKSIIPAVTSQGLKPEILLNCAGIQRRHPSEKFPDEDWDEV</Hsp_hseq>
              <Hsp_midline>L  K  +VTGG++G+G+AMA+   +  + +V +  R+                          +E       + +   G +A I   +++K E+V +++     +    ++++N AG++   PS +   E+W++V</Hsp_midline>
            </Hsp>
          </Hit_hsps>
        </Hit>
        <Hit>
          <Hit_num>84</Hit_num>
          <Hit_id>gi|67900787|ref|XM_675558.1|</Hit_id>
          <Hit_def>Aspergillus nidulans FGSC A4 hypothetical protein (AN7381.2), mRNA</Hit_def>
          <Hit_accession>XM_675558</Hit_accession>
          <Hit_len>1728</Hit_len>
          <Hit_hsps>
            <Hsp>
              <Hsp_num>1</Hsp_num>
              <Hsp_bit-score>107.842</Hsp_bit-score>
              <Hsp_score>268</Hsp_score>
              <Hsp_evalue>2.19924e-23</Hsp_evalue>
              <Hsp_query-from>4</Hsp_query-from>
              <Hsp_query-to>249</Hsp_query-to>
              <Hsp_hit-from>886</Hsp_hit-from>
              <Hsp_hit-to>1638</Hsp_hit-to>
              <Hsp_query-frame>0</Hsp_query-frame>
              <Hsp_hit-frame>1</Hsp_hit-frame>
              <Hsp_identity>79</Hsp_identity>
              <Hsp_positive>132</Hsp_positive>
              <Hsp_gaps>11</Hsp_gaps>
              <Hsp_align-len>254</Hsp_align-len>
              <Hsp_qseq>DLKDKVVVVTG------GSKGLGRAMAVRFGQEQSKV-VVNYRSNXXXXXXXXXXXXXXGGQAIIVRGDVTKEEDVVNLVETAVKEFGSLDVMINNAGVENPV-PSHELSLENWNQVIDTNLTGAFLGSREAIKYFVENDIKGNVINMSSVHEMIPWPLFVHYAASKGGMKLMTETLALEYAPKGIRVNNIGPGAIDTPINAEKFADPEQRADVESMIPMGYIGKPEEIASVAAFLASSQASYVTGITLFADGG</Hsp_qseq>
              <Hsp_hseq>DFTDEVAIVTGAGSRLAGEIGNGRATAILLARQGAKVALVDY--NVDWAQETKRMIDLDGGQSIVIQADVTDEESCKKAVAQTIGAFGTVNILVNIVGVGGAMGDATRLDLAAWDRDFRINVTSMVLMSRYVIPEMRKNG-RGAIVNMSSVSGLLGGNPSLLYPTTKGAIIQMTRAMAAQHGPENIRVNCVCPGMVFTPMVRGRGMTDEMRQARINQNLLKQEGTGWDVGYAILFLCSKEAKWITGLIMPVDGG</Hsp_hseq>
              <Hsp_midline>D  D+V +VTG      G  G GRA A+   ++ +KV +V+Y  N + A E K+ I+  GGQ+I+++ DVT EE     V   +  FG++++++N  GV   +  +  L L  W++    N+T   L SR  I    +N  +G ++NMSSV  ++     + Y  +KG +  MT  +A ++ P+ IRVN + PG + TP+   +    E R    +   +   G   ++     FL S +A ++TG+ +  DGG</Hsp_midline>
            </Hsp>
          </Hit_hsps>
        </Hit>
        <Hit>
          <Hit_num>85</Hit_num>
          <Hit_id>gi|46140082|ref|XM_391732.1|</Hit_id>
          <Hit_def>Gibberella zeae PH-1 strain PH-1; NRRL 31084 chromosome linkage group 10</Hit_def>
          <Hit_accession>XM_391732</Hit_accession>
          <Hit_len>738</Hit_len>
          <Hit_hsps>
            <Hsp>
              <Hsp_num>1</Hsp_num>
              <Hsp_bit-score>107.842</Hsp_bit-score>
              <Hsp_score>268</Hsp_score>
              <Hsp_evalue>2.19924e-23</Hsp_evalue>
              <Hsp_query-from>58</Hsp_query-from>
              <Hsp_query-to>251</Hsp_query-to>
              <Hsp_hit-from>100</Hsp_hit-from>
              <Hsp_hit-to>690</Hsp_hit-to>
              <Hsp_query-frame>0</Hsp_query-frame>
              <Hsp_hit-frame>1</Hsp_hit-frame>
              <Hsp_identity>64</Hsp_identity>
              <Hsp_positive>105</Hsp_positive>
              <Hsp_gaps>3</Hsp_gaps>
              <Hsp_align-len>197</Hsp_align-len>
              <Hsp_qseq>QAIIVRGDVTKEEDVVNLVETAVKEFGSLDVMINNAGVENPVPSH-ELSLENWNQVIDTNLTGAFLGSREAIKYFVEND--IKGNVINMSSVHEMIPWPLFVHYAASKGGMKLMTETLALEYAPKGIRVNNIGPGAIDTPINAEKFADPEQRADVESMIPMGYIGKPEEIASVAAFLASSQASYVTGITLFADGGMT</Hsp_qseq>
              <Hsp_hseq>KAIPAQGNVTNEDDCEKSVNLAMKEFGRVDILVNNVGIAGALGTAVDVDMAKWTMGLEVNVSSMVLMAKYAIPAMAKNDGEIKGSIVNMGSVAGLKGGTPHLLYPTAKGAVVNMTRAMAAHHAKDGIRVNCVCPGMLYTPMMYAKGMSEESREARKARSLLGTEGTAWDAACAVVFLASNHARWITGAILPVDAGTT</Hsp_hseq>
              <Hsp_midline>+AI  +G+VT E+D    V  A+KEFG +D+++NN G+   + +  ++ +  W   ++ N++   L ++ AI    +ND  IKG+++NM SV  +      + Y  +KG +  MT  +A  +A  GIRVN + PG + TP+   K    E R   ++   +G  G   + A    FLAS+ A ++TG  L  D G T</Hsp_midline>
            </Hsp>
          </Hit_hsps>
        </Hit>
        <Hit>
          <Hit_num>86</Hit_num>
          <Hit_id>gi|67522858|ref|XM_654398.1|</Hit_id>
          <Hit_def>Aspergillus nidulans FGSC A4 hypothetical protein (AN1886.2), mRNA</Hit_def>
          <Hit_accession>XM_654398</Hit_accession>
          <Hit_len>741</Hit_len>
          <Hit_hsps>
            <Hsp>
              <Hsp_num>1</Hsp_num>
              <Hsp_bit-score>107.071</Hsp_bit-score>
              <Hsp_score>266</Hsp_score>
              <Hsp_evalue>3.75133e-23</Hsp_evalue>
              <Hsp_query-from>57</Hsp_query-from>
              <Hsp_query-to>250</Hsp_query-to>
              <Hsp_hit-from>139</Hsp_hit-from>
              <Hsp_hit-to>723</Hsp_hit-to>
              <Hsp_query-frame>0</Hsp_query-frame>
              <Hsp_hit-frame>1</Hsp_hit-frame>
              <Hsp_identity>64</Hsp_identity>
              <Hsp_positive>100</Hsp_positive>
              <Hsp_gaps>1</Hsp_gaps>
              <Hsp_align-len>195</Hsp_align-len>
              <Hsp_qseq>GQAIIVRGDVTKEEDVVNLVETAVKEFGSLDVMINNAGVENPVPSHELSLENWNQVIDTNLTGAFLGSREAIKYFVENDIKGNVINMSSVHEMIPWPLFVHYAASKGGMKLMTETLALEYAPKGIRVNNIGPGAIDTPINAEKFADPEQRADVESMIPMGYIGKPEEIASVAAFLASSQAS-YVTGITLFADGGM</Hsp_qseq>
              <Hsp_hseq>GEVLEIVGDVTDLKTSTALIDEAVKRWGKLDAFVANAGVFRQAELFELEPDLLNHSLDVNVKGTFYSCRSAARQMVKRGHGGSIIAISSVSALVGGRLQTPYTPTKAAVLSLMQSRAIALGKHKIRCNALLPGTIITQLADHDIKDPAKKAYLEARIPLGRVGEPEGMTGPAVFLASEEMSRFVNWSGLLEDGGM</Hsp_hseq>
              <Hsp_midline>G+ + + GDVT  +    L++ AVK +G LD  + NAGV       EL  +  N  +D N+ G F   R A +  V+    G++I +SSV  ++   L   Y  +K  +  + ++ A+      IR N + PG I T +      DP ++A +E+ IP+G +G+PE +   A FLAS + S +V    L  DGGM</Hsp_midline>
            </Hsp>
          </Hit_hsps>
        </Hit>
        <Hit>
          <Hit_num>87</Hit_num>
          <Hit_id>gi|70992820|ref|XM_746166.1|</Hit_id>
          <Hit_def>oxidoreductase short chain dehydrogenase/reductase family (Afu6g13830) mRNA, complete cds</Hit_def>
          <Hit_accession>XM_746166</Hit_accession>
          <Hit_len>792</Hit_len>
          <Hit_hsps>
            <Hsp>
              <Hsp_num>1</Hsp_num>
              <Hsp_bit-score>107.071</Hsp_bit-score>
              <Hsp_score>266</Hsp_score>
              <Hsp_evalue>3.75133e-23</Hsp_evalue>
              <Hsp_query-from>4</Hsp_query-from>
              <Hsp_query-to>251</Hsp_query-to>
              <Hsp_hit-from>46</Hsp_hit-from>
              <Hsp_hit-to>783</Hsp_hit-to>
              <Hsp_query-frame>0</Hsp_query-frame>
              <Hsp_hit-frame>1</Hsp_hit-frame>
              <Hsp_identity>71</Hsp_identity>
              <Hsp_positive>123</Hsp_positive>
              <Hsp_gaps>6</Hsp_gaps>
              <Hsp_align-len>250</Hsp_align-len>
              <Hsp_qseq>DLKDKVVVVTGGSKGLGRAMAVRFGQEQSKVVVNYRSNXXXXXXXXXXXXXXGGQAIIVRGDVTKEEDVVNLVETAVKEFGSLDVMINNAGVENPVPSHELSLENWNQVIDTNLTGAFLGSREAIKYFVENDIKGNVINMSSVH-EMIPWP-LFVHYAASKGGMKLMTETLALEYAPKGIRVNNIGPGAIDTPINAEKFADPEQRADVESMIPMGYIGKPEEIASVAAFLASSQASYVTGITLFADGGMT</Hsp_qseq>
              <Hsp_hseq>DLTGKVAAITGGARGIGLEVSRALAEAGANVALIYNSSKTADTTAAEIASANNVRAAAYQANVSNKAEIERTIQQIASDFGGLDIIVVNSGITSNVAAEDYTAEQWKEVMQVNLDGAFYTAQAAAQIFKAQG-RGNVIFTASVSATLVNVPQKQAAYNASKAGVVQLAKCLSVEWV-DFCRVNCISPGFIETDI--LDIHPKEWRERWYSMVPAQRFADAYELKGAYVFCASDASSYMTGANIVIDGGYT</Hsp_hseq>
              <Hsp_midline>DL  KV  +TGG++G+G  ++    +  + V + Y S++       +       +A   + +V+ + ++   ++    +FG LD+++ N+G+ + V + + + E W +V+  NL GAF  ++ A + F     +GNVI  +SV   ++  P     Y ASK G+  + + L++E+     RVN I PG I+T I        E R    SM+P        E+     F AS  +SY+TG  +  DGG T</Hsp_midline>
            </Hsp>
          </Hit_hsps>
        </Hit>
        <Hit>
          <Hit_num>88</Hit_num>
          <Hit_id>gi|67903147|ref|XM_676738.1|</Hit_id>
          <Hit_def>Aspergillus nidulans FGSC A4 hypothetical protein (AN8561.2), mRNA</Hit_def>
          <Hit_accession>XM_676738</Hit_accession>
          <Hit_len>897</Hit_len>
          <Hit_hsps>
            <Hsp>
              <Hsp_num>1</Hsp_num>
              <Hsp_bit-score>106.686</Hsp_bit-score>
              <Hsp_score>265</Hsp_score>
              <Hsp_evalue>4.89939e-23</Hsp_evalue>
              <Hsp_query-from>65</Hsp_query-from>
              <Hsp_query-to>251</Hsp_query-to>
              <Hsp_hit-from>304</Hsp_hit-from>
              <Hsp_hit-to>891</Hsp_hit-to>
              <Hsp_query-frame>0</Hsp_query-frame>
              <Hsp_hit-frame>1</Hsp_hit-frame>
              <Hsp_identity>63</Hsp_identity>
              <Hsp_positive>104</Hsp_positive>
              <Hsp_gaps>11</Hsp_gaps>
              <Hsp_align-len>197</Hsp_align-len>
              <Hsp_qseq>DVTKEEDVVNLVETAVKEFGSLDVMINNAGVENP-VPSHELSLENWNQVIDTNLTGAFLGSREAIKYFVENDI------KGNVINMSSVHEMIPWPLFVH---YAASKGGMKLMTETLALEYAPKGIRVNNIGPGAIDTPINAEKFADPEQRADVESMIPMGYIGKPEEIASVAAFLASSQASYVTGITLFADGGMT</Hsp_qseq>
              <Hsp_hseq>NVTKEEEISAAVQCAAHRFGRIDISIHGAGITGTGAHTHELDLKEWQRVIDVNQTGVMLCDKWMVKQMLSQELITGYRGRGIIVNISSIYGVVAPDGRLGAAAYAASKHAVIGLTKLDAKNYAKDGVRINAVCPGFVDTPLTHRNLEEGVLSPEIENTV-LKRPARPEEIADAVLFLTSRMGSYMCAAALVVDGGYT</Hsp_hseq>
              <Hsp_midline>+VTKEE++   V+ A   FG +D+ I+ AG+      +HEL L+ W +VID N TG  L  +  +K  +  ++      +G ++N+SS++ ++     +    YAASK  +  +T+  A  YA  G+R+N + PG +DTP+      +     ++E+ + +    +PEEIA    FL S   SY+    L  DGG T</Hsp_midline>
            </Hsp>
          </Hit_hsps>
        </Hit>
        <Hit>
          <Hit_num>89</Hit_num>
          <Hit_id>gi|67526442|ref|XM_656191.1|</Hit_id>
          <Hit_def>Aspergillus nidulans FGSC A4 hypothetical protein (AN3679.2), mRNA</Hit_def>
          <Hit_accession>XM_656191</Hit_accession>
          <Hit_len>789</Hit_len>
          <Hit_hsps>
            <Hsp>
              <Hsp_num>1</Hsp_num>
              <Hsp_bit-score>106.686</Hsp_bit-score>
              <Hsp_score>265</Hsp_score>
              <Hsp_evalue>4.89939e-23</Hsp_evalue>
              <Hsp_query-from>56</Hsp_query-from>
              <Hsp_query-to>250</Hsp_query-to>
              <Hsp_hit-from>202</Hsp_hit-from>
              <Hsp_hit-to>774</Hsp_hit-to>
              <Hsp_query-frame>0</Hsp_query-frame>
              <Hsp_hit-frame>1</Hsp_hit-frame>
              <Hsp_identity>61</Hsp_identity>
              <Hsp_positive>105</Hsp_positive>
              <Hsp_gaps>6</Hsp_gaps>
              <Hsp_align-len>196</Hsp_align-len>
              <Hsp_qseq>GGQAIIVRGDVTKEEDVVNLVETAVKEFGSLDVMINNAGVENPVPS-HELSLENWNQVIDTNLTGAFLGSREAIKYFVENDIKGNVINMSSVHEMIPWPLFVHYAASKGGMKLMTETLALEYAPKGIRVNNIGPGAIDTPINAEKFADPEQRADVESMIPMGYIGKPEEIASVAAFLASSQASYVTGITLFADGGM</Hsp_qseq>
              <Hsp_hseq>GQKCYLLATDLRRKENCKKVVETALEKLGGIDILVNNAGTQTMLPDISDLDESQWESTFDTNIHPVFYLSKYTMPHLKSGS---SIINCASVNPYIGRPDLLDYTSTKGAMVAFTRGLSNQQCSKGIRVNAVCPGPVWTPLIPATMT--TEAIEQFSGTPMGRAGQPSEIATCFVFLASQDSSFISGQCLHPNGGV</Hsp_hseq>
              <Hsp_midline>G +  ++  D+ ++E+   +VETA+++ G +D+++NNAG +  +P   +L    W    DTN+   F  S+  + +        ++IN +SV+  I  P  + Y ++KG M   T  L+ +   KGIRVN + PG + TP+         +  +  S  PMG  G+P EIA+   FLAS  +S+++G  L  +GG+</Hsp_midline>
            </Hsp>
          </Hit_hsps>
        </Hit>
        <Hit>
          <Hit_num>90</Hit_num>
          <Hit_id>gi|12657576|dbj|AB036927.1|</Hit_id>
          <Hit_def>Candida magnoliae crs1 gene for carbonyl reductase S1, complete cds</Hit_def>
          <Hit_accession>AB036927</Hit_accession>
          <Hit_len>852</Hit_len>
          <Hit_hsps>
            <Hsp>
              <Hsp_num>1</Hsp_num>
              <Hsp_bit-score>106.686</Hsp_bit-score>
              <Hsp_score>265</Hsp_score>
              <Hsp_evalue>4.89939e-23</Hsp_evalue>
              <Hsp_query-from>5</Hsp_query-from>
              <Hsp_query-to>251</Hsp_query-to>
              <Hsp_hit-from>91</Hsp_hit-from>
              <Hsp_hit-to>843</Hsp_hit-to>
              <Hsp_query-frame>0</Hsp_query-frame>
              <Hsp_hit-frame>1</Hsp_hit-frame>
              <Hsp_identity>76</Hsp_identity>
              <Hsp_positive>129</Hsp_positive>
              <Hsp_gaps>12</Hsp_gaps>
              <Hsp_align-len>255</Hsp_align-len>
              <Hsp_qseq>LKDKVVVVTGGSKGLGRAMAVRFGQEQSKVVVNYRSNXXXXXXXXXXXXXXGGQAIIVRGDVTKEEDVVNLVETAVKEFGSLDVMINNAGVENPVPSH--ELSLENWNQVIDTNLTGAFLGSREAIKYFVENDIKGN-----VINMSSVHEMIPWPLF-VHYAASKGGMKLMTETLALEYAPKGIRVNNIGPGAIDTPINAEKFADPEQRADVESMIPMGYIGKPEEIASVAAFLASSQASYVTGITLFADGGMT</Hsp_qseq>
              <Hsp_hseq>LNGKVASITGSSSGIGYALAEAFAQVGADVAIWYNSHDATGKAEALAKKY-GVKVKAYKANVSSSDAVKQTIEQQIKDFGHLDIVVANAGIPWTKGAYIDQDDDKHFDQVVDVDLKGVGYVAKHAGRHFRERFEKEGKKGALVFTASMSGHIVNVPQFQATYNAAKAGVRHFAKSLAVEFAPFA-RVNSVSPGYINTEIS--DFVPQETQNKWWSLVPLGRGGETAELVGAYLFLASDAGSYATGTDIIVDGGYT</Hsp_hseq>
              <Hsp_midline>L  KV  +TG S G+G A+A  F Q  + V + Y S++          +  G +    + +V+  + V   +E  +K+FG LD+++ NAG+     ++  +   ++++QV+D +L G    ++ A ++F E   K       V   S    ++  P F   Y A+K G++   ++LA+E+AP   RVN++ PG I+T I+   F   E +    S++P+G  G+  E+     FLAS   SY TG  +  DGG T</Hsp_midline>
            </Hsp>
          </Hit_hsps>
        </Hit>
        <Hit>
          <Hit_num>91</Hit_num>
          <Hit_id>gi|46132997|ref|XM_389204.1|</Hit_id>
          <Hit_def>Gibberella zeae PH-1 strain PH-1; NRRL 31084 chromosome 4</Hit_def>
          <Hit_accession>XM_389204</Hit_accession>
          <Hit_len>897</Hit_len>
          <Hit_hsps>
            <Hsp>
              <Hsp_num>1</Hsp_num>
              <Hsp_bit-score>106.301</Hsp_bit-score>
              <Hsp_score>264</Hsp_score>
              <Hsp_evalue>6.39881e-23</Hsp_evalue>
              <Hsp_query-from>5</Hsp_query-from>
              <Hsp_query-to>246</Hsp_query-to>
              <Hsp_hit-from>154</Hsp_hit-from>
              <Hsp_hit-to>879</Hsp_hit-to>
              <Hsp_query-frame>0</Hsp_query-frame>
              <Hsp_hit-frame>1</Hsp_hit-frame>
              <Hsp_identity>80</Hsp_identity>
              <Hsp_positive>131</Hsp_positive>
              <Hsp_gaps>6</Hsp_gaps>
              <Hsp_align-len>245</Hsp_align-len>
              <Hsp_qseq>LKDKVVVVTGGSKGLGRAMAVRFGQEQSKVVVNYR-SNXXXXXXXXXXXXXXGGQAIIVRGDVTKEEDVVNLVETAVKEFGSLDVMINNAGVENPVPSH-ELSLENWNQVIDTNLTGAFLGSREAIKYFVENDIKGNVINMSSVHEMIPWPLFVHYAASKGGMKLMTETLALEYAPKGIRVNNIGPGAIDTPIN-AEKFADPEQRADVESMIPMGYIGKPEEIASVAAFLASSQASYVTGITLFA</Hsp_qseq>
              <Hsp_hseq>LENAKAFITGGDSGIGRAVAVLFAREGADVTIVYLPEEQEDAEETKKMVEKEGRKCVLFPGNLMDNETCKNAVQKHVDEFGKIDVLVNNAAKQIMCEDFKDIDLENVESTFRSNILQIFAITKYALHH-MEKGGSCSIINSTSVVAFRGTAAMVDYASTKGAIVAFTRSLSKQLVKKGIRVNAVAPGPVHTPLQPASRPADQMEGFGKQSQ--LGRVGQPSEIATSFVFLASKDATLFHGQILHA</Hsp_hseq>
              <Hsp_midline>L++    +TGG  G+GRA+AV F +E + V + Y    +E+A E KK +E+ G + ++  G++   E   N V+  V EFG +DV++NNA  +       ++ LEN      +N+   F  ++ A+ + +E     ++IN +SV         V YA++KG +   T +L+ +   KGIRVN + PG + TP+  A + AD  +    +S   +G +G+P EIA+   FLAS  A+   G  L A</Hsp_midline>
            </Hsp>
          </Hit_hsps>
        </Hit>
        <Hit>
          <Hit_num>92</Hit_num>
          <Hit_id>gi|32419289|ref|XM_330107.1|</Hit_id>
          <Hit_def>Neurospora crassa strain OR74A</Hit_def>
          <Hit_accession>XM_330107</Hit_accession>
          <Hit_len>819</Hit_len>
          <Hit_hsps>
            <Hsp>
              <Hsp_num>1</Hsp_num>
              <Hsp_bit-score>106.301</Hsp_bit-score>
              <Hsp_score>264</Hsp_score>
              <Hsp_evalue>6.39881e-23</Hsp_evalue>
              <Hsp_query-from>4</Hsp_query-from>
              <Hsp_query-to>251</Hsp_query-to>
              <Hsp_hit-from>4</Hsp_hit-from>
              <Hsp_hit-to>801</Hsp_hit-to>
              <Hsp_query-frame>0</Hsp_query-frame>
              <Hsp_hit-frame>1</Hsp_hit-frame>
              <Hsp_identity>79</Hsp_identity>
              <Hsp_positive>127</Hsp_positive>
              <Hsp_gaps>22</Hsp_gaps>
              <Hsp_align-len>268</Hsp_align-len>
              <Hsp_qseq>DLKDKVVVVTGGSKGLGRAMAVRFGQEQSKVVV----NYRSNXXXXXXXXXXXXXXGGQAIIVRGDVTKEEDVVNLVETAVKEFGSLDVMINNAGVENPVPSH--ELSLENWNQVIDTNLTGAFLGSREAIKYFVEND-------------IKGNVINMSSVHEMIPWPLFVHYAASKGGMKLMTETLALEYAPKGIRVNNIGPGAIDTPINAEKFAD-PEQRADVESMIPMGYIGKPEEIASVAAFLASSQASYVTGITLFADGGMT</Hsp_qseq>
              <Hsp_hseq>DLTGSAFVI--GASGIGKACALAFARYGVRGIVIADLTLEAASAVAAECKSQATHPHFLAEAVAIDVTKEESVYQAIAYAHQVLGRIDYAVNSAGVGVQLANEIAEASVSEFEKMFKVNVTGTFIVTRALSALMKTQDPVPVDEAVPARGVSRGSIVNVGSASGFVATPGMVQYTAAKHAVVGITKNAALDNAKHGIRVNSVCPSWVDTPMIRKAMDDIPELGEMIQKAVPLGRIALAEEVADAVMFLSSPKASYATGCNMILDGGTT</Hsp_hseq>
              <Hsp_midline>DL     V+  G+ G+G+A A+ F +   + +V       +    A E K +       A  V  DVTKEE V   +  A +  G +D  +N+AGV   + +   E S+  + ++   N+TG F+ +R         D              +G+++N+ S    +  P  V Y A+K  +  +T+  AL+ A  GIRVN++ P  +DTP+  +   D PE    ++  +P+G I   EE+A    FL+S +ASY TG  +  DGG T</Hsp_midline>
            </Hsp>
          </Hit_hsps>
        </Hit>
        <Hit>
          <Hit_num>93</Hit_num>
          <Hit_id>gi|23451228|gb|AF419330.1|</Hit_id>
          <Hit_def>Cochliobolus lunatus hydroxynaphthalene reductase mRNA, complete cds</Hit_def>
          <Hit_accession>AF419330</Hit_accession>
          <Hit_len>1001</Hit_len>
          <Hit_hsps>
            <Hsp>
              <Hsp_num>1</Hsp_num>
              <Hsp_bit-score>105.916</Hsp_bit-score>
              <Hsp_score>263</Hsp_score>
              <Hsp_evalue>8.3571e-23</Hsp_evalue>
              <Hsp_query-from>5</Hsp_query-from>
              <Hsp_query-to>248</Hsp_query-to>
              <Hsp_hit-from>102</Hsp_hit-from>
              <Hsp_hit-to>863</Hsp_hit-to>
              <Hsp_query-frame>0</Hsp_query-frame>
              <Hsp_hit-frame>3</Hsp_hit-frame>
              <Hsp_identity>77</Hsp_identity>
              <Hsp_positive>124</Hsp_positive>
              <Hsp_gaps>16</Hsp_gaps>
              <Hsp_align-len>257</Hsp_align-len>
              <Hsp_qseq>LKDKVVVVTGGSKGLGRAMAVRFGQEQSKVVVNYRS--NXXXXXXXXXXXXXXGGQAIIVRGDVTKEEDVVNLVETAVKEFGSLDVMINNAGVENPVPSHELSLENWNQVIDTNLTGAFLGSREAIKYFVENDIKGNVINMSSVHEMIPW-PLFVHYAASKGGMKLMTETLALEYAPKGIRVNNIGPGAIDTPI----------NAEKFADPEQRADVESMIPMGYIGKPEEIASVAAFLASSQASYVTGITLFADG</Hsp_qseq>
              <Hsp_hseq>LAGKVAVVTGSGRGIGKAMAIELAKRGAKVAVNYANAVEGAEQVVKEIKALNNGSDAHAFKANVGNVEESEKLMDDVVKHFGKLDICCSNSGVVSFGHFKDVTPEEFDRVFNINTRGQFFVAKAAYKR-MEN--YGRIILMGSITGQAKGVPKHAVYSGSKGAIETFTRCMAIDAGEKKITVNCVAPGGIKTDMYHAVCREYIPGGEKLSDDQVDEYACTWSPHNRVGQPVDIARVVCFLASQDGEWVNGKVIGIDG</Hsp_hseq>
              <Hsp_midline>L  KV VVTG  +G+G+AMA+   +  +KV VNY +     E +  + +    G  A   + +V   E+   L++  VK FG LD+  +N+GV +     +++ E +++V + N  G F  ++ A K  +EN   G +I M S+       P    Y+ SKG ++  T  +A++   K I VN + PG I T +            EK +D +      +  P   +G+P +IA V  FLAS    +V G  +  DG</Hsp_midline>
            </Hsp>
          </Hit_hsps>
        </Hit>
        <Hit>
          <Hit_num>94</Hit_num>
          <Hit_id>gi|70995419|ref|XM_747373.1|</Hit_id>
          <Hit_def>oxidoreductase short chain dehydrogenase/reductase family superfamily (Afu1g11010) mRNA, complete cds</Hit_def>
          <Hit_accession>XM_747373</Hit_accession>
          <Hit_len>768</Hit_len>
          <Hit_hsps>
            <Hsp>
              <Hsp_num>1</Hsp_num>
              <Hsp_bit-score>105.916</Hsp_bit-score>
              <Hsp_score>263</Hsp_score>
              <Hsp_evalue>8.3571e-23</Hsp_evalue>
              <Hsp_query-from>5</Hsp_query-from>
              <Hsp_query-to>250</Hsp_query-to>
              <Hsp_hit-from>7</Hsp_hit-from>
              <Hsp_hit-to>756</Hsp_hit-to>
              <Hsp_query-frame>0</Hsp_query-frame>
              <Hsp_hit-frame>1</Hsp_hit-frame>
              <Hsp_identity>73</Hsp_identity>
              <Hsp_positive>135</Hsp_positive>
              <Hsp_gaps>14</Hsp_gaps>
              <Hsp_align-len>255</Hsp_align-len>
              <Hsp_qseq>LKDKVVVVTGGSKGLGRAMAVRFGQEQSKVVVNY--RSNXXXXXXXXXXXXXXGGQAIIVRGDVTKEEDVVNLVETAVKEFGS--LDVMINNAGVENPVPSHELSLENWNQVIDTNLTGAFLGSREAIKYFVENDIKGNVINMSSVHEMIPWPLFVHYAASKGGMKLMTETLALEYAPK-GIRVNNIGPGAIDTPINAEKFADPEQRADVESM---IPMGY-IGKPEEIASVAAFLASSQASYVTGITLFADGGM</Hsp_qseq>
              <Hsp_hseq>LQGKVAIVTGGARGIGAGIVRSLSKEGAKVSFNYVSASSKAAADALVQELRNENKEALAIQADMTDIDAPSRIVQATLAEFKTEQIDILVNNAGAGDNRPLEEVTVDVYQNLMDVNVRAVIFMTKAILSYIPRN---GRIINLSSISARGGYATQSVYAATKAAVEGLTRVWATELGHKYGVTVNAINPGPVNT--DMYRAAGPVHLARMEEQNKKVPAGQRCGTVDDIADIVTFLAQERSRWVTGDVICANGGM</Hsp_hseq>
              <Hsp_midline>L+ KV +VTGG++G+G  +     +E +KV  NY   S++  A  + +E+     +A+ ++ D+T  +    +V+  + EF +  +D+++NNAG  +  P  E++++ +  ++D N+      ++  + Y   N   G +IN+SS+     +     YAA+K  ++ +T   A E   K G+ VN I PG ++T  +  + A P   A +E     +P G   G  ++IA +  FLA  ++ +VTG  + A+GGM</Hsp_midline>
            </Hsp>
          </Hit_hsps>
        </Hit>
        <Hit>
          <Hit_num>95</Hit_num>
          <Hit_id>gi|58266237|ref|XM_570275.1|</Hit_id>
          <Hit_def>Filobasidiella neoformans oxidoreductase, putative (CND02280) mRNA, complete cds</Hit_def>
          <Hit_accession>XM_570275</Hit_accession>
          <Hit_len>1123</Hit_len>
          <Hit_hsps>
            <Hsp>
              <Hsp_num>1</Hsp_num>
              <Hsp_bit-score>105.916</Hsp_bit-score>
              <Hsp_score>263</Hsp_score>
              <Hsp_evalue>8.3571e-23</Hsp_evalue>
              <Hsp_query-from>5</Hsp_query-from>
              <Hsp_query-to>249</Hsp_query-to>
              <Hsp_hit-from>254</Hsp_hit-from>
              <Hsp_hit-to>988</Hsp_hit-to>
              <Hsp_query-frame>0</Hsp_query-frame>
              <Hsp_hit-frame>2</Hsp_hit-frame>
              <Hsp_identity>79</Hsp_identity>
              <Hsp_positive>125</Hsp_positive>
              <Hsp_gaps>6</Hsp_gaps>
              <Hsp_align-len>248</Hsp_align-len>
              <Hsp_qseq>LKDKVVVVTGGSKGLGRAMAVRFGQEQSKVVVNYRSNXXXXXXXXXXXXXXGGQ-AIIVRGDVTKEEDVVNLVETAVKEFGSLDVMINNAGVENPVPS-HELSLENWNQVIDTNLTGAFLGSREAIKYFVENDIKGNVINMSSVHEMIPWPLFVHYAASKGGMKLMTETLALEYAPKGIRVNNIGPGAIDTPIN-AEKFADPEQRADVESMIPMGYIGKPEEIASVAAFLASSQASYVTGITLFADGG</Hsp_qseq>
              <Hsp_hseq>LKGKKAIVTGGDSGIGRAAAQMFAREGADVTIVYLPEEEQDAQRVKKAIEQDGQQCLTIAHDLMQADLAADVVKQHMDKFGKLDILVNNASKQIMSQSIAEIELENVESTFRSNILAMFALTKAAVPHLKRGS---TIINTSSVTAFKGSVAMVDYASTKGAIVSYTRSLAVQLAPQGIRVNGVCPGPVYTPLQPASRPPDNMEGWSVGGPPLHGRASMPAEMGPAYVFLASSDANAMTGHFLHLNNG</Hsp_hseq>
              <Hsp_midline>LK K  +VTGG  G+GRA A  F +E + V + Y   EE+  +  K+  E  GQ  + +  D+ + +   ++V+  + +FG LD+++NNA  +    S  E+ LEN      +N+   F  ++ A+ +         +IN SSV         V YA++KG +   T +LA++ AP+GIRVN + PG + TP+  A +  D  +   V      G    P E+     FLASS A+ +TG  L  + G</Hsp_midline>
            </Hsp>
          </Hit_hsps>
        </Hit>
        <Hit>
          <Hit_num>96</Hit_num>
          <Hit_id>gi|46105097|ref|XM_380353.1|</Hit_id>
          <Hit_def>Gibberella zeae PH-1 strain PH-1; NRRL 31084 chromosome 1</Hit_def>
          <Hit_accession>XM_380353</Hit_accession>
          <Hit_len>852</Hit_len>
          <Hit_hsps>
            <Hsp>
              <Hsp_num>1</Hsp_num>
              <Hsp_bit-score>105.145</Hsp_bit-score>
              <Hsp_score>261</Hsp_score>
              <Hsp_evalue>1.42551e-22</Hsp_evalue>
              <Hsp_query-from>5</Hsp_query-from>
              <Hsp_query-to>252</Hsp_query-to>
              <Hsp_hit-from>22</Hsp_hit-from>
              <Hsp_hit-to>783</Hsp_hit-to>
              <Hsp_query-frame>0</Hsp_query-frame>
              <Hsp_hit-frame>1</Hsp_hit-frame>
              <Hsp_identity>76</Hsp_identity>
              <Hsp_positive>131</Hsp_positive>
              <Hsp_gaps>8</Hsp_gaps>
              <Hsp_align-len>255</Hsp_align-len>
              <Hsp_qseq>LKDKVVVVTGGSKGLGRAMAVRFGQEQSKVVVNYRSNXXXXXXXXXXXXXX--GGQAIIVRGDVTKEEDVVNLVETAVKEFGSLDVMINNAGVENPVPSHELSL-EN-WNQVIDTNLTGAFLGSREAIKYFVEND-IKGNVINMSSVHEMIPWPL-FVHYAASKGGMKLMTETLALEYAPKGIRVNNIGPGAIDTPINAEKFADPE-QRADVESMIPMGYIGKPEEIASVAAFLASSQASYVTGITLFADGGMTK</Hsp_qseq>
              <Hsp_hseq>LAGKNAVITGAGGGIGLETSILFAKEGASILMSDISQPALEKAAAKVKQLVPDAPRVEILKVDVSKESEVQAMIES-LDSWGGIDVLFNNAGIMHAQDDDAVNTPENIWDLTQNINVKGVWFGCKHAVLSLRRNKKSKASIINTASVVALVGAATPQLAYTASKGAVLALTRELAMVHAREGFRFNNLCPAPLNTPLLQDWLGDDQAKRHRREVHFPMGRFGEAIEQAHAVVFLASDESSFVNGHDFAVDGGMTK</Hsp_hseq>
              <Hsp_midline>L  K  V+TG   G+G   ++ F +E + ++++  S         K  +      +  I++ DV+KE +V  ++E+ +  +G +DV+ NNAG+ +      ++  EN W+   + N+ G + G + A+     N   K ++IN +SV  ++      + Y ASKG +  +T  LA+ +A +G R NN+ P  ++TP+  +   D + +R   E   PMG  G+  E A    FLAS ++S+V G     DGGMTK</Hsp_midline>
            </Hsp>
          </Hit_hsps>
        </Hit>
        <Hit>
          <Hit_num>97</Hit_num>
          <Hit_id>gi|39977182|ref|XM_369979.1|</Hit_id>
          <Hit_def>Magnaporthe grisea 70-15</Hit_def>
          <Hit_accession>XM_369979</Hit_accession>
          <Hit_len>1110</Hit_len>
          <Hit_hsps>
            <Hsp>
              <Hsp_num>1</Hsp_num>
              <Hsp_bit-score>105.145</Hsp_bit-score>
              <Hsp_score>261</Hsp_score>
              <Hsp_evalue>1.42551e-22</Hsp_evalue>
              <Hsp_query-from>8</Hsp_query-from>
              <Hsp_query-to>253</Hsp_query-to>
              <Hsp_hit-from>361</Hsp_hit-from>
              <Hsp_hit-to>1107</Hsp_hit-to>
              <Hsp_query-frame>0</Hsp_query-frame>
              <Hsp_hit-frame>1</Hsp_hit-frame>
              <Hsp_identity>72</Hsp_identity>
              <Hsp_positive>137</Hsp_positive>
              <Hsp_gaps>5</Hsp_gaps>
              <Hsp_align-len>250</Hsp_align-len>
              <Hsp_qseq>KVVVVTGGSKGLGRAMAVRFGQEQSKVVVNYRSNXXXXXXXXXXXXXXGGQAI-IVRGDVTKEEDVVNLVETAVKEFGSLDVMINNAGV-ENPVPSHELSLENWNQVIDTNLTGAFLGSREAIKYFVENDIKGNVINMSSVH-EMIPWPLFVH-YAASKGGMKLMTETLALEYAPKGIRVNNIGPGAIDTPINAEKFADPEQRADVESMIPMGYIGKPEEIASVAAFLASSQASYVTGITLFADGGMTKY</Hsp_qseq>
              <Hsp_hseq>KTIIITGGARGLGNYMARACAEAGAKAIIIFDANQELGDESAAELHQKTGLPVTFFKVDVRDGAAINAAVDRVVELFGAPDVLVNSAGIADSNIKAETYDPAMFRRLIDINLTGSFLMSQAVGRAMMAAGKPGSIVLVASMSGSIVNYPQEQSCYNASKAGVIQLGKSLAAEWAKYDIRVNCISPGYMDTALNKVPALDAQKKI-WKSLTPQQRLGNVDDLNGLCIFLASDSSGFMTGSNVIIDGGYTCY</Hsp_hseq>
              <Hsp_midline>K +++TGG++GLG  MA    +  +K ++ + +N+E   E   E+ +  G  +   + DV     +   V+  V+ FG+ DV++N+AG+ ++ + +       + ++ID NLTG+FL S+   +  +     G+++ ++S+   ++ +P     Y ASK G+  + ++LA E+A   IRVN I PG +DT +N     D +++   +S+ P   +G  +++  +  FLAS  + ++TG  +  DGG T Y</Hsp_midline>
            </Hsp>
          </Hit_hsps>
        </Hit>
        <Hit>
          <Hit_num>98</Hit_num>
          <Hit_id>gi|57223396|gb|AE017342.1|</Hit_id>
          <Hit_def>Cryptococcus neoformans var. neoformans JEC21 chromosome 2, complete sequence</Hit_def>
          <Hit_accession>AE017342</Hit_accession>
          <Hit_len>1632307</Hit_len>
          <Hit_hsps>
            <Hsp>
              <Hsp_num>1</Hsp_num>
              <Hsp_bit-score>100.523</Hsp_bit-score>
              <Hsp_score>249</Hsp_score>
              <Hsp_evalue>3.51114e-21</Hsp_evalue>
              <Hsp_query-from>75</Hsp_query-from>
              <Hsp_query-to>250</Hsp_query-to>
              <Hsp_hit-from>1615062</Hsp_hit-from>
              <Hsp_hit-to>1615706</Hsp_hit-to>
              <Hsp_query-frame>0</Hsp_query-frame>
              <Hsp_hit-frame>3</Hsp_hit-frame>
              <Hsp_identity>64</Hsp_identity>
              <Hsp_positive>102</Hsp_positive>
              <Hsp_gaps>45</Hsp_gaps>
              <Hsp_align-len>218</Hsp_align-len>
              <Hsp_qseq>LVETAVKEFGSLDVMINNAGVENPVPSH---ELSLENWNQVIDTNLTGAFLGSREAIKYFVENDIKG-NVINMSSVHEMIPWPLFVHYAASKGGMKLMTETLALEYAPKGIRVNNIGP--------------------------------------GAIDTPINAEKFADPEQRADVESMIPMGYIGKPEEIASVAAFLASSQASYVTGITLFADGGM</Hsp_qseq>
              <Hsp_hseq>IVSAAVSSFSRIDVLISNAGI---CPFHSFLDLPHPLWKRVQDVNLNGSFYVVQAVANQMAKQEPKGGSIVAVSSISALMGGGEQCHYTPTKAGIKSLMESCAIALGPMGIRCNSVLPGTSYFLVLALVLFPFPITLLLIVPCG*ECWLNHIKSEIGTIETNINKEDLSNPEKRADQIRRVPLGRLGKPEDLVGPTLFFASDLSNYCTGASVLVDGGM</Hsp_hseq>
              <Hsp_midline>+V  AV  F  +DV+I+NAG+    P H   +L    W +V D NL G+F   +       + + KG +++ +SS+  ++      HY  +K G+K + E+ A+   P GIR N++ P                                      G I+T IN E  ++PE+RAD    +P+G +GKPE++     F AS  ++Y TG ++  DGGM</Hsp_midline>
            </Hsp>
            <Hsp>
              <Hsp_num>2</Hsp_num>
              <Hsp_bit-score>50.0618</Hsp_bit-score>
              <Hsp_score>118</Hsp_score>
              <Hsp_evalue>5.4421e-06</Hsp_evalue>
              <Hsp_query-from>160</Hsp_query-from>
              <Hsp_query-to>243</Hsp_query-to>
              <Hsp_hit-from>106150</Hsp_hit-from>
              <Hsp_hit-to>106398</Hsp_hit-to>
              <Hsp_query-frame>0</Hsp_query-frame>
              <Hsp_hit-frame>1</Hsp_hit-frame>
              <Hsp_identity>31</Hsp_identity>
              <Hsp_positive>45</Hsp_positive>
              <Hsp_gaps>1</Hsp_gaps>
              <Hsp_align-len>84</Hsp_align-len>
              <Hsp_qseq>ASKGGMKLMTETLALEYAPKGIRVNNIGPGAIDTPINAEKFADPEQRADVESMIPMGYIGKPEEIASVAAFLASSQASYVTGIT</Hsp_qseq>
              <Hsp_hseq>ASKGAVLAMTRELAMVHAREGIRFNSLCPGPIRTPLLMDFLNTPEKLNRRMVHVPMGRFGEAVEQAKAVVFCMWSSSS-IQGMT</Hsp_hseq>
              <Hsp_midline>ASKG +  MT  LA+ +A +GIR N++ PG I TP+  +    PE+       +PMG  G+  E A    F   S +S + G+T</Hsp_midline>
            </Hsp>
            <Hsp>
              <Hsp_num>3</Hsp_num>
              <Hsp_bit-score>45.0542</Hsp_bit-score>
              <Hsp_score>105</Hsp_score>
              <Hsp_evalue>0.000175066</Hsp_evalue>
              <Hsp_query-from>8</Hsp_query-from>
              <Hsp_query-to>124</Hsp_query-to>
              <Hsp_hit-from>535540</Hsp_hit-from>
              <Hsp_hit-to>535968</Hsp_hit-to>
              <Hsp_query-frame>0</Hsp_query-frame>
              <Hsp_hit-frame>-2</Hsp_hit-frame>
              <Hsp_identity>36</Hsp_identity>
              <Hsp_positive>62</Hsp_positive>
              <Hsp_gaps>26</Hsp_gaps>
              <Hsp_align-len>143</Hsp_align-len>
              <Hsp_qseq>KVVVVTGGSKGLGRAMAVRFGQ------EQSKVVVNYRSNXXXXXXXXXXXXXXGGQAIIVRGDVTKEEDVVNLVETAVKEFGSLDVMIN------------------NAGVENPVPS--HELSLENWNQVIDTNLTGAFLGS</Hsp_qseq>
              <Hsp_hseq>RVILVTGASGGIGRASSIALSNTFPSTAQPEQLVLVLVGRRQAELEETGRQCRDGTLIEVATGDASNEEDVKRIFETVKSKYGRLDVLFNVSVVNHFGRELQLIWMMKNAGINDKSPGEFEDQDMDVFRKVLDINIMSAVLVS</Hsp_hseq>
              <Hsp_midline>+V++VTG S G+GRA ++          +  ++V+      +  LE        G    +  GD + EEDV  + ET   ++G LDV+ N                  NAG+ +  P    +  ++ + +V+D N+  A L S</Hsp_midline>
            </Hsp>
          </Hit_hsps>
        </Hit>
        <Hit>
          <Hit_num>99</Hit_num>
          <Hit_id>gi|1235618|gb|U34740.1|ENU34740</Hit_id>
          <Hit_def>Emericella nidulans sterigmatocystin biosynthetic gene cluster: (stcA), (stcB), (stcC), (stcE), (aflR), (stcF), (stcI), (stcJ), (stcK), (stcL), (stcO), (stcQ), (stcS), (stcT), (stcU), (stcV) and (stcW) genes, complete cds</Hit_def>
          <Hit_accession>U34740</Hit_accession>
          <Hit_len>59725</Hit_len>
          <Hit_hsps>
            <Hsp>
              <Hsp_num>1</Hsp_num>
              <Hsp_bit-score>91.2781</Hsp_bit-score>
              <Hsp_score>225</Hsp_score>
              <Hsp_evalue>1.26737e-20</Hsp_evalue>
              <Hsp_query-from>5</Hsp_query-from>
              <Hsp_query-to>204</Hsp_query-to>
              <Hsp_hit-from>49686</Hsp_hit-from>
              <Hsp_hit-to>50360</Hsp_hit-to>
              <Hsp_query-frame>0</Hsp_query-frame>
              <Hsp_hit-frame>-3</Hsp_hit-frame>
              <Hsp_identity>76</Hsp_identity>
              <Hsp_positive>113</Hsp_positive>
              <Hsp_gaps>31</Hsp_gaps>
              <Hsp_align-len>228</Hsp_align-len>
              <Hsp_qseq>LKDKVVVVTGGSKGLGRAMAVRFGQEQSKVVVNYRSNXXXXXXXXXXXXXXGGQAIIVRGDVTKEEDVVNLVETAVKEFGSLDVMINNAGV-----------ENPVPS-HELSLE-----NWNQVIDTNLTGAFLGSREAIKYFVENDIKGNVINMSSVHEMIPW-PLFVHYAASKGGMKLMTETLALEYAPKGIRVNNIGPGAIDTPI----------NAEKFADPE</Hsp_qseq>
              <Hsp_hseq>LDGKVALVTGAGRGIGAAIAVALGQRGAKVVVNYANSREAAEKVVDEIKSNAQTAISIQADVGDPDAVTKLMDQAVEHFGYLDIVSSNAGIVSFGHVKDVTPDVCVPSPYESPVEL*PQQEFDRVFRVNTRGQFFVAREAYRHLREG---GRIILTSSNTASVKGVPRHAVYSGSKGAIDTFVRCLAIDCGDKKITVNAVAPGAIKTDMFLSVSREYIPNGETFTDEQ</Hsp_hseq>
              <Hsp_midline>L  KV +VTG  +G+G A+AV  GQ  +KVVVNY ++ E A +V  EI+     AI ++ DV   + V  L++ AV+ FG LD++ +NAG+           +  VPS +E  +E      +++V   N  G F  +REA ++  E    G +I  SS    +   P    Y+ SKG +      LA++   K I VN + PGAI T +          N E F D +</Hsp_midline>
            </Hsp>
            <Hsp>
              <Hsp_num>2</Hsp_num>
              <Hsp_bit-score>34.6538</Hsp_bit-score>
              <Hsp_score>78</Hsp_score>
              <Hsp_evalue>1.26737e-20</Hsp_evalue>
              <Hsp_query-from>214</Hsp_query-from>
              <Hsp_query-to>249</Hsp_query-to>
              <Hsp_hit-from>49502</Hsp_hit-from>
              <Hsp_hit-to>49609</Hsp_hit-to>
              <Hsp_query-frame>0</Hsp_query-frame>
              <Hsp_hit-frame>-1</Hsp_hit-frame>
              <Hsp_identity>14</Hsp_identity>
              <Hsp_positive>23</Hsp_positive>
              <Hsp_gaps>0</Hsp_gaps>
              <Hsp_align-len>36</Hsp_align-len>
              <Hsp_qseq>PMGYIGKPEEIASVAAFLASSQASYVTGITLFADGG</Hsp_qseq>
              <Hsp_hseq>PLNRVGLPVDVARVVSFLASDAAEWISGKIIGVDGG</Hsp_hseq>
              <Hsp_midline>P+  +G P ++A V +FLAS  A +++G  +  DGG</Hsp_midline>
            </Hsp>
          </Hit_hsps>
        </Hit>
        <Hit>
          <Hit_num>100</Hit_num>
          <Hit_id>gi|450259|gb|L27825.1|EMEVERA1AA</Hit_id>
          <Hit_def>Emericella nidulans (verA) gene, complete cds, ORF 1 gene, complete cds, and ORF 2 gene, 5&apos; end</Hit_def>
          <Hit_accession>L27825</Hit_accession>
          <Hit_len>4310</Hit_len>
          <Hit_hsps>
            <Hsp>
              <Hsp_num>1</Hsp_num>
              <Hsp_bit-score>91.2781</Hsp_bit-score>
              <Hsp_score>225</Hsp_score>
              <Hsp_evalue>1.31998e-20</Hsp_evalue>
              <Hsp_query-from>5</Hsp_query-from>
              <Hsp_query-to>204</Hsp_query-to>
              <Hsp_hit-from>579</Hsp_hit-from>
              <Hsp_hit-to>1253</Hsp_hit-to>
              <Hsp_query-frame>0</Hsp_query-frame>
              <Hsp_hit-frame>3</Hsp_hit-frame>
              <Hsp_identity>76</Hsp_identity>
              <Hsp_positive>113</Hsp_positive>
              <Hsp_gaps>31</Hsp_gaps>
              <Hsp_align-len>228</Hsp_align-len>
              <Hsp_qseq>LKDKVVVVTGGSKGLGRAMAVRFGQEQSKVVVNYRSNXXXXXXXXXXXXXXGGQAIIVRGDVTKEEDVVNLVETAVKEFGSLDVMINNAGV-----------ENPVPS-HELSLE-----NWNQVIDTNLTGAFLGSREAIKYFVENDIKGNVINMSSVHEMIPW-PLFVHYAASKGGMKLMTETLALEYAPKGIRVNNIGPGAIDTPI----------NAEKFADPE</Hsp_qseq>
              <Hsp_hseq>LDGKVALVTGAGRGIGAAIAVALGQPGAKVVVNYANSREAAEKVVDEIKSNAQSAISIQADVGDPDAVTKLMDQAVEHFGYLDIVSSNAGIVSFGHVKDVTPDVCVPSPYESPVEL*PQQEFDRVFRVNTRGQFFVAREAYRHLREG---GRIILTSSNTASVKGVPRHAVYSGSKGAIDTFVRCLAIDCGDKKITVNAVAPGAIKTDMFLSVSREYIPNGETFTDEQ</Hsp_hseq>
              <Hsp_midline>L  KV +VTG  +G+G A+AV  GQ  +KVVVNY ++ E A +V  EI+     AI ++ DV   + V  L++ AV+ FG LD++ +NAG+           +  VPS +E  +E      +++V   N  G F  +REA ++  E    G +I  SS    +   P    Y+ SKG +      LA++   K I VN + PGAI T +          N E F D +</Hsp_midline>
            </Hsp>
            <Hsp>
              <Hsp_num>2</Hsp_num>
              <Hsp_bit-score>34.6538</Hsp_bit-score>
              <Hsp_score>78</Hsp_score>
              <Hsp_evalue>1.31998e-20</Hsp_evalue>
              <Hsp_query-from>214</Hsp_query-from>
              <Hsp_query-to>249</Hsp_query-to>
              <Hsp_hit-from>1330</Hsp_hit-from>
              <Hsp_hit-to>1437</Hsp_hit-to>
              <Hsp_query-frame>0</Hsp_query-frame>
              <Hsp_hit-frame>1</Hsp_hit-frame>
              <Hsp_identity>14</Hsp_identity>
              <Hsp_positive>23</Hsp_positive>
              <Hsp_gaps>0</Hsp_gaps>
              <Hsp_align-len>36</Hsp_align-len>
              <Hsp_qseq>PMGYIGKPEEIASVAAFLASSQASYVTGITLFADGG</Hsp_qseq>
              <Hsp_hseq>PLNRVGLPVDVARVVSFLASDAAEWISGKIIGVDGG</Hsp_hseq>
              <Hsp_midline>P+  +G P ++A V +FLAS  A +++G  +  DGG</Hsp_midline>
            </Hsp>
          </Hit_hsps>
        </Hit>
      </Iteration_hits>
      <Iteration_stat>
        <Statistics>
          <Statistics_db-num>251887</Statistics_db-num>
          <Statistics_db-len>438542399</Statistics_db-len>
          <Statistics_hsp-len>0</Statistics_hsp-len>
          <Statistics_eff-space>0</Statistics_eff-space>
          <Statistics_kappa>0.041</Statistics_kappa>
          <Statistics_lambda>0.267</Statistics_lambda>
          <Statistics_entropy>0.14</Statistics_entropy>
        </Statistics>
      </Iteration_stat>
    </Iteration>
  </BlastOutput_iterations>
</BlastOutput>
