# Supplementary material for: DIVERSITY in binding, regulation, and evolution revealed from high-throughput ChIP
Source: PLoS Comput Biol. 2018 Apr 23;14(4):e1006090. doi: 10.1371/journal.pcbi.1006090 (PMC5933800; doi:10.1371/journal.pcbi.1006090)
Supplement: S1 File — (GZ) [file pcbi.1006090.s009.tar.gz › DIVERSITY-master/weblogoMod/test_corebio/data/ssearch/xbt005.xml]

<?xml version="1.0"?>
<!DOCTYPE BlastOutput PUBLIC "-//NCBI//NCBI BlastOutput/EN" "NCBI_BlastOutput.dtd">
<BlastOutput>
  <BlastOutput_program>tblastx</BlastOutput_program>
  <BlastOutput_version>TBLASTX 2.2.12 [Aug-07-2005]</BlastOutput_version>
  <BlastOutput_reference>Altschul, Stephen F., Thomas L. Madden, Alejandro A. Schäffer, Jinghui Zhang, Zheng Zhang, Webb Miller, and David J. Lipman (1997), &quot;Gapped BLAST and PSI-BLAST: a new generation of protein database search programs&quot;, Nucleic Acids Res. 25:3389-3402.</BlastOutput_reference>
  <BlastOutput_db>nr</BlastOutput_db>
  <BlastOutput_query-ID>gi|1348853|gb|G26621.1|G26621</BlastOutput_query-ID>
  <BlastOutput_query-def>human STS STS_D12006, sequence tagged site</BlastOutput_query-def>
  <BlastOutput_query-len>615</BlastOutput_query-len>
  <BlastOutput_param>
    <Parameters>
      <Parameters_matrix>BLOSUM80</Parameters_matrix>
      <Parameters_expect>1</Parameters_expect>
      <Parameters_gap-open>10</Parameters_gap-open>
      <Parameters_gap-extend>1</Parameters_gap-extend>
      <Parameters_filter>L;</Parameters_filter>
    </Parameters>
  </BlastOutput_param>
  <BlastOutput_iterations>
    <Iteration>
      <Iteration_iter-num>1</Iteration_iter-num>
      <Iteration_query-ID>gi|1348853|gb|G26621.1|G26621</Iteration_query-ID>
      <Iteration_query-def>human STS STS_D12006, sequence tagged site</Iteration_query-def>
      <Iteration_query-len>615</Iteration_query-len>
      <Iteration_hits>
        <Hit>
          <Hit_num>1</Hit_num>
          <Hit_id>gi|18072170|gb|AC010333.7|</Hit_id>
          <Hit_def>Homo sapiens chromosome 16 clone CTD-3037G24, complete sequence</Hit_def>
          <Hit_accession>AC010333</Hit_accession>
          <Hit_len>159870</Hit_len>
          <Hit_hsps>
            <Hsp>
              <Hsp_num>1</Hsp_num>
              <Hsp_bit-score>329.561</Hsp_bit-score>
              <Hsp_score>661</Hsp_score>
              <Hsp_evalue>5.29552e-90</Hsp_evalue>
              <Hsp_query-from>2</Hsp_query-from>
              <Hsp_query-to>355</Hsp_query-to>
              <Hsp_hit-from>44324</Hsp_hit-from>
              <Hsp_hit-to>44677</Hsp_hit-to>
              <Hsp_query-frame>-3</Hsp_query-frame>
              <Hsp_hit-frame>-3</Hsp_hit-frame>
              <Hsp_identity>117</Hsp_identity>
              <Hsp_positive>117</Hsp_positive>
              <Hsp_gaps>0</Hsp_gaps>
              <Hsp_align-len>118</Hsp_align-len>
              <Hsp_qseq>ECXFIMLYIFPARIWST*VICPPEQWL*RRKLSSGQKLLRRCGKTGYIKNNAGLK*PMRFCQGILH*CI*SKSGPIQRMWLKAPFWPFLFLLRALHTFPLFLSKWTK*RVS*VEGHSD</Hsp_qseq>
              <Hsp_hseq>ECCFIMLYIFPARIWST*VICPPEQWL*RRKLSSGQKLLRRCGKTGYIKNNAGLK*PMRFCQGILH*CI*SKSGPIQRMWLKAPFWPFLFLLRALHTFPLFLSKWTK*RVS*VEGHSD</Hsp_hseq>
              <Hsp_midline>EC FIMLYIFPARIWST*VICPPEQWL*RRKLSSGQKLLRRCGKTGYIKNNAGLK*PMRFCQGILH*CI*SKSGPIQRMWLKAPFWPFLFLLRALHTFPLFLSKWTK*RVS*VEGHSD</Hsp_midline>
            </Hsp>
            <Hsp>
              <Hsp_num>2</Hsp_num>
              <Hsp_bit-score>329.561</Hsp_bit-score>
              <Hsp_score>661</Hsp_score>
              <Hsp_evalue>4.10767e-89</Hsp_evalue>
              <Hsp_query-from>1</Hsp_query-from>
              <Hsp_query-to>354</Hsp_query-to>
              <Hsp_hit-from>44323</Hsp_hit-from>
              <Hsp_hit-to>44676</Hsp_hit-to>
              <Hsp_query-frame>-1</Hsp_query-frame>
              <Hsp_hit-frame>-1</Hsp_hit-frame>
              <Hsp_identity>117</Hsp_identity>
              <Hsp_positive>117</Hsp_positive>
              <Hsp_gaps>0</Hsp_gaps>
              <Hsp_align-len>118</Hsp_align-len>
              <Hsp_qseq>SAXS*CCIFFLPGFGVPRLFVHQNNGCKGEN*AVVRSC*EDAVKQVT*KTMLV*NNLCAFVKGFCISAFSPSQGQFRGCG*RHRFGLFCFF*ELCIHSHFSCQSGQNEESHEWRGILI</Hsp_qseq>
              <Hsp_hseq>SAVS*CCIFFLPGFGVPRLFVHQNNGCKGEN*AVVRSC*EDAVKQVT*KTMLV*NNLCAFVKGFCISAFSPSQGQFRGCG*RHRFGLFCFF*ELCIHSHFSCQSGQNEESHEWRGILI</Hsp_hseq>
              <Hsp_midline>SA S*CCIFFLPGFGVPRLFVHQNNGCKGEN*AVVRSC*EDAVKQVT*KTMLV*NNLCAFVKGFCISAFSPSQGQFRGCG*RHRFGLFCFF*ELCIHSHFSCQSGQNEESHEWRGILI</Hsp_midline>
            </Hsp>
            <Hsp>
              <Hsp_num>3</Hsp_num>
              <Hsp_bit-score>317.685</Hsp_bit-score>
              <Hsp_score>637</Hsp_score>
              <Hsp_evalue>2.67963e-86</Hsp_evalue>
              <Hsp_query-from>1</Hsp_query-from>
              <Hsp_query-to>354</Hsp_query-to>
              <Hsp_hit-from>44323</Hsp_hit-from>
              <Hsp_hit-to>44676</Hsp_hit-to>
              <Hsp_query-frame>1</Hsp_query-frame>
              <Hsp_hit-frame>1</Hsp_hit-frame>
              <Hsp_identity>117</Hsp_identity>
              <Hsp_positive>117</Hsp_positive>
              <Hsp_gaps>0</Hsp_gaps>
              <Hsp_align-len>118</Hsp_align-len>
              <Hsp_qseq>DQNAPPLMRLFILSTLTGKVGMYAELSKETKKAKTVPSATSSELALTWTKCTNAKSLDKSA*VISNQHCFLCNLFYRIFSAASDHCSIFSFTAIVLVDK*PRYSKSWQEKYTAL*XST</Hsp_qseq>
              <Hsp_hseq>DQNAPPLMRLFILSTLTGKVGMYAELSKETKKAKTVPSATSSELALTWTKCTNAKSLDKSA*VISNQHCFLCNLFYRIFSAASDHCSIFSFTAIVLVDK*PRYSKSWQEKYTAL*NST</Hsp_hseq>
              <Hsp_midline>DQNAPPLMRLFILSTLTGKVGMYAELSKETKKAKTVPSATSSELALTWTKCTNAKSLDKSA*VISNQHCFLCNLFYRIFSAASDHCSIFSFTAIVLVDK*PRYSKSWQEKYTAL* ST</Hsp_midline>
            </Hsp>
            <Hsp>
              <Hsp_num>4</Hsp_num>
              <Hsp_bit-score>316.696</Hsp_bit-score>
              <Hsp_score>635</Hsp_score>
              <Hsp_evalue>8.18857e-85</Hsp_evalue>
              <Hsp_query-from>3</Hsp_query-from>
              <Hsp_query-to>356</Hsp_query-to>
              <Hsp_hit-from>44325</Hsp_hit-from>
              <Hsp_hit-to>44678</Hsp_hit-to>
              <Hsp_query-frame>-2</Hsp_query-frame>
              <Hsp_hit-frame>-2</Hsp_hit-frame>
              <Hsp_identity>117</Hsp_identity>
              <Hsp_positive>117</Hsp_positive>
              <Hsp_gaps>0</Hsp_gaps>
              <Hsp_align-len>118</Hsp_align-len>
              <Hsp_qseq>*VLXHNAVYFSCQDLEYLGYLSTRTMAVKEKIEQWSEAAEKMR*NRLHKKQCWFEITYALLSRDFALVHLVQVRANSEDVAEGTVLAFFVSFESSAYIPTFPVKVDKMKSLMSGGAF*</Hsp_qseq>
              <Hsp_hseq>*VLFHNAVYFSCQDLEYLGYLSTRTMAVKEKIEQWSEAAEKMR*NRLHKKQCWFEITYALLSRDFALVHLVQVRANSEDVAEGTVLAFFVSFESSAYIPTFPVKVDKMKSLMSGGAF*</Hsp_hseq>
              <Hsp_midline>*VL HNAVYFSCQDLEYLGYLSTRTMAVKEKIEQWSEAAEKMR*NRLHKKQCWFEITYALLSRDFALVHLVQVRANSEDVAEGTVLAFFVSFESSAYIPTFPVKVDKMKSLMSGGAF*</Hsp_midline>
            </Hsp>
            <Hsp>
              <Hsp_num>5</Hsp_num>
              <Hsp_bit-score>315.706</Hsp_bit-score>
              <Hsp_score>633</Hsp_score>
              <Hsp_evalue>2.26637e-84</Hsp_evalue>
              <Hsp_query-from>2</Hsp_query-from>
              <Hsp_query-to>355</Hsp_query-to>
              <Hsp_hit-from>44324</Hsp_hit-from>
              <Hsp_hit-to>44677</Hsp_hit-to>
              <Hsp_query-frame>2</Hsp_query-frame>
              <Hsp_hit-frame>2</Hsp_hit-frame>
              <Hsp_identity>117</Hsp_identity>
              <Hsp_positive>117</Hsp_positive>
              <Hsp_gaps>0</Hsp_gaps>
              <Hsp_align-len>118</Hsp_align-len>
              <Hsp_qseq>IRMPLHS*DSSFCPL*QEKWECMXXXXXXXXRPKRCLQPHPLNWP*LGLNALMQNPLTKAHRLFQTSIVFYVTCFTASSQQLLTTAQFSPLQPLFWWTNNLGTPNPGRKNIQHYEXAL</Hsp_qseq>
              <Hsp_hseq>IRMPLHS*DSSFCPL*QEKWECMQSSQKKQKRPKRCLQPHPLNWP*LGLNALMQNPLTKAHRLFQTSIVFYVTCFTASSQQLLTTAQFSPLQPLFWWTNNLGTPNPGRKNIQHYETAL</Hsp_hseq>
              <Hsp_midline>IRMPLHS*DSSFCPL*QEKWECMQSSQKKQKRPKRCLQPHPLNWP*LGLNALMQNPLTKAHRLFQTSIVFYVTCFTASSQQLLTTAQFSPLQPLFWWTNNLGTPNPGRKNIQHYE AL</Hsp_midline>
            </Hsp>
            <Hsp>
              <Hsp_num>6</Hsp_num>
              <Hsp_bit-score>206.85</Hsp_bit-score>
              <Hsp_score>413</Hsp_score>
              <Hsp_evalue>2.23367e-68</Hsp_evalue>
              <Hsp_query-from>3</Hsp_query-from>
              <Hsp_query-to>224</Hsp_query-to>
              <Hsp_hit-from>44325</Hsp_hit-from>
              <Hsp_hit-to>44546</Hsp_hit-to>
              <Hsp_query-frame>3</Hsp_query-frame>
              <Hsp_hit-frame>3</Hsp_hit-frame>
              <Hsp_identity>74</Hsp_identity>
              <Hsp_positive>74</Hsp_positive>
              <Hsp_gaps>0</Hsp_gaps>
              <Hsp_align-len>74</Hsp_align-len>
              <Hsp_qseq>SECPSTHETLHFVHFDRKSGNVCRALKRNKKGQNGAFSHIL*IGPDLD*MH*CKIP*QKRIGYFKPALFFM*PV</Hsp_qseq>
              <Hsp_hseq>SECPSTHETLHFVHFDRKSGNVCRALKRNKKGQNGAFSHIL*IGPDLD*MH*CKIP*QKRIGYFKPALFFM*PV</Hsp_hseq>
              <Hsp_midline>SECPSTHETLHFVHFDRKSGNVCRALKRNKKGQNGAFSHIL*IGPDLD*MH*CKIP*QKRIGYFKPALFFM*PV</Hsp_midline>
            </Hsp>
            <Hsp>
              <Hsp_num>7</Hsp_num>
              <Hsp_bit-score>75.7282</Hsp_bit-score>
              <Hsp_score>148</Hsp_score>
              <Hsp_evalue>2.23367e-68</Hsp_evalue>
              <Hsp_query-from>273</Hsp_query-from>
              <Hsp_query-to>356</Hsp_query-to>
              <Hsp_hit-from>44595</Hsp_hit-from>
              <Hsp_hit-to>44678</Hsp_hit-to>
              <Hsp_query-frame>3</Hsp_query-frame>
              <Hsp_hit-frame>3</Hsp_hit-frame>
              <Hsp_identity>27</Hsp_identity>
              <Hsp_positive>27</Hsp_positive>
              <Hsp_gaps>0</Hsp_gaps>
              <Hsp_align-len>28</Hsp_align-len>
              <Hsp_qseq>YSHCSGGQIT*VLQILAGKIYSIMXQHS</Hsp_qseq>
              <Hsp_hseq>YSHCSGGQIT*VLQILAGKIYSIMKQHS</Hsp_hseq>
              <Hsp_midline>YSHCSGGQIT*VLQILAGKIYSIM QHS</Hsp_midline>
            </Hsp>
            <Hsp>
              <Hsp_num>8</Hsp_num>
              <Hsp_bit-score>28.7222</Hsp_bit-score>
              <Hsp_score>53</Hsp_score>
              <Hsp_evalue>5.29552e-90</Hsp_evalue>
              <Hsp_query-from>371</Hsp_query-from>
              <Hsp_query-to>400</Hsp_query-to>
              <Hsp_hit-from>44691</Hsp_hit-from>
              <Hsp_hit-to>44720</Hsp_hit-to>
              <Hsp_query-frame>-3</Hsp_query-frame>
              <Hsp_hit-frame>-2</Hsp_hit-frame>
              <Hsp_identity>8</Hsp_identity>
              <Hsp_positive>9</Hsp_positive>
              <Hsp_gaps>0</Hsp_gaps>
              <Hsp_align-len>10</Hsp_align-len>
              <Hsp_qseq>RAMCNQLWKS</Hsp_qseq>
              <Hsp_hseq>QVMCNQLWKS</Hsp_hseq>
              <Hsp_midline>+ MCNQLWKS</Hsp_midline>
            </Hsp>
            <Hsp>
              <Hsp_num>9</Hsp_num>
              <Hsp_bit-score>28.2274</Hsp_bit-score>
              <Hsp_score>52</Hsp_score>
              <Hsp_evalue>2.67963e-86</Hsp_evalue>
              <Hsp_query-from>372</Hsp_query-from>
              <Hsp_query-to>395</Hsp_query-to>
              <Hsp_hit-from>44692</Hsp_hit-from>
              <Hsp_hit-to>44715</Hsp_hit-to>
              <Hsp_query-frame>3</Hsp_query-frame>
              <Hsp_hit-frame>1</Hsp_hit-frame>
              <Hsp_identity>8</Hsp_identity>
              <Hsp_positive>8</Hsp_positive>
              <Hsp_gaps>0</Hsp_gaps>
              <Hsp_align-len>8</Hsp_align-len>
              <Hsp_qseq>DFQSWLHM</Hsp_qseq>
              <Hsp_hseq>DFQSWLHM</Hsp_hseq>
              <Hsp_midline>DFQSWLHM</Hsp_midline>
            </Hsp>
            <Hsp>
              <Hsp_num>10</Hsp_num>
              <Hsp_bit-score>25.7534</Hsp_bit-score>
              <Hsp_score>47</Hsp_score>
              <Hsp_evalue>4.10767e-89</Hsp_evalue>
              <Hsp_query-from>372</Hsp_query-from>
              <Hsp_query-to>398</Hsp_query-to>
              <Hsp_hit-from>44692</Hsp_hit-from>
              <Hsp_hit-to>44718</Hsp_hit-to>
              <Hsp_query-frame>-2</Hsp_query-frame>
              <Hsp_hit-frame>-1</Hsp_hit-frame>
              <Hsp_identity>9</Hsp_identity>
              <Hsp_positive>9</Hsp_positive>
              <Hsp_gaps>0</Hsp_gaps>
              <Hsp_align-len>9</Hsp_align-len>
              <Hsp_qseq>GHV*PALEI</Hsp_qseq>
              <Hsp_hseq>GHV*PALEI</Hsp_hseq>
              <Hsp_midline>GHV*PALEI</Hsp_midline>
            </Hsp>
            <Hsp>
              <Hsp_num>11</Hsp_num>
              <Hsp_bit-score>24.269</Hsp_bit-score>
              <Hsp_score>44</Hsp_score>
              <Hsp_evalue>8.18857e-85</Hsp_evalue>
              <Hsp_query-from>367</Hsp_query-from>
              <Hsp_query-to>393</Hsp_query-to>
              <Hsp_hit-from>44687</Hsp_hit-from>
              <Hsp_hit-to>44713</Hsp_hit-to>
              <Hsp_query-frame>-1</Hsp_query-frame>
              <Hsp_hit-frame>-3</Hsp_hit-frame>
              <Hsp_identity>8</Hsp_identity>
              <Hsp_positive>8</Hsp_positive>
              <Hsp_gaps>0</Hsp_gaps>
              <Hsp_align-len>9</Hsp_align-len>
              <Hsp_qseq>CVTSFGNPF</Hsp_qseq>
              <Hsp_hseq>CVTSFGNHF</Hsp_hseq>
              <Hsp_midline>CVTSFGN F</Hsp_midline>
            </Hsp>
            <Hsp>
              <Hsp_num>12</Hsp_num>
              <Hsp_bit-score>23.7742</Hsp_bit-score>
              <Hsp_score>43</Hsp_score>
              <Hsp_evalue>2.26637e-84</Hsp_evalue>
              <Hsp_query-from>367</Hsp_query-from>
              <Hsp_query-to>399</Hsp_query-to>
              <Hsp_hit-from>44687</Hsp_hit-from>
              <Hsp_hit-to>44719</Hsp_hit-to>
              <Hsp_query-frame>1</Hsp_query-frame>
              <Hsp_hit-frame>2</Hsp_hit-frame>
              <Hsp_identity>9</Hsp_identity>
              <Hsp_positive>9</Hsp_positive>
              <Hsp_gaps>0</Hsp_gaps>
              <Hsp_align-len>11</Hsp_align-len>
              <Hsp_qseq>KWISKAGYTWP</Hsp_qseq>
              <Hsp_hseq>KMISKAGYT*P</Hsp_hseq>
              <Hsp_midline>K ISKAGYT P</Hsp_midline>
            </Hsp>
            <Hsp>
              <Hsp_num>13</Hsp_num>
              <Hsp_bit-score>22.2898</Hsp_bit-score>
              <Hsp_score>40</Hsp_score>
              <Hsp_evalue>2.23367e-68</Hsp_evalue>
              <Hsp_query-from>374</Hsp_query-from>
              <Hsp_query-to>394</Hsp_query-to>
              <Hsp_hit-from>44694</Hsp_hit-from>
              <Hsp_hit-to>44714</Hsp_hit-to>
              <Hsp_query-frame>2</Hsp_query-frame>
              <Hsp_hit-frame>3</Hsp_hit-frame>
              <Hsp_identity>7</Hsp_identity>
              <Hsp_positive>7</Hsp_positive>
              <Hsp_gaps>0</Hsp_gaps>
              <Hsp_align-len>7</Hsp_align-len>
              <Hsp_qseq>FPKLVTH</Hsp_qseq>
              <Hsp_hseq>FPKLVTH</Hsp_hseq>
              <Hsp_midline>FPKLVTH</Hsp_midline>
            </Hsp>
          </Hit_hsps>
        </Hit>
        <Hit>
          <Hit_num>2</Hit_num>
          <Hit_id>gi|33991096|gb|BC006289.2|</Hit_id>
          <Hit_def>Homo sapiens hypothetical protein FLJ11151, mRNA (cDNA clone MGC:10278 IMAGE:3959701), complete cds</Hit_def>
          <Hit_accession>BC006289</Hit_accession>
          <Hit_len>2865</Hit_len>
          <Hit_hsps>
            <Hsp>
              <Hsp_num>1</Hsp_num>
              <Hsp_bit-score>329.561</Hsp_bit-score>
              <Hsp_score>661</Hsp_score>
              <Hsp_evalue>5.39099e-90</Hsp_evalue>
              <Hsp_query-from>2</Hsp_query-from>
              <Hsp_query-to>355</Hsp_query-to>
              <Hsp_hit-from>1846</Hsp_hit-from>
              <Hsp_hit-to>2199</Hsp_hit-to>
              <Hsp_query-frame>-3</Hsp_query-frame>
              <Hsp_hit-frame>-1</Hsp_hit-frame>
              <Hsp_identity>117</Hsp_identity>
              <Hsp_positive>117</Hsp_positive>
              <Hsp_gaps>0</Hsp_gaps>
              <Hsp_align-len>118</Hsp_align-len>
              <Hsp_qseq>ECXFIMLYIFPARIWST*VICPPEQWL*RRKLSSGQKLLRRCGKTGYIKNNAGLK*PMRFCQGILH*CI*SKSGPIQRMWLKAPFWPFLFLLRALHTFPLFLSKWTK*RVS*VEGHSD</Hsp_qseq>
              <Hsp_hseq>ECCFIMLYIFPARIWST*VICPPEQWL*RRKLSSGQKLLRRCGKTGYIKNNAGLK*PMRFCQGILH*CI*SKSGPIQRMWLKAPFWPFLFLLRALHTFPLFLSKWTK*RVS*VEGHSD</Hsp_hseq>
              <Hsp_midline>EC FIMLYIFPARIWST*VICPPEQWL*RRKLSSGQKLLRRCGKTGYIKNNAGLK*PMRFCQGILH*CI*SKSGPIQRMWLKAPFWPFLFLLRALHTFPLFLSKWTK*RVS*VEGHSD</Hsp_midline>
            </Hsp>
            <Hsp>
              <Hsp_num>2</Hsp_num>
              <Hsp_bit-score>329.561</Hsp_bit-score>
              <Hsp_score>661</Hsp_score>
              <Hsp_evalue>4.18241e-89</Hsp_evalue>
              <Hsp_query-from>1</Hsp_query-from>
              <Hsp_query-to>354</Hsp_query-to>
              <Hsp_hit-from>1845</Hsp_hit-from>
              <Hsp_hit-to>2198</Hsp_hit-to>
              <Hsp_query-frame>-1</Hsp_query-frame>
              <Hsp_hit-frame>-2</Hsp_hit-frame>
              <Hsp_identity>117</Hsp_identity>
              <Hsp_positive>117</Hsp_positive>
              <Hsp_gaps>0</Hsp_gaps>
              <Hsp_align-len>118</Hsp_align-len>
              <Hsp_qseq>SAXS*CCIFFLPGFGVPRLFVHQNNGCKGEN*AVVRSC*EDAVKQVT*KTMLV*NNLCAFVKGFCISAFSPSQGQFRGCG*RHRFGLFCFF*ELCIHSHFSCQSGQNEESHEWRGILI</Hsp_qseq>
              <Hsp_hseq>SAVS*CCIFFLPGFGVPRLFVHQNNGCKGEN*AVVRSC*EDAVKQVT*KTMLV*NNLCAFVKGFCISAFSPSQGQFRGCG*RHRFGLFCFF*ELCIHSHFSCQSGQNEESHEWRGILI</Hsp_hseq>
              <Hsp_midline>SA S*CCIFFLPGFGVPRLFVHQNNGCKGEN*AVVRSC*EDAVKQVT*KTMLV*NNLCAFVKGFCISAFSPSQGQFRGCG*RHRFGLFCFF*ELCIHSHFSCQSGQNEESHEWRGILI</Hsp_midline>
            </Hsp>
            <Hsp>
              <Hsp_num>3</Hsp_num>
              <Hsp_bit-score>317.685</Hsp_bit-score>
              <Hsp_score>637</Hsp_score>
              <Hsp_evalue>2.72986e-86</Hsp_evalue>
              <Hsp_query-from>1</Hsp_query-from>
              <Hsp_query-to>354</Hsp_query-to>
              <Hsp_hit-from>1845</Hsp_hit-from>
              <Hsp_hit-to>2198</Hsp_hit-to>
              <Hsp_query-frame>1</Hsp_query-frame>
              <Hsp_hit-frame>3</Hsp_hit-frame>
              <Hsp_identity>117</Hsp_identity>
              <Hsp_positive>117</Hsp_positive>
              <Hsp_gaps>0</Hsp_gaps>
              <Hsp_align-len>118</Hsp_align-len>
              <Hsp_qseq>DQNAPPLMRLFILSTLTGKVGMYAELSKETKKAKTVPSATSSELALTWTKCTNAKSLDKSA*VISNQHCFLCNLFYRIFSAASDHCSIFSFTAIVLVDK*PRYSKSWQEKYTAL*XST</Hsp_qseq>
              <Hsp_hseq>DQNAPPLMRLFILSTLTGKVGMYAELSKETKKAKTVPSATSSELALTWTKCTNAKSLDKSA*VISNQHCFLCNLFYRIFSAASDHCSIFSFTAIVLVDK*PRYSKSWQEKYTAL*NST</Hsp_hseq>
              <Hsp_midline>DQNAPPLMRLFILSTLTGKVGMYAELSKETKKAKTVPSATSSELALTWTKCTNAKSLDKSA*VISNQHCFLCNLFYRIFSAASDHCSIFSFTAIVLVDK*PRYSKSWQEKYTAL* ST</Hsp_midline>
            </Hsp>
            <Hsp>
              <Hsp_num>4</Hsp_num>
              <Hsp_bit-score>316.696</Hsp_bit-score>
              <Hsp_score>635</Hsp_score>
              <Hsp_evalue>8.34456e-85</Hsp_evalue>
              <Hsp_query-from>3</Hsp_query-from>
              <Hsp_query-to>356</Hsp_query-to>
              <Hsp_hit-from>1847</Hsp_hit-from>
              <Hsp_hit-to>2200</Hsp_hit-to>
              <Hsp_query-frame>-2</Hsp_query-frame>
              <Hsp_hit-frame>-3</Hsp_hit-frame>
              <Hsp_identity>117</Hsp_identity>
              <Hsp_positive>117</Hsp_positive>
              <Hsp_gaps>0</Hsp_gaps>
              <Hsp_align-len>118</Hsp_align-len>
              <Hsp_qseq>*VLXHNAVYFSCQDLEYLGYLSTRTMAVKEKIEQWSEAAEKMR*NRLHKKQCWFEITYALLSRDFALVHLVQVRANSEDVAEGTVLAFFVSFESSAYIPTFPVKVDKMKSLMSGGAF*</Hsp_qseq>
              <Hsp_hseq>*VLFHNAVYFSCQDLEYLGYLSTRTMAVKEKIEQWSEAAEKMR*NRLHKKQCWFEITYALLSRDFALVHLVQVRANSEDVAEGTVLAFFVSFESSAYIPTFPVKVDKMKSLMSGGAF*</Hsp_hseq>
              <Hsp_midline>*VL HNAVYFSCQDLEYLGYLSTRTMAVKEKIEQWSEAAEKMR*NRLHKKQCWFEITYALLSRDFALVHLVQVRANSEDVAEGTVLAFFVSFESSAYIPTFPVKVDKMKSLMSGGAF*</Hsp_midline>
            </Hsp>
            <Hsp>
              <Hsp_num>5</Hsp_num>
              <Hsp_bit-score>315.706</Hsp_bit-score>
              <Hsp_score>633</Hsp_score>
              <Hsp_evalue>2.30975e-84</Hsp_evalue>
              <Hsp_query-from>2</Hsp_query-from>
              <Hsp_query-to>355</Hsp_query-to>
              <Hsp_hit-from>1846</Hsp_hit-from>
              <Hsp_hit-to>2199</Hsp_hit-to>
              <Hsp_query-frame>2</Hsp_query-frame>
              <Hsp_hit-frame>1</Hsp_hit-frame>
              <Hsp_identity>117</Hsp_identity>
              <Hsp_positive>117</Hsp_positive>
              <Hsp_gaps>0</Hsp_gaps>
              <Hsp_align-len>118</Hsp_align-len>
              <Hsp_qseq>IRMPLHS*DSSFCPL*QEKWECMXXXXXXXXRPKRCLQPHPLNWP*LGLNALMQNPLTKAHRLFQTSIVFYVTCFTASSQQLLTTAQFSPLQPLFWWTNNLGTPNPGRKNIQHYEXAL</Hsp_qseq>
              <Hsp_hseq>IRMPLHS*DSSFCPL*QEKWECMQSSQKKQKRPKRCLQPHPLNWP*LGLNALMQNPLTKAHRLFQTSIVFYVTCFTASSQQLLTTAQFSPLQPLFWWTNNLGTPNPGRKNIQHYETAL</Hsp_hseq>
              <Hsp_midline>IRMPLHS*DSSFCPL*QEKWECMQSSQKKQKRPKRCLQPHPLNWP*LGLNALMQNPLTKAHRLFQTSIVFYVTCFTASSQQLLTTAQFSPLQPLFWWTNNLGTPNPGRKNIQHYE AL</Hsp_midline>
            </Hsp>
            <Hsp>
              <Hsp_num>6</Hsp_num>
              <Hsp_bit-score>206.85</Hsp_bit-score>
              <Hsp_score>413</Hsp_score>
              <Hsp_evalue>2.33615e-68</Hsp_evalue>
              <Hsp_query-from>3</Hsp_query-from>
              <Hsp_query-to>224</Hsp_query-to>
              <Hsp_hit-from>1847</Hsp_hit-from>
              <Hsp_hit-to>2068</Hsp_hit-to>
              <Hsp_query-frame>3</Hsp_query-frame>
              <Hsp_hit-frame>2</Hsp_hit-frame>
              <Hsp_identity>74</Hsp_identity>
              <Hsp_positive>74</Hsp_positive>
              <Hsp_gaps>0</Hsp_gaps>
              <Hsp_align-len>74</Hsp_align-len>
              <Hsp_qseq>SECPSTHETLHFVHFDRKSGNVCRALKRNKKGQNGAFSHIL*IGPDLD*MH*CKIP*QKRIGYFKPALFFM*PV</Hsp_qseq>
              <Hsp_hseq>SECPSTHETLHFVHFDRKSGNVCRALKRNKKGQNGAFSHIL*IGPDLD*MH*CKIP*QKRIGYFKPALFFM*PV</Hsp_hseq>
              <Hsp_midline>SECPSTHETLHFVHFDRKSGNVCRALKRNKKGQNGAFSHIL*IGPDLD*MH*CKIP*QKRIGYFKPALFFM*PV</Hsp_midline>
            </Hsp>
            <Hsp>
              <Hsp_num>7</Hsp_num>
              <Hsp_bit-score>75.7282</Hsp_bit-score>
              <Hsp_score>148</Hsp_score>
              <Hsp_evalue>2.33615e-68</Hsp_evalue>
              <Hsp_query-from>273</Hsp_query-from>
              <Hsp_query-to>356</Hsp_query-to>
              <Hsp_hit-from>2117</Hsp_hit-from>
              <Hsp_hit-to>2200</Hsp_hit-to>
              <Hsp_query-frame>3</Hsp_query-frame>
              <Hsp_hit-frame>2</Hsp_hit-frame>
              <Hsp_identity>27</Hsp_identity>
              <Hsp_positive>27</Hsp_positive>
              <Hsp_gaps>0</Hsp_gaps>
              <Hsp_align-len>28</Hsp_align-len>
              <Hsp_qseq>YSHCSGGQIT*VLQILAGKIYSIMXQHS</Hsp_qseq>
              <Hsp_hseq>YSHCSGGQIT*VLQILAGKIYSIMKQHS</Hsp_hseq>
              <Hsp_midline>YSHCSGGQIT*VLQILAGKIYSIM QHS</Hsp_midline>
            </Hsp>
            <Hsp>
              <Hsp_num>8</Hsp_num>
              <Hsp_bit-score>28.7222</Hsp_bit-score>
              <Hsp_score>53</Hsp_score>
              <Hsp_evalue>5.39099e-90</Hsp_evalue>
              <Hsp_query-from>371</Hsp_query-from>
              <Hsp_query-to>400</Hsp_query-to>
              <Hsp_hit-from>2213</Hsp_hit-from>
              <Hsp_hit-to>2242</Hsp_hit-to>
              <Hsp_query-frame>-3</Hsp_query-frame>
              <Hsp_hit-frame>-3</Hsp_hit-frame>
              <Hsp_identity>8</Hsp_identity>
              <Hsp_positive>9</Hsp_positive>
              <Hsp_gaps>0</Hsp_gaps>
              <Hsp_align-len>10</Hsp_align-len>
              <Hsp_qseq>RAMCNQLWKS</Hsp_qseq>
              <Hsp_hseq>QVMCNQLWKS</Hsp_hseq>
              <Hsp_midline>+ MCNQLWKS</Hsp_midline>
            </Hsp>
            <Hsp>
              <Hsp_num>9</Hsp_num>
              <Hsp_bit-score>28.2274</Hsp_bit-score>
              <Hsp_score>52</Hsp_score>
              <Hsp_evalue>2.72986e-86</Hsp_evalue>
              <Hsp_query-from>372</Hsp_query-from>
              <Hsp_query-to>395</Hsp_query-to>
              <Hsp_hit-from>2214</Hsp_hit-from>
              <Hsp_hit-to>2237</Hsp_hit-to>
              <Hsp_query-frame>3</Hsp_query-frame>
              <Hsp_hit-frame>3</Hsp_hit-frame>
              <Hsp_identity>8</Hsp_identity>
              <Hsp_positive>8</Hsp_positive>
              <Hsp_gaps>0</Hsp_gaps>
              <Hsp_align-len>8</Hsp_align-len>
              <Hsp_qseq>DFQSWLHM</Hsp_qseq>
              <Hsp_hseq>DFQSWLHM</Hsp_hseq>
              <Hsp_midline>DFQSWLHM</Hsp_midline>
            </Hsp>
            <Hsp>
              <Hsp_num>10</Hsp_num>
              <Hsp_bit-score>25.7534</Hsp_bit-score>
              <Hsp_score>47</Hsp_score>
              <Hsp_evalue>4.18241e-89</Hsp_evalue>
              <Hsp_query-from>372</Hsp_query-from>
              <Hsp_query-to>398</Hsp_query-to>
              <Hsp_hit-from>2214</Hsp_hit-from>
              <Hsp_hit-to>2240</Hsp_hit-to>
              <Hsp_query-frame>-2</Hsp_query-frame>
              <Hsp_hit-frame>-2</Hsp_hit-frame>
              <Hsp_identity>9</Hsp_identity>
              <Hsp_positive>9</Hsp_positive>
              <Hsp_gaps>0</Hsp_gaps>
              <Hsp_align-len>9</Hsp_align-len>
              <Hsp_qseq>GHV*PALEI</Hsp_qseq>
              <Hsp_hseq>GHV*PALEI</Hsp_hseq>
              <Hsp_midline>GHV*PALEI</Hsp_midline>
            </Hsp>
            <Hsp>
              <Hsp_num>11</Hsp_num>
              <Hsp_bit-score>24.269</Hsp_bit-score>
              <Hsp_score>44</Hsp_score>
              <Hsp_evalue>8.34456e-85</Hsp_evalue>
              <Hsp_query-from>367</Hsp_query-from>
              <Hsp_query-to>393</Hsp_query-to>
              <Hsp_hit-from>2209</Hsp_hit-from>
              <Hsp_hit-to>2235</Hsp_hit-to>
              <Hsp_query-frame>-1</Hsp_query-frame>
              <Hsp_hit-frame>-1</Hsp_hit-frame>
              <Hsp_identity>8</Hsp_identity>
              <Hsp_positive>8</Hsp_positive>
              <Hsp_gaps>0</Hsp_gaps>
              <Hsp_align-len>9</Hsp_align-len>
              <Hsp_qseq>CVTSFGNPF</Hsp_qseq>
              <Hsp_hseq>CVTSFGNHF</Hsp_hseq>
              <Hsp_midline>CVTSFGN F</Hsp_midline>
            </Hsp>
            <Hsp>
              <Hsp_num>12</Hsp_num>
              <Hsp_bit-score>23.7742</Hsp_bit-score>
              <Hsp_score>43</Hsp_score>
              <Hsp_evalue>2.30975e-84</Hsp_evalue>
              <Hsp_query-from>367</Hsp_query-from>
              <Hsp_query-to>399</Hsp_query-to>
              <Hsp_hit-from>2209</Hsp_hit-from>
              <Hsp_hit-to>2241</Hsp_hit-to>
              <Hsp_query-frame>1</Hsp_query-frame>
              <Hsp_hit-frame>1</Hsp_hit-frame>
              <Hsp_identity>9</Hsp_identity>
              <Hsp_positive>9</Hsp_positive>
              <Hsp_gaps>0</Hsp_gaps>
              <Hsp_align-len>11</Hsp_align-len>
              <Hsp_qseq>KWISKAGYTWP</Hsp_qseq>
              <Hsp_hseq>KMISKAGYT*P</Hsp_hseq>
              <Hsp_midline>K ISKAGYT P</Hsp_midline>
            </Hsp>
            <Hsp>
              <Hsp_num>13</Hsp_num>
              <Hsp_bit-score>22.2898</Hsp_bit-score>
              <Hsp_score>40</Hsp_score>
              <Hsp_evalue>2.33615e-68</Hsp_evalue>
              <Hsp_query-from>374</Hsp_query-from>
              <Hsp_query-to>394</Hsp_query-to>
              <Hsp_hit-from>2216</Hsp_hit-from>
              <Hsp_hit-to>2236</Hsp_hit-to>
              <Hsp_query-frame>2</Hsp_query-frame>
              <Hsp_hit-frame>2</Hsp_hit-frame>
              <Hsp_identity>7</Hsp_identity>
              <Hsp_positive>7</Hsp_positive>
              <Hsp_gaps>0</Hsp_gaps>
              <Hsp_align-len>7</Hsp_align-len>
              <Hsp_qseq>FPKLVTH</Hsp_qseq>
              <Hsp_hseq>FPKLVTH</Hsp_hseq>
              <Hsp_midline>FPKLVTH</Hsp_midline>
            </Hsp>
          </Hit_hsps>
        </Hit>
        <Hit>
          <Hit_num>3</Hit_num>
          <Hit_id>gi|21752798|dbj|AK093854.1|</Hit_id>
          <Hit_def>Homo sapiens cDNA FLJ36535 fis, clone TRACH2004521</Hit_def>
          <Hit_accession>AK093854</Hit_accession>
          <Hit_len>2608</Hit_len>
          <Hit_hsps>
            <Hsp>
              <Hsp_num>1</Hsp_num>
              <Hsp_bit-score>329.561</Hsp_bit-score>
              <Hsp_score>661</Hsp_score>
              <Hsp_evalue>5.39325e-90</Hsp_evalue>
              <Hsp_query-from>2</Hsp_query-from>
              <Hsp_query-to>355</Hsp_query-to>
              <Hsp_hit-from>1608</Hsp_hit-from>
              <Hsp_hit-to>1961</Hsp_hit-to>
              <Hsp_query-frame>-3</Hsp_query-frame>
              <Hsp_hit-frame>-3</Hsp_hit-frame>
              <Hsp_identity>117</Hsp_identity>
              <Hsp_positive>117</Hsp_positive>
              <Hsp_gaps>0</Hsp_gaps>
              <Hsp_align-len>118</Hsp_align-len>
              <Hsp_qseq>ECXFIMLYIFPARIWST*VICPPEQWL*RRKLSSGQKLLRRCGKTGYIKNNAGLK*PMRFCQGILH*CI*SKSGPIQRMWLKAPFWPFLFLLRALHTFPLFLSKWTK*RVS*VEGHSD</Hsp_qseq>
              <Hsp_hseq>ECCFIMLYIFPARIWST*VICPPEQWL*RRKLSSGQKLLRRCGKTGYIKNNAGLK*PMRFCQGILH*CI*SKSGPIQRMWLKAPFWPFLFLLRALHTFPLFLSKWTK*RVS*VEGHSD</Hsp_hseq>
              <Hsp_midline>EC FIMLYIFPARIWST*VICPPEQWL*RRKLSSGQKLLRRCGKTGYIKNNAGLK*PMRFCQGILH*CI*SKSGPIQRMWLKAPFWPFLFLLRALHTFPLFLSKWTK*RVS*VEGHSD</Hsp_midline>
            </Hsp>
            <Hsp>
              <Hsp_num>2</Hsp_num>
              <Hsp_bit-score>329.561</Hsp_bit-score>
              <Hsp_score>661</Hsp_score>
              <Hsp_evalue>4.18418e-89</Hsp_evalue>
              <Hsp_query-from>1</Hsp_query-from>
              <Hsp_query-to>354</Hsp_query-to>
              <Hsp_hit-from>1607</Hsp_hit-from>
              <Hsp_hit-to>1960</Hsp_hit-to>
              <Hsp_query-frame>-1</Hsp_query-frame>
              <Hsp_hit-frame>-1</Hsp_hit-frame>
              <Hsp_identity>117</Hsp_identity>
              <Hsp_positive>117</Hsp_positive>
              <Hsp_gaps>0</Hsp_gaps>
              <Hsp_align-len>118</Hsp_align-len>
              <Hsp_qseq>SAXS*CCIFFLPGFGVPRLFVHQNNGCKGEN*AVVRSC*EDAVKQVT*KTMLV*NNLCAFVKGFCISAFSPSQGQFRGCG*RHRFGLFCFF*ELCIHSHFSCQSGQNEESHEWRGILI</Hsp_qseq>
              <Hsp_hseq>SAVS*CCIFFLPGFGVPRLFVHQNNGCKGEN*AVVRSC*EDAVKQVT*KTMLV*NNLCAFVKGFCISAFSPSQGQFRGCG*RHRFGLFCFF*ELCIHSHFSCQSGQNEESHEWRGILI</Hsp_hseq>
              <Hsp_midline>SA S*CCIFFLPGFGVPRLFVHQNNGCKGEN*AVVRSC*EDAVKQVT*KTMLV*NNLCAFVKGFCISAFSPSQGQFRGCG*RHRFGLFCFF*ELCIHSHFSCQSGQNEESHEWRGILI</Hsp_midline>
            </Hsp>
            <Hsp>
              <Hsp_num>3</Hsp_num>
              <Hsp_bit-score>317.685</Hsp_bit-score>
              <Hsp_score>637</Hsp_score>
              <Hsp_evalue>2.73105e-86</Hsp_evalue>
              <Hsp_query-from>1</Hsp_query-from>
              <Hsp_query-to>354</Hsp_query-to>
              <Hsp_hit-from>1607</Hsp_hit-from>
              <Hsp_hit-to>1960</Hsp_hit-to>
              <Hsp_query-frame>1</Hsp_query-frame>
              <Hsp_hit-frame>2</Hsp_hit-frame>
              <Hsp_identity>117</Hsp_identity>
              <Hsp_positive>117</Hsp_positive>
              <Hsp_gaps>0</Hsp_gaps>
              <Hsp_align-len>118</Hsp_align-len>
              <Hsp_qseq>DQNAPPLMRLFILSTLTGKVGMYAELSKETKKAKTVPSATSSELALTWTKCTNAKSLDKSA*VISNQHCFLCNLFYRIFSAASDHCSIFSFTAIVLVDK*PRYSKSWQEKYTAL*XST</Hsp_qseq>
              <Hsp_hseq>DQNAPPLMRLFILSTLTGKVGMYAELSKETKKAKTVPSATSSELALTWTKCTNAKSLDKSA*VISNQHCFLCNLFYRIFSAASDHCSIFSFTAIVLVDK*PRYSKSWQEKYTAL*NST</Hsp_hseq>
              <Hsp_midline>DQNAPPLMRLFILSTLTGKVGMYAELSKETKKAKTVPSATSSELALTWTKCTNAKSLDKSA*VISNQHCFLCNLFYRIFSAASDHCSIFSFTAIVLVDK*PRYSKSWQEKYTAL* ST</Hsp_midline>
            </Hsp>
            <Hsp>
              <Hsp_num>4</Hsp_num>
              <Hsp_bit-score>316.696</Hsp_bit-score>
              <Hsp_score>635</Hsp_score>
              <Hsp_evalue>8.34826e-85</Hsp_evalue>
              <Hsp_query-from>3</Hsp_query-from>
              <Hsp_query-to>356</Hsp_query-to>
              <Hsp_hit-from>1609</Hsp_hit-from>
              <Hsp_hit-to>1962</Hsp_hit-to>
              <Hsp_query-frame>-2</Hsp_query-frame>
              <Hsp_hit-frame>-2</Hsp_hit-frame>
              <Hsp_identity>117</Hsp_identity>
              <Hsp_positive>117</Hsp_positive>
              <Hsp_gaps>0</Hsp_gaps>
              <Hsp_align-len>118</Hsp_align-len>
              <Hsp_qseq>*VLXHNAVYFSCQDLEYLGYLSTRTMAVKEKIEQWSEAAEKMR*NRLHKKQCWFEITYALLSRDFALVHLVQVRANSEDVAEGTVLAFFVSFESSAYIPTFPVKVDKMKSLMSGGAF*</Hsp_qseq>
              <Hsp_hseq>*VLFHNAVYFSCQDLEYLGYLSTRTMAVKEKIEQWSEAAEKMR*NRLHKKQCWFEITYALLSRDFALVHLVQVRANSEDVAEGTVLAFFVSFESSAYIPTFPVKVDKMKSLMSGGAF*</Hsp_hseq>
              <Hsp_midline>*VL HNAVYFSCQDLEYLGYLSTRTMAVKEKIEQWSEAAEKMR*NRLHKKQCWFEITYALLSRDFALVHLVQVRANSEDVAEGTVLAFFVSFESSAYIPTFPVKVDKMKSLMSGGAF*</Hsp_midline>
            </Hsp>
            <Hsp>
              <Hsp_num>5</Hsp_num>
              <Hsp_bit-score>315.706</Hsp_bit-score>
              <Hsp_score>633</Hsp_score>
              <Hsp_evalue>2.31078e-84</Hsp_evalue>
              <Hsp_query-from>2</Hsp_query-from>
              <Hsp_query-to>355</Hsp_query-to>
              <Hsp_hit-from>1608</Hsp_hit-from>
              <Hsp_hit-to>1961</Hsp_hit-to>
              <Hsp_query-frame>2</Hsp_query-frame>
              <Hsp_hit-frame>3</Hsp_hit-frame>
              <Hsp_identity>117</Hsp_identity>
              <Hsp_positive>117</Hsp_positive>
              <Hsp_gaps>0</Hsp_gaps>
              <Hsp_align-len>118</Hsp_align-len>
              <Hsp_qseq>IRMPLHS*DSSFCPL*QEKWECMXXXXXXXXRPKRCLQPHPLNWP*LGLNALMQNPLTKAHRLFQTSIVFYVTCFTASSQQLLTTAQFSPLQPLFWWTNNLGTPNPGRKNIQHYEXAL</Hsp_qseq>
              <Hsp_hseq>IRMPLHS*DSSFCPL*QEKWECMQSSQKKQKRPKRCLQPHPLNWP*LGLNALMQNPLTKAHRLFQTSIVFYVTCFTASSQQLLTTAQFSPLQPLFWWTNNLGTPNPGRKNIQHYETAL</Hsp_hseq>
              <Hsp_midline>IRMPLHS*DSSFCPL*QEKWECMQSSQKKQKRPKRCLQPHPLNWP*LGLNALMQNPLTKAHRLFQTSIVFYVTCFTASSQQLLTTAQFSPLQPLFWWTNNLGTPNPGRKNIQHYE AL</Hsp_midline>
            </Hsp>
            <Hsp>
              <Hsp_num>6</Hsp_num>
              <Hsp_bit-score>206.85</Hsp_bit-score>
              <Hsp_score>413</Hsp_score>
              <Hsp_evalue>2.33861e-68</Hsp_evalue>
              <Hsp_query-from>3</Hsp_query-from>
              <Hsp_query-to>224</Hsp_query-to>
              <Hsp_hit-from>1609</Hsp_hit-from>
              <Hsp_hit-to>1830</Hsp_hit-to>
              <Hsp_query-frame>3</Hsp_query-frame>
              <Hsp_hit-frame>1</Hsp_hit-frame>
              <Hsp_identity>74</Hsp_identity>
              <Hsp_positive>74</Hsp_positive>
              <Hsp_gaps>0</Hsp_gaps>
              <Hsp_align-len>74</Hsp_align-len>
              <Hsp_qseq>SECPSTHETLHFVHFDRKSGNVCRALKRNKKGQNGAFSHIL*IGPDLD*MH*CKIP*QKRIGYFKPALFFM*PV</Hsp_qseq>
              <Hsp_hseq>SECPSTHETLHFVHFDRKSGNVCRALKRNKKGQNGAFSHIL*IGPDLD*MH*CKIP*QKRIGYFKPALFFM*PV</Hsp_hseq>
              <Hsp_midline>SECPSTHETLHFVHFDRKSGNVCRALKRNKKGQNGAFSHIL*IGPDLD*MH*CKIP*QKRIGYFKPALFFM*PV</Hsp_midline>
            </Hsp>
            <Hsp>
              <Hsp_num>7</Hsp_num>
              <Hsp_bit-score>75.7282</Hsp_bit-score>
              <Hsp_score>148</Hsp_score>
              <Hsp_evalue>2.33861e-68</Hsp_evalue>
              <Hsp_query-from>273</Hsp_query-from>
              <Hsp_query-to>356</Hsp_query-to>
              <Hsp_hit-from>1879</Hsp_hit-from>
              <Hsp_hit-to>1962</Hsp_hit-to>
              <Hsp_query-frame>3</Hsp_query-frame>
              <Hsp_hit-frame>1</Hsp_hit-frame>
              <Hsp_identity>27</Hsp_identity>
              <Hsp_positive>27</Hsp_positive>
              <Hsp_gaps>0</Hsp_gaps>
              <Hsp_align-len>28</Hsp_align-len>
              <Hsp_qseq>YSHCSGGQIT*VLQILAGKIYSIMXQHS</Hsp_qseq>
              <Hsp_hseq>YSHCSGGQIT*VLQILAGKIYSIMKQHS</Hsp_hseq>
              <Hsp_midline>YSHCSGGQIT*VLQILAGKIYSIM QHS</Hsp_midline>
            </Hsp>
            <Hsp>
              <Hsp_num>8</Hsp_num>
              <Hsp_bit-score>28.7222</Hsp_bit-score>
              <Hsp_score>53</Hsp_score>
              <Hsp_evalue>5.39325e-90</Hsp_evalue>
              <Hsp_query-from>371</Hsp_query-from>
              <Hsp_query-to>400</Hsp_query-to>
              <Hsp_hit-from>1975</Hsp_hit-from>
              <Hsp_hit-to>2004</Hsp_hit-to>
              <Hsp_query-frame>-3</Hsp_query-frame>
              <Hsp_hit-frame>-2</Hsp_hit-frame>
              <Hsp_identity>8</Hsp_identity>
              <Hsp_positive>9</Hsp_positive>
              <Hsp_gaps>0</Hsp_gaps>
              <Hsp_align-len>10</Hsp_align-len>
              <Hsp_qseq>RAMCNQLWKS</Hsp_qseq>
              <Hsp_hseq>QVMCNQLWKS</Hsp_hseq>
              <Hsp_midline>+ MCNQLWKS</Hsp_midline>
            </Hsp>
            <Hsp>
              <Hsp_num>9</Hsp_num>
              <Hsp_bit-score>28.2274</Hsp_bit-score>
              <Hsp_score>52</Hsp_score>
              <Hsp_evalue>2.73105e-86</Hsp_evalue>
              <Hsp_query-from>372</Hsp_query-from>
              <Hsp_query-to>395</Hsp_query-to>
              <Hsp_hit-from>1976</Hsp_hit-from>
              <Hsp_hit-to>1999</Hsp_hit-to>
              <Hsp_query-frame>3</Hsp_query-frame>
              <Hsp_hit-frame>2</Hsp_hit-frame>
              <Hsp_identity>8</Hsp_identity>
              <Hsp_positive>8</Hsp_positive>
              <Hsp_gaps>0</Hsp_gaps>
              <Hsp_align-len>8</Hsp_align-len>
              <Hsp_qseq>DFQSWLHM</Hsp_qseq>
              <Hsp_hseq>DFQSWLHM</Hsp_hseq>
              <Hsp_midline>DFQSWLHM</Hsp_midline>
            </Hsp>
            <Hsp>
              <Hsp_num>10</Hsp_num>
              <Hsp_bit-score>25.7534</Hsp_bit-score>
              <Hsp_score>47</Hsp_score>
              <Hsp_evalue>4.18418e-89</Hsp_evalue>
              <Hsp_query-from>372</Hsp_query-from>
              <Hsp_query-to>398</Hsp_query-to>
              <Hsp_hit-from>1976</Hsp_hit-from>
              <Hsp_hit-to>2002</Hsp_hit-to>
              <Hsp_query-frame>-2</Hsp_query-frame>
              <Hsp_hit-frame>-1</Hsp_hit-frame>
              <Hsp_identity>9</Hsp_identity>
              <Hsp_positive>9</Hsp_positive>
              <Hsp_gaps>0</Hsp_gaps>
              <Hsp_align-len>9</Hsp_align-len>
              <Hsp_qseq>GHV*PALEI</Hsp_qseq>
              <Hsp_hseq>GHV*PALEI</Hsp_hseq>
              <Hsp_midline>GHV*PALEI</Hsp_midline>
            </Hsp>
            <Hsp>
              <Hsp_num>11</Hsp_num>
              <Hsp_bit-score>24.269</Hsp_bit-score>
              <Hsp_score>44</Hsp_score>
              <Hsp_evalue>8.34826e-85</Hsp_evalue>
              <Hsp_query-from>367</Hsp_query-from>
              <Hsp_query-to>393</Hsp_query-to>
              <Hsp_hit-from>1971</Hsp_hit-from>
              <Hsp_hit-to>1997</Hsp_hit-to>
              <Hsp_query-frame>-1</Hsp_query-frame>
              <Hsp_hit-frame>-3</Hsp_hit-frame>
              <Hsp_identity>8</Hsp_identity>
              <Hsp_positive>8</Hsp_positive>
              <Hsp_gaps>0</Hsp_gaps>
              <Hsp_align-len>9</Hsp_align-len>
              <Hsp_qseq>CVTSFGNPF</Hsp_qseq>
              <Hsp_hseq>CVTSFGNHF</Hsp_hseq>
              <Hsp_midline>CVTSFGN F</Hsp_midline>
            </Hsp>
            <Hsp>
              <Hsp_num>12</Hsp_num>
              <Hsp_bit-score>23.7742</Hsp_bit-score>
              <Hsp_score>43</Hsp_score>
              <Hsp_evalue>2.31078e-84</Hsp_evalue>
              <Hsp_query-from>367</Hsp_query-from>
              <Hsp_query-to>399</Hsp_query-to>
              <Hsp_hit-from>1971</Hsp_hit-from>
              <Hsp_hit-to>2003</Hsp_hit-to>
              <Hsp_query-frame>1</Hsp_query-frame>
              <Hsp_hit-frame>3</Hsp_hit-frame>
              <Hsp_identity>9</Hsp_identity>
              <Hsp_positive>9</Hsp_positive>
              <Hsp_gaps>0</Hsp_gaps>
              <Hsp_align-len>11</Hsp_align-len>
              <Hsp_qseq>KWISKAGYTWP</Hsp_qseq>
              <Hsp_hseq>KMISKAGYT*P</Hsp_hseq>
              <Hsp_midline>K ISKAGYT P</Hsp_midline>
            </Hsp>
            <Hsp>
              <Hsp_num>13</Hsp_num>
              <Hsp_bit-score>22.2898</Hsp_bit-score>
              <Hsp_score>40</Hsp_score>
              <Hsp_evalue>2.33861e-68</Hsp_evalue>
              <Hsp_query-from>374</Hsp_query-from>
              <Hsp_query-to>394</Hsp_query-to>
              <Hsp_hit-from>1978</Hsp_hit-from>
              <Hsp_hit-to>1998</Hsp_hit-to>
              <Hsp_query-frame>2</Hsp_query-frame>
              <Hsp_hit-frame>1</Hsp_hit-frame>
              <Hsp_identity>7</Hsp_identity>
              <Hsp_positive>7</Hsp_positive>
              <Hsp_gaps>0</Hsp_gaps>
              <Hsp_align-len>7</Hsp_align-len>
              <Hsp_qseq>FPKLVTH</Hsp_qseq>
              <Hsp_hseq>FPKLVTH</Hsp_hseq>
              <Hsp_midline>FPKLVTH</Hsp_midline>
            </Hsp>
          </Hit_hsps>
        </Hit>
        <Hit>
          <Hit_num>4</Hit_num>
          <Hit_id>gi|34364932|emb|BX640805.1|HSM806909</Hit_id>
          <Hit_def>Homo sapiens mRNA; cDNA DKFZp686M14237 (from clone DKFZp686M14237)</Hit_def>
          <Hit_accession>BX640805</Hit_accession>
          <Hit_len>2003</Hit_len>
          <Hit_hsps>
            <Hsp>
              <Hsp_num>1</Hsp_num>
              <Hsp_bit-score>329.561</Hsp_bit-score>
              <Hsp_score>661</Hsp_score>
              <Hsp_evalue>5.39962e-90</Hsp_evalue>
              <Hsp_query-from>2</Hsp_query-from>
              <Hsp_query-to>355</Hsp_query-to>
              <Hsp_hit-from>1402</Hsp_hit-from>
              <Hsp_hit-to>1755</Hsp_hit-to>
              <Hsp_query-frame>-3</Hsp_query-frame>
              <Hsp_hit-frame>-3</Hsp_hit-frame>
              <Hsp_identity>117</Hsp_identity>
              <Hsp_positive>117</Hsp_positive>
              <Hsp_gaps>0</Hsp_gaps>
              <Hsp_align-len>118</Hsp_align-len>
              <Hsp_qseq>ECXFIMLYIFPARIWST*VICPPEQWL*RRKLSSGQKLLRRCGKTGYIKNNAGLK*PMRFCQGILH*CI*SKSGPIQRMWLKAPFWPFLFLLRALHTFPLFLSKWTK*RVS*VEGHSD</Hsp_qseq>
              <Hsp_hseq>ECCFIMLYIFPARIWST*VICPPEQWL*RRKLSSGQKLLRRCGKTGYIKNNAGLK*PMRFCQGILH*CI*SKSGPIQRMWLKAPFWPFLFLLRALHTFPLFLSKWTK*RVS*VEGHSD</Hsp_hseq>
              <Hsp_midline>EC FIMLYIFPARIWST*VICPPEQWL*RRKLSSGQKLLRRCGKTGYIKNNAGLK*PMRFCQGILH*CI*SKSGPIQRMWLKAPFWPFLFLLRALHTFPLFLSKWTK*RVS*VEGHSD</Hsp_midline>
            </Hsp>
            <Hsp>
              <Hsp_num>2</Hsp_num>
              <Hsp_bit-score>329.561</Hsp_bit-score>
              <Hsp_score>661</Hsp_score>
              <Hsp_evalue>4.18917e-89</Hsp_evalue>
              <Hsp_query-from>1</Hsp_query-from>
              <Hsp_query-to>354</Hsp_query-to>
              <Hsp_hit-from>1401</Hsp_hit-from>
              <Hsp_hit-to>1754</Hsp_hit-to>
              <Hsp_query-frame>-1</Hsp_query-frame>
              <Hsp_hit-frame>-1</Hsp_hit-frame>
              <Hsp_identity>117</Hsp_identity>
              <Hsp_positive>117</Hsp_positive>
              <Hsp_gaps>0</Hsp_gaps>
              <Hsp_align-len>118</Hsp_align-len>
              <Hsp_qseq>SAXS*CCIFFLPGFGVPRLFVHQNNGCKGEN*AVVRSC*EDAVKQVT*KTMLV*NNLCAFVKGFCISAFSPSQGQFRGCG*RHRFGLFCFF*ELCIHSHFSCQSGQNEESHEWRGILI</Hsp_qseq>
              <Hsp_hseq>SAVS*CCIFFLPGFGVPRLFVHQNNGCKGEN*AVVRSC*EDAVKQVT*KTMLV*NNLCAFVKGFCISAFSPSQGQFRGCG*RHRFGLFCFF*ELCIHSHFSCQSGQNEESHEWRGILI</Hsp_hseq>
              <Hsp_midline>SA S*CCIFFLPGFGVPRLFVHQNNGCKGEN*AVVRSC*EDAVKQVT*KTMLV*NNLCAFVKGFCISAFSPSQGQFRGCG*RHRFGLFCFF*ELCIHSHFSCQSGQNEESHEWRGILI</Hsp_midline>
            </Hsp>
            <Hsp>
              <Hsp_num>3</Hsp_num>
              <Hsp_bit-score>317.685</Hsp_bit-score>
              <Hsp_score>637</Hsp_score>
              <Hsp_evalue>2.7344e-86</Hsp_evalue>
              <Hsp_query-from>1</Hsp_query-from>
              <Hsp_query-to>354</Hsp_query-to>
              <Hsp_hit-from>1401</Hsp_hit-from>
              <Hsp_hit-to>1754</Hsp_hit-to>
              <Hsp_query-frame>1</Hsp_query-frame>
              <Hsp_hit-frame>3</Hsp_hit-frame>
              <Hsp_identity>117</Hsp_identity>
              <Hsp_positive>117</Hsp_positive>
              <Hsp_gaps>0</Hsp_gaps>
              <Hsp_align-len>118</Hsp_align-len>
              <Hsp_qseq>DQNAPPLMRLFILSTLTGKVGMYAELSKETKKAKTVPSATSSELALTWTKCTNAKSLDKSA*VISNQHCFLCNLFYRIFSAASDHCSIFSFTAIVLVDK*PRYSKSWQEKYTAL*XST</Hsp_qseq>
              <Hsp_hseq>DQNAPPLMRLFILSTLTGKVGMYAELSKETKKAKTVPSATSSELALTWTKCTNAKSLDKSA*VISNQHCFLCNLFYRIFSAASDHCSIFSFTAIVLVDK*PRYSKSWQEKYTAL*NST</Hsp_hseq>
              <Hsp_midline>DQNAPPLMRLFILSTLTGKVGMYAELSKETKKAKTVPSATSSELALTWTKCTNAKSLDKSA*VISNQHCFLCNLFYRIFSAASDHCSIFSFTAIVLVDK*PRYSKSWQEKYTAL* ST</Hsp_midline>
            </Hsp>
            <Hsp>
              <Hsp_num>4</Hsp_num>
              <Hsp_bit-score>316.696</Hsp_bit-score>
              <Hsp_score>635</Hsp_score>
              <Hsp_evalue>8.35867e-85</Hsp_evalue>
              <Hsp_query-from>3</Hsp_query-from>
              <Hsp_query-to>356</Hsp_query-to>
              <Hsp_hit-from>1403</Hsp_hit-from>
              <Hsp_hit-to>1756</Hsp_hit-to>
              <Hsp_query-frame>-2</Hsp_query-frame>
              <Hsp_hit-frame>-2</Hsp_hit-frame>
              <Hsp_identity>117</Hsp_identity>
              <Hsp_positive>117</Hsp_positive>
              <Hsp_gaps>0</Hsp_gaps>
              <Hsp_align-len>118</Hsp_align-len>
              <Hsp_qseq>*VLXHNAVYFSCQDLEYLGYLSTRTMAVKEKIEQWSEAAEKMR*NRLHKKQCWFEITYALLSRDFALVHLVQVRANSEDVAEGTVLAFFVSFESSAYIPTFPVKVDKMKSLMSGGAF*</Hsp_qseq>
              <Hsp_hseq>*VLFHNAVYFSCQDLEYLGYLSTRTMAVKEKIEQWSEAAEKMR*NRLHKKQCWFEITYALLSRDFALVHLVQVRANSEDVAEGTVLAFFVSFESSAYIPTFPVKVDKMKSLMSGGAF*</Hsp_hseq>
              <Hsp_midline>*VL HNAVYFSCQDLEYLGYLSTRTMAVKEKIEQWSEAAEKMR*NRLHKKQCWFEITYALLSRDFALVHLVQVRANSEDVAEGTVLAFFVSFESSAYIPTFPVKVDKMKSLMSGGAF*</Hsp_midline>
            </Hsp>
            <Hsp>
              <Hsp_num>5</Hsp_num>
              <Hsp_bit-score>315.706</Hsp_bit-score>
              <Hsp_score>633</Hsp_score>
              <Hsp_evalue>2.31368e-84</Hsp_evalue>
              <Hsp_query-from>2</Hsp_query-from>
              <Hsp_query-to>355</Hsp_query-to>
              <Hsp_hit-from>1402</Hsp_hit-from>
              <Hsp_hit-to>1755</Hsp_hit-to>
              <Hsp_query-frame>2</Hsp_query-frame>
              <Hsp_hit-frame>1</Hsp_hit-frame>
              <Hsp_identity>117</Hsp_identity>
              <Hsp_positive>117</Hsp_positive>
              <Hsp_gaps>0</Hsp_gaps>
              <Hsp_align-len>118</Hsp_align-len>
              <Hsp_qseq>IRMPLHS*DSSFCPL*QEKWECMXXXXXXXXRPKRCLQPHPLNWP*LGLNALMQNPLTKAHRLFQTSIVFYVTCFTASSQQLLTTAQFSPLQPLFWWTNNLGTPNPGRKNIQHYEXAL</Hsp_qseq>
              <Hsp_hseq>IRMPLHS*DSSFCPL*QEKWECMQSSQKKQKRPKRCLQPHPLNWP*LGLNALMQNPLTKAHRLFQTSIVFYVTCFTASSQQLLTTAQFSPLQPLFWWTNNLGTPNPGRKNIQHYETAL</Hsp_hseq>
              <Hsp_midline>IRMPLHS*DSSFCPL*QEKWECMQSSQKKQKRPKRCLQPHPLNWP*LGLNALMQNPLTKAHRLFQTSIVFYVTCFTASSQQLLTTAQFSPLQPLFWWTNNLGTPNPGRKNIQHYE AL</Hsp_midline>
            </Hsp>
            <Hsp>
              <Hsp_num>6</Hsp_num>
              <Hsp_bit-score>206.85</Hsp_bit-score>
              <Hsp_score>413</Hsp_score>
              <Hsp_evalue>2.34553e-68</Hsp_evalue>
              <Hsp_query-from>3</Hsp_query-from>
              <Hsp_query-to>224</Hsp_query-to>
              <Hsp_hit-from>1403</Hsp_hit-from>
              <Hsp_hit-to>1624</Hsp_hit-to>
              <Hsp_query-frame>3</Hsp_query-frame>
              <Hsp_hit-frame>2</Hsp_hit-frame>
              <Hsp_identity>74</Hsp_identity>
              <Hsp_positive>74</Hsp_positive>
              <Hsp_gaps>0</Hsp_gaps>
              <Hsp_align-len>74</Hsp_align-len>
              <Hsp_qseq>SECPSTHETLHFVHFDRKSGNVCRALKRNKKGQNGAFSHIL*IGPDLD*MH*CKIP*QKRIGYFKPALFFM*PV</Hsp_qseq>
              <Hsp_hseq>SECPSTHETLHFVHFDRKSGNVCRALKRNKKGQNGAFSHIL*IGPDLD*MH*CKIP*QKRIGYFKPALFFM*PV</Hsp_hseq>
              <Hsp_midline>SECPSTHETLHFVHFDRKSGNVCRALKRNKKGQNGAFSHIL*IGPDLD*MH*CKIP*QKRIGYFKPALFFM*PV</Hsp_midline>
            </Hsp>
            <Hsp>
              <Hsp_num>7</Hsp_num>
              <Hsp_bit-score>75.7282</Hsp_bit-score>
              <Hsp_score>148</Hsp_score>
              <Hsp_evalue>2.34553e-68</Hsp_evalue>
              <Hsp_query-from>273</Hsp_query-from>
              <Hsp_query-to>356</Hsp_query-to>
              <Hsp_hit-from>1673</Hsp_hit-from>
              <Hsp_hit-to>1756</Hsp_hit-to>
              <Hsp_query-frame>3</Hsp_query-frame>
              <Hsp_hit-frame>2</Hsp_hit-frame>
              <Hsp_identity>27</Hsp_identity>
              <Hsp_positive>27</Hsp_positive>
              <Hsp_gaps>0</Hsp_gaps>
              <Hsp_align-len>28</Hsp_align-len>
              <Hsp_qseq>YSHCSGGQIT*VLQILAGKIYSIMXQHS</Hsp_qseq>
              <Hsp_hseq>YSHCSGGQIT*VLQILAGKIYSIMKQHS</Hsp_hseq>
              <Hsp_midline>YSHCSGGQIT*VLQILAGKIYSIM QHS</Hsp_midline>
            </Hsp>
            <Hsp>
              <Hsp_num>8</Hsp_num>
              <Hsp_bit-score>28.7222</Hsp_bit-score>
              <Hsp_score>53</Hsp_score>
              <Hsp_evalue>5.39962e-90</Hsp_evalue>
              <Hsp_query-from>371</Hsp_query-from>
              <Hsp_query-to>400</Hsp_query-to>
              <Hsp_hit-from>1769</Hsp_hit-from>
              <Hsp_hit-to>1798</Hsp_hit-to>
              <Hsp_query-frame>-3</Hsp_query-frame>
              <Hsp_hit-frame>-2</Hsp_hit-frame>
              <Hsp_identity>8</Hsp_identity>
              <Hsp_positive>9</Hsp_positive>
              <Hsp_gaps>0</Hsp_gaps>
              <Hsp_align-len>10</Hsp_align-len>
              <Hsp_qseq>RAMCNQLWKS</Hsp_qseq>
              <Hsp_hseq>QVMCNQLWKS</Hsp_hseq>
              <Hsp_midline>+ MCNQLWKS</Hsp_midline>
            </Hsp>
            <Hsp>
              <Hsp_num>9</Hsp_num>
              <Hsp_bit-score>28.2274</Hsp_bit-score>
              <Hsp_score>52</Hsp_score>
              <Hsp_evalue>2.7344e-86</Hsp_evalue>
              <Hsp_query-from>372</Hsp_query-from>
              <Hsp_query-to>395</Hsp_query-to>
              <Hsp_hit-from>1770</Hsp_hit-from>
              <Hsp_hit-to>1793</Hsp_hit-to>
              <Hsp_query-frame>3</Hsp_query-frame>
              <Hsp_hit-frame>3</Hsp_hit-frame>
              <Hsp_identity>8</Hsp_identity>
              <Hsp_positive>8</Hsp_positive>
              <Hsp_gaps>0</Hsp_gaps>
              <Hsp_align-len>8</Hsp_align-len>
              <Hsp_qseq>DFQSWLHM</Hsp_qseq>
              <Hsp_hseq>DFQSWLHM</Hsp_hseq>
              <Hsp_midline>DFQSWLHM</Hsp_midline>
            </Hsp>
            <Hsp>
              <Hsp_num>10</Hsp_num>
              <Hsp_bit-score>25.7534</Hsp_bit-score>
              <Hsp_score>47</Hsp_score>
              <Hsp_evalue>4.18917e-89</Hsp_evalue>
              <Hsp_query-from>372</Hsp_query-from>
              <Hsp_query-to>398</Hsp_query-to>
              <Hsp_hit-from>1770</Hsp_hit-from>
              <Hsp_hit-to>1796</Hsp_hit-to>
              <Hsp_query-frame>-2</Hsp_query-frame>
              <Hsp_hit-frame>-1</Hsp_hit-frame>
              <Hsp_identity>9</Hsp_identity>
              <Hsp_positive>9</Hsp_positive>
              <Hsp_gaps>0</Hsp_gaps>
              <Hsp_align-len>9</Hsp_align-len>
              <Hsp_qseq>GHV*PALEI</Hsp_qseq>
              <Hsp_hseq>GHV*PALEI</Hsp_hseq>
              <Hsp_midline>GHV*PALEI</Hsp_midline>
            </Hsp>
            <Hsp>
              <Hsp_num>11</Hsp_num>
              <Hsp_bit-score>24.269</Hsp_bit-score>
              <Hsp_score>44</Hsp_score>
              <Hsp_evalue>8.35867e-85</Hsp_evalue>
              <Hsp_query-from>367</Hsp_query-from>
              <Hsp_query-to>393</Hsp_query-to>
              <Hsp_hit-from>1765</Hsp_hit-from>
              <Hsp_hit-to>1791</Hsp_hit-to>
              <Hsp_query-frame>-1</Hsp_query-frame>
              <Hsp_hit-frame>-3</Hsp_hit-frame>
              <Hsp_identity>8</Hsp_identity>
              <Hsp_positive>8</Hsp_positive>
              <Hsp_gaps>0</Hsp_gaps>
              <Hsp_align-len>9</Hsp_align-len>
              <Hsp_qseq>CVTSFGNPF</Hsp_qseq>
              <Hsp_hseq>CVTSFGNHF</Hsp_hseq>
              <Hsp_midline>CVTSFGN F</Hsp_midline>
            </Hsp>
            <Hsp>
              <Hsp_num>12</Hsp_num>
              <Hsp_bit-score>23.7742</Hsp_bit-score>
              <Hsp_score>43</Hsp_score>
              <Hsp_evalue>2.31368e-84</Hsp_evalue>
              <Hsp_query-from>367</Hsp_query-from>
              <Hsp_query-to>399</Hsp_query-to>
              <Hsp_hit-from>1765</Hsp_hit-from>
              <Hsp_hit-to>1797</Hsp_hit-to>
              <Hsp_query-frame>1</Hsp_query-frame>
              <Hsp_hit-frame>1</Hsp_hit-frame>
              <Hsp_identity>9</Hsp_identity>
              <Hsp_positive>9</Hsp_positive>
              <Hsp_gaps>0</Hsp_gaps>
              <Hsp_align-len>11</Hsp_align-len>
              <Hsp_qseq>KWISKAGYTWP</Hsp_qseq>
              <Hsp_hseq>KMISKAGYT*P</Hsp_hseq>
              <Hsp_midline>K ISKAGYT P</Hsp_midline>
            </Hsp>
            <Hsp>
              <Hsp_num>13</Hsp_num>
              <Hsp_bit-score>22.2898</Hsp_bit-score>
              <Hsp_score>40</Hsp_score>
              <Hsp_evalue>2.34553e-68</Hsp_evalue>
              <Hsp_query-from>374</Hsp_query-from>
              <Hsp_query-to>394</Hsp_query-to>
              <Hsp_hit-from>1772</Hsp_hit-from>
              <Hsp_hit-to>1792</Hsp_hit-to>
              <Hsp_query-frame>2</Hsp_query-frame>
              <Hsp_hit-frame>2</Hsp_hit-frame>
              <Hsp_identity>7</Hsp_identity>
              <Hsp_positive>7</Hsp_positive>
              <Hsp_gaps>0</Hsp_gaps>
              <Hsp_align-len>7</Hsp_align-len>
              <Hsp_qseq>FPKLVTH</Hsp_qseq>
              <Hsp_hseq>FPKLVTH</Hsp_hseq>
              <Hsp_midline>FPKLVTH</Hsp_midline>
            </Hsp>
          </Hit_hsps>
        </Hit>
        <Hit>
          <Hit_num>5</Hit_num>
          <Hit_id>gi|8922900|ref|NM_018340.1|</Hit_id>
          <Hit_def>Homo sapiens hypothetical protein FLJ11151 (FLJ11151), mRNA</Hit_def>
          <Hit_accession>NM_018340</Hit_accession>
          <Hit_len>2845</Hit_len>
          <Hit_hsps>
            <Hsp>
              <Hsp_num>1</Hsp_num>
              <Hsp_bit-score>322.633</Hsp_bit-score>
              <Hsp_score>647</Hsp_score>
              <Hsp_evalue>6.42287e-88</Hsp_evalue>
              <Hsp_query-from>2</Hsp_query-from>
              <Hsp_query-to>355</Hsp_query-to>
              <Hsp_hit-from>1845</Hsp_hit-from>
              <Hsp_hit-to>2198</Hsp_hit-to>
              <Hsp_query-frame>-3</Hsp_query-frame>
              <Hsp_hit-frame>-3</Hsp_hit-frame>
              <Hsp_identity>115</Hsp_identity>
              <Hsp_positive>115</Hsp_positive>
              <Hsp_gaps>0</Hsp_gaps>
              <Hsp_align-len>118</Hsp_align-len>
              <Hsp_qseq>ECXFIMLYIFPARIWST*VICPPEQWL*RRKLSSGQKLLRRCGKTGYIKNNAGLK*PMRFCQGILH*CI*SKSGPIQRMWLKAPFWPFLFLLRALHTFPLFLSKWTK*RVS*VEGHSD</Hsp_qseq>
              <Hsp_hseq>ECCFIMLYIFPARIWST*VICPPEQWL*RRKLSSGQKLLRRCGKTGYIKNNAGLK*PMRFCQGISH*CI*SKSGPIQRMWLKAPFWPFLFLLRALHTFPLFLSKWTKWRVS*VEGHSD</Hsp_hseq>
              <Hsp_midline>EC FIMLYIFPARIWST*VICPPEQWL*RRKLSSGQKLLRRCGKTGYIKNNAGLK*PMRFCQGI H*CI*SKSGPIQRMWLKAPFWPFLFLLRALHTFPLFLSKWTK RVS*VEGHSD</Hsp_midline>
            </Hsp>
            <Hsp>
              <Hsp_num>2</Hsp_num>
              <Hsp_bit-score>318.675</Hsp_bit-score>
              <Hsp_score>639</Hsp_score>
              <Hsp_evalue>7.64846e-86</Hsp_evalue>
              <Hsp_query-from>1</Hsp_query-from>
              <Hsp_query-to>354</Hsp_query-to>
              <Hsp_hit-from>1844</Hsp_hit-from>
              <Hsp_hit-to>2197</Hsp_hit-to>
              <Hsp_query-frame>-1</Hsp_query-frame>
              <Hsp_hit-frame>-1</Hsp_hit-frame>
              <Hsp_identity>115</Hsp_identity>
              <Hsp_positive>115</Hsp_positive>
              <Hsp_gaps>0</Hsp_gaps>
              <Hsp_align-len>118</Hsp_align-len>
              <Hsp_qseq>SAXS*CCIFFLPGFGVPRLFVHQNNGCKGEN*AVVRSC*EDAVKQVT*KTMLV*NNLCAFVKGFCISAFSPSQGQFRGCG*RHRFGLFCFF*ELCIHSHFSCQSGQNEESHEWRGILI</Hsp_qseq>
              <Hsp_hseq>SAVS*CCIFFLPGFGVPRLFVHQNNGCKGEN*AVVRSC*EDAVKQVT*KTMLV*NNLCAFVKGFRISAFSPSQGQFRGCG*RHRFGLFCFF*ELCIHSHFSCQSGQNGESHEWRGILI</Hsp_hseq>
              <Hsp_midline>SA S*CCIFFLPGFGVPRLFVHQNNGCKGEN*AVVRSC*EDAVKQVT*KTMLV*NNLCAFVKGF ISAFSPSQGQFRGCG*RHRFGLFCFF*ELCIHSHFSCQSGQN ESHEWRGILI</Hsp_midline>
            </Hsp>
            <Hsp>
              <Hsp_num>3</Hsp_num>
              <Hsp_bit-score>314.717</Hsp_bit-score>
              <Hsp_score>631</Hsp_score>
              <Hsp_evalue>3.26925e-84</Hsp_evalue>
              <Hsp_query-from>3</Hsp_query-from>
              <Hsp_query-to>356</Hsp_query-to>
              <Hsp_hit-from>1846</Hsp_hit-from>
              <Hsp_hit-to>2199</Hsp_hit-to>
              <Hsp_query-frame>-2</Hsp_query-frame>
              <Hsp_hit-frame>-2</Hsp_hit-frame>
              <Hsp_identity>116</Hsp_identity>
              <Hsp_positive>117</Hsp_positive>
              <Hsp_gaps>0</Hsp_gaps>
              <Hsp_align-len>118</Hsp_align-len>
              <Hsp_qseq>*VLXHNAVYFSCQDLEYLGYLSTRTMAVKEKIEQWSEAAEKMR*NRLHKKQCWFEITYALLSRDFALVHLVQVRANSEDVAEGTVLAFFVSFESSAYIPTFPVKVDKMKSLMSGGAF*</Hsp_qseq>
              <Hsp_hseq>*VLFHNAVYFSCQDLEYLGYLSTRTMAVKEKIEQWSEAAEKMR*NRLHKKQCWFEITYALLSRDFALVHLVQVRANSEDVAEGTVLAFFVSFESSAYIPTFPVKVDKMESLMSGGAF*</Hsp_hseq>
              <Hsp_midline>*VL HNAVYFSCQDLEYLGYLSTRTMAVKEKIEQWSEAAEKMR*NRLHKKQCWFEITYALLSRDFALVHLVQVRANSEDVAEGTVLAFFVSFESSAYIPTFPVKVDKM+SLMSGGAF*</Hsp_midline>
            </Hsp>
            <Hsp>
              <Hsp_num>4</Hsp_num>
              <Hsp_bit-score>313.232</Hsp_bit-score>
              <Hsp_score>628</Hsp_score>
              <Hsp_evalue>5.89585e-85</Hsp_evalue>
              <Hsp_query-from>1</Hsp_query-from>
              <Hsp_query-to>354</Hsp_query-to>
              <Hsp_hit-from>1844</Hsp_hit-from>
              <Hsp_hit-to>2197</Hsp_hit-to>
              <Hsp_query-frame>1</Hsp_query-frame>
              <Hsp_hit-frame>2</Hsp_hit-frame>
              <Hsp_identity>116</Hsp_identity>
              <Hsp_positive>116</Hsp_positive>
              <Hsp_gaps>0</Hsp_gaps>
              <Hsp_align-len>118</Hsp_align-len>
              <Hsp_qseq>DQNAPPLMRLFILSTLTGKVGMYAELSKETKKAKTVPSATSSELALTWTKCTNAKSLDKSA*VISNQHCFLCNLFYRIFSAASDHCSIFSFTAIVLVDK*PRYSKSWQEKYTAL*XST</Hsp_qseq>
              <Hsp_hseq>DQNAPPLMRLSILSTLTGKVGMYAELSKETKKAKTVPSATSSELALTWTKCTNAKSLDKSA*VISNQHCFLCNLFYRIFSAASDHCSIFSFTAIVLVDK*PRYSKSWQEKYTAL*NST</Hsp_hseq>
              <Hsp_midline>DQNAPPLMRL ILSTLTGKVGMYAELSKETKKAKTVPSATSSELALTWTKCTNAKSLDKSA*VISNQHCFLCNLFYRIFSAASDHCSIFSFTAIVLVDK*PRYSKSWQEKYTAL* ST</Hsp_midline>
            </Hsp>
            <Hsp>
              <Hsp_num>5</Hsp_num>
              <Hsp_bit-score>310.263</Hsp_bit-score>
              <Hsp_score>622</Hsp_score>
              <Hsp_evalue>9.87037e-83</Hsp_evalue>
              <Hsp_query-from>2</Hsp_query-from>
              <Hsp_query-to>355</Hsp_query-to>
              <Hsp_hit-from>1845</Hsp_hit-from>
              <Hsp_hit-to>2198</Hsp_hit-to>
              <Hsp_query-frame>2</Hsp_query-frame>
              <Hsp_hit-frame>3</Hsp_hit-frame>
              <Hsp_identity>115</Hsp_identity>
              <Hsp_positive>116</Hsp_positive>
              <Hsp_gaps>0</Hsp_gaps>
              <Hsp_align-len>118</Hsp_align-len>
              <Hsp_qseq>IRMPLHS*DSSFCPL*QEKWECMXXXXXXXXRPKRCLQPHPLNWP*LGLNALMQNPLTKAHRLFQTSIVFYVTCFTASSQQLLTTAQFSPLQPLFWWTNNLGTPNPGRKNIQHYEXAL</Hsp_qseq>
              <Hsp_hseq>IRMPLHS*DSPFCPL*QEKWECMQSSQKKQKRPKRCLQPHPLNWP*LGLNALMRNPLTKAHRLFQTSIVFYVTCFTASSQQLLTTAQFSPLQPLFWWTNNLGTPNPGRKNIQHYETAL</Hsp_hseq>
              <Hsp_midline>IRMPLHS*DS FCPL*QEKWECMQSSQKKQKRPKRCLQPHPLNWP*LGLNALM+NPLTKAHRLFQTSIVFYVTCFTASSQQLLTTAQFSPLQPLFWWTNNLGTPNPGRKNIQHYE AL</Hsp_midline>
            </Hsp>
            <Hsp>
              <Hsp_num>6</Hsp_num>
              <Hsp_bit-score>204.871</Hsp_bit-score>
              <Hsp_score>409</Hsp_score>
              <Hsp_evalue>9.07322e-68</Hsp_evalue>
              <Hsp_query-from>3</Hsp_query-from>
              <Hsp_query-to>224</Hsp_query-to>
              <Hsp_hit-from>1846</Hsp_hit-from>
              <Hsp_hit-to>2067</Hsp_hit-to>
              <Hsp_query-frame>3</Hsp_query-frame>
              <Hsp_hit-frame>1</Hsp_hit-frame>
              <Hsp_identity>73</Hsp_identity>
              <Hsp_positive>74</Hsp_positive>
              <Hsp_gaps>0</Hsp_gaps>
              <Hsp_align-len>74</Hsp_align-len>
              <Hsp_qseq>SECPSTHETLHFVHFDRKSGNVCRALKRNKKGQNGAFSHIL*IGPDLD*MH*CKIP*QKRIGYFKPALFFM*PV</Hsp_qseq>
              <Hsp_hseq>SECPSTHETLHFVHFDRKSGNVCRALKRNKKGQNGAFSHIL*IGPDLD*MH*CEIP*QKRIGYFKPALFFM*PV</Hsp_hseq>
              <Hsp_midline>SECPSTHETLHFVHFDRKSGNVCRALKRNKKGQNGAFSHIL*IGPDLD*MH*C+IP*QKRIGYFKPALFFM*PV</Hsp_midline>
            </Hsp>
            <Hsp>
              <Hsp_num>7</Hsp_num>
              <Hsp_bit-score>75.7282</Hsp_bit-score>
              <Hsp_score>148</Hsp_score>
              <Hsp_evalue>9.07322e-68</Hsp_evalue>
              <Hsp_query-from>273</Hsp_query-from>
              <Hsp_query-to>356</Hsp_query-to>
              <Hsp_hit-from>2116</Hsp_hit-from>
              <Hsp_hit-to>2199</Hsp_hit-to>
              <Hsp_query-frame>3</Hsp_query-frame>
              <Hsp_hit-frame>1</Hsp_hit-frame>
              <Hsp_identity>27</Hsp_identity>
              <Hsp_positive>27</Hsp_positive>
              <Hsp_gaps>0</Hsp_gaps>
              <Hsp_align-len>28</Hsp_align-len>
              <Hsp_qseq>YSHCSGGQIT*VLQILAGKIYSIMXQHS</Hsp_qseq>
              <Hsp_hseq>YSHCSGGQIT*VLQILAGKIYSIMKQHS</Hsp_hseq>
              <Hsp_midline>YSHCSGGQIT*VLQILAGKIYSIM QHS</Hsp_midline>
            </Hsp>
            <Hsp>
              <Hsp_num>8</Hsp_num>
              <Hsp_bit-score>28.7222</Hsp_bit-score>
              <Hsp_score>53</Hsp_score>
              <Hsp_evalue>6.42287e-88</Hsp_evalue>
              <Hsp_query-from>371</Hsp_query-from>
              <Hsp_query-to>400</Hsp_query-to>
              <Hsp_hit-from>2212</Hsp_hit-from>
              <Hsp_hit-to>2241</Hsp_hit-to>
              <Hsp_query-frame>-3</Hsp_query-frame>
              <Hsp_hit-frame>-2</Hsp_hit-frame>
              <Hsp_identity>8</Hsp_identity>
              <Hsp_positive>9</Hsp_positive>
              <Hsp_gaps>0</Hsp_gaps>
              <Hsp_align-len>10</Hsp_align-len>
              <Hsp_qseq>RAMCNQLWKS</Hsp_qseq>
              <Hsp_hseq>QVMCNQLWKS</Hsp_hseq>
              <Hsp_midline>+ MCNQLWKS</Hsp_midline>
            </Hsp>
            <Hsp>
              <Hsp_num>9</Hsp_num>
              <Hsp_bit-score>28.2274</Hsp_bit-score>
              <Hsp_score>52</Hsp_score>
              <Hsp_evalue>5.89585e-85</Hsp_evalue>
              <Hsp_query-from>372</Hsp_query-from>
              <Hsp_query-to>395</Hsp_query-to>
              <Hsp_hit-from>2213</Hsp_hit-from>
              <Hsp_hit-to>2236</Hsp_hit-to>
              <Hsp_query-frame>3</Hsp_query-frame>
              <Hsp_hit-frame>2</Hsp_hit-frame>
              <Hsp_identity>8</Hsp_identity>
              <Hsp_positive>8</Hsp_positive>
              <Hsp_gaps>0</Hsp_gaps>
              <Hsp_align-len>8</Hsp_align-len>
              <Hsp_qseq>DFQSWLHM</Hsp_qseq>
              <Hsp_hseq>DFQSWLHM</Hsp_hseq>
              <Hsp_midline>DFQSWLHM</Hsp_midline>
            </Hsp>
            <Hsp>
              <Hsp_num>10</Hsp_num>
              <Hsp_bit-score>25.7534</Hsp_bit-score>
              <Hsp_score>47</Hsp_score>
              <Hsp_evalue>7.64846e-86</Hsp_evalue>
              <Hsp_query-from>372</Hsp_query-from>
              <Hsp_query-to>398</Hsp_query-to>
              <Hsp_hit-from>2213</Hsp_hit-from>
              <Hsp_hit-to>2239</Hsp_hit-to>
              <Hsp_query-frame>-2</Hsp_query-frame>
              <Hsp_hit-frame>-1</Hsp_hit-frame>
              <Hsp_identity>9</Hsp_identity>
              <Hsp_positive>9</Hsp_positive>
              <Hsp_gaps>0</Hsp_gaps>
              <Hsp_align-len>9</Hsp_align-len>
              <Hsp_qseq>GHV*PALEI</Hsp_qseq>
              <Hsp_hseq>GHV*PALEI</Hsp_hseq>
              <Hsp_midline>GHV*PALEI</Hsp_midline>
            </Hsp>
            <Hsp>
              <Hsp_num>11</Hsp_num>
              <Hsp_bit-score>24.269</Hsp_bit-score>
              <Hsp_score>44</Hsp_score>
              <Hsp_evalue>3.26925e-84</Hsp_evalue>
              <Hsp_query-from>367</Hsp_query-from>
              <Hsp_query-to>393</Hsp_query-to>
              <Hsp_hit-from>2208</Hsp_hit-from>
              <Hsp_hit-to>2234</Hsp_hit-to>
              <Hsp_query-frame>-1</Hsp_query-frame>
              <Hsp_hit-frame>-3</Hsp_hit-frame>
              <Hsp_identity>8</Hsp_identity>
              <Hsp_positive>8</Hsp_positive>
              <Hsp_gaps>0</Hsp_gaps>
              <Hsp_align-len>9</Hsp_align-len>
              <Hsp_qseq>CVTSFGNPF</Hsp_qseq>
              <Hsp_hseq>CVTSFGNHF</Hsp_hseq>
              <Hsp_midline>CVTSFGN F</Hsp_midline>
            </Hsp>
            <Hsp>
              <Hsp_num>12</Hsp_num>
              <Hsp_bit-score>23.7742</Hsp_bit-score>
              <Hsp_score>43</Hsp_score>
              <Hsp_evalue>9.87037e-83</Hsp_evalue>
              <Hsp_query-from>367</Hsp_query-from>
              <Hsp_query-to>399</Hsp_query-to>
              <Hsp_hit-from>2208</Hsp_hit-from>
              <Hsp_hit-to>2240</Hsp_hit-to>
              <Hsp_query-frame>1</Hsp_query-frame>
              <Hsp_hit-frame>3</Hsp_hit-frame>
              <Hsp_identity>9</Hsp_identity>
              <Hsp_positive>9</Hsp_positive>
              <Hsp_gaps>0</Hsp_gaps>
              <Hsp_align-len>11</Hsp_align-len>
              <Hsp_qseq>KWISKAGYTWP</Hsp_qseq>
              <Hsp_hseq>KMISKAGYT*P</Hsp_hseq>
              <Hsp_midline>K ISKAGYT P</Hsp_midline>
            </Hsp>
            <Hsp>
              <Hsp_num>13</Hsp_num>
              <Hsp_bit-score>22.2898</Hsp_bit-score>
              <Hsp_score>40</Hsp_score>
              <Hsp_evalue>9.07322e-68</Hsp_evalue>
              <Hsp_query-from>374</Hsp_query-from>
              <Hsp_query-to>394</Hsp_query-to>
              <Hsp_hit-from>2215</Hsp_hit-from>
              <Hsp_hit-to>2235</Hsp_hit-to>
              <Hsp_query-frame>2</Hsp_query-frame>
              <Hsp_hit-frame>1</Hsp_hit-frame>
              <Hsp_identity>7</Hsp_identity>
              <Hsp_positive>7</Hsp_positive>
              <Hsp_gaps>0</Hsp_gaps>
              <Hsp_align-len>7</Hsp_align-len>
              <Hsp_qseq>FPKLVTH</Hsp_qseq>
              <Hsp_hseq>FPKLVTH</Hsp_hseq>
              <Hsp_midline>FPKLVTH</Hsp_midline>
            </Hsp>
          </Hit_hsps>
        </Hit>
        <Hit>
          <Hit_num>6</Hit_num>
          <Hit_id>gi|7023636|dbj|AK002013.1|</Hit_id>
          <Hit_def>Homo sapiens cDNA FLJ11151 fis, clone PLACE1006883</Hit_def>
          <Hit_accession>AK002013</Hit_accession>
          <Hit_len>2845</Hit_len>
          <Hit_hsps>
            <Hsp>
              <Hsp_num>1</Hsp_num>
              <Hsp_bit-score>322.633</Hsp_bit-score>
              <Hsp_score>647</Hsp_score>
              <Hsp_evalue>6.42287e-88</Hsp_evalue>
              <Hsp_query-from>2</Hsp_query-from>
              <Hsp_query-to>355</Hsp_query-to>
              <Hsp_hit-from>1845</Hsp_hit-from>
              <Hsp_hit-to>2198</Hsp_hit-to>
              <Hsp_query-frame>-3</Hsp_query-frame>
              <Hsp_hit-frame>-3</Hsp_hit-frame>
              <Hsp_identity>115</Hsp_identity>
              <Hsp_positive>115</Hsp_positive>
              <Hsp_gaps>0</Hsp_gaps>
              <Hsp_align-len>118</Hsp_align-len>
              <Hsp_qseq>ECXFIMLYIFPARIWST*VICPPEQWL*RRKLSSGQKLLRRCGKTGYIKNNAGLK*PMRFCQGILH*CI*SKSGPIQRMWLKAPFWPFLFLLRALHTFPLFLSKWTK*RVS*VEGHSD</Hsp_qseq>
              <Hsp_hseq>ECCFIMLYIFPARIWST*VICPPEQWL*RRKLSSGQKLLRRCGKTGYIKNNAGLK*PMRFCQGISH*CI*SKSGPIQRMWLKAPFWPFLFLLRALHTFPLFLSKWTKWRVS*VEGHSD</Hsp_hseq>
              <Hsp_midline>EC FIMLYIFPARIWST*VICPPEQWL*RRKLSSGQKLLRRCGKTGYIKNNAGLK*PMRFCQGI H*CI*SKSGPIQRMWLKAPFWPFLFLLRALHTFPLFLSKWTK RVS*VEGHSD</Hsp_midline>
            </Hsp>
            <Hsp>
              <Hsp_num>2</Hsp_num>
              <Hsp_bit-score>318.675</Hsp_bit-score>
              <Hsp_score>639</Hsp_score>
              <Hsp_evalue>7.64846e-86</Hsp_evalue>
              <Hsp_query-from>1</Hsp_query-from>
              <Hsp_query-to>354</Hsp_query-to>
              <Hsp_hit-from>1844</Hsp_hit-from>
              <Hsp_hit-to>2197</Hsp_hit-to>
              <Hsp_query-frame>-1</Hsp_query-frame>
              <Hsp_hit-frame>-1</Hsp_hit-frame>
              <Hsp_identity>115</Hsp_identity>
              <Hsp_positive>115</Hsp_positive>
              <Hsp_gaps>0</Hsp_gaps>
              <Hsp_align-len>118</Hsp_align-len>
              <Hsp_qseq>SAXS*CCIFFLPGFGVPRLFVHQNNGCKGEN*AVVRSC*EDAVKQVT*KTMLV*NNLCAFVKGFCISAFSPSQGQFRGCG*RHRFGLFCFF*ELCIHSHFSCQSGQNEESHEWRGILI</Hsp_qseq>
              <Hsp_hseq>SAVS*CCIFFLPGFGVPRLFVHQNNGCKGEN*AVVRSC*EDAVKQVT*KTMLV*NNLCAFVKGFRISAFSPSQGQFRGCG*RHRFGLFCFF*ELCIHSHFSCQSGQNGESHEWRGILI</Hsp_hseq>
              <Hsp_midline>SA S*CCIFFLPGFGVPRLFVHQNNGCKGEN*AVVRSC*EDAVKQVT*KTMLV*NNLCAFVKGF ISAFSPSQGQFRGCG*RHRFGLFCFF*ELCIHSHFSCQSGQN ESHEWRGILI</Hsp_midline>
            </Hsp>
            <Hsp>
              <Hsp_num>3</Hsp_num>
              <Hsp_bit-score>314.717</Hsp_bit-score>
              <Hsp_score>631</Hsp_score>
              <Hsp_evalue>3.26925e-84</Hsp_evalue>
              <Hsp_query-from>3</Hsp_query-from>
              <Hsp_query-to>356</Hsp_query-to>
              <Hsp_hit-from>1846</Hsp_hit-from>
              <Hsp_hit-to>2199</Hsp_hit-to>
              <Hsp_query-frame>-2</Hsp_query-frame>
              <Hsp_hit-frame>-2</Hsp_hit-frame>
              <Hsp_identity>116</Hsp_identity>
              <Hsp_positive>117</Hsp_positive>
              <Hsp_gaps>0</Hsp_gaps>
              <Hsp_align-len>118</Hsp_align-len>
              <Hsp_qseq>*VLXHNAVYFSCQDLEYLGYLSTRTMAVKEKIEQWSEAAEKMR*NRLHKKQCWFEITYALLSRDFALVHLVQVRANSEDVAEGTVLAFFVSFESSAYIPTFPVKVDKMKSLMSGGAF*</Hsp_qseq>
              <Hsp_hseq>*VLFHNAVYFSCQDLEYLGYLSTRTMAVKEKIEQWSEAAEKMR*NRLHKKQCWFEITYALLSRDFALVHLVQVRANSEDVAEGTVLAFFVSFESSAYIPTFPVKVDKMESLMSGGAF*</Hsp_hseq>
              <Hsp_midline>*VL HNAVYFSCQDLEYLGYLSTRTMAVKEKIEQWSEAAEKMR*NRLHKKQCWFEITYALLSRDFALVHLVQVRANSEDVAEGTVLAFFVSFESSAYIPTFPVKVDKM+SLMSGGAF*</Hsp_midline>
            </Hsp>
            <Hsp>
              <Hsp_num>4</Hsp_num>
              <Hsp_bit-score>313.232</Hsp_bit-score>
              <Hsp_score>628</Hsp_score>
              <Hsp_evalue>5.89585e-85</Hsp_evalue>
              <Hsp_query-from>1</Hsp_query-from>
              <Hsp_query-to>354</Hsp_query-to>
              <Hsp_hit-from>1844</Hsp_hit-from>
              <Hsp_hit-to>2197</Hsp_hit-to>
              <Hsp_query-frame>1</Hsp_query-frame>
              <Hsp_hit-frame>2</Hsp_hit-frame>
              <Hsp_identity>116</Hsp_identity>
              <Hsp_positive>116</Hsp_positive>
              <Hsp_gaps>0</Hsp_gaps>
              <Hsp_align-len>118</Hsp_align-len>
              <Hsp_qseq>DQNAPPLMRLFILSTLTGKVGMYAELSKETKKAKTVPSATSSELALTWTKCTNAKSLDKSA*VISNQHCFLCNLFYRIFSAASDHCSIFSFTAIVLVDK*PRYSKSWQEKYTAL*XST</Hsp_qseq>
              <Hsp_hseq>DQNAPPLMRLSILSTLTGKVGMYAELSKETKKAKTVPSATSSELALTWTKCTNAKSLDKSA*VISNQHCFLCNLFYRIFSAASDHCSIFSFTAIVLVDK*PRYSKSWQEKYTAL*NST</Hsp_hseq>
              <Hsp_midline>DQNAPPLMRL ILSTLTGKVGMYAELSKETKKAKTVPSATSSELALTWTKCTNAKSLDKSA*VISNQHCFLCNLFYRIFSAASDHCSIFSFTAIVLVDK*PRYSKSWQEKYTAL* ST</Hsp_midline>
            </Hsp>
            <Hsp>
              <Hsp_num>5</Hsp_num>
              <Hsp_bit-score>310.263</Hsp_bit-score>
              <Hsp_score>622</Hsp_score>
              <Hsp_evalue>9.87037e-83</Hsp_evalue>
              <Hsp_query-from>2</Hsp_query-from>
              <Hsp_query-to>355</Hsp_query-to>
              <Hsp_hit-from>1845</Hsp_hit-from>
              <Hsp_hit-to>2198</Hsp_hit-to>
              <Hsp_query-frame>2</Hsp_query-frame>
              <Hsp_hit-frame>3</Hsp_hit-frame>
              <Hsp_identity>115</Hsp_identity>
              <Hsp_positive>116</Hsp_positive>
              <Hsp_gaps>0</Hsp_gaps>
              <Hsp_align-len>118</Hsp_align-len>
              <Hsp_qseq>IRMPLHS*DSSFCPL*QEKWECMXXXXXXXXRPKRCLQPHPLNWP*LGLNALMQNPLTKAHRLFQTSIVFYVTCFTASSQQLLTTAQFSPLQPLFWWTNNLGTPNPGRKNIQHYEXAL</Hsp_qseq>
              <Hsp_hseq>IRMPLHS*DSPFCPL*QEKWECMQSSQKKQKRPKRCLQPHPLNWP*LGLNALMRNPLTKAHRLFQTSIVFYVTCFTASSQQLLTTAQFSPLQPLFWWTNNLGTPNPGRKNIQHYETAL</Hsp_hseq>
              <Hsp_midline>IRMPLHS*DS FCPL*QEKWECMQSSQKKQKRPKRCLQPHPLNWP*LGLNALM+NPLTKAHRLFQTSIVFYVTCFTASSQQLLTTAQFSPLQPLFWWTNNLGTPNPGRKNIQHYE AL</Hsp_midline>
            </Hsp>
            <Hsp>
              <Hsp_num>6</Hsp_num>
              <Hsp_bit-score>204.871</Hsp_bit-score>
              <Hsp_score>409</Hsp_score>
              <Hsp_evalue>9.07322e-68</Hsp_evalue>
              <Hsp_query-from>3</Hsp_query-from>
              <Hsp_query-to>224</Hsp_query-to>
              <Hsp_hit-from>1846</Hsp_hit-from>
              <Hsp_hit-to>2067</Hsp_hit-to>
              <Hsp_query-frame>3</Hsp_query-frame>
              <Hsp_hit-frame>1</Hsp_hit-frame>
              <Hsp_identity>73</Hsp_identity>
              <Hsp_positive>74</Hsp_positive>
              <Hsp_gaps>0</Hsp_gaps>
              <Hsp_align-len>74</Hsp_align-len>
              <Hsp_qseq>SECPSTHETLHFVHFDRKSGNVCRALKRNKKGQNGAFSHIL*IGPDLD*MH*CKIP*QKRIGYFKPALFFM*PV</Hsp_qseq>
              <Hsp_hseq>SECPSTHETLHFVHFDRKSGNVCRALKRNKKGQNGAFSHIL*IGPDLD*MH*CEIP*QKRIGYFKPALFFM*PV</Hsp_hseq>
              <Hsp_midline>SECPSTHETLHFVHFDRKSGNVCRALKRNKKGQNGAFSHIL*IGPDLD*MH*C+IP*QKRIGYFKPALFFM*PV</Hsp_midline>
            </Hsp>
            <Hsp>
              <Hsp_num>7</Hsp_num>
              <Hsp_bit-score>75.7282</Hsp_bit-score>
              <Hsp_score>148</Hsp_score>
              <Hsp_evalue>9.07322e-68</Hsp_evalue>
              <Hsp_query-from>273</Hsp_query-from>
              <Hsp_query-to>356</Hsp_query-to>
              <Hsp_hit-from>2116</Hsp_hit-from>
              <Hsp_hit-to>2199</Hsp_hit-to>
              <Hsp_query-frame>3</Hsp_query-frame>
              <Hsp_hit-frame>1</Hsp_hit-frame>
              <Hsp_identity>27</Hsp_identity>
              <Hsp_positive>27</Hsp_positive>
              <Hsp_gaps>0</Hsp_gaps>
              <Hsp_align-len>28</Hsp_align-len>
              <Hsp_qseq>YSHCSGGQIT*VLQILAGKIYSIMXQHS</Hsp_qseq>
              <Hsp_hseq>YSHCSGGQIT*VLQILAGKIYSIMKQHS</Hsp_hseq>
              <Hsp_midline>YSHCSGGQIT*VLQILAGKIYSIM QHS</Hsp_midline>
            </Hsp>
            <Hsp>
              <Hsp_num>8</Hsp_num>
              <Hsp_bit-score>28.7222</Hsp_bit-score>
              <Hsp_score>53</Hsp_score>
              <Hsp_evalue>6.42287e-88</Hsp_evalue>
              <Hsp_query-from>371</Hsp_query-from>
              <Hsp_query-to>400</Hsp_query-to>
              <Hsp_hit-from>2212</Hsp_hit-from>
              <Hsp_hit-to>2241</Hsp_hit-to>
              <Hsp_query-frame>-3</Hsp_query-frame>
              <Hsp_hit-frame>-2</Hsp_hit-frame>
              <Hsp_identity>8</Hsp_identity>
              <Hsp_positive>9</Hsp_positive>
              <Hsp_gaps>0</Hsp_gaps>
              <Hsp_align-len>10</Hsp_align-len>
              <Hsp_qseq>RAMCNQLWKS</Hsp_qseq>
              <Hsp_hseq>QVMCNQLWKS</Hsp_hseq>
              <Hsp_midline>+ MCNQLWKS</Hsp_midline>
            </Hsp>
            <Hsp>
              <Hsp_num>9</Hsp_num>
              <Hsp_bit-score>28.2274</Hsp_bit-score>
              <Hsp_score>52</Hsp_score>
              <Hsp_evalue>5.89585e-85</Hsp_evalue>
              <Hsp_query-from>372</Hsp_query-from>
              <Hsp_query-to>395</Hsp_query-to>
              <Hsp_hit-from>2213</Hsp_hit-from>
              <Hsp_hit-to>2236</Hsp_hit-to>
              <Hsp_query-frame>3</Hsp_query-frame>
              <Hsp_hit-frame>2</Hsp_hit-frame>
              <Hsp_identity>8</Hsp_identity>
              <Hsp_positive>8</Hsp_positive>
              <Hsp_gaps>0</Hsp_gaps>
              <Hsp_align-len>8</Hsp_align-len>
              <Hsp_qseq>DFQSWLHM</Hsp_qseq>
              <Hsp_hseq>DFQSWLHM</Hsp_hseq>
              <Hsp_midline>DFQSWLHM</Hsp_midline>
            </Hsp>
            <Hsp>
              <Hsp_num>10</Hsp_num>
              <Hsp_bit-score>25.7534</Hsp_bit-score>
              <Hsp_score>47</Hsp_score>
              <Hsp_evalue>7.64846e-86</Hsp_evalue>
              <Hsp_query-from>372</Hsp_query-from>
              <Hsp_query-to>398</Hsp_query-to>
              <Hsp_hit-from>2213</Hsp_hit-from>
              <Hsp_hit-to>2239</Hsp_hit-to>
              <Hsp_query-frame>-2</Hsp_query-frame>
              <Hsp_hit-frame>-1</Hsp_hit-frame>
              <Hsp_identity>9</Hsp_identity>
              <Hsp_positive>9</Hsp_positive>
              <Hsp_gaps>0</Hsp_gaps>
              <Hsp_align-len>9</Hsp_align-len>
              <Hsp_qseq>GHV*PALEI</Hsp_qseq>
              <Hsp_hseq>GHV*PALEI</Hsp_hseq>
              <Hsp_midline>GHV*PALEI</Hsp_midline>
            </Hsp>
            <Hsp>
              <Hsp_num>11</Hsp_num>
              <Hsp_bit-score>24.269</Hsp_bit-score>
              <Hsp_score>44</Hsp_score>
              <Hsp_evalue>3.26925e-84</Hsp_evalue>
              <Hsp_query-from>367</Hsp_query-from>
              <Hsp_query-to>393</Hsp_query-to>
              <Hsp_hit-from>2208</Hsp_hit-from>
              <Hsp_hit-to>2234</Hsp_hit-to>
              <Hsp_query-frame>-1</Hsp_query-frame>
              <Hsp_hit-frame>-3</Hsp_hit-frame>
              <Hsp_identity>8</Hsp_identity>
              <Hsp_positive>8</Hsp_positive>
              <Hsp_gaps>0</Hsp_gaps>
              <Hsp_align-len>9</Hsp_align-len>
              <Hsp_qseq>CVTSFGNPF</Hsp_qseq>
              <Hsp_hseq>CVTSFGNHF</Hsp_hseq>
              <Hsp_midline>CVTSFGN F</Hsp_midline>
            </Hsp>
            <Hsp>
              <Hsp_num>12</Hsp_num>
              <Hsp_bit-score>23.7742</Hsp_bit-score>
              <Hsp_score>43</Hsp_score>
              <Hsp_evalue>9.87037e-83</Hsp_evalue>
              <Hsp_query-from>367</Hsp_query-from>
              <Hsp_query-to>399</Hsp_query-to>
              <Hsp_hit-from>2208</Hsp_hit-from>
              <Hsp_hit-to>2240</Hsp_hit-to>
              <Hsp_query-frame>1</Hsp_query-frame>
              <Hsp_hit-frame>3</Hsp_hit-frame>
              <Hsp_identity>9</Hsp_identity>
              <Hsp_positive>9</Hsp_positive>
              <Hsp_gaps>0</Hsp_gaps>
              <Hsp_align-len>11</Hsp_align-len>
              <Hsp_qseq>KWISKAGYTWP</Hsp_qseq>
              <Hsp_hseq>KMISKAGYT*P</Hsp_hseq>
              <Hsp_midline>K ISKAGYT P</Hsp_midline>
            </Hsp>
            <Hsp>
              <Hsp_num>13</Hsp_num>
              <Hsp_bit-score>22.2898</Hsp_bit-score>
              <Hsp_score>40</Hsp_score>
              <Hsp_evalue>9.07322e-68</Hsp_evalue>
              <Hsp_query-from>374</Hsp_query-from>
              <Hsp_query-to>394</Hsp_query-to>
              <Hsp_hit-from>2215</Hsp_hit-from>
              <Hsp_hit-to>2235</Hsp_hit-to>
              <Hsp_query-frame>2</Hsp_query-frame>
              <Hsp_hit-frame>1</Hsp_hit-frame>
              <Hsp_identity>7</Hsp_identity>
              <Hsp_positive>7</Hsp_positive>
              <Hsp_gaps>0</Hsp_gaps>
              <Hsp_align-len>7</Hsp_align-len>
              <Hsp_qseq>FPKLVTH</Hsp_qseq>
              <Hsp_hseq>FPKLVTH</Hsp_hseq>
              <Hsp_midline>FPKLVTH</Hsp_midline>
            </Hsp>
          </Hit_hsps>
        </Hit>
        <Hit>
          <Hit_num>7</Hit_num>
          <Hit_id>gi|55727364|emb|CR858200.1|</Hit_id>
          <Hit_def>Pongo pygmaeus mRNA; cDNA DKFZp469A2228 (from clone DKFZp469A2228)</Hit_def>
          <Hit_accession>CR858200</Hit_accession>
          <Hit_len>2470</Hit_len>
          <Hit_hsps>
            <Hsp>
              <Hsp_num>1</Hsp_num>
              <Hsp_bit-score>245.445</Hsp_bit-score>
              <Hsp_score>491</Hsp_score>
              <Hsp_evalue>1.97657e-84</Hsp_evalue>
              <Hsp_query-from>95</Hsp_query-from>
              <Hsp_query-to>355</Hsp_query-to>
              <Hsp_hit-from>1955</Hsp_hit-from>
              <Hsp_hit-to>2215</Hsp_hit-to>
              <Hsp_query-frame>2</Hsp_query-frame>
              <Hsp_hit-frame>2</Hsp_hit-frame>
              <Hsp_identity>83</Hsp_identity>
              <Hsp_positive>84</Hsp_positive>
              <Hsp_gaps>0</Hsp_gaps>
              <Hsp_align-len>87</Hsp_align-len>
              <Hsp_qseq>RPKRCLQPHPLNWP*LGLNALMQNPLTKAHRLFQTSIVFYVTCFTASSQQLLTTAQFSPLQPLFWWTNNLGTPNPGRKNIQHYEXAL</Hsp_qseq>
              <Hsp_hseq>RPKRCLQPHPLNWP*LGLNALMQNPLTKAHRLFQISIVFYVTCFTASSQQLLTIAQFSPLQPLFWWTNNLGTPNPGRKNVQHYETAL</Hsp_hseq>
              <Hsp_midline>RPKRCLQPHPLNWP*LGLNALMQNPLTKAHRLFQ SIVFYVTCFTASSQQLLT AQFSPLQPLFWWTNNLGTPNPGRKN+QHYE AL</Hsp_midline>
            </Hsp>
            <Hsp>
              <Hsp_num>2</Hsp_num>
              <Hsp_bit-score>237.528</Hsp_bit-score>
              <Hsp_score>475</Hsp_score>
              <Hsp_evalue>5.94739e-83</Hsp_evalue>
              <Hsp_query-from>86</Hsp_query-from>
              <Hsp_query-to>355</Hsp_query-to>
              <Hsp_hit-from>1946</Hsp_hit-from>
              <Hsp_hit-to>2215</Hsp_hit-to>
              <Hsp_query-frame>-3</Hsp_query-frame>
              <Hsp_hit-frame>-1</Hsp_hit-frame>
              <Hsp_identity>83</Hsp_identity>
              <Hsp_positive>84</Hsp_positive>
              <Hsp_gaps>0</Hsp_gaps>
              <Hsp_align-len>90</Hsp_align-len>
              <Hsp_qseq>ECXFIMLYIFPARIWST*VICPPEQWL*RRKLSSGQKLLRRCGKTGYIKNNAGLK*PMRFCQGILH*CI*SKSGPIQRMWLKAPFWPFLF</Hsp_qseq>
              <Hsp_hseq>ECCFIMLYVFPARIWST*VICPPEQWL*RRKLSNGQKLLRRCSKTGYIKNNADLK*PMRFCQGILH*SI*SKSGPIQRMWLKAPFWPFCF</Hsp_hseq>
              <Hsp_midline>EC FIMLY+FPARIWST*VICPPEQWL*RRKLS GQKLLRRC KTGYIKNNA LK*PMRFCQGILH* I*SKSGPIQRMWLKAPFWPF F</Hsp_midline>
            </Hsp>
            <Hsp>
              <Hsp_num>3</Hsp_num>
              <Hsp_bit-score>229.116</Hsp_bit-score>
              <Hsp_score>458</Hsp_score>
              <Hsp_evalue>2.5863e-76</Hsp_evalue>
              <Hsp_query-from>82</Hsp_query-from>
              <Hsp_query-to>354</Hsp_query-to>
              <Hsp_hit-from>1942</Hsp_hit-from>
              <Hsp_hit-to>2214</Hsp_hit-to>
              <Hsp_query-frame>-1</Hsp_query-frame>
              <Hsp_hit-frame>-2</Hsp_hit-frame>
              <Hsp_identity>83</Hsp_identity>
              <Hsp_positive>85</Hsp_positive>
              <Hsp_gaps>0</Hsp_gaps>
              <Hsp_align-len>91</Hsp_align-len>
              <Hsp_qseq>SAXS*CCIFFLPGFGVPRLFVHQNNGCKGEN*AVVRSC*EDAVKQVT*KTMLV*NNLCAFVKGFCISAFSPSQGQFRGCG*RHRFGLFCFF</Hsp_qseq>
              <Hsp_hseq>SAVS*CCTFFLPGFGVPRLFVHQNNGCKGEN*AMVRSC*EDAVKQVT*KTMLI*NNLCAFVKGFCIRAFNPSQGQFRGCG*RHRFGLFVSF</Hsp_hseq>
              <Hsp_midline>SA S*CC FFLPGFGVPRLFVHQNNGCKGEN*A+VRSC*EDAVKQVT*KTML+*NNLCAFVKGFCI AF PSQGQFRGCG*RHRFGLF  F</Hsp_midline>
            </Hsp>
            <Hsp>
              <Hsp_num>4</Hsp_num>
              <Hsp_bit-score>224.168</Hsp_bit-score>
              <Hsp_score>448</Hsp_score>
              <Hsp_evalue>9.95534e-75</Hsp_evalue>
              <Hsp_query-from>82</Hsp_query-from>
              <Hsp_query-to>354</Hsp_query-to>
              <Hsp_hit-from>1942</Hsp_hit-from>
              <Hsp_hit-to>2214</Hsp_hit-to>
              <Hsp_query-frame>1</Hsp_query-frame>
              <Hsp_hit-frame>1</Hsp_hit-frame>
              <Hsp_identity>84</Hsp_identity>
              <Hsp_positive>85</Hsp_positive>
              <Hsp_gaps>0</Hsp_gaps>
              <Hsp_align-len>91</Hsp_align-len>
              <Hsp_qseq>KETKKAKTVPSATSSELALTWTKCTNAKSLDKSA*VISNQHCFLCNLFYRIFSAASDHCSIFSFTAIVLVDK*PRYSKSWQEKYTAL*XST</Hsp_qseq>
              <Hsp_hseq>KRNKKAKTVPSATSSELALTWIKCSNAKSLDKSA*VISNQHCFLCNLFYCIFSAASDHCSIFSFTAIVLVDK*PRYSKSWQEKRTAL*NST</Hsp_hseq>
              <Hsp_midline>K  KKAKTVPSATSSELALTW KC+NAKSLDKSA*VISNQHCFLCNLFY IFSAASDHCSIFSFTAIVLVDK*PRYSKSWQEK TAL* ST</Hsp_midline>
            </Hsp>
            <Hsp>
              <Hsp_num>5</Hsp_num>
              <Hsp_bit-score>220.21</Hsp_bit-score>
              <Hsp_score>440</Hsp_score>
              <Hsp_evalue>8.67164e-55</Hsp_evalue>
              <Hsp_query-from>30</Hsp_query-from>
              <Hsp_query-to>356</Hsp_query-to>
              <Hsp_hit-from>1890</Hsp_hit-from>
              <Hsp_hit-to>2216</Hsp_hit-to>
              <Hsp_query-frame>-2</Hsp_query-frame>
              <Hsp_hit-frame>-3</Hsp_hit-frame>
              <Hsp_identity>86</Hsp_identity>
              <Hsp_positive>91</Hsp_positive>
              <Hsp_gaps>0</Hsp_gaps>
              <Hsp_align-len>109</Hsp_align-len>
              <Hsp_qseq>*VLXHNAVYFSCQDLEYLGYLSTRTMAVKEKIEQWSEAAEKMR*NRLHKKQCWFEITYALLSRDFALVHLVQVRANSEDVAEGTVLAFFVSFESSAYIPTFPVKVDKMK</Hsp_qseq>
              <Hsp_hseq>*VLFHNAVRFSCQDLEYLGYLSTRTMAVKEKIEQWSEAAEKMQ*NRLHKKQC*FEITYALLSRDFALEHLIQVRANSEDVAEGTVLAFLFLLKALHTFPLFLSKWTKQR</Hsp_hseq>
              <Hsp_midline>*VL HNAV FSCQDLEYLGYLSTRTMAVKEKIEQWSEAAEKM+*NRLHKKQC FEITYALLSRDFAL HL+QVRANSEDVAEGTVLAF    ++    P F  K  K +</Hsp_midline>
            </Hsp>
            <Hsp>
              <Hsp_num>6</Hsp_num>
              <Hsp_bit-score>112.343</Hsp_bit-score>
              <Hsp_score>222</Hsp_score>
              <Hsp_evalue>1.37884e-51</Hsp_evalue>
              <Hsp_query-from>72</Hsp_query-from>
              <Hsp_query-to>224</Hsp_query-to>
              <Hsp_hit-from>1932</Hsp_hit-from>
              <Hsp_hit-to>2084</Hsp_hit-to>
              <Hsp_query-frame>3</Hsp_query-frame>
              <Hsp_hit-frame>3</Hsp_hit-frame>
              <Hsp_identity>42</Hsp_identity>
              <Hsp_positive>47</Hsp_positive>
              <Hsp_gaps>0</Hsp_gaps>
              <Hsp_align-len>51</Hsp_align-len>
              <Hsp_qseq>RALKRNKKGQNGAFSHIL*IGPDLD*MH*CKIP*QKRIGYFKPALFFM*PV</Hsp_qseq>
              <Hsp_hseq>QSFQKKQKGQNGAFSHIL*IGPDLD*ML*CKIP*QKRIGYFKSALFFM*PV</Hsp_hseq>
              <Hsp_midline>++ ++ +KGQNGAFSHIL*IGPDLD*M *CKIP*QKRIGYFK ALFFM*PV</Hsp_midline>
            </Hsp>
            <Hsp>
              <Hsp_num>7</Hsp_num>
              <Hsp_bit-score>87.6034</Hsp_bit-score>
              <Hsp_score>172</Hsp_score>
              <Hsp_evalue>5.94739e-83</Hsp_evalue>
              <Hsp_query-from>1</Hsp_query-from>
              <Hsp_query-to>93</Hsp_query-to>
              <Hsp_hit-from>1862</Hsp_hit-from>
              <Hsp_hit-to>1954</Hsp_hit-to>
              <Hsp_query-frame>-1</Hsp_query-frame>
              <Hsp_hit-frame>-1</Hsp_hit-frame>
              <Hsp_identity>28</Hsp_identity>
              <Hsp_positive>30</Hsp_positive>
              <Hsp_gaps>0</Hsp_gaps>
              <Hsp_align-len>31</Hsp_align-len>
              <Hsp_qseq>FCFF*ELCIHSHFSCQSGQNEESHEWRGILI</Hsp_qseq>
              <Hsp_hseq>FCFF*KLCIHSHFFCQSGQNKESHEWRGILI</Hsp_hseq>
              <Hsp_midline>FCFF*+LCIHSHF CQSGQN+ESHEWRGILI</Hsp_midline>
            </Hsp>
            <Hsp>
              <Hsp_num>8</Hsp_num>
              <Hsp_bit-score>85.1294</Hsp_bit-score>
              <Hsp_score>167</Hsp_score>
              <Hsp_evalue>1.97657e-84</Hsp_evalue>
              <Hsp_query-from>3</Hsp_query-from>
              <Hsp_query-to>101</Hsp_query-to>
              <Hsp_hit-from>1864</Hsp_hit-from>
              <Hsp_hit-to>1962</Hsp_hit-to>
              <Hsp_query-frame>3</Hsp_query-frame>
              <Hsp_hit-frame>1</Hsp_hit-frame>
              <Hsp_identity>29</Hsp_identity>
              <Hsp_positive>30</Hsp_positive>
              <Hsp_gaps>0</Hsp_gaps>
              <Hsp_align-len>33</Hsp_align-len>
              <Hsp_qseq>SECPSTHETLHFVHFDRKSGNVCRALKRNKKGQ</Hsp_qseq>
              <Hsp_hseq>SECPSTHETLCFVHFDRKSGNVCRAFKRNKKAK</Hsp_hseq>
              <Hsp_midline>SECPSTHETL FVHFDRKSGNVCRA KRNKK +</Hsp_midline>
            </Hsp>
            <Hsp>
              <Hsp_num>9</Hsp_num>
              <Hsp_bit-score>83.1502</Hsp_bit-score>
              <Hsp_score>163</Hsp_score>
              <Hsp_evalue>9.95534e-75</Hsp_evalue>
              <Hsp_query-from>1</Hsp_query-from>
              <Hsp_query-to>102</Hsp_query-to>
              <Hsp_hit-from>1862</Hsp_hit-from>
              <Hsp_hit-to>1963</Hsp_hit-to>
              <Hsp_query-frame>1</Hsp_query-frame>
              <Hsp_hit-frame>2</Hsp_hit-frame>
              <Hsp_identity>30</Hsp_identity>
              <Hsp_positive>32</Hsp_positive>
              <Hsp_gaps>0</Hsp_gaps>
              <Hsp_align-len>34</Hsp_align-len>
              <Hsp_qseq>DQNAPPLMRLFILSTLTGKVGMYAELSKETKKAK</Hsp_qseq>
              <Hsp_hseq>DQNAPPLMRLFVLSTLTEKVGMYAELSKETKRPK</Hsp_hseq>
              <Hsp_midline>DQNAPPLMRLF+LSTLT KVGMYAELSKETK+ K</Hsp_midline>
            </Hsp>
            <Hsp>
              <Hsp_num>10</Hsp_num>
              <Hsp_bit-score>77.7074</Hsp_bit-score>
              <Hsp_score>152</Hsp_score>
              <Hsp_evalue>2.5863e-76</Hsp_evalue>
              <Hsp_query-from>2</Hsp_query-from>
              <Hsp_query-to>94</Hsp_query-to>
              <Hsp_hit-from>1863</Hsp_hit-from>
              <Hsp_hit-to>1955</Hsp_hit-to>
              <Hsp_query-frame>-3</Hsp_query-frame>
              <Hsp_hit-frame>-3</Hsp_hit-frame>
              <Hsp_identity>29</Hsp_identity>
              <Hsp_positive>30</Hsp_positive>
              <Hsp_gaps>0</Hsp_gaps>
              <Hsp_align-len>31</Hsp_align-len>
              <Hsp_qseq>FLFLLRALHTFPLFLSKWTK*RVS*VEGHSD</Hsp_qseq>
              <Hsp_hseq>FLFLLKALHTFPLFLSKWTKQRVS*VEGHSD</Hsp_hseq>
              <Hsp_midline>FLFLL+ALHTFPLFLSKWTK RVS*VEGHSD</Hsp_midline>
            </Hsp>
            <Hsp>
              <Hsp_num>11</Hsp_num>
              <Hsp_bit-score>73.749</Hsp_bit-score>
              <Hsp_score>144</Hsp_score>
              <Hsp_evalue>1.06464e-10</Hsp_evalue>
              <Hsp_query-from>3</Hsp_query-from>
              <Hsp_query-to>92</Hsp_query-to>
              <Hsp_hit-from>1864</Hsp_hit-from>
              <Hsp_hit-to>1953</Hsp_hit-to>
              <Hsp_query-frame>-2</Hsp_query-frame>
              <Hsp_hit-frame>-2</Hsp_hit-frame>
              <Hsp_identity>28</Hsp_identity>
              <Hsp_positive>28</Hsp_positive>
              <Hsp_gaps>0</Hsp_gaps>
              <Hsp_align-len>30</Hsp_align-len>
              <Hsp_qseq>FVSFESSAYIPTFPVKVDKMKSLMSGGAF*</Hsp_qseq>
              <Hsp_hseq>FVSFESSAYIPTFSVKVDKTKSLMSGGAF*</Hsp_hseq>
              <Hsp_midline>FVSFESSAYIPTF VKVDK KSLMSGGAF*</Hsp_midline>
            </Hsp>
            <Hsp>
              <Hsp_num>12</Hsp_num>
              <Hsp_bit-score>72.7594</Hsp_bit-score>
              <Hsp_score>142</Hsp_score>
              <Hsp_evalue>1.37884e-51</Hsp_evalue>
              <Hsp_query-from>273</Hsp_query-from>
              <Hsp_query-to>356</Hsp_query-to>
              <Hsp_hit-from>2133</Hsp_hit-from>
              <Hsp_hit-to>2216</Hsp_hit-to>
              <Hsp_query-frame>3</Hsp_query-frame>
              <Hsp_hit-frame>3</Hsp_hit-frame>
              <Hsp_identity>26</Hsp_identity>
              <Hsp_positive>26</Hsp_positive>
              <Hsp_gaps>0</Hsp_gaps>
              <Hsp_align-len>28</Hsp_align-len>
              <Hsp_qseq>YSHCSGGQIT*VLQILAGKIYSIMXQHS</Hsp_qseq>
              <Hsp_hseq>YSHCSGGQIT*VLQILAGKTYSIMKQHS</Hsp_hseq>
              <Hsp_midline>YSHCSGGQIT*VLQILAGK YSIM QHS</Hsp_midline>
            </Hsp>
            <Hsp>
              <Hsp_num>13</Hsp_num>
              <Hsp_bit-score>63.3582</Hsp_bit-score>
              <Hsp_score>123</Hsp_score>
              <Hsp_evalue>1.37884e-51</Hsp_evalue>
              <Hsp_query-from>2</Hsp_query-from>
              <Hsp_query-to>70</Hsp_query-to>
              <Hsp_hit-from>1863</Hsp_hit-from>
              <Hsp_hit-to>1931</Hsp_hit-to>
              <Hsp_query-frame>2</Hsp_query-frame>
              <Hsp_hit-frame>3</Hsp_hit-frame>
              <Hsp_identity>21</Hsp_identity>
              <Hsp_positive>22</Hsp_positive>
              <Hsp_gaps>0</Hsp_gaps>
              <Hsp_align-len>23</Hsp_align-len>
              <Hsp_qseq>IRMPLHS*DSSFCPL*QEKWECM</Hsp_qseq>
              <Hsp_hseq>IRMPLHS*DSLFCPL*QKKWECM</Hsp_hseq>
              <Hsp_midline>IRMPLHS*DS FCPL*Q+KWECM</Hsp_midline>
            </Hsp>
            <Hsp>
              <Hsp_num>14</Hsp_num>
              <Hsp_bit-score>28.7222</Hsp_bit-score>
              <Hsp_score>53</Hsp_score>
              <Hsp_evalue>5.94739e-83</Hsp_evalue>
              <Hsp_query-from>371</Hsp_query-from>
              <Hsp_query-to>400</Hsp_query-to>
              <Hsp_hit-from>2229</Hsp_hit-from>
              <Hsp_hit-to>2258</Hsp_hit-to>
              <Hsp_query-frame>-3</Hsp_query-frame>
              <Hsp_hit-frame>-3</Hsp_hit-frame>
              <Hsp_identity>8</Hsp_identity>
              <Hsp_positive>9</Hsp_positive>
              <Hsp_gaps>0</Hsp_gaps>
              <Hsp_align-len>10</Hsp_align-len>
              <Hsp_qseq>RAMCNQLWKS</Hsp_qseq>
              <Hsp_hseq>QVMCNQLWKS</Hsp_hseq>
              <Hsp_midline>+ MCNQLWKS</Hsp_midline>
            </Hsp>
            <Hsp>
              <Hsp_num>15</Hsp_num>
              <Hsp_bit-score>28.2274</Hsp_bit-score>
              <Hsp_score>52</Hsp_score>
              <Hsp_evalue>1.97657e-84</Hsp_evalue>
              <Hsp_query-from>372</Hsp_query-from>
              <Hsp_query-to>395</Hsp_query-to>
              <Hsp_hit-from>2230</Hsp_hit-from>
              <Hsp_hit-to>2253</Hsp_hit-to>
              <Hsp_query-frame>3</Hsp_query-frame>
              <Hsp_hit-frame>1</Hsp_hit-frame>
              <Hsp_identity>8</Hsp_identity>
              <Hsp_positive>8</Hsp_positive>
              <Hsp_gaps>0</Hsp_gaps>
              <Hsp_align-len>8</Hsp_align-len>
              <Hsp_qseq>DFQSWLHM</Hsp_qseq>
              <Hsp_hseq>DFQSWLHM</Hsp_hseq>
              <Hsp_midline>DFQSWLHM</Hsp_midline>
            </Hsp>
            <Hsp>
              <Hsp_num>16</Hsp_num>
              <Hsp_bit-score>24.7638</Hsp_bit-score>
              <Hsp_score>45</Hsp_score>
              <Hsp_evalue>2.5863e-76</Hsp_evalue>
              <Hsp_query-from>372</Hsp_query-from>
              <Hsp_query-to>398</Hsp_query-to>
              <Hsp_hit-from>2230</Hsp_hit-from>
              <Hsp_hit-to>2256</Hsp_hit-to>
              <Hsp_query-frame>-2</Hsp_query-frame>
              <Hsp_hit-frame>-2</Hsp_hit-frame>
              <Hsp_identity>8</Hsp_identity>
              <Hsp_positive>9</Hsp_positive>
              <Hsp_gaps>0</Hsp_gaps>
              <Hsp_align-len>9</Hsp_align-len>
              <Hsp_qseq>GHV*PALEI</Hsp_qseq>
              <Hsp_hseq>GHV*PALEV</Hsp_hseq>
              <Hsp_midline>GHV*PALE+</Hsp_midline>
            </Hsp>
          </Hit_hsps>
        </Hit>
        <Hit>
          <Hit_num>8</Hit_num>
          <Hit_id>gi|10434264|dbj|AK022710.1|</Hit_id>
          <Hit_def>Homo sapiens cDNA FLJ12648 fis, clone NT2RM4002018</Hit_def>
          <Hit_accession>AK022710</Hit_accession>
          <Hit_len>1890</Hit_len>
          <Hit_hsps>
            <Hsp>
              <Hsp_num>1</Hsp_num>
              <Hsp_bit-score>82.6554</Hsp_bit-score>
              <Hsp_score>162</Hsp_score>
              <Hsp_evalue>2.21876e-13</Hsp_evalue>
              <Hsp_query-from>1</Hsp_query-from>
              <Hsp_query-to>78</Hsp_query-to>
              <Hsp_hit-from>1811</Hsp_hit-from>
              <Hsp_hit-to>1888</Hsp_hit-to>
              <Hsp_query-frame>-1</Hsp_query-frame>
              <Hsp_hit-frame>-3</Hsp_hit-frame>
              <Hsp_identity>26</Hsp_identity>
              <Hsp_positive>26</Hsp_positive>
              <Hsp_gaps>0</Hsp_gaps>
              <Hsp_align-len>26</Hsp_align-len>
              <Hsp_qseq>ELCIHSHFSCQSGQNEESHEWRGILI</Hsp_qseq>
              <Hsp_hseq>ELCIHSHFSCQSGQNEESHEWRGILI</Hsp_hseq>
              <Hsp_midline>ELCIHSHFSCQSGQNEESHEWRGILI</Hsp_midline>
            </Hsp>
            <Hsp>
              <Hsp_num>2</Hsp_num>
              <Hsp_bit-score>79.1918</Hsp_bit-score>
              <Hsp_score>155</Hsp_score>
              <Hsp_evalue>2.43296e-12</Hsp_evalue>
              <Hsp_query-from>3</Hsp_query-from>
              <Hsp_query-to>80</Hsp_query-to>
              <Hsp_hit-from>1813</Hsp_hit-from>
              <Hsp_hit-to>1890</Hsp_hit-to>
              <Hsp_query-frame>3</Hsp_query-frame>
              <Hsp_hit-frame>1</Hsp_hit-frame>
              <Hsp_identity>26</Hsp_identity>
              <Hsp_positive>26</Hsp_positive>
              <Hsp_gaps>0</Hsp_gaps>
              <Hsp_align-len>26</Hsp_align-len>
              <Hsp_qseq>SECPSTHETLHFVHFDRKSGNVCRAL</Hsp_qseq>
              <Hsp_hseq>SECPSTHETLHFVHFDRKSGNVCRAL</Hsp_hseq>
              <Hsp_midline>SECPSTHETLHFVHFDRKSGNVCRAL</Hsp_midline>
            </Hsp>
            <Hsp>
              <Hsp_num>3</Hsp_num>
              <Hsp_bit-score>72.7594</Hsp_bit-score>
              <Hsp_score>142</Hsp_score>
              <Hsp_evalue>2.10126e-10</Hsp_evalue>
              <Hsp_query-from>1</Hsp_query-from>
              <Hsp_query-to>78</Hsp_query-to>
              <Hsp_hit-from>1811</Hsp_hit-from>
              <Hsp_hit-to>1888</Hsp_hit-to>
              <Hsp_query-frame>1</Hsp_query-frame>
              <Hsp_hit-frame>2</Hsp_hit-frame>
              <Hsp_identity>26</Hsp_identity>
              <Hsp_positive>26</Hsp_positive>
              <Hsp_gaps>0</Hsp_gaps>
              <Hsp_align-len>26</Hsp_align-len>
              <Hsp_qseq>DQNAPPLMRLFILSTLTGKVGMYAEL</Hsp_qseq>
              <Hsp_hseq>DQNAPPLMRLFILSTLTGKVGMYAEL</Hsp_hseq>
              <Hsp_midline>DQNAPPLMRLFILSTLTGKVGMYAEL</Hsp_midline>
            </Hsp>
            <Hsp>
              <Hsp_num>4</Hsp_num>
              <Hsp_bit-score>71.275</Hsp_bit-score>
              <Hsp_score>139</Hsp_score>
              <Hsp_evalue>5.91498e-10</Hsp_evalue>
              <Hsp_query-from>3</Hsp_query-from>
              <Hsp_query-to>80</Hsp_query-to>
              <Hsp_hit-from>1813</Hsp_hit-from>
              <Hsp_hit-to>1890</Hsp_hit-to>
              <Hsp_query-frame>-2</Hsp_query-frame>
              <Hsp_hit-frame>-1</Hsp_hit-frame>
              <Hsp_identity>26</Hsp_identity>
              <Hsp_positive>26</Hsp_positive>
              <Hsp_gaps>0</Hsp_gaps>
              <Hsp_align-len>26</Hsp_align-len>
              <Hsp_qseq>ESSAYIPTFPVKVDKMKSLMSGGAF*</Hsp_qseq>
              <Hsp_hseq>ESSAYIPTFPVKVDKMKSLMSGGAF*</Hsp_hseq>
              <Hsp_midline>ESSAYIPTFPVKVDKMKSLMSGGAF*</Hsp_midline>
            </Hsp>
            <Hsp>
              <Hsp_num>5</Hsp_num>
              <Hsp_bit-score>71.275</Hsp_bit-score>
              <Hsp_score>139</Hsp_score>
              <Hsp_evalue>5.91498e-10</Hsp_evalue>
              <Hsp_query-from>2</Hsp_query-from>
              <Hsp_query-to>79</Hsp_query-to>
              <Hsp_hit-from>1812</Hsp_hit-from>
              <Hsp_hit-to>1889</Hsp_hit-to>
              <Hsp_query-frame>-3</Hsp_query-frame>
              <Hsp_hit-frame>-2</Hsp_hit-frame>
              <Hsp_identity>26</Hsp_identity>
              <Hsp_positive>26</Hsp_positive>
              <Hsp_gaps>0</Hsp_gaps>
              <Hsp_align-len>26</Hsp_align-len>
              <Hsp_qseq>RALHTFPLFLSKWTK*RVS*VEGHSD</Hsp_qseq>
              <Hsp_hseq>RALHTFPLFLSKWTK*RVS*VEGHSD</Hsp_hseq>
              <Hsp_midline>RALHTFPLFLSKWTK*RVS*VEGHSD</Hsp_midline>
            </Hsp>
            <Hsp>
              <Hsp_num>6</Hsp_num>
              <Hsp_bit-score>69.7906</Hsp_bit-score>
              <Hsp_score>136</Hsp_score>
              <Hsp_evalue>1.64505e-09</Hsp_evalue>
              <Hsp_query-from>2</Hsp_query-from>
              <Hsp_query-to>70</Hsp_query-to>
              <Hsp_hit-from>1812</Hsp_hit-from>
              <Hsp_hit-to>1880</Hsp_hit-to>
              <Hsp_query-frame>2</Hsp_query-frame>
              <Hsp_hit-frame>3</Hsp_hit-frame>
              <Hsp_identity>23</Hsp_identity>
              <Hsp_positive>23</Hsp_positive>
              <Hsp_gaps>0</Hsp_gaps>
              <Hsp_align-len>23</Hsp_align-len>
              <Hsp_qseq>IRMPLHS*DSSFCPL*QEKWECM</Hsp_qseq>
              <Hsp_hseq>IRMPLHS*DSSFCPL*QEKWECM</Hsp_hseq>
              <Hsp_midline>IRMPLHS*DSSFCPL*QEKWECM</Hsp_midline>
            </Hsp>
          </Hit_hsps>
        </Hit>
        <Hit>
          <Hit_num>9</Hit_num>
          <Hit_id>gi|13897305|emb|AL391749.4|CNS06C8I</Hit_id>
          <Hit_def>Human chromosome 14 DNA sequence BAC R-233L14 of library RPCI-11 from chromosome 14 of Homo sapiens (Human), complete sequence</Hit_def>
          <Hit_accession>AL391749</Hit_accession>
          <Hit_len>195007</Hit_len>
          <Hit_hsps>
            <Hsp>
              <Hsp_num>1</Hsp_num>
              <Hsp_bit-score>41.0922</Hsp_bit-score>
              <Hsp_score>78</Hsp_score>
              <Hsp_evalue>0.716571</Hsp_evalue>
              <Hsp_query-from>167</Hsp_query-from>
              <Hsp_query-to>250</Hsp_query-to>
              <Hsp_hit-from>8833</Hsp_hit-from>
              <Hsp_hit-to>8916</Hsp_hit-to>
              <Hsp_query-frame>2</Hsp_query-frame>
              <Hsp_hit-frame>1</Hsp_hit-frame>
              <Hsp_identity>13</Hsp_identity>
              <Hsp_positive>19</Hsp_positive>
              <Hsp_gaps>0</Hsp_gaps>
              <Hsp_align-len>28</Hsp_align-len>
              <Hsp_qseq>PLTKAHRLFQTSIVFYVTCFTASSQQLL</Hsp_qseq>
              <Hsp_hseq>PLNKYHTIFQISLCFYLFCYNMAQKQLL</Hsp_hseq>
              <Hsp_midline>PL K H +FQ S+ FY+ C+  + +QLL</Hsp_midline>
            </Hsp>
          </Hit_hsps>
        </Hit>
        <Hit>
          <Hit_num>10</Hit_num>
          <Hit_id>gi|4309961|gb|AC005993.2|AC005993</Hit_id>
          <Hit_def>Homo sapiens PAC clone RP6-114E22 from 14, complete sequence</Hit_def>
          <Hit_accession>AC005993</Hit_accession>
          <Hit_len>143943</Hit_len>
          <Hit_hsps>
            <Hsp>
              <Hsp_num>1</Hsp_num>
              <Hsp_bit-score>41.0922</Hsp_bit-score>
              <Hsp_score>78</Hsp_score>
              <Hsp_evalue>0.716571</Hsp_evalue>
              <Hsp_query-from>167</Hsp_query-from>
              <Hsp_query-to>250</Hsp_query-to>
              <Hsp_hit-from>43680</Hsp_hit-from>
              <Hsp_hit-to>43763</Hsp_hit-to>
              <Hsp_query-frame>2</Hsp_query-frame>
              <Hsp_hit-frame>3</Hsp_hit-frame>
              <Hsp_identity>13</Hsp_identity>
              <Hsp_positive>19</Hsp_positive>
              <Hsp_gaps>0</Hsp_gaps>
              <Hsp_align-len>28</Hsp_align-len>
              <Hsp_qseq>PLTKAHRLFQTSIVFYVTCFTASSQQLL</Hsp_qseq>
              <Hsp_hseq>PLNKYHTIFQISLCFYLFCYNMAQKQLL</Hsp_hseq>
              <Hsp_midline>PL K H +FQ S+ FY+ C+  + +QLL</Hsp_midline>
            </Hsp>
          </Hit_hsps>
        </Hit>
      </Iteration_hits>
      <Iteration_stat>
        <Statistics>
          <Statistics_db-num>3533718</Statistics_db-num>
          <Statistics_db-len>-1496331888</Statistics_db-len>
          <Statistics_hsp-len>0</Statistics_hsp-len>
          <Statistics_eff-space>0</Statistics_eff-space>
          <Statistics_kappa>0.177051</Statistics_kappa>
          <Statistics_lambda>0.342969</Statistics_lambda>
          <Statistics_entropy>0.656794</Statistics_entropy>
        </Statistics>
      </Iteration_stat>
    </Iteration>
  </BlastOutput_iterations>
</BlastOutput>
