# Supplementary material for: DIVERSITY in binding, regulation, and evolution revealed from high-throughput ChIP
Source: PLoS Comput Biol. 2018 Apr 23;14(4):e1006090. doi: 10.1371/journal.pcbi.1006090 (PMC5933800; doi:10.1371/journal.pcbi.1006090)
Supplement: S1 File — (GZ) [file pcbi.1006090.s009.tar.gz › DIVERSITY-master/weblogoMod/test_corebio/data/scop/dir.des.scop.txt_test]

14984	px	a.1.1.2	d3sdha_	3sdh A:
14985	px	a.1.1.2	d3sdhb_	3sdh B:
14986	px	a.1.1.2	d3hbia_	3hbi A:
14987	px	a.1.1.2	d3hbib_	3hbi B:
14988	px	a.1.1.2	d4sdha_	4sdh A:
14989	px	a.1.1.2	d4sdhb_	4sdh B:
14990	px	a.1.1.2	d4hbia_	4hbi A:
14991	px	a.1.1.2	d4hbib_	4hbi B:
14992	px	a.1.1.2	d5hbia_	5hbi A:
14993	px	a.1.1.2	d5hbib_	5hbi B:
14994	px	a.1.1.2	d7hbia_	7hbi A:
14995	px	a.1.1.2	d7hbib_	7hbi B:
14996	px	a.1.1.2	d1hbia_	1hbi A:
14997	px	a.1.1.2	d1hbib_	1hbi B:
46456	cl	a	-	All alpha proteins
46457	cf	a.1	-	Globin-like
46458	sf	a.1.1	-	Globin-like
46463	fa	a.1.1.2	-	Globins
46464	dm	a.1.1.2	-	Hemoglobin I
46465	sp	a.1.1.2	-	Ark clam (Scapharca inaequivalvis)
