# Supplementary material for: DIVERSITY in binding, regulation, and evolution revealed from high-throughput ChIP
Source: PLoS Comput Biol. 2018 Apr 23;14(4):e1006090. doi: 10.1371/journal.pcbi.1006090 (PMC5933800; doi:10.1371/journal.pcbi.1006090)
Supplement: S1 File — (GZ) [file pcbi.1006090.s009.tar.gz › DIVERSITY-master/weblogoMod/test_corebio/data/scop/dir.hie.scop.txt_test]

0	-	46456
14984	46465	-
14985	46465	-
14986	46465	-
14987	46465	-
14988	46465	-
14989	46465	-
14990	46465	-
14991	46465	-
14992	46465	-
14993	46465	-
14994	46465	-
14995	46465	-
14996	46465	-
14997	46465	-
46456	0	46457
46457	46456	46458
46458	46457	46463
46463	46458	46464
46464	46463	46465
46465	46464	14984,14985,14986,14987,14988,14989,14990,14991,14992,14993,14994,14995,14996,14997
