# Supplementary material for: DIVERSITY in binding, regulation, and evolution revealed from high-throughput ChIP
Source: PLoS Comput Biol. 2018 Apr 23;14(4):e1006090. doi: 10.1371/journal.pcbi.1006090 (PMC5933800; doi:10.1371/journal.pcbi.1006090)
Supplement: S1 File — (GZ) [file pcbi.1006090.s009.tar.gz › DIVERSITY-master/weblogoMod/test_corebio/data/scop/dirtest.txt]

# dir.cla.scop.txt 
# SCOP release 1.55 (July 2001)  [File format version 1.00]
# http://scop.mrc-lmb.cam.ac.uk/scop/
# Copyright (c) 1994-2001 the scop authors; see http://scop.mrc-lmb.cam.ac.uk/scop/lic/copy.html
d1dlwa_	1dlw	A:	a.1.1.1	14982	cl=46456,cf=46457,sf=46458,fa=46459,dm=46460,sp=46461,px=14982
d1dlya_	1dly	A:	a.1.1.1	14983	cl=46456,cf=46457,sf=46458,fa=46459,dm=46460,sp=46462,px=14983
d3sdha_	3sdh	A:	a.1.1.2	14984	cl=46456,cf=46457,sf=46458,fa=46463,dm=46464,sp=46465,px=14984
d3sdhb_	3sdh	B:	a.1.1.2	14985	cl=46456,cf=46457,sf=46458,fa=46463,dm=46464,sp=46465,px=14985
d3hbia_	3hbi	A:	a.1.1.2	14986	cl=46456,cf=46457,sf=46458,fa=46463,dm=46464,sp=46465,px=14986
d3hbib_	3hbi	B:	a.1.1.2	14987	cl=46456,cf=46457,sf=46458,fa=46463,dm=46464,sp=46465,px=14987
d4sdha_	4sdh	A:	a.1.1.2	14988	cl=46456,cf=46457,sf=46458,fa=46463,dm=46464,sp=46465,px=14988
d4sdhb_	4sdh	B:	a.1.1.2	14989	cl=46456,cf=46457,sf=46458,fa=46463,dm=46464,sp=46465,px=14989
d4hbia_	4hbi	A:	a.1.1.2	14990	cl=46456,cf=46457,sf=46458,fa=46463,dm=46464,sp=46465,px=14990
d4hbib_	4hbi	B:	a.1.1.2	14991	cl=46456,cf=46457,sf=46458,fa=46463,dm=46464,sp=46465,px=14991
d5hbia_	5hbi	A:	a.1.1.2	14992	cl=46456,cf=46457,sf=46458,fa=46463,dm=46464,sp=46465,px=14992
d5hbib_	5hbi	B:	a.1.1.2	14993	cl=46456,cf=46457,sf=46458,fa=46463,dm=46464,sp=46465,px=14993
d7hbia_	7hbi	A:	a.1.1.2	14994	cl=46456,cf=46457,sf=46458,fa=46463,dm=46464,sp=46465,px=14994
d7hbib_	7hbi	B:	a.1.1.2	14995	cl=46456,cf=46457,sf=46458,fa=46463,dm=46464,sp=46465,px=14995
d1hbia_	1hbi	A:	a.1.1.2	14996	cl=46456,cf=46457,sf=46458,fa=46463,dm=46464,sp=46465,px=14996
d1hbib_	1hbi	B:	a.1.1.2	14997	cl=46456,cf=46457,sf=46458,fa=46463,dm=46464,sp=46465,px=14997
