# Supplementary material for: DIVERSITY in binding, regulation, and evolution revealed from high-throughput ChIP
Source: PLoS Comput Biol. 2018 Apr 23;14(4):e1006090. doi: 10.1371/journal.pcbi.1006090 (PMC5933800; doi:10.1371/journal.pcbi.1006090)
Supplement: S1 File — (GZ) [file pcbi.1006090.s009.tar.gz › DIVERSITY-master/weblogoMod/test_corebio/data/scop/domtest.txt]

d3sdha_	3sdh	a:	1.001.001.001.001.001
d3sdhb_	3sdh	b:	1.001.001.001.001.001
d3hbia_	3hbi	a:	1.001.001.001.001.001
d3hbib_	3hbi	b:	1.001.001.001.001.001
d4sdha_	4sdh	a:	1.001.001.001.001.001
d4sdhb_	4sdh	b:	1.001.001.001.001.001
d4hbia_	4hbi	a:	1.001.001.001.001.001
d4hbib_	4hbi	b:	1.001.001.001.001.001
d5hbia_	5hbi	a:	1.001.001.001.001.001
d5hbib_	5hbi	b:	1.001.001.001.001.001
