# Supplementary material for: DIVERSITY in binding, regulation, and evolution revealed from high-throughput ChIP
Source: PLoS Comput Biol. 2018 Apr 23;14(4):e1006090. doi: 10.1371/journal.pcbi.1006090 (PMC5933800; doi:10.1371/journal.pcbi.1006090)
Supplement: S1 File — (GZ) [file pcbi.1006090.s009.tar.gz › DIVERSITY-master/weblogoMod/test_corebio/data/scop/raftest.txt]

# A very short Astral Atom-Seqres Rapid Access Format file for testing
#
101m_ 0.01 38 010301 111011    0  153    0 mm   1 vv   2 ll   3 ss   4 ee   5 gg   6 ee   7 ww   8 qq   9 ll  10 vv  11 ll  12 hh  13 vv  14 ww  15 aa  16 kk  17 vv  18 ee  19 aa  20 dd  21 vv  22 aa  23 gg  24 hh  25 gg  26 qq  27 dd  28 ii  29 ll  30 ii  31 rr  32 ll  33 ff  34 kk  35 ss  36 hh  37 pp  38 ee  39 tt  40 ll  41 ee  42 kk  43 ff  44 dd  45 rr  46 vv  47 kk  48 hh  49 ll  50 kk  51 tt  52 ee  53 aa  54 ee  55 mm  56 kk  57 aa  58 ss  59 ee  60 dd  61 ll  62 kk  63 kk  64 hh  65 gg  66 vv  67 tt  68 vv  69 ll  70 tt  71 aa  72 ll  73 gg  74 aa  75 ii  76 ll  77 kk  78 kk  79 kk  80 gg  81 hh  82 hh  83 ee  84 aa  85 ee  86 ll  87 kk  88 pp  89 ll  90 aa  91 qq  92 ss  93 hh  94 aa  95 tt  96 kk  97 hh  98 kk  99 ii 100 pp 101 ii 102 kk 103 yy 104 ll 105 ee 106 ff 107 ii 108 ss 109 ee 110 aa 111 ii 112 ii 113 hh 114 vv 115 ll 116 hh 117 ss 118 rr 119 hh 120 pp 121 gg 122 nn 123 ff 124 gg 125 aa 126 dd 127 aa 128 qq 129 gg 130 aa 131 mm 132 nn 133 kk 134 aa 135 ll 136 ee 137 ll 138 ff 139 rr 140 kk 141 dd 142 ii 143 aa 144 aa 145 kk 146 yy 147 kk 148 ee 149 ll 150 gg 151 yy 152 qq 153 gg
102l_ 0.01 38 010301 111010    1  162    1 mm   2 nn   3 ii   4 ff   5 ee   6 mm   7 ll   8 rr   9 ii  10 dd  11 ee  12 gg  13 ll  14 rr  15 ll  16 kk  17 ii  18 yy  19 kk  20 dd  21 tt  22 ee  23 gg  24 yy  25 yy  26 tt  27 ii  28 gg  29 ii  30 gg  31 hh  32 ll  33 ll  34 tt  35 kk  36 ss  37 pp  38 ss  39 ll  40 nn  40Aaa  41 aa  42 aa  43 kk  44 ss  45 ee  46 ll  47 dd  48 kk  49 aa  50 ii  51 gg  52 rr  53 nn  54 tt  55 nn  56 gg  57 vv  58 ii  59 tt  60 kk  61 dd  62 ee  63 aa  64 ee  65 kk  66 ll  67 ff  68 nn  69 qq  70 dd  71 vv  72 dd  73 aa  74 aa  75 vv  76 rr  77 gg  78 ii  79 ll  80 rr  81 nn  82 aa  83 kk  84 ll  85 kk  86 pp  87 vv  88 yy  89 dd  90 ss  91 ll  92 dd  93 aa  94 vv  95 rr  96 rr  97 aa  98 aa  99 ll 100 ii 101 nn 102 mm 103 vv 104 ff 105 qq 106 mm 107 gg 108 ee 109 tt 110 gg 111 vv 112 aa 113 gg 114 ff 115 tt 116 nn 117 ss 118 ll 119 rr 120 mm 121 ll 122 qq 123 qq 124 kk 125 rr 126 ww 127 dd 128 ee 129 aa 130 aa 131 vv 132 nn 133 ll 134 aa 135 kk 136 ss 137 rr 138 ww 139 yy 140 nn 141 qq 142 tt 143 pp 144 nn 145 rr 146 aa 147 kk 148 rr 149 vv 150 ii 151 tt 152 tt 153 ff 154 rr 155 tt 156 gg 157 tt 158 ww 159 dd 160 aa 161 yy 162 kk   E .n   E .l
102m_ 0.01 38 010301 111011    0  153    0 mm   1 vv   2 ll   3 ss   4 ee   5 gg   6 ee   7 ww   8 qq   9 ll  10 vv  11 ll  12 hh  13 vv  14 ww  15 aa  16 kk  17 vv  18 ee  19 aa  20 dd  21 vv  22 aa  23 gg  24 hh  25 gg  26 qq  27 dd  28 ii  29 ll  30 ii  31 rr  32 ll  33 ff  34 kk  35 ss  36 hh  37 pp  38 ee  39 tt  40 ll  41 ee  42 kk  43 ff  44 dd  45 rr  46 ff  47 kk  48 hh  49 ll  50 kk  51 tt  52 ee  53 aa  54 ee  55 mm  56 kk  57 aa  58 ss  59 ee  60 dd  61 ll  62 kk  63 kk  64 aa  65 gg  66 vv  67 tt  68 vv  69 ll  70 tt  71 aa  72 ll  73 gg  74 aa  75 ii  76 ll  77 kk  78 kk  79 kk  80 gg  81 hh  82 hh  83 ee  84 aa  85 ee  86 ll  87 kk  88 pp  89 ll  90 aa  91 qq  92 ss  93 hh  94 aa  95 tt  96 kk  97 hh  98 kk  99 ii 100 pp 101 ii 102 kk 103 yy 104 ll 105 ee 106 ff 107 ii 108 ss 109 ee 110 aa 111 ii 112 ii 113 hh 114 vv 115 ll 116 hh 117 ss 118 rr 119 hh 120 pp 121 gg 122 nn 123 ff 124 gg 125 aa 126 dd 127 aa 128 qq 129 gg 130 aa 131 mm 132 nn 133 kk 134 aa 135 ll 136 ee 137 ll 138 ff 139 rr 140 kk 141 dd 142 ii 143 aa 144 aa 145 kk 146 yy 147 kk 148 ee 149 ll 150 gg 151 yy 152 qq 153 gg
103l_ 0.01 38 010301 111010    1  162    1 mm   2 nn   3 ii   4 ff   5 ee   6 mm   7 ll   8 rr   9 ii  10 dd  11 ee  12 gg  13 ll  14 rr  15 ll  16 kk  17 ii  18 yy  19 kk  20 dd  21 tt  22 ee  23 gg  24 yy  25 yy  26 tt  27 ii  28 gg  29 ii  30 gg  31 hh  32 ll  33 ll  34 tt   M .k   M .s   M .p   M .s   M .l   M .n  40Ass  40Bll  40Cdd  41 aa  42 aa  43 kk  44 ss  45 ee  46 ll  47 dd  48 kk  49 aa  50 ii  51 gg  52 rr  53 nn  54 tt  55 nn  56 gg  57 vv  58 ii  59 tt  60 kk  61 dd  62 ee  63 aa  64 ee  65 kk  66 ll  67 ff  68 nn  69 qq  70 dd  71 vv  72 dd  73 aa  74 aa  75 vv  76 rr  77 gg  78 ii  79 ll  80 rr  81 nn  82 aa  83 kk  84 ll  85 kk  86 pp  87 vv  88 yy  89 dd  90 ss  91 ll  92 dd  93 aa  94 vv  95 rr  96 rr  97 aa  98 aa  99 ll 100 ii 101 nn 102 mm 103 vv 104 ff 105 qq 106 mm 107 gg 108 ee 109 tt 110 gg 111 vv 112 aa 113 gg 114 ff 115 tt 116 nn 117 ss 118 ll 119 rr 120 mm 121 ll 122 qq 123 qq 124 kk 125 rr 126 ww 127 dd 128 ee 129 aa 130 aa 131 vv 132 nn 133 ll 134 aa 135 kk 136 ss 137 rr 138 ww 139 yy 140 nn 141 qq 142 tt 143 pp 144 nn 145 rr 146 aa 147 kk 148 rr 149 vv 150 ii 151 tt 152 tt 153 ff 154 rr 155 tt 156 gg 157 tt 158 ww 159 dd 160 aa 161 yy 162 kk   E .n   E .l
103m_ 0.01 38 010301 111011    0  153    0 mm   1 vv   2 ll   3 ss   4 ee   5 gg   6 ee   7 ww   8 qq   9 ll  10 vv  11 ll  12 hh  13 vv  14 ww  15 aa  16 kk  17 vv  18 ee  19 aa  20 dd  21 vv  22 aa  23 gg  24 hh  25 gg  26 qq  27 dd  28 ii  29 ll  30 ii  31 rr  32 ll  33 ff  34 kk  35 ss  36 hh  37 pp  38 ee  39 tt  40 ll  41 ee  42 kk  43 ff  44 dd  45 rr  46 ff  47 kk  48 hh  49 ll  50 kk  51 tt  52 ee  53 aa  54 ee  55 mm  56 kk  57 aa  58 ss  59 ee  60 dd  61 ll  62 kk  63 kk  64 aa  65 gg  66 vv  67 tt  68 vv  69 ll  70 tt  71 aa  72 ll  73 gg  74 aa  75 ii  76 ll  77 kk  78 kk  79 kk  80 gg  81 hh  82 hh  83 ee  84 aa  85 ee  86 ll  87 kk  88 pp  89 ll  90 aa  91 qq  92 ss  93 hh  94 aa  95 tt  96 kk  97 hh  98 kk  99 ii 100 pp 101 ii 102 kk 103 yy 104 ll 105 ee 106 ff 107 ii 108 ss 109 ee 110 aa 111 ii 112 ii 113 hh 114 vv 115 ll 116 hh 117 ss 118 rr 119 hh 120 pp 121 gg 122 nn 123 ff 124 gg 125 aa 126 dd 127 aa 128 qq 129 gg 130 aa 131 mm 132 nn 133 kk 134 aa 135 ll 136 ee 137 ll 138 ff 139 rr 140 kk 141 dd 142 ii 143 aa 144 aa 145 kk 146 yy 147 kk 148 ee 149 ll 150 gg 151 yy 152 qq 153 gg
104lA 0.01 38 010301 111010    1  162    1 mm   2 nn   3 ii   4 ff   5 ee   6 mm   7 ll   8 rr   9 ii  10 dd  11 ee  12 gg  13 ll  14 rr  15 ll  16 kk  17 ii  18 yy  19 kk  20 dd  21 tt  22 ee  23 gg  24 yy  25 yy  26 tt  27 ii  28 gg  29 ii  30 gg  31 hh  32 ll  33 ll  34 tt  35 kk  36 ss  37 pp  38 ss  39 ll  40 nn  41 aa  42 aa  43 kk  44 ss  44Aaa  44Baa  45 ee  46 ll  47 dd  48 kk  49 aa  50 ii  51 gg  52 rr  53 nn  54 tt  55 nn  56 gg  57 vv  58 ii  59 tt  60 kk  61 dd  62 ee  63 aa  64 ee  65 kk  66 ll  67 ff  68 nn  69 qq  70 dd  71 vv  72 dd  73 aa  74 aa  75 vv  76 rr  77 gg  78 ii  79 ll  80 rr  81 nn  82 aa  83 kk  84 ll  85 kk  86 pp  87 vv  88 yy  89 dd  90 ss  91 ll  92 dd  93 aa  94 vv  95 rr  96 rr  97 aa  98 aa  99 ll 100 ii 101 nn 102 mm 103 vv 104 ff 105 qq 106 mm 107 gg 108 ee 109 tt 110 gg 111 vv 112 aa 113 gg 114 ff 115 tt 116 nn 117 ss 118 ll 119 rr 120 mm 121 ll 122 qq 123 qq 124 kk 125 rr 126 ww 127 dd 128 ee 129 aa 130 aa 131 vv 132 nn 133 ll 134 aa 135 kk 136 ss 137 rr 138 ww 139 yy 140 nn 141 qq 142 tt 143 pp 144 nn 145 rr 146 aa 147 kk 148 rr 149 vv 150 ii 151 tt 152 tt 153 ff 154 rr 155 tt 156 gg 157 tt 158 ww 159 dd 160 aa 161 yy 162 kk   E .n   E .l
104lB 0.01 38 010301 111010    1  162    1 mm   2 nn   3 ii   4 ff   5 ee   6 mm   7 ll   8 rr   9 ii  10 dd  11 ee  12 gg  13 ll  14 rr  15 ll  16 kk  17 ii  18 yy  19 kk  20 dd  21 tt  22 ee  23 gg  24 yy  25 yy  26 tt  27 ii  28 gg  29 ii  30 gg  31 hh  32 ll  33 ll  34 tt  35 kk  36 ss  37 pp  38 ss  39 ll  40 nn  41 aa  42 aa  43 kk  44 ss  44Aaa  44Baa  45 ee  46 ll  47 dd  48 kk  49 aa  50 ii  51 gg  52 rr  53 nn  54 tt  55 nn  56 gg  57 vv  58 ii  59 tt  60 kk  61 dd  62 ee  63 aa  64 ee  65 kk  66 ll  67 ff  68 nn  69 qq  70 dd  71 vv  72 dd  73 aa  74 aa  75 vv  76 rr  77 gg  78 ii  79 ll  80 rr  81 nn  82 aa  83 kk  84 ll  85 kk  86 pp  87 vv  88 yy  89 dd  90 ss  91 ll  92 dd  93 aa  94 vv  95 rr  96 rr  97 aa  98 aa  99 ll 100 ii 101 nn 102 mm 103 vv 104 ff 105 qq 106 mm 107 gg 108 ee 109 tt 110 gg 111 vv 112 aa 113 gg 114 ff 115 tt 116 nn 117 ss 118 ll 119 rr 120 mm 121 ll 122 qq 123 qq 124 kk 125 rr 126 ww 127 dd 128 ee 129 aa 130 aa 131 vv 132 nn 133 ll 134 aa 135 kk 136 ss 137 rr 138 ww 139 yy 140 nn 141 qq 142 tt 143 pp 144 nn 145 rr 146 aa 147 kk 148 rr 149 vv 150 ii 151 tt 152 tt 153 ff 154 rr 155 tt 156 gg 157 tt 158 ww 159 dd 160 aa 161 yy 162 kk   E .n   E .l
104m_ 0.01 38 010301 111011    1  153    1 vv   2 ll   3 ss   4 ee   5 gg   6 ee   7 ww   8 qq   9 ll  10 vv  11 ll  12 hh  13 vv  14 ww  15 aa  16 kk  17 vv  18 ee  19 aa  20 dd  21 vv  22 aa  23 gg  24 hh  25 gg  26 qq  27 dd  28 ii  29 ll  30 ii  31 rr  32 ll  33 ff  34 kk  35 ss  36 hh  37 pp  38 ee  39 tt  40 ll  41 ee  42 kk  43 ff  44 dd  45 rr  46 ff  47 kk  48 hh  49 ll  50 kk  51 tt  52 ee  53 aa  54 ee  55 mm  56 kk  57 aa  58 ss  59 ee  60 dd  61 ll  62 kk  63 kk  64 hh  65 gg  66 vv  67 tt  68 vv  69 ll  70 tt  71 aa  72 ll  73 gg  74 aa  75 ii  76 ll  77 kk  78 kk  79 kk  80 gg  81 hh  82 hh  83 ee  84 aa  85 ee  86 ll  87 kk  88 pp  89 ll  90 aa  91 qq  92 ss  93 hh  94 aa  95 tt  96 kk  97 hh  98 kk  99 ii 100 pp 101 ii 102 kk 103 yy 104 ll 105 ee 106 ff 107 ii 108 ss 109 ee 110 aa 111 ii 112 ii 113 hh 114 vv 115 ll 116 hh 117 ss 118 rr 119 hh 120 pp 121 gg 122 dd 123 ff 124 gg 125 aa 126 dd 127 aa 128 qq 129 gg 130 aa 131 mm 132 nn 133 kk 134 aa 135 ll 136 ee 137 ll 138 ff 139 rr 140 kk 141 dd 142 ii 143 aa 144 aa 145 kk 146 yy 147 kk 148 ee 149 ll 150 gg 151 yy 152 qq 153 gg
105m_ 0.01 38 010301 111011    1  153    1 vv   2 ll   3 ss   4 ee   5 gg   6 ee   7 ww   8 qq   9 ll  10 vv  11 ll  12 hh  13 vv  14 ww  15 aa  16 kk  17 vv  18 ee  19 aa  20 dd  21 vv  22 aa  23 gg  24 hh  25 gg  26 qq  27 dd  28 ii  29 ll  30 ii  31 rr  32 ll  33 ff  34 kk  35 ss  36 hh  37 pp  38 ee  39 tt  40 ll  41 ee  42 kk  43 ff  44 dd  45 rr  46 ff  47 kk  48 hh  49 ll  50 kk  51 tt  52 ee  53 aa  54 ee  55 mm  56 kk  57 aa  58 ss  59 ee  60 dd  61 ll  62 kk  63 kk  64 hh  65 gg  66 vv  67 tt  68 vv  69 ll  70 tt  71 aa  72 ll  73 gg  74 aa  75 ii  76 ll  77 kk  78 kk  79 kk  80 gg  81 hh  82 hh  83 ee  84 aa  85 ee  86 ll  87 kk  88 pp  89 ll  90 aa  91 qq  92 ss  93 hh  94 aa  95 tt  96 kk  97 hh  98 kk  99 ii 100 pp 101 ii 102 kk 103 yy 104 ll 105 ee 106 ff 107 ii 108 ss 109 ee 110 aa 111 ii 112 ii 113 hh 114 vv 115 ll 116 hh 117 ss 118 rr 119 hh 120 pp 121 gg 122 dd 123 ff 124 gg 125 aa 126 dd 127 aa 128 qq 129 gg 130 aa 131 mm 132 nn 133 kk 134 aa 135 ll 136 ee 137 ll 138 ff 139 rr 140 kk 141 dd 142 ii 143 aa 144 aa 145 kk 146 yy 147 kk 148 ee 149 ll 150 gg 151 yy 152 qq 153 gg
106m_ 0.01 38 010301 111011    0  153    0 mm   1 vv   2 ll   3 ss   4 ee   5 gg   6 ee   7 ww   8 qq   9 ll  10 vv  11 ll  12 hh  13 vv  14 ww  15 aa  16 kk  17 vv  18 ee  19 aa  20 dd  21 vv  22 aa  23 gg  24 hh  25 gg  26 qq  27 dd  28 ii  29 ll  30 ii  31 rr  32 ll  33 ff  34 kk  35 ss  36 hh  37 pp  38 ee  39 tt  40 ll  41 ee  42 kk  43 ff  44 dd  45 rr  46 ff  47 kk  48 hh  49 ll  50 kk  51 tt  52 ee  53 aa  54 ee  55 mm  56 kk  57 aa  58 ss  59 ee  60 dd  61 ll  62 kk  63 kk  64 hh  65 gg  66 vv  67 tt  68 ff  69 ll  70 tt  71 aa  72 ll  73 gg  74 aa  75 ii  76 ll  77 kk  78 kk  79 kk  80 gg  81 hh  82 hh  83 ee  84 aa  85 ee  86 ll  87 kk  88 pp  89 ll  90 aa  91 qq  92 ss  93 hh  94 aa  95 tt  96 kk  97 hh  98 kk  99 ii 100 pp 101 ii 102 kk 103 yy 104 ll 105 ee 106 ff 107 ii 108 ss 109 ee 110 aa 111 ii 112 ii 113 hh 114 vv 115 ll 116 hh 117 ss 118 rr 119 hh 120 pp 121 gg 122 nn 123 ff 124 gg 125 aa 126 dd 127 aa 128 qq 129 gg 130 aa 131 mm 132 nn 133 kk 134 aa 135 ll 136 ee 137 ll 138 ff 139 rr 140 kk 141 dd 142 ii 143 aa 144 aa 145 kk 146 yy 147 kk 148 ee 149 ll 150 gg 151 yy 152 qq 153 gg
107l_ 0.01 38 010301 111010    1  162    1 mm   2 nn   3 ii   4 ff   5 ee   6 mm   7 ll   8 rr   9 ii  10 dd  11 ee  12 gg  13 ll  14 rr  15 ll  16 kk  17 ii  18 yy  19 kk  20 dd  21 tt  22 ee  23 gg  24 yy  25 yy  26 tt  27 ii  28 gg  29 ii  30 gg  31 hh  32 ll  33 ll  34 tt  35 kk  36 ss  37 pp  38 ss  39 ll  40 nn  41 aa  42 aa  43 kk  44 gg  45 ee  46 ll  47 dd  48 kk  49 aa  50 ii  51 gg  52 rr  53 nn  54 tt  55 nn  56 gg  57 vv  58 ii  59 tt  60 kk  61 dd  62 ee  63 aa  64 ee  65 kk  66 ll  67 ff  68 nn  69 qq  70 dd  71 vv  72 dd  73 aa  74 aa  75 vv  76 rr  77 gg  78 ii  79 ll  80 rr  81 nn  82 aa  83 kk  84 ll  85 kk  86 pp  87 vv  88 yy  89 dd  90 ss  91 ll  92 dd  93 aa  94 vv  95 rr  96 rr  97 aa  98 aa  99 ll 100 ii 101 nn 102 mm 103 vv 104 ff 105 qq 106 mm 107 gg 108 ee 109 tt 110 gg 111 vv 112 aa 113 gg 114 ff 115 tt 116 nn 117 ss 118 ll 119 rr 120 mm 121 ll 122 qq 123 qq 124 kk 125 rr 126 ww 127 dd 128 ee 129 aa 130 aa 131 vv 132 nn 133 ll 134 aa 135 kk 136 ss 137 rr 138 ww 139 yy 140 nn 141 qq 142 tt 143 pp 144 nn 145 rr 146 aa 147 kk 148 rr 149 vv 150 ii 151 tt 152 tt 153 ff 154 rr 155 tt 156 gg 157 tt 158 ww 159 dd 160 aa 161 yy 162 kk   E .n   E .l
107m_ 0.01 38 010301 111011    0  153    0 mm   1 vv   2 ll   3 ss   4 ee   5 gg   6 ee   7 ww   8 qq   9 ll  10 vv  11 ll  12 hh  13 vv  14 ww  15 aa  16 kk  17 vv  18 ee  19 aa  20 dd  21 vv  22 aa  23 gg  24 hh  25 gg  26 qq  27 dd  28 ii  29 ll  30 ii  31 rr  32 ll  33 ff  34 kk  35 ss  36 hh  37 pp  38 ee  39 tt  40 ll  41 ee  42 kk  43 ff  44 dd  45 rr  46 ff  47 kk  48 hh  49 ll  50 kk  51 tt  52 ee  53 aa  54 ee  55 mm  56 kk  57 aa  58 ss  59 ee  60 dd  61 ll  62 kk  63 kk  64 hh  65 gg  66 vv  67 tt  68 ff  69 ll  70 tt  71 aa  72 ll  73 gg  74 aa  75 ii  76 ll  77 kk  78 kk  79 kk  80 gg  81 hh  82 hh  83 ee  84 aa  85 ee  86 ll  87 kk  88 pp  89 ll  90 aa  91 qq  92 ss  93 hh  94 aa  95 tt  96 kk  97 hh  98 kk  99 ii 100 pp 101 ii 102 kk 103 yy 104 ll 105 ee 106 ff 107 ii 108 ss 109 ee 110 aa 111 ii 112 ii 113 hh 114 vv 115 ll 116 hh 117 ss 118 rr 119 hh 120 pp 121 gg 122 nn 123 ff 124 gg 125 aa 126 dd 127 aa 128 qq 129 gg 130 aa 131 mm 132 nn 133 kk 134 aa 135 ll 136 ee 137 ll 138 ff 139 rr 140 kk 141 dd 142 ii 143 aa 144 aa 145 kk 146 yy 147 kk 148 ee 149 ll 150 gg 151 yy 152 qq 153 gg
108l_ 0.01 38 010301 111010    1  162    1 mm   2 nn   3 ii   4 ff   5 ee   6 mm   7 ll   8 rr   9 ii  10 dd  11 ee  12 gg  13 ll  14 rr  15 ll  16 kk  17 ii  18 yy  19 kk  20 dd  21 tt  22 ee  23 gg  24 yy  25 yy  26 tt  27 ii  28 gg  29 ii  30 gg  31 hh  32 ll  33 ll  34 tt  35 kk  36 ss  37 pp  38 ss  39 ll  40 nn  41 aa  42 aa  43 kk  44 ii  45 ee  46 ll  47 dd  48 kk  49 aa  50 ii  51 gg  52 rr  53 nn  54 tt  55 nn  56 gg  57 vv  58 ii  59 tt  60 kk  61 dd  62 ee  63 aa  64 ee  65 kk  66 ll  67 ff  68 nn  69 qq  70 dd  71 vv  72 dd  73 aa  74 aa  75 vv  76 rr  77 gg  78 ii  79 ll  80 rr  81 nn  82 aa  83 kk  84 ll  85 kk  86 pp  87 vv  88 yy  89 dd  90 ss  91 ll  92 dd  93 aa  94 vv  95 rr  96 rr  97 aa  98 aa  99 ll 100 ii 101 nn 102 mm 103 vv 104 ff 105 qq 106 mm 107 gg 108 ee 109 tt 110 gg 111 vv 112 aa 113 gg 114 ff 115 tt 116 nn 117 ss 118 ll 119 rr 120 mm 121 ll 122 qq 123 qq 124 kk 125 rr 126 ww 127 dd 128 ee 129 aa 130 aa 131 vv 132 nn 133 ll 134 aa 135 kk 136 ss 137 rr 138 ww 139 yy 140 nn 141 qq 142 tt 143 pp 144 nn 145 rr 146 aa 147 kk 148 rr 149 vv 150 ii 151 tt 152 tt 153 ff 154 rr 155 tt 156 gg 157 tt 158 ww 159 dd 160 aa 161 yy 162 kk   E .n   E .l
108m_ 0.01 38 010301 111011    0  153    0 mm   1 vv   2 ll   3 ss   4 ee   5 gg   6 ee   7 ww   8 qq   9 ll  10 vv  11 ll  12 hh  13 vv  14 ww  15 aa  16 kk  17 vv  18 ee  19 aa  20 dd  21 vv  22 aa  23 gg  24 hh  25 gg  26 qq  27 dd  28 ii  29 ll  30 ii  31 rr  32 ll  33 ff  34 kk  35 ss  36 hh  37 pp  38 ee  39 tt  40 ll  41 ee  42 kk  43 ff  44 dd  45 rr  46 ff  47 kk  48 hh  49 ll  50 kk  51 tt  52 ee  53 aa  54 ee  55 mm  56 kk  57 aa  58 ss  59 ee  60 dd  61 ll  62 kk  63 kk  64 hh  65 gg  66 vv  67 tt  68 ff  69 ll  70 tt  71 aa  72 ll  73 gg  74 aa  75 ii  76 ll  77 kk  78 kk  79 kk  80 gg  81 hh  82 hh  83 ee  84 aa  85 ee  86 ll  87 kk  88 pp  89 ll  90 aa  91 qq  92 ss  93 hh  94 aa  95 tt  96 kk  97 hh  98 kk  99 ii 100 pp 101 ii 102 kk 103 yy 104 ll 105 ee 106 ff 107 ii 108 ss 109 ee 110 aa 111 ii 112 ii 113 hh 114 vv 115 ll 116 hh 117 ss 118 rr 119 hh 120 pp 121 gg 122 nn 123 ff 124 gg 125 aa 126 dd 127 aa 128 qq 129 gg 130 aa 131 mm 132 nn 133 kk 134 aa 135 ll 136 ee 137 ll 138 ff 139 rr 140 kk 141 dd 142 ii 143 aa 144 aa 145 kk 146 yy 147 kk 148 ee 149 ll 150 gg 151 yy 152 qq 153 gg
109l_ 0.01 38 010301 111010    1  162    1 mm   2 nn   3 ii   4 ff   5 ee   6 mm   7 ll   8 rr   9 ii  10 dd  11 ee  12 gg  13 ll  14 rr  15 ll  16 kk  17 ii  18 yy  19 kk  20 dd  21 tt  22 ee  23 gg  24 yy  25 yy  26 tt  27 ii  28 gg  29 ii  30 gg  31 hh  32 ll  33 ll  34 tt  35 kk  36 ss  37 pp  38 ss  39 ll  40 nn  41 aa  42 aa  43 kk  44 kk  45 ee  46 ll  47 dd  48 kk  49 aa  50 ii  51 gg  52 rr  53 nn  54 tt  55 nn  56 gg  57 vv  58 ii  59 tt  60 kk  61 dd  62 ee  63 aa  64 ee  65 kk  66 ll  67 ff  68 nn  69 qq  70 dd  71 vv  72 dd  73 aa  74 aa  75 vv  76 rr  77 gg  78 ii  79 ll  80 rr  81 nn  82 aa  83 kk  84 ll  85 kk  86 pp  87 vv  88 yy  89 dd  90 ss  91 ll  92 dd  93 aa  94 vv  95 rr  96 rr  97 aa  98 aa  99 ll 100 ii 101 nn 102 mm 103 vv 104 ff 105 qq 106 mm 107 gg 108 ee 109 tt 110 gg 111 vv 112 aa 113 gg 114 ff 115 tt 116 nn 117 ss 118 ll 119 rr 120 mm 121 ll 122 qq 123 qq 124 kk 125 rr 126 ww 127 dd 128 ee 129 aa 130 aa 131 vv 132 nn 133 ll 134 aa 135 kk 136 ss 137 rr 138 ww 139 yy 140 nn 141 qq 142 tt 143 pp 144 nn 145 rr 146 aa 147 kk 148 rr 149 vv 150 ii 151 tt 152 tt 153 ff 154 rr 155 tt 156 gg 157 tt 158 ww 159 dd 160 aa 161 yy 162 kk   E .n   E .l
109m_ 0.01 38 010301 111011    0  153    0 mm   1 vv   2 ll   3 ss   4 ee   5 gg   6 ee   7 ww   8 qq   9 ll  10 vv  11 ll  12 hh  13 vv  14 ww  15 aa  16 kk  17 vv  18 ee  19 aa  20 dd  21 vv  22 aa  23 gg  24 hh  25 gg  26 qq  27 dd  28 ii  29 ll  30 ii  31 rr  32 ll  33 ff  34 kk  35 ss  36 hh  37 pp  38 ee  39 tt  40 ll  41 ee  42 kk  43 ff  44 dd  45 rr  46 ff  47 kk  48 hh  49 ll  50 kk  51 tt  52 ee  53 aa  54 ee  55 mm  56 kk  57 aa  58 ss  59 ee  60 dd  61 ll  62 kk  63 kk  64 hh  65 gg  66 vv  67 tt  68 vv  69 ll  70 tt  71 aa  72 ll  73 gg  74 aa  75 ii  76 ll  77 kk  78 kk  79 kk  80 gg  81 hh  82 hh  83 ee  84 aa  85 ee  86 ll  87 kk  88 pp  89 ll  90 aa  91 qq  92 ss  93 hh  94 aa  95 tt  96 kk  97 hh  98 kk  99 ii 100 pp 101 ii 102 kk 103 yy 104 ll 105 ee 106 ff 107 ii 108 ss 109 ee 110 aa 111 ii 112 ii 113 hh 114 vv 115 ll 116 hh 117 ss 118 rr 119 hh 120 pp 121 gg 122 nn 123 ff 124 gg 125 aa 126 dd 127 aa 128 qq 129 gg 130 aa 131 mm 132 nn 133 kk 134 aa 135 ll 136 ee 137 ll 138 ff 139 rr 140 kk 141 dd 142 ii 143 aa 144 aa 145 kk 146 yy 147 kk 148 ee 149 ll 150 gg 151 yy 152 qq 153 gg
