# Supplementary material for: DIVERSITY in binding, regulation, and evolution revealed from high-throughput ChIP
Source: PLoS Comput Biol. 2018 Apr 23;14(4):e1006090. doi: 10.1371/journal.pcbi.1006090 (PMC5933800; doi:10.1371/journal.pcbi.1006090)
Supplement: S1 File — (GZ) [file pcbi.1006090.s009.tar.gz › DIVERSITY-master/weblogoMod/test_corebio/data/genbank/cor6_6.gb]

LOCUS       ATCOR66M      513 bp    mRNA            PLN       02-MAR-1992
DEFINITION  A.thaliana cor6.6 mRNA.
ACCESSION   X55053
VERSION     X55053.1  GI:16229
KEYWORDS    antifreeze protein homology; cold-regulated gene; cor6.6 gene; KIN1
            homology.
SOURCE      thale cress.
  ORGANISM  Arabidopsis thaliana
            Eukaryota; Viridiplantae; Streptophyta; Embryophyta; Tracheophyta;
            euphyllophytes; Spermatophyta; Magnoliophyta; eudicotyledons;
            Rosidae; Capparales; Brassicaceae; Arabidopsis.
REFERENCE   1  (bases 1 to 513)
  AUTHORS   Thomashow,M.F.
  TITLE     Direct Submission
  JOURNAL   Submitted (01-FEB-1991) M.F. Thomashow, Dept. Crop and Soil
            Sciences, Dept. Microbiology, Michigan State University, East
            Lansing, Michigan 48824, USA
REFERENCE   2  (bases 1 to 513)
  AUTHORS   Gilmour,S.J., Artus,N.N. and Thomashow,M.F.
  TITLE     cDNA sequence analysis and expression of two cold-regulated genes
            of Arabidopsis thaliana
  JOURNAL   Plant Mol. Biol. 18 (1), 13-21 (1992)
  MEDLINE   92119220
COMMENT     Cor6.6 homologous to KIN1. KIN1 is a cold-regulated Arabidopsis
            gene with suggested similarity to type I fish antifreeze proteins.
FEATURES             Location/Qualifiers
     source          1..513
                     /organism="Arabidopsis thaliana"
                     /strain="Columbia"
                     /db_xref="taxon:3702"
     gene            50..250
                     /gene="cor6.6"
     CDS             50..250
                     /gene="cor6.6"
                     /note="cold regulated"
                     /codon_start=1
                     /protein_id="CAA38894.1"
                     /db_xref="GI:16230"
                     /db_xref="SWISS-PROT:P31169"
                     /translation="MSETNKNAFQAGQAAGKAEEKSNVLLDKAKDAAAAAGASAQQAG
                     KSISDAAVGGVNFVKDKTGLNK"
BASE COUNT      194 a     82 c    104 g    133 t
ORIGIN      
        1 aacaaaacac acatcaaaaa cgattttaca agaaaaaaat atctgaaaaa tgtcagagac
       61 caacaagaat gccttccaag ccggtcaggc cgctggcaaa gctgaggaga agagcaatgt
      121 tctgctggac aaggccaagg atgctgctgc tgcagctgga gcttccgcgc aacaggcggg
      181 aaagagtata tcggatgcgg cagtgggagg tgttaacttc gtgaaggaca agaccggcct
      241 gaacaagtag cgatccgagt caactttggg agttataatt tcccttttct aattaattgt
      301 tgggattttc aaataaaatt tgggagtcat aattgattct cgtactcatc gtacttgttg
      361 ttgtttttag tgttgtaatg ttttaatgtt tcttctccct ttagatgtac tacgtttgga
      421 actttaagtt taatcaacaa aatctagttt aagttctaaa aaaaaaaaaa aaaaaaaaaa
      481 aaaaaaaaaa aaaaaaaaaa aaaaaaaaaa aaa
//
LOCUS       ATKIN2        880 bp    DNA             PLN       23-JUL-1992
DEFINITION  A.thaliana kin2 gene.
ACCESSION   X62281
VERSION     X62281.1  GI:16353
KEYWORDS    kin2 gene.
SOURCE      thale cress.
  ORGANISM  Arabidopsis thaliana
            Eukaryota; Viridiplantae; Streptophyta; Embryophyta; Tracheophyta;
            euphyllophytes; Spermatophyta; Magnoliophyta; eudicotyledons;
            Rosidae; Capparales; Brassicaceae; Arabidopsis.
REFERENCE   1  (bases 1 to 880)
  AUTHORS   Borg-Franck,M.E.
  TITLE     Direct Submission
  JOURNAL   Submitted (27-SEP-1991) M.E. Borg-Franck, Inst of Biotechnology,
            University of Helsinki, Karvaamokuja 3, SF-00380 Helsinki, FINLAND
REFERENCE   2  (bases 1 to 880)
  AUTHORS   Kurkela,S. and Borg-Franck,M.
  TITLE     Structure and expression of kin2, one of two cold- and ABA-induced
            genes of Arabidopsis thaliana
  JOURNAL   Plant Mol. Biol. 19 (4), 689-692 (1992)
  MEDLINE   92329728
FEATURES             Location/Qualifiers
     source          1..880
                     /organism="Arabidopsis thaliana"
                     /strain="ssp. L. Heynh, Colombia"
                     /db_xref="taxon:3702"
     TATA_signal     9..20
     exon            44..160
                     /gene="kin2"
                     /number=1
     prim_transcript 44..>579
                     /gene="kin2"
     mRNA            join(44..160,320..390,504..>579)
                     /gene="kin2"
     gene            44..579
                     /gene="kin2"
     CDS             join(104..160,320..390,504..579)
                     /gene="kin2"
                     /codon_start=1
                     /protein_id="CAA44171.1"
                     /db_xref="GI:16354"
                     /db_xref="SWISS-PROT:P31169"
                     /translation="MSETNKNAFQAGQAAGKAERRRAMFCWTRPRMLLLQLELPRNRA
                     GKSISDAAVGGVNFVKDKTGLNK"
     intron          161..319
                     /gene="kin2"
                     /number=1
     exon            320..390
                     /gene="kin2"
                     /number=2
     intron          391..503
                     /gene="kin2"
                     /number=2
     exon            504..>579
                     /gene="kin2"
                     /number=3
     polyA_signal    620..625
     polyA_signal    641..646
     polyA_site      785
     polyA_site      800
BASE COUNT      263 a    155 c    160 g    302 t
ORIGIN      
        1 atttggccta taaatataaa cccttaagcc cacatatctt ctcaatccat cacaaacaaa
       61 acacacatca aaaacgattt tacaagaaaa aaatatctga aaaatgtcag agaccaacaa
      121 gaatgccttc caagccggtc aggccgctgg caaagctgag gtactctttc tctcttagaa
      181 cagagtactg atagattgtt caagttataa ctctttgaaa acagttgaaa cttgatcact
      241 cctagaactt ccattttctt gtttaattta gtttgtcgta attatgtaat tgattttgtg
      301 ttgaccatgg ttgttatata ggagaagagc aatgttctgc tggacaaggc caaggatgct
      361 gctgctgcag ctggagcttc cgcgcaacag gtaaacgatc tatacacaca ttatgacatt
      421 tatgtaaaga atgaaaagtc ttcttagagc atacatttac gcagatttct gatattttca
      481 tatggtttga tgtaaatgtt ataggcggga aagagtatat cggatgcggc agtgggaggt
      541 gttaacttcg tgaaggacaa gaccggcctg aacaagtagc gatccgagtc aactttggga
      601 gttataattt cccttttcta attaattgtt gggattttca aataaaattt gggagtcata
      661 attgattctc gtactcatcg tacttgttgt tgtttttagt gttgtaatgt tttaatgttt
      721 cttctccctt tagatgtact acgtttggaa ctttaagttt aatcaacaaa atctagttta
      781 agttctaaga actttgtttt accatcctct tttttattgc acttaatgct tatagacttt
      841 tatctccatc catttctcaa ttcggctacg ttgaattata 
//
LOCUS       BNAKINI       441 bp    mRNA            PLN       27-APR-1993
DEFINITION  Rapeseed Kin1 protein (kin1) mRNA, complete cds.
ACCESSION   M81224
VERSION     M81224.1  GI:167145
KEYWORDS    .
SOURCE      Brassica napus (cultivar Jet neuf) cold induced leaf cDNA to mRNA.
  ORGANISM  Brassica napus
            Eukaryota; Viridiplantae; Embryophyta; Tracheophyta; Spermatophyta;
            Magnoliophyta; eudicotyledons; core eudicots; Rosidae; eurosids II;
            Brassicales; Brassicaceae; Brassica.
REFERENCE   1  (bases 1 to 441)
  AUTHORS   Orr,W., Iu,B., White,T., Robert,L.S. and Singh,J.
  TITLE     Nucleotide sequence of a winter B. napus Kin 1 cDNA
  JOURNAL   Plant Physiol. 98, 1532-1534 (1992)
FEATURES             Location/Qualifiers
     source          1..441
                     /organism="Brassica napus"
                     /cultivar="Jet neuf"
                     /db_xref="taxon:3708"
                     /dev_stage="cold induced"
                     /tissue_type="leaf"
     gene            34..300
                     /gene="kin1"
     CDS             34..231
                     /gene="kin1"
                     /codon_start=1
                     /evidence=experimental
                     /protein_id="AAA32993.1"
                     /db_xref="GI:167146"
                     /translation="MADNKQSFQAGQASGRAEEKGNVLMDKVKDAATAAGASAQTAGQ
                     KITEAAGGAVNLVKEKTGMNK"
     polyA_signal    241..247
                     /gene="kin1"
                     /note="putative"
     polyA_signal    294..300
                     /gene="kin1"
                     /note="putative"
     polyA_site      441
                     /gene="kin1"
BASE COUNT      129 a     76 c    110 g    126 t
ORIGIN      
        1 aaaaaaacac aacaaaactc aataaataaa caaatggcag acaacaagca gagcttccaa
       61 gccggtcaag cctctggtcg tgctgaggag aagggtaatg tgctgatgga caaggtcaag
      121 gatgctgcta ccgcagctgg agcgtctgcg caaaccgcgg gacagaagat aacggaggcg
      181 gcagggggag ccgttaatct cgtgaaggag aagaccggca tgaacaagta gccccattgg
      241 aaataaaatt gggagttata gtttcccttt ttaatgttaa tcgttgtggt tttaaataaa
      301 aattgggtgt tctaattgat cttcaccgta gttgttgttg ttgttgtttt tagtgtttga
      361 agtaatgttt tcaaccttta ggtgtatgtc ttgatgttta tgtacttagt tcccccttaa
      421 tgaacatctg atttaagctt c
//
LOCUS       ARU237582     206 bp    DNA             PLN       24-MAR-1999
DEFINITION  Armoracia rusticana csp14 gene (partial), exons 2-3.
ACCESSION   AJ237582
VERSION     AJ237582.1  GI:4538892
KEYWORDS    cold shock protein; csp14 gene.
SOURCE      horseradish.
  ORGANISM  Armoracia rusticana
            Eukaryota; Viridiplantae; Streptophyta; Embryophyta; Tracheophyta;
            euphyllophytes; Spermatophyta; Magnoliophyta; eudicotyledons;
            Rosidae; Capparales; Brassicaceae; Armoracia.
REFERENCE   1  (bases 1 to 206)
  AUTHORS   Baymiev,A.K., Gimalov,F.R. and Vakhitov,V.A.
  JOURNAL   Unpublished
REFERENCE   2  (bases 1 to 206)
  AUTHORS   Baymiev,A.K.
  TITLE     Direct Submission
  JOURNAL   Submitted (20-MAR-1999) Baymiev A.K., Departament of Biochemistry
            and Cytochemistry, Ufa Scientific Centre, pr. Oktyabrya 69, Ufa,
            Bashkortostan, Russia, 450054, RUSSIA
FEATURES             Location/Qualifiers
     source          1..206
                     /organism="Armoracia rusticana"
                     /db_xref="taxon:3704"
                     /country="Russia:Bashkortostan"
     mRNA            join(<1..48,143..>206)
                     /gene="csp14"
     exon            1..48
                     /gene="csp14"
                     /number=2
     gene            1..206
                     /gene="csp14"
     CDS             join(<1..48,143..>206)
                     /gene="csp14"
                     /codon_start=2
                     /product="cold shock protein"
                     /protein_id="CAB39890.1"
                     /db_xref="GI:4538893"
                     /translation="DKAKDAAAAAGASAQQAGKNISDAAAGGVNFVKEKTG"
     intron          49..142
                     /gene="csp14"
                     /number=2
     exon            143..206
                     /gene="csp14"
                     /number=3
BASE COUNT       65 a     38 c     53 g     48 t      2 others
ORIGIN      
        1 ggacaaggcc aaggatgctg ctgctgcagc tggagcttcc gcgcaacaag taaacagata
       61 cacacacatg acacatatat aantacatat cacaagtagg tcgtagattt ctgatatntt
      121 tgtattgtgt attacgtata taggcgggaa agaacatatc ggatgcagca gctggaggtg
      181 ttaacttcgt gaaggagaag accggc
//
LOCUS       BRRBIF72      282 bp    mRNA            PLN       01-MAR-1996
DEFINITION  Brassica rapa (clone bif72) kin mRNA, complete cds.
ACCESSION   L31939
VERSION     L31939.1  GI:1209261
KEYWORDS    .
SOURCE      Brassica rapa flower cDNA to mRNA.
  ORGANISM  Brassica rapa
            Eukaryota; Viridiplantae; Embryophyta; Tracheophyta; Spermatophyta;
            Magnoliophyta; eudicotyledons; core eudicots; Rosidae; eurosids II;
            Brassicales; Brassicaceae; Brassica.
REFERENCE   1  (bases 1 to 282)
  AUTHORS   Kim,J.-B., Kim,H.-U., Park,B.-S., Yun,C.-H., Cho,W.-S., Ryu,J.-C.
            and Chung,T.-Y.
  TITLE     Nucleotide sequences of kin gene in chinese cabbage
  JOURNAL   Unpublished (1994)
FEATURES             Location/Qualifiers
     source          1..282
                     /organism="Brassica rapa"
                     /db_xref="taxon:3711"
                     /dev_stage="flower"
     gene            24..221
                     /gene="kin"
     CDS             24..221
                     /gene="kin"
                     /codon_start=1
                     /protein_id="AAA91051.1"
                     /db_xref="GI:1209262"
                     /translation="MADNKQSFQAGQAAGRAEEKGNVLLMDKVKDAATAAGALQTAGQ
                     KITEAAGGAVNLVKEKTGMNK"
BASE COUNT       88 a     56 c     80 g     58 t
ORIGIN      
        1 aacaaaactc aataaataaa caaatggcag acaacaagca gagcttccaa gccggtcaag
       61 ccgctggtcg tgctgaggag aagggtaatg tgctgctgat ggacaaggtc aaggatgctg
      121 ctaccgcagc tggagctctc caaaccgcgg gacagaagat aacggaggcg gcagggggag
      181 ccgttaatct cgtgaaggag aagaccggca tgaacaagta gccccattgg aaacaaaatt
      241 gggagttata gtttcctttt taatattaat cgttgtggtt tt
//
LOCUS       AF297471      497 bp    DNA             PLN       14-SEP-2000
DEFINITION  Brassica napus BN28a (BN28a) gene, complete cds.
ACCESSION   AF297471
VERSION     AF297471.1  GI:10121868
KEYWORDS    .
SOURCE      rape.
  ORGANISM  Brassica napus
            Eukaryota; Viridiplantae; Embryophyta; Tracheophyta; Spermatophyta;
            Magnoliophyta; eudicotyledons; core eudicots; Rosidae; eurosids II;
            Brassicales; Brassicaceae; Brassica.
REFERENCE   1  (bases 1 to 497)
  AUTHORS   Byass,L.J. and Flanagan,A.M.
  TITLE     BN28a, a low temperature-induced gene of Brassica napus
  JOURNAL   Unpublished
REFERENCE   2  (bases 1 to 497)
  AUTHORS   Byass,L.J. and Flanagan,A.M.
  TITLE     Direct Submission
  JOURNAL   Submitted (18-AUG-2000) AFNS, University of Alberta, 4-10
            Agriculture/Forestry Centre, Edmonton, Alberta T6G 2P5, Canada
FEATURES             Location/Qualifiers
     source          1..497
                     /organism="Brassica napus"
                     /cultivar="Cascade"
                     /db_xref="taxon:3708"
     mRNA            join(<1..54,241..309,423..>497)
                     /gene="BN28a"
                     /product="BN28a"
     gene            <1..>497
                     /gene="BN28a"
     CDS             join(1..54,241..309,423..497)
                     /gene="BN28a"
                     /note="low temperature-induced; similar to Brassica napus
                     Kin1 in Accession Number M81224"
                     /codon_start=1
                     /product="BN28a"
                     /protein_id="AAG13407.1"
                     /db_xref="GI:10121869"
                     /translation="MADNKQSFQAGQAAGRAEEKGNVLMDKVKDAATAAGASAQTAGQ
                     KITEAAGGAVNLVKEKTGMNK"
BASE COUNT      155 a     89 c    116 g    137 t
ORIGIN      
        1 atggcagaca acaagcagag cttccaagcc ggtcaagccg ctggtcgtgc tgaggtctct
       61 ttctctcttt aactctctga tcaaatgcag ttgctgcggt taaacaatca cactttataa
      121 aataaagaga agttatttat attttcttga accaagtaaa tgaatgtatt ttgaccaaaa
      181 aaagaagaag taaatgaatg tattaattga tttcgtgtgg acaatggtgt gtaaatatag
      241 gagaagggta atgtgctgat ggacaaggtc aaggatgctg ctaccgcagc tggagcgtct
      301 gcgcaaaccg taagcgatct accccatgat atataaataa acatacgtct ctactctcta
      361 ctgtacatgt tcgtagatct catatctttt tatgctgttc taacatgtat ttacgtttat
      421 aggcgggaca gaagataacg gaggcggcag ggggagccgt taatctcgtg aaggagaaga
      481 ccggcatgaa caagtag
//
