# Supplementary material for: DIVERSITY in binding, regulation, and evolution revealed from high-throughput ChIP
Source: PLoS Comput Biol. 2018 Apr 23;14(4):e1006090. doi: 10.1371/journal.pcbi.1006090 (PMC5933800; doi:10.1371/journal.pcbi.1006090)
Supplement: S1 File — (GZ) [file pcbi.1006090.s009.tar.gz › DIVERSITY-master/weblogoMod/test_corebio/data/genbank/cox2.gb]

LOCUS       cox2_leita       176 bp
DEFINITION  cox2_leita       421 bp, 176 bases, F21F24E0 checksum.
ORIGIN      
   1  MAFILSFWMI FLLDSVIVLL SFVCFVCVWI CALLFSTVLL VSKLNNIYCT
  51  WDFTASKFID VYWFTIGGMF SLGLLLRLCL LLYFGHLNFV SFDLCKVVGF
 101  QWYWVYFIFG ETTIFSNLIL ESDYMIGDLR LLQCNHVLTL LSLVIYKLWL
 151  SAVDVIHSFA ISSLGVKVEN LVAVMK
//
LOCUS       cox2_crifa       210 bp
DEFINITION  cox2_crifa       421 bp, 210 bases, 58772705 checksum.
ORIGIN      
   1  MAFILSFWMI FLIDAVIVLL SFVCFVCIWI CSLFFSSFLL VSKINNVYCT
  51  WDFTASKFID AYWFTIGGMF VLCLLLRLCL LLYFGCLNFV SFDLCKVVGF
 101  QWYWVYFIFG ETTIFSNLIL ESDYLIGDLR LLQCNHVLTL LSLVIYKLWL
 151  SAVDVIHSFA VSSLGIKVDC IPGRCNEIVL FSSNNSTVYG QCSELCGVLH
 201  GFMPIVICFI
//
LOCUS       cox2_bsalt.pep       210 bp
DEFINITION  cox2_bsalt.pep       421 bp, 210 bases, E1FEF52B checksum.
ORIGIN      
   1  MSFIISFWML FLIDSLIVLL SGAIFVCIWI CSLFFLCILF ICKLDYIFCS
  51  WDFISAKFID LYWFTLGCLF IVCLLIRLCL LLYFSCLNFV CFDLCKCIGF
 101  QWYWVYFIFG ETTIFSNLIL ESDYLIGDLR LLQCNHVLTL LSLVIYKVWL
 151  SAIDVIHSFT LANLGIKVD? ?PGRCNEIII FSNSSSTIYG QCSELCGVLH
 201  GFMPIVVSFV
//
LOCUS       cox2_trybb       209 bp
DEFINITION  cox2_trybb       421 bp, 209 bases, A81E7510 checksum.
ORIGIN      
   1  MSFILTFWMI FLMDSIIVLI SFSIFLSVWI CALIIATVLT VTKINNIYCT
  51  WDFISSKFID TYWFVLGMMF ILCLLLRLCL LLYFSCINFV SFDLCKVIGF
 101  QWYWVYFLFG ETTIFSNLIL ESDYLIGDLR ILQCNHVLTL LSLVIYKLWV
 151  SAVDVIHSFT ISSLGIKVEN PGRCNEIILF ATNNATLYGQ CSELCGVLHG
 201  FMPIVINFI
//
LOCUS       cox2_tborr       210 bp
DEFINITION  cox2_tborr       421 bp, 210 bases, 8240CB12 checksum.
ORIGIN      
   1  MLFFINQLLL LLVDTFVILE IFSLFVCVFI IVMYILFINY NIFLKNINVY
  51  LDFIGSKYLD LYWFLIGIFF VIVLLIRLCL LLYYSWISLL IFDLCKIMGF
 101  QWYWIFFVFK ENVIFSNLLI ESDYWIGDLR LLQCNNTFNL ICLVVYKIWV
 151  TSIDVIHSFT ISTLGIKIDC IPGRCNELTI FSNIGGTFYG QCSELCGVLH
 201  GFMPVVIEFI
//
