# Supplementary material for: DIVERSITY in binding, regulation, and evolution revealed from high-throughput ChIP
Source: PLoS Comput Biol. 2018 Apr 23;14(4):e1006090. doi: 10.1371/journal.pcbi.1006090 (PMC5933800; doi:10.1371/journal.pcbi.1006090)
Supplement: S1 File — (GZ) [file pcbi.1006090.s009.tar.gz › DIVERSITY-master/weblogoMod/test_corebio/data/genbank/dbsource_wrap.gb]

LOCUS       SCX3_BUTOC                64 aa            linear   INV 16-OCT-2001
DEFINITION  Neurotoxin III.
ACCESSION   P01485
PID         g134354
VERSION     P01485  GI:134354
DBSOURCE    swissprot: locus SCX3_BUTOC, accession P01485;
            class: standard.
            created: Jul 21, 1986.
            sequence updated: Jul 21, 1986.
            annotation updated: Oct 16, 2001.
            xrefs: gi: gi: 69530
            xrefs (non-sequence databases): HSSP P01484, InterPro IPR003614,
            InterPro IPR002061, InterPro IPR001219, Pfam PF00537, PRINTS
            PR00284, ProDom PD000908, SMART SM00505
KEYWORDS    Neurotoxin; Sodium channel inhibitor; Amidation.
SOURCE      Tunisian scorpion.
  ORGANISM  Buthus occitanus tunetanus
            Eukaryota; Metazoa; Arthropoda; Chelicerata; Arachnida; Scorpiones;
            Buthoidea; Buthidae; Buthus.
REFERENCE   1  (residues 1 to 64)
  AUTHORS   Vargas,O., Gregoire,J., Martin,M.-F., Bechis,G. and Rochat,H.
  TITLE     Neurotoxins from the venoms of two scorpions: Buthus occitanus
            tunetanus and Buthus occitanus mardochei
  JOURNAL   Toxicon 20, 79-79 (1982)
  REMARK    SEQUENCE.
COMMENT     [FUNCTION] BINDS TO SODIUM CHANNELS AND INHIBITS THE INACTIVATION
            OF THE ACTIVATED CHANNELS, THEREBY BLOCKING NEURONAL TRANSMISSION.
            [SUBCELLULAR LOCATION] SECRETED.
            [SIMILARITY] BELONGS TO THE ALPHA/BETA-SCORPION TOXIN FAMILY.
            ALPHA-TOXIN SUBFAMILY.
FEATURES             Location/Qualifiers
     source          1..64
                     /organism="Buthus occitanus tunetanus"
                     /db_xref="taxon:6871"
     Protein         1..64
                     /product="Neurotoxin III"
     Bond            bond(12,63)
                     /bond_type="disulfide"
                     /note="BY SIMILARITY."
     Bond            bond(16,36)
                     /bond_type="disulfide"
                     /note="BY SIMILARITY."
     Bond            bond(22,46)
                     /bond_type="disulfide"
                     /note="BY SIMILARITY."
     Bond            bond(26,48)
                     /bond_type="disulfide"
                     /note="BY SIMILARITY."
     Site            64
                     /site_type="amidation"
ORIGIN      
        1 vkdgyivddr nctyfcgrna ycneectklk gesgycqwas pygnacycyk vpdhvrtkgp
       61 grcn
//
