# Supplementary material for: DIVERSITY in binding, regulation, and evolution revealed from high-throughput ChIP
Source: PLoS Comput Biol. 2018 Apr 23;14(4):e1006090. doi: 10.1371/journal.pcbi.1006090 (PMC5933800; doi:10.1371/journal.pcbi.1006090)
Supplement: S1 File — (GZ) [file pcbi.1006090.s009.tar.gz › DIVERSITY-master/weblogoMod/test_corebio/data/genbank/iro.gb]

LOCUS       IRO125195    1326 bp    mRNA            PRI       11-AUG-1999
DEFINITION  Homo sapiens mRNA full length insert cDNA clone EUROIMAGE 125195.
ACCESSION   AL109817
VERSION     AL109817.1  GI:5731880
KEYWORDS    FLI_CDNA.
SOURCE      human.
  ORGANISM  Homo sapiens
            Eukaryota; Metazoa; Chordata; Craniata; Vertebrata; Mammalia;
            Eutheria; Primates; Catarrhini; Hominidae; Homo.
REFERENCE   1  (bases 1 to 1326)
  AUTHORS   Auffray,C., Ansorge,W., Ballabio,A., Estivill,X., Gibson,K.,
            Lehrach,H., Poustka,A. and Lundeberg,J.
  TITLE     The European IMAGE consortium for integrated Molecular analysis of
            human gene transcripts
  JOURNAL   Unpublished
REFERENCE   2  (bases 1 to 1326)
  AUTHORS   Carim,L., Estivill,X., Sumoy,L. and Escarceller,M.
  TITLE     Direct Submission
  JOURNAL   Submitted (11-AUG-1999) Dept. Genetica Molecular, Institut de
            Recerca Oncologica (IRO), Hospital Duran i Reynals, Autovia de
            Castelldefels Km 2,7 L'Hospitalet de Llobregat, 08907 Barcelona,
            Catalunya, SPAIN. Tel: ++34-93-260-7775 Fax: ++34-93-260-7776 WWW
            site: http://www.iro.es e-mail enquiries: lsumoy@iro.es,
            mescarceller@iro.es
COMMENT     EURO-IMAGE Consortium Contact: Auffray C
            CNRS UPR 420 - Genetique Moleculaire et Biologie du Developement
            IFR 1221 - Rue Guy Moquet 19, Batiment G - BP 8
            94801 Villejuif  Cedex, FRANCE
            Tel: ++33-1-49 58 34 98
            Fax: ++33-1-49 58 35 09
            e-mail: auffray@infobiogen.fr
            This clone is available royalty-free through IMAGE Consortium
            Distributors.
            IMPORTANT: This sequence represents the full insert of this IMAGE
            cDNA clone. No attempt has been made to verify whether this
            corresponds to the full-length of the original mRNA from which it
            was derived.
FEATURES             Location/Qualifiers
     source          1..1326
                     /organism="Homo sapiens"
                     /db_xref="taxon:9606"
                     /chromosome="21"
                     /clone="IMAGE cDNA clone 125195"
                     /clone_lib="Soares fetal liver spleen 1NFLS"
                     /note="contains Alu repeat; likely to be be derived from
                     unprocessed nuclear RNA or genomic DNA; encodes putative
                     exons identical to FTCD; formimino transferase
                     cyclodeaminase; formimino transferase (EC 2.1.2.5)
                     /formimino tetrahydro folate cyclodeaminase (EC 4.3.1.4)"
     gene            341..756
                     /gene="FTCD"
     exon            341..384
                     /gene="FTCD"
                     /number=1
     intron          385..617
                     /gene="FTCD"
                     /number=1
     exon            618..756
                     /gene="FTCD"
                     /number=2
BASE COUNT      258 a    404 c    400 g    264 t
ORIGIN      
        1 cacaggccca gagccactcc tgcctacagg ttctgagggc tcaggggacc tcctgggccc
       61 tcaggctctt tagctgagaa taagggccct gagggaacta cctgcttctc acatccccgg
      121 gtctctgacc atctgctgtg tgccccgacc ccccctaccc tgctcctcca ccaagcctga
      181 tgccaagggc tataaaccac tggcccaaca gaagcttggt tcccagagaa ctggtccctg
      241 cctgggacat gctccttgct acagcccctt gtgggagctc agagggcatg gctgctcccc
      301 ctacggtccc tcgcccagtg gttctgtctc tttatggcag gaagcaatga ggctccccaa
      361 gaacacacct gaggaaaagg acaggtgagc ctggagggcc ggccgcaccg tgggcctctg
      421 tgtctgggga gttggtggcc aggatcccga gtacctgggt gctgtgacgg ggcgtggttg
      481 gcctgggcgt gctgggtgtt tgggaatgac ttcccatcgc ccgcttctgc agcctgctca
      541 gccctgttgg ggtgcagtgt gtccactgcc tgcctgtgtg tgccgctgtg ctcaggctct
      601 cctcttgctc ctttcaggcg cacggcggcc ctacaggagg gtctgaggcg ggcagtctct
      661 gtgccgctga cgctggcgga gacggtggcc tcgctgtggc cggccctgca ggaactggcc
      721 cggtgtggga acctggcctg ccggtcagac ctccaggtag gggggcccgg gggaccccag
      781 gcctcctgcc gcaaagcagg aagcagctgt tggggctgag ttgctggaga gcacggtggt
      841 tggctgggct gagccaggta gggagacctc acttcacggg cagttcccgg ggctttggcc
      901 tcctccaaca gggccggggt gtccgctgcc ttctaagatc tcgctcacgg cggcaccaca
      961 gacggagacc caaatgtgtc tgcagagccc accctgacca ctgtataagt gtatactccc
     1021 ccaagacccc ttgtatcacc cccactgtcg tgttctagaa aacacctatg tcagcccagg
     1081 cacaatggtt ctcgcctgtg gtcccagcac tttgggaggc tgaggcggga ggatcacttg
     1141 aatagaggag gtcgagacca gcctgggcaa catagtggga ccctggctgt acaatagata
     1201 catatgagcc aggcacggtg gtgcctgtgg tcccagctcc ctgcccagcc agcctcctgt
     1261 ctccagagaa gttctccatt aaaaaataat ttagcaaaaa aaaaaaaaaa aaaaaaaaaa
     1321 aaaaaa
//
