# Supplementary material for: DIVERSITY in binding, regulation, and evolution revealed from high-throughput ChIP
Source: PLoS Comput Biol. 2018 Apr 23;14(4):e1006090. doi: 10.1371/journal.pcbi.1006090 (PMC5933800; doi:10.1371/journal.pcbi.1006090)
Supplement: S1 File — (GZ) [file pcbi.1006090.s009.tar.gz › DIVERSITY-master/weblogoMod/test_corebio/data/genbank/noref.gb]

LOCUS       NM_006141    1622 bp    mRNA            PRI       01-NOV-2000
DEFINITION  Homo sapiens dynein, cytoplasmic, light intermediate polypeptide 2
            (DNCLI2), mRNA.
ACCESSION   NM_006141
VERSION     NM_006141.1  GI:5453633
KEYWORDS    .
SOURCE      human.
  ORGANISM  Homo sapiens
            Eukaryota; Metazoa; Chordata; Craniata; Vertebrata; Euteleostomi;
            Mammalia; Eutheria; Primates; Catarrhini; Hominidae; Homo.
COMMENT     PROVISIONAL REFSEQ: This record has not yet been subject to final
            NCBI review. The reference sequence was derived from AF035812.1.
FEATURES             Location/Qualifiers
     source          1..1622
                     /organism="Homo sapiens"
                     /db_xref="taxon:9606"
                     /map="16"
     gene            1..1622
                     /gene="DNCLI2"
                     /note="LIC2"
                     /db_xref="LocusID:1783"
     CDS             7..1485
                     /gene="DNCLI2"
                     /note="similar to R. norvegicus and G. gallus dynein light
                     intermediate chain 2, Swiss-Prot Accession Numbers Q62698
                     and Q90828, respectively"
                     /codon_start=1
                     /db_xref="LocusID:1783"
                     /product="dynein, cytoplasmic, light intermediate
                     polypeptide 2"
                     /protein_id="NP_006132.1"
                     /db_xref="GI:5453634"
                     /translation="MAPVGVEKKLLLGPNGPAVAAAGDLTSEEEEGQSLWSSILSEVS
                     TRARSKLPSGKNILVFGEDGSGKTTLMTKLQGAEHGKKGRGLEYLYLSVHDEDRDDHT
                     RCNVWILDGDLYHKGLLKFAVSAESLPETLVIFVADMSRPWTVMESLQKWASVLREHI
                     DKMKIPPEKMRELERKFVKDFQDYMEPEEGCQGSPQRRGPLTSGSDEENVALPLGDNV
                     LTHNLGIPVLVVCTKCDAVSVLEKEHDYRDEHLDFIQSHLRRFCLQYGAALIYTSVKE
                     EKNLDLLYKYIVHKTYGFHFTTPALVVEKDAVFIPAGWDNEKKIAILHENFTTVKPED
                     AYEDFIVKPPVRKLVHDKELAAEDEQVFLMKQQSLLAKQPATPTRASESPARGPSGSP
                     RTQGRGGPASVPSSSPGTSVKKPDPNIKNNAASEGVLASFFNSLLSKKTGSPGSPGAG
                     GVQSTAKKSGQKTVLSNVQEELDRMTRKPDSMVTNSSTENEA"
BASE COUNT      474 a    356 c    428 g    364 t
ORIGIN      
        1 ggcaagatgg cgccggtggg ggtggagaag aagctgctgc taggtcccaa cgggcccgcg
       61 gtggcggccg ccggcgacct gaccagtgag gaggaggaag gccagagcct atggtcctcc
      121 attctgagcg aagtgtccac ccgcgccagg tccaagctgc cgtccggcaa gaacatcctg
      181 gtcttcggtg aagatggttc tggtaaaaca accctcatga ctaaactaca aggagctgag
      241 catggcaaaa aaggaagagg cctagaatat ctctacctca gtgtccatga tgaggaccga
      301 gatgatcaca cgcgctgcaa cgtgtggatt ctggatggag acttgtacca caaaggcctg
      361 ctgaaatttg cagtttctgc tgaatccttg ccagagaccc tcgtcatttt tgttgcagac
      421 atgtctagac cttggactgt gatggaatct ctgcagaaat gggctagtgt tttacgtgag
      481 cacattgata aaatgaaaat tccaccagaa aaaatgaggg agctggaacg gaagtttgtg
      541 aaagattttc aagactatat ggaacctgaa gaaggttgtc aaggttcccc acagagaaga
      601 ggccctctga cctcaggctc cgatgaagaa aatgttgccc tgcctctggg tgacaatgtg
      661 ctgactcata acctggggat cccggtgttg gtggtgtgca caaagtgtga tgcggtgagt
      721 gtcctggaga aggagcacga ttacagggat gagcatttgg actttatcca gtcacacctg
      781 cggaggttct gccttcagta tggagctgcc ttgatttaca catcagtgaa agaagagaaa
      841 aacctcgact tgttgtataa gtatattgtt cataaaacat acggtttcca cttcaccaca
      901 cctgccttag ttgtggaaaa ggatgccgtt tttatacctg caggctggga caatgaaaag
      961 aaaatagcta ttttacatga aaattttaca accgtgaagc cggaagatgc atatgaagac
     1021 tttattgtga aacctcccgt gagaaagctg gtccacgaca aagagttggc agcagaagat
     1081 gagcaggtgt tcctaatgaa gcaacagtca ctccttgcca agcaaccagc cactcccacg
     1141 agagcttctg aatctcctgc aagaggaccc tctggctctc caaggaccca gggtcgggga
     1201 gggccagcca gtgtgcctag ctcctcccca ggcacgtcag taaaaaagcc ggacccaaac
     1261 atcaaaaata atgcagcaag tgaaggggtg ttggccagct tcttcaacag tctgttgagt
     1321 aaaaagacag gctctcctgg aagtcctggt gctggtgggg tgcagagcac agccaagaag
     1381 tcaggacaaa agactgtgtt gtcaaatgtt caggaagaac tggatagaat gactcgaaag
     1441 ccagactcta tggtaacaaa ctcttcaaca gaaaatgaag cctgaacctc cttaaaaagt
     1501 gcatatgtcg aatgaccaaa taactatgta tattgatctg ctaagaccag gatttttctg
     1561 atatggcaca tgctatcagt tttttggggc aggggagatg aactttaaaa aaaaaaaaaa
     1621 aa
//
