# Supplementary material for: DIVERSITY in binding, regulation, and evolution revealed from high-throughput ChIP
Source: PLoS Comput Biol. 2018 Apr 23;14(4):e1006090. doi: 10.1371/journal.pcbi.1006090 (PMC5933800; doi:10.1371/journal.pcbi.1006090)
Supplement: S1 File — (GZ) [file pcbi.1006090.s009.tar.gz › DIVERSITY-master/weblogoMod/test_corebio/data/genbank/NT_019265.gb]

LOCUS       NT_019265 1250660 bp    DNA             CON       16-OCT-2001
DEFINITION  Homo sapiens chromosome 1 working draft sequence segment.
ACCESSION   NT_019265
VERSION     NT_019265.6  GI:16156830
KEYWORDS    .
SOURCE      human.
  ORGANISM  Homo sapiens
            Eukaryota; Metazoa; Chordata; Craniata; Vertebrata; Euteleostomi;
            Mammalia; Eutheria; Primates; Catarrhini; Hominidae; Homo.
REFERENCE   1  (bases 1 to 1250660)
  AUTHORS   NCBI Annotation Project.
  TITLE     Direct Submission
  JOURNAL   Submitted (11-OCT-2001) National Center for Biotechnology
            Information, NIH, Bethesda, MD 20894, USA
COMMENT     GENOME ANNOTATION REFSEQ:  NCBI contigs are derived from assembled
            genomic sequence data. They may include both draft and finished
            sequence.
            On Oct 16, 2001 this sequence version replaced gi:15294341.
            COMPLETENESS: not full length.
FEATURES             Location/Qualifiers
     source          1..1250660
                     /organism="Homo sapiens"
                     /db_xref="taxon:9606"
                     /chromosome="1"
     source          1..3290
                     /note="Accession AL391218 sequenced by The Sanger Centre"
                     /organism="Homo sapiens"
                     /db_xref="taxon:9606"
                     /clone="RP11-13G5"
     misc_feature    215902..365470
                     /standard_name="RP11-242F24"
                     /note="FISH-mapped clone"
     variation       217508
                     /allele="T"
                     /allele="C"
                     /db_xref="dbSNP:811400"
     mRNA            join(342430..342515,363171..363300,365741..365814,
                     376398..376499,390169..390297,391257..391379,
                     392606..392679,398230..398419,399082..399167,
                     399534..399650,405844..405913,406704..406761,
                     406868..407010,407962..408091,408508..409092)
                     /gene="FLJ10737"
                     /product="hypothetical protein FLJ10737"
                     /transcript_id="XM_057697.1"
                     /db_xref="LocusID:55735"
CONTIG      join(AL391218.9:105173..108462,gap(100),
            complement(AL512330.12:1..182490),
            complement(AL590128.4:9034..81287),gap(100),
            AL591163.7:85799..94832,gap(100),AL591163.7:94933..113245,gap(100),
            AL591163.7:42173..44897,complement(AL590128.4:1..6208),
            AL591163.7:51307..52779,gap(100),AL591163.7:52880..85698,gap(100),
            AL591163.7:113346..126143,complement(AL159177.12:184729..186047),
            AL031447.4:1..112158,complement(AL159177.12:1..72671),
            complement(AL591866.12:23507..86371),AL031848.11:1..142965,
            AL031847.17:1..166418,AL035406.25:1..161651,
            complement(AL356261.20:94599..98345),
            complement(AC026968.3:54432..54579),gap(100),
            complement(AC062024.2:98529..107911),gap(100),
            AC062024.2:7713..11594,gap(100),complement(AL356261.20:1..94498),
            complement(AL356693.18:19988..70853),gap(100),
            AL356693.18:17351..19887,gap(100),
            complement(AL356693.18:3037..17250),gap(100),
            complement(AL356693.18:1..2936),gap(100),AC026968.3:675..2393,
            gap(100),AC026968.3:1..574,gap(100),AL356261.20:179029..182233)
//
