# Supplementary material for: DIVERSITY in binding, regulation, and evolution revealed from high-throughput ChIP
Source: PLoS Comput Biol. 2018 Apr 23;14(4):e1006090. doi: 10.1371/journal.pcbi.1006090 (PMC5933800; doi:10.1371/journal.pcbi.1006090)
Supplement: S1 File — (GZ) [file pcbi.1006090.s009.tar.gz › DIVERSITY-master/weblogoMod/test_corebio/data/genbank/origin_line.gb]

LOCUS       NC_002678 7036074 bp    DNA   circular  BCT       28-MAR-2001
DEFINITION  Mesorhizobium loti, complete genome.
ACCESSION   NC_002678
VERSION     NC_002678.1  GI:13470324
KEYWORDS    .
SOURCE      Mesorhizobium loti.
  ORGANISM  Mesorhizobium loti
            Bacteria; Proteobacteria; alpha subdivision; Rhizobiaceae group;
            Phyllobacteriaceae; Mesorhizobium.
REFERENCE   1  (sites)
  AUTHORS   Kaneko,T., Nakamura,Y., Sato,S., Asamizu,E., Kato,T., Sasamoto,S.,
            Watanabe,A., Idesawa,K., Ishikawa,A., Kawashima,K., Kimura,T.,
            Kishida,Y., Kiyokawa,C., Kohara,M., Matsumoto,M., Matsuno,A.,
            Mochizuki,Y., Nakayama,S., Nakazaki,N., Shimpo,S., Sugimoto,M.,
            Takeuchi,C., Yamada,M. and Tabata,S.
  TITLE     Complete genome structure of the nitrogen-fixing symbiotic
            bacterium Mesorhizobium loti
  JOURNAL   DNA Res. 7, 331-338 (2000)
REFERENCE   2  (bases 1 to 7036074)
  AUTHORS   Kaneko,T.
  TITLE     Direct Submission
  JOURNAL   Submitted (05-DEC-2000) Takakazu Kaneko, Kazusa DNA Research
            Institute, The First Laboratory for Plant Gene Research; Yana
            1532-3, Kisarazu, Chiba 292-0812, Japan
            (E-mail:kaneko@kazusa.or.jp,
            URL:http://www.kazusa.or.jp/rhizobase/, Tel:81-438-52-3935,
            Fax:81-438-52-3934)
FEATURES             Location/Qualifiers
     source          1..7036074
                     /organism="Mesorhizobium loti"
                     /strain="MAFF303099"
                     /db_xref="taxon:381"
     gene            287..1084
                     /gene="mlr0002"
BASE COUNT  1311257 a2224835 c2190093 g1309889 t
ORIGIN      
        1 ttaattaact gtcttcgatt gcgtttaatt gacggttttc gattaaaagc ggtaccgggg
       61 tttgggaggt actatggcgg caggaatgct gggcgatctg gttggcaaga tcctcgacaa
      121 gatatcgggc accagtttgc tggcgaccgg gcttttgctg ctgactgcct ttgtcagcgc
//
