# Supplementary material for: DIVERSITY in binding, regulation, and evolution revealed from high-throughput ChIP
Source: PLoS Comput Biol. 2018 Apr 23;14(4):e1006090. doi: 10.1371/journal.pcbi.1006090 (PMC5933800; doi:10.1371/journal.pcbi.1006090)
Supplement: S1 File — (GZ) [file pcbi.1006090.s009.tar.gz › DIVERSITY-master/weblogoMod/test_corebio/data/genbank/pri1.gb]

LOCUS       HUGLUT1       741 bp    DNA             PRI       16-NOV-1994
DEFINITION  Human fructose transporter (GLUT5) gene, promoter and exon 1.
ACCESSION   U05344
VERSION     U05344.1  GI:452475
KEYWORDS    .
SOURCE      human.
  ORGANISM  Homo sapiens
            Eukaryota; Metazoa; Chordata; Craniata; Vertebrata; Euteleostomi;
            Mammalia; Eutheria; Primates; Catarrhini; Hominidae; Homo.
REFERENCE   1  (bases 1 to 741)
  AUTHORS   Mahraoui,L., Takeda,J., Mesonero,J., Chantret,I., Dussaulx,E.,
            Bell,G.I. and Brot-Laroche,E.
  TITLE     Regulation of expression of the human fructose transporter (GLUT5)
            by cyclic AMP
  JOURNAL   Biochem. J. 301 (Pt 1), 169-175 (1994)
  MEDLINE   94311827
REFERENCE   2  (bases 1 to 741)
  AUTHORS   Takeda,J.
  TITLE     Direct Submission
  JOURNAL   Submitted (24-JAN-1994) Jun Takeda, Howard Hughes Medical
            Institute, The University of Chicago, 5841 S. Maryland Ave.,
            Chicago, IL 60637, USA
FEATURES             Location/Qualifiers
     source          1..741
                     /organism="Homo sapiens"
                     /db_xref="taxon:9606"
                     /chromosome="1"
                     /map="1p31"
                     /clone="lambda hGT5-157"
                     /tissue_type="liver"
                     /clone_lib="partial Hae III/Alu I fetal human liver
                     library in lambda Ch4A of Maniatis"
                     /dev_stage="fetal"
     repeat_region   1..73
                     /rpt_family="Alu"
     promoter        1..513
     5'UTR           514..609
                     /gene="GLUT5"
     exon            514..642
                     /gene="GLUT5"
                     /number=1
                     /product="fructose transporter"
BASE COUNT      206 a    172 c    195 g    168 t
ORIGIN      
        1 gatcatgcat gcactccagc ctgggacaag agcgaaactc cgtctcaaaa aaaaaaaaaa
       61 aaaaaaaaaa aaacagaaaa tgagaaactt tccccaaaca gtattacacg gtgacttggg
      121 caaaactgac tctccaccaa gagacacttg actgtagttt tcctggcagg gagagcatct
      181 ttgaggtctc tagtggccca atctgttgcc ctcagattac ctggtgtcat gtagggtgga
      241 ggacagctgt tgtttgccat gcgttcctga cagaaataac ccttccagtc attcaccatg
      301 agcctgactg gtagagactt tagcaatggg gaaataccgt agactgttcc atcaggacaa
      361 tgctgggcct gcagtcccca gggggcaccc acttacttag ccaaacccca gacgtttcat
      421 ttaaaagcag aagtgaaagg aagaccaggt tcctgaaagg gttattctga cttaatctgg
      481 ctataaaaat gctattggct gttatttggc atggccaaag tgcacccaga atgtcttctc
      541 tctccattca gtgcacgcgt tactttggct aaaaggaggt gagcggcact ctgcccttcc
      601 agagcaagca tggagcaaca ggatcagagc atgaaggaag gggtgagtgt gttgctcagg
      661 gagaggggcc aagagcaggc ttggctgcca gggcctgtgc agccttcctg gagagtcgct
      721 ggggggctcc tggtgtttgc a
//
