# Supplementary material for: DIVERSITY in binding, regulation, and evolution revealed from high-throughput ChIP
Source: PLoS Comput Biol. 2018 Apr 23;14(4):e1006090. doi: 10.1371/journal.pcbi.1006090 (PMC5933800; doi:10.1371/journal.pcbi.1006090)
Supplement: S1 File — (GZ) [file pcbi.1006090.s009.tar.gz › DIVERSITY-master/weblogoMod/test_corebio/data/genbank/protein_refseq.gb]

LOCUS       NP_034640     182 aa                    ROD       01-NOV-2000
DEFINITION  interferon beta, fibroblast [Mus musculus].
ACCESSION   NP_034640
PID         g6754304
VERSION     NP_034640.1  GI:6754304
DBSOURCE    REFSEQ: accession NM_010510.1
KEYWORDS    .
SOURCE      house mouse.
  ORGANISM  Mus musculus
            Eukaryota; Metazoa; Chordata; Craniata; Vertebrata; Euteleostomi;
            Mammalia; Eutheria; Rodentia; Sciurognathi; Muridae; Murinae; Mus.
REFERENCE   1  (residues 1 to 182)
  AUTHORS   Higashi,Y., Sokawa,Y., Watanabe,Y., Kawade,Y., Ohno,S., Takaoka,C.
            and Taniguchi,T.
  TITLE     structure and expression of a cloned cdna for mouse interferon-beta
  JOURNAL   J. Biol. Chem. 258, 9522-9529 (1983)
  MEDLINE   83265757
COMMENT     PROVISIONAL REFSEQ: This record has not yet been subject to final
            NCBI review. The reference sequence was derived from K00020.1.
FEATURES             Location/Qualifiers
     source          1..182
                     /organism="Mus musculus"
                     /db_xref="taxon:10090"
                     /chromosome="4"
                     /map="4 42.6 cM"
     Protein         1..182
                     /product="interferon beta, fibroblast"
     sig_peptide     1..21
     Region          1..182
                     /region_name="Interferon alpha/beta domain"
                     /db_xref="CDD:pfam00143"
                     /note="interferon"
     mat_peptide     22..182
                     /product="ifn-beta"
     Region          56..170
                     /region_name="Interferon alpha, beta and delta."
                     /db_xref="CDD:IFabd"
                     /note="IFabd"
     CDS             1..182
                     /gene="Ifnb"
                     /db_xref="LocusID:15977"
                     /db_xref="MGD:MGI:107657"
                     /coded_by="NM_010510.1:21..569"
ORIGIN      
        1 mnnrwilhaa fllcfsttal sinykqlqlq ertnirkcqe lleqlngkin ltyradfkip
       61 memtekmqks ytafaiqeml qnvflvfrnn fsstgwneti vvrlldelhq qtvflktvle
      121 ekqeerltwe msstalhlks yywrvqrylk lmkynsyawm vvraeifrnf liirrltrnf
      181 qn
//
