# Supplementary material for: DIVERSITY in binding, regulation, and evolution revealed from high-throughput ChIP
Source: PLoS Comput Biol. 2018 Apr 23;14(4):e1006090. doi: 10.1371/journal.pcbi.1006090 (PMC5933800; doi:10.1371/journal.pcbi.1006090)
Supplement: S1 File — (GZ) [file pcbi.1006090.s009.tar.gz › DIVERSITY-master/weblogoMod/corebio/_version.py]

# Keywords between dollar signs are substituted by subversion.
# The date and build will only tell the truth after a branch or tag,
# since different files in trunk will have been changed at different times
date ="$Date: 2012-01-31 12:19:17 -0800 (Tue, 31 Jan 2012) $".split()[1]
revision = "$Revision: 132 $".split()[1]


__version__ = '3.3' 


description = "CoreBio %s (%s)" % (__version__,  date)
